# Supplementary material for: Deconstructing Intratumoral Heterogeneity through Multiomic and Multiscale Analysis of Serial Sections
Source: Cancers (Basel). 2024 Jul 1;16(13):2429. doi: 10.3390/cancers16132429 (PMC11240479; doi:10.3390/cancers16132429)
Supplement: Supplementary file 1 [file cancers-16-02429-s001.zip › Table S11.xlsx]

## Sheet: Table S11 | Internal Sets
SUPPLEMENTARY TABLE 11 | ENRICHMENTS FOR GROUP-LASSO MODEL (CASE 1)
SetID	SetName	Category	SetSize	Species	PubMed	Description	Clone.1_positive	Clone.1_negative	Clone.2_positive	Clone.2_negative	Clone.3_positive	Clone.3_negative	Clone.4_positive	Clone.4_negative	Clone.5_positive	Clone.5_negative	Clone.6_positive	Clone.6_negative
MOSET1	ABA_ASTROCYTES	CellType	38	Mus musculus	17151600	Astrocyte markers based on genome-wide mouse ISH (Table S1)	0.649871	1	1	1	1.68005e-07	1	0.0046413	1	0.294921	0.118398	1	1
MOSET2	ABA_CHOROID_PLEXUS	CellType	101	Mus musculus	17151600	Chorois plexus markers based on genome-wide mouse ISH (Table S1)f	0.784481	0.940357	1	1	1	1	0.219773	1	0.0529087	1	1	1
MOSET3	ABA_NEURONS	CellType	67	Mus musculus	17151600	Neuronal markers based on genome-wide mouse ISH (Table S1)	1	0.590239	1	1	7.02751e-05	1	1	1	1	0.19597	1	1
MOSET4	ABA_OLIGODENDROCYTES	CellType	73	Mus musculus	17151600	Oligodendrocyte markers based on genome-wide mouse ISH (Table S1)	0.897796	1	1	1	7.02751e-05	1	1	1	0.121408	1	1	1
MOSET5	BACHOO_ASTROCYTES	CellType	25	Mus musculus	15155908	Astrocyte markers validated experimentally in mouse via ISH (Table S7)	0.767532	1	1	1	1.72101e-10	1	0.00196788	1	1	1	1	1
MOSET6	BACHOO_ASTROCYTES_SVM	CellType	140	Mus musculus	15155908	Predicted astrocyte markers via machine learning (Table S3)	0.718332	0.623176	1	1	4.50726e-11	1	0.0559794	1	0.00202746	1	1	1
MOSET7	BARRES_ASTROCYTES	CellType	184	Mus musculus	18171944	Astrocyte markers (>10x enriched) from purified cell populations (Table S4) via microarray	0.981943	0.853746	1	1	0.000185161	1	1.39983e-21	1	0.422107	0.407027	1	1
MOSET8	BARRES_OLIGODENDROCYTES	CellType	130	Mus musculus	18171944	Oligodendrocyte markers (>10x enriched) from purified cell populations (Table S5) via microarray	0.818514	0.794522	1	1	0.0425751	1	0.230482	1	1	0.276765	1	1
MOSET9	BARRES_NEURONS	CellType	319	Mus musculus	18171944	Neuronal markers (>10x enriched) from purified cell populations (Table S6) via microarray	0.999997	0.0923703	1	1	1.03653e-17	1	0.503666	1	0.689668	1	1	1
MOSET10	CIRELLI_SLEEP_UP_CORTEX	BiologicalProcess	59	Rattus norvegicus	14715133	Genes up-regulated in sleeping rat CTX (Table S1B) via microarray	1	0.0673493	1	1	0.15874	1	1	1	0.376482	0.156626	1	1
MOSET11	CIRELLI_WAKE_UP_CORTEX	BiologicalProcess	60	Rattus norvegicus	14715133	Genes up-regulated in awake rat CTX (Table S1A) via microarray	0.957721	0.214883	1	1	0.164544	1	1	1	1	1	1	1
MOSET12	FOSTER_CYTOPLASM_PROTEINS	CellularCompartment	316	Mus musculus	16615899	Proteins localized to cytoplasm in mouse liver	0.0669277	0.00990474	1	1	0.0810911	0.35866	0.193379	1	0.0067541	0.634982	1	1
MOSET13	FOSTER_EARLY_ENDOSOME_PROTEINS	CellularCompartment	48	Mus musculus	16615899	Proteins localized to early endosomes in mouse liver	0.123833	0.405111	1	1	0.144055	1	1	1	1	1	1	1
MOSET14	FOSTER_ENDOPLASMIC_RETICULUM_PROTEINS	CellularCompartment	124	Mus musculus	16615899	Proteins localized to the endoplasmic reticulum in mouse liver	0.694231	0.879043	1	1	0.33313	0.161369	1	1	0.0979483	1	1	1
MOSET15	FOSTER_ER-GOLGI-DERIVED_VESICLE_PROTEINS	CellularCompartment	128	Mus musculus	16615899	Proteins localized to the endoplasmic reticulum- and golgi-derived vesicles in mouse liver	0.237325	0.473843	1	1	0.00734834	0.158835	0.271892	1	0.0942014	0.324589	1	1
MOSET16	FOSTER_GOLGI_PROTEINS	CellularCompartment	51	Mus musculus	16615899	Proteins localized to the Golgi apparatus in mouse liver	0.141664	0.426582	1	1	1	1	1	1	0.00976236	1	1	1
MOSET17	FOSTER_MITOCHONDRIA_PROTEINS	CellularCompartment	224	Mus musculus	16615899	Proteins localized to mitochondria in mouse liver	0.186355	0.000104163	1	1	1	1	0.443661	0.129295	0.139421	0.515779	1	1
MOSET18	FOSTER_NUCLEUS_PROTEINS	CellularCompartment	105	Mus musculus	16615899	Proteins localized to the nucleus in mouse liver	0.0145385	0.194945	1	1	0.292589	1	1	1	0.241697	1	1	1
MOSET19	FOSTER_PLASMA_MEMBRANE_PROTEINS	CellularCompartment	147	Mus musculus	16615899	Proteins localized to the plasma membrane in mouse liver	0.0314638	0.797357	1	1	0.377902	1	0.314918	1	0.0404086	0.0790846	1	1
MOSET20	FOSTER_PROTEASOME_PROTEINS	CellularCompartment	34	Mus musculus	16615899	Proteins localized to the proteasome in mouse liver	0.570246	0.000379314	1	1	1	1	1	1	1	0.103244	1	1
MOSET21	FOSTER_RECYCLING_ENDOSOME_TRANS-GOLGI_NETWORK_PROTEINS	CellularCompartment	181	Mus musculus	16615899	Proteins localized to recycling endosomes and the trans-golgi network in mouse liver	0.274278	0.755426	1	1	0.437606	1	1	1	0.205083	1	1	1
MOSET23	G2C_MITOCHONDRIA	CellularCompartment	91	Homo sapiens	16635246	L00000010 from genes2cognition.com database; human orthologues of mouse mitochondrial proteins	0.439121	0.300328	1	1	0.267616	1	1	1	0.57307	1	1	1
MOSET24	G2C_CLATHRIN_COATED_VESICLES	CellularCompartment	150	Homo sapiens	16635246	L00000011 from genes2cognition.com database; human orthologues of mouse clathrin-coated vesicle proteins	0.770188	0.0019967	1	1	0.000153608	1	0.333641	1	0.751469	0.394703	1	1
MOSET25	G2C_SYNAPTOSOME	CellularCompartment	152	Homo sapiens	16635246	L00000012 from genes2cognition.com database; human orthologues of mouse synaptosome proteins	0.781992	0.0022364	1	1	0.000163628	1	0.337325	1	0.75615	0.398839	1	1
MOSET26	G2C_MGLUR5_COMPLEX	ProteinComplex	52	Homo sapiens	16635246	L00000013 from genes2cognition.com database; human orthologues of mouse Mglur5 protein complex	0.793058	0.190984	1	1	2.43635e-05	1	1	1	1	1	1	1
MOSET27	G2C_AMPA_RECEPTOR_COMPLEX	ProteinComplex	9	Homo sapiens	16635246	L00000014 from genes2cognition.com database; human orthologues of mouse AMPAr protein complex	1	1	1	1	0.0306038	1	1	1	1	1	1	1
MOSET28	G2C_NMDA_RECEPTOR_COMPLEX	ProteinComplex	186	Homo sapiens	16635246	L00000015 from genes2cognition.com database; human orthologues of mouse NMDAr protein complex	0.960918	0.110054	1	1	3.87745e-05	0.239821	0.395298	1	0.511655	0.463194	1	1
MOSET30	MORCIANO_SYNAPTIC_VESICLES	CellularCompartment	87	Rattus norvegicus	16269012	Synaptic vesicle proteins obtained via immunoisolation from rat brain	0.993211	0.722889	1	1	0.000184644	1	1	1	0.179937	1	1	1
MOSET32	NIELSEN_UP_PROGENITOR_OLIGODENDROCYTES	CellType	168	Rattus norvegicus	17005852	Genes up-regulated (PPDE>0.999) in oligodendrocye progenitors (A2B5+) relative to differentiated oligodendrocytes (O4+)	0.826503	0.879043	1	1	1	1	0.275911	1	0.669527	1	1	1
MOSET33	SCHULLER_UP_DEEP_CEREBELLAR_NUCLEI	TissueType	47	Mus musculus	16962790	Genes up-regulated in deep cerebellar nuclei (relative to other cerebellar cell types / compartments?)	0.76308	0.762932	1	1	0.147012	1	1	1	1	1	1	1
MOSET34	SCHULLER_UP_CEREBELLAR_GLIA	TissueType	12	Mus musculus	16962790	Genes up-regulated in cerebellar glia (relative to other cerebellar cell types / compartments?)	1	1	1	1	1	1	1	1	1	1	1	1
MOSET35	SCHULLER_UP_CEREBELLAR_INFERIOR_GRANULE_LAYER_P22	TissueType	87	Mus musculus	16962790	Genes up-regulated in cerebellar inferior granule layer at P22 (relative to other cerebellar cell types / compartments?)	0.577631	0.496003	1	1	0.0355436	1	0.211101	1	0.556575	0.254171	1	1
MOSET36	SCHULLER_UP_CEREBELLAR_MOLECULAR_LAYER_P22	TissueType	20	Mus musculus	16962790	Genes up-regulated in cerebellar molecular layer at P22 (relative to other cerebellar cell types / compartments?)	0.684909	1	1	1	0.0635262	1	1	1	1	1	1	1
MOSET37	SCHULLER_UP_CEREBELLAR_PURKINJE_LAYER_P22	TissueType	54	Mus musculus	16962790	Genes up-regulated in cerebellar purkinje layer at P22 (relative to other cerebellar cell types / compartments?)	0.598664	0.803561	1	1	0.164544	1	0.133463	1	0.388168	0.162361	1	1
MOSET38	SCHULLER_UP_CEREBELLAR_WHITE_MATTER_P22	TissueType	23	Mus musculus	16962790	Genes up-regulated in cerebellar white matter at P22 (relative to other cerebellar cell types / compartments?)	0.136982	1	1	1	1	1	1	1	1	1	1	1
MOSET39	SUGINO_UP_GABAERGIC_NEURONS	CellType	210	Mus musculus	16369481	Genes up-regulated (PPDE>0.999) in GABAergic neurons vs glutamatergic neurons from mouse brain	0.870891	0.031381	1	1	1	1	1	1	0.101409	0.133983	1	1
MOSET40	SUGINO_UP_GLUTAMATERGIC_NEURONS	CellType	245	Mus musculus	16369481	Genes up-regulated (PPDE>0.999) in glutamatergic neurons vs GABAergic neurons from mouse brain	0.966986	0.179636	1	1	0.190534	1	0.133478	1	0.372097	1	1	1
MOSET41	SUGINO_UP_LAYER6_GLUTAMATERGIC_NEURONS_CINGULATE_CTX	CellType	59	Mus musculus	16369481	Genes up-regulated (PPDE>0.99) in layer 6 glutamatergic neurons in mouse cinulate cortex relative to other neuronal cell types	0.636911	0.239365	1	1	0.173176	1	1	1	0.405289	1	1	1
MOSET42	SUGINO_UP_LAYERS4-6_GABAERGIC_NEURONS_CINGULATE_CTX	CellType	60	Mus musculus	16369481	Genes up-regulated (PPDE>0.99) in layer4-6 GABAergic neurons in mouse cinulate cortex relative to other neuronal cell types	0.931177	1	1	1	0.141088	1	1	1	0.00813864	1	1	1
MOSET84	LOVATT_ASTROCYTES	CellType	14	Mus musculus	17989291	Genes up-regulated GLT1+/GFAP-GFP+ FACS-sorted cells (from murine cortex) compared to Thy1+ FACS-sorted neuronal cells (Table 2)	1	1	1	1	0.0439074	1	5.50471e-06	1	1	1	1	1
MOSET85	DOYLE_BERGMAN_GLIA_CORRECTED	CellType	463	Mus musculus	19013282	Genes enriched >10x in GFP+ cells from cerebellum compared to GFP- cells from cerebellum in SEPT4 bacTRAP lines (Bergman glia)	0.441446	0.532573	1	1	0.589188	1	7.0763e-05	1	9.56009e-07	1	0.320509	1
MOSET86	DOYLE_BRAINSTEM_MOTOR_NEURONS	CellType	105	Mus musculus	19013282	Genes enriched >10x in GFP+ cells from brainstem compared to GFP- cells from brainstem in CHAT bacTRAP lines (motor neurons, midbrain cholinergic neurons)	0.915889	0.623337	1	1	0.0230446	1	0.170891	1	0.474142	1	1	1
MOSET87	DOYLE_CEREBELLAR_ASTROCYTES	CellType	462	Mus musculus	19013282	Genes enriched >10x in GFP+ cells from cerebellum compared to GFP- cells from cerebellum in ALDH1L1 bacTRAP lines (astroglia, incl. Bergman glia)	0.713509	0.781851	1	1	0.211865	1	5.16679e-06	1	0.00250269	1	0.313246	1
MOSET88	DOYLE_CEREBELLAR_GOLGI_NEURONS	CellType	153	Mus musculus	19013282	Genes enriched >10x in GFP+ cells from cerebellum compared to GFP- cells from cerebellum in GRM2 bacTRAP lines (inner golgi neurons of the granule layer)	0.812242	0.187163	1	1	1	1	1	1	1	1	0.10388	1
MOSET89	DOYLE_CEREBELLAR_OLIGODENDROCYTES_CMTM5	CellType	264	Mus musculus	19013282	Genes enriched >10x in GFP+ cells from cerebellum compared to GFP- cells from cerebellum in CMTM5 bacTRAP lines (mature oligodendrocytes)	0.263696	0.176345	1	1	0.0148025	1	1	1	0.409095	1	1	1
MOSET91	DOYLE_CEREBELLAR_GRANULE_NEURONS_CORRECTED	CellType	145	Mus musculus	19013282	Genes enriched >10x in GFP+ cells from cerebellum compared to GFP- cells from cerebellum in NEUROD1 bacTRAP lines (granule neurons, deep cerebellar nuclei)	0.8743	0.252295	1	1	0.249621	1	1	1	1	0.246486	1	1
MOSET92	DOYLE_UNIPOLAR_BRUSH_NEURONS_CORRECTED	CellType	88	Mus musculus	19013282	Genes enriched >10x in GFP+ cells from cerebellum compared to GFP- cells from cerebellum in GRP bacTRAP lines (unipolar brush neurons, GRM1 subtype)	0.819633	0.0755457	1	1	0.164544	1	1	1	0.0857627	1	1	1
MOSET94	DOYLE_CORTICAL_CCK_NEURONS	CellType	143	Mus musculus	19013282	Genes enriched >10x in GFP+ cells from cortex compared to GFP- cells from cortex in CCK bacTRAP lines (mixed neurons)	0.797095	0.646777	1	1	1	1	1	1	0.48887	1	0.101178	1
MOSET95	DOYLE_CORTICAL_CORTISTATIN_NEURONS	CellType	142	Mus musculus	19013282	Genes enriched >10x in GFP+ cells from cortex compared to GFP- cells from cortex in CORT bacTRAP lines (interneurons)	0.839674	0.0885411	1	1	1	1	1	1	1	1	0.10926	1
MOSET96	DOYLE_CORTICAL_OLIGODENDROCYTES_CMTM5	CellType	349	Mus musculus	19013282	Genes enriched >10x in GFP+ cells from cortex compared to GFP- cells from cortex in CMTM5 bacTRAP lines (mature oligodendrocytes)	0.379866	0.484941	1	1	0.00353768	1	0.393616	1	0.508719	1	1	1
MOSET98	DOYLE_CORTICAL_PNOC_NEURONS	CellType	39	Mus musculus	19013282	Genes enriched >10x in GFP+ cells from cortex compared to GFP- cells from cortex in PNOC bacTRAP lines (presumed interneurons)	1	0.643805	1	1	1	1	0.0868599	1	0.267752	1	1	1
MOSET99	DOYLE_CORTICOSPINAL_NEURONS	CellType	232	Mus musculus	19013282	Genes enriched >10x in GFP+ cells from cortex compared to GFP- cells from cortex in GLT25D2 bacTRAP lines (Layer 5b corticospinal & corticopontine pyramidal neurons, small pyramidal neurons)	0.663741	0.147609	1	1	0.11424	1	0.077903	1	0.0740601	0.436766	1	1
MOSET101	DOYLE_CORTICOTHALAMIC_NEURONS	CellType	95	Mus musculus	19013282	Genes enriched >10x in GFP+ cells from cortex compared to GFP- cells from cortex in NTSR1 bacTRAP lines (Layer 6 corticothalamic pyramidal neurons)	0.694812	1	1	1	1	1	1	1	0.0188591	1	1	1
MOSET102	DOYLE_DRD1_MEDIUM_SPINY_NEURONS	CellType	69	Mus musculus	19013282	Genes enriched >10x in GFP+ cells from striatum compared to GFP- cells from striatum in DRD1 bacTRAP lines (DRD1+ medium spiny neurons)	0.946056	0.77733	1	1	1	1	0.12385	1	1	1	1	1
MOSET103	DOYLE_DRD2_MEDIUM_SPINY_NEURONS	CellType	37	Mus musculus	19013282	Genes enriched >10x in GFP+ cells from striatum compared to GFP- cells from striatum in DRD2 bacTRAP lines (DRD2+ medium spiny neurons)	1	1	1	1	1	1	1	1	1	1	1	1
MOSET104	DOYLE_FOREBRAIN_CHOLINERGIC_NEURONS	CellType	126	Mus musculus	19013282	Genes enriched >10x in GFP+ cells from basal forebrain compared to GFP- cells from basal forebrain in CHAT bacTRAP lines (cholinergic projection neurons)	0.978371	0.306401	1	1	0.195768	1	0.0130045	1	1	0.193221	1	1
MOSET105	DOYLE_PURKINJE_NEURONS	CellType	266	Mus musculus	19013282	Genes enriched >10x in GFP+ cells from cerebellum compared to GFP- cells from cerebellum in PCP2 bacTRAP lines (Purkinje neurons)	0.519829	0.582399	0.019653	1	1	1	1	1	0.352345	1	0.18014	1
MOSET106	DOYLE_SPINAL_MOTOR_NEURONS	CellType	57	Mus musculus	19013282	Genes enriched >10x in GFP+ cells from spinal cord compared to GFP- cells from spinal cord in CHAT bacTRAP lines (motor neurons, cholinergic interneurons)	1	0.246983	1	1	0.101581	0.0454621	1	1	1	1	1	1
MOSET107	DOYLE_STELLATE_AND_BASKET_NEURONS	CellType	97	Mus musculus	19013282	Genes enriched >10x in GFP+ cells from cerebellum compared to GFP- cells from cerebellum in LYPD6 bacTRAP lines (stellate and basket neurons)	0.827787	0.222986	1	1	1	1	1	1	1	0.165214	1	1
MOSET108	DOYLE_STRIATAL_CHOLINERGIC_NEURONS	CellType	387	Mus musculus	19013282	Genes enriched >10x in GFP+ cells from corpus striatum compared to GFP- cells from corpus striatum in CHAT bacTRAP lines (cholinergic neurons)	0.807841	0.3292	1	1	0.165877	1	0.443661	1	0.139421	0.515779	1	1
MOSET110	DANEMAN_PERICYTE	CellType	166	Mus musculus	Pending	Genes enriched in pericytes vs endothelial cells (GFP+:PDGFRB-GFP+>2). Placeholder set from RD until paper published.	0.814104	0.985505	1	1	0.079074	1	1	1	0.00899753	0.0771115	1	1
MOSET111	ALZGENE_TOP_GENES_021011	Disease	40	Homo sapiens	NA	GWAS meta-analysis for genes associated with Alzheimer's disease (http://www.alzgene.org/)	0.0226459	1	1	1	0.123072	1	0.0993572	1	0.301555	0.121398	1	1
MOSET112	SZGENE_TOP_GENES_021011	Disease	42	Homo sapiens	NA	GWAS meta-analysis for genes associated with schizophrenia (http://www.szgene.org/)	0.917384	1	1	1	0.132126	1	0.106775	1	0.321087	1	1	1
MOSET113	MSGENE_TOP_GENES_021011	Disease	42	Homo sapiens	NA	GWAS meta-analysis for genes associated with multiple sclerosis (http://www.msgene.org/)	0.165488	0.527905	1	1	1	1	0.0639341	1	0.0211438	1	1	1
MOSET114	PDGENE_TOP_GENES_021011	Disease	42	Homo sapiens	NA	GWAS meta-analysis for genes associated with Parkinson's disease (http://www.pdgene.org/)	0.873492	0.08594	1	1	0.110854	1	0.0893729	1	1	1	1	1
MOSET115	OMIM_MICROCEPHALY	Disease	125	Homo sapiens	NA	OMIM genes for \microcephaly\ with known sequence (*) and phenotype (+) as of 2-23-11. Note: need to manually curate to ensure that microcephaly is positively associated with gene (instead of negatively associated; a minority).	0.403476	0.500444	1	1	0.337747	1	1	1	0.675741	0.333773	1	1
MOSET116	OMIM_POLYMICROGYRIA	Disease	18	Homo sapiens	NA	OMIM genes for \polymicrogyria\ with known sequence (*) and phenotype (+) as of 2-23-11. Note: need to manually curate to ensure that polymicrogyria is positively associated with gene (instead of negatively associated; a minority).	1	0.374374	1	1	1	1	1	1	0.00850044	0.0497772	1	1
MOSET117	OMIM_AUTISM	Disease	71	Homo sapiens	NA	OMIM genes for \autism\ with known sequence (*) and phenotype (+) as of 2-23-11. Note: need to manually curate to ensure that autism is positively associated with gene (instead of negatively associated; a minority).	0.754729	1	1	1	1	1	1	1	1	1	1	1
MOSET118	OMIM_SCHIZOPHRENIA	Disease	133	Homo sapiens	NA	OMIM genes for \schizophrenia\ with known sequence (*) and phenotype (+) as of 2-23-11. Note: need to manually curate to ensure that schizophrenia is positively associated with gene (instead of negatively associated; a minority).	0.94818	0.557994	1	1	0.358134	1	0.297627	1	0.702299	0.353989	1	1
MOSET119	MOLYNEAUX_CALLOSAL_PROJECTION_NEURONS	CellType	38	Mus musculus	19793993	Genes enriched in callosal projection neurons compared to corticospinal motor neurons and corticotectal projection neurons	0.894606	0.104465	1	1	0.120033	1	0.0968713	1	0.294921	1	1	1
MOSET120	PALMER_B-LYMPHOCYTES	CellType	311	Homo sapiens	16704732	I) their expression was significantly positively correlated with relative abundance of B-cells across all samples II) their expression was significantly different in B-cells than T-cells (by SAM) and III) they were at least 2-fold more highly expressed in B-cells than in T-cells.	0.0161467	0.869083	1	1	0.62492	1	1	1	0.0505522	0.24862	0.346842	1
MOSET121	PALMER_T-LYMPHOCYTES	CellType	185	Homo sapiens	16704732	I) their expression was significantly positively correlated with the relative abundance of T-cells (CD4+ or CD8+) across all samples II) their expression was significantly different between T-cells and B-cells (by SAM) and III) they were at least 2-fold more highly expressed in T-cells than in B-cells.	0.71635	0.458034	1	1	1	1	0.084361	1	0.229554	1	2.11359e-07	1
MOSET122	PALMER_CD8+_T-LYMPHOCYTES	CellType	21	Homo sapiens	16704732	I) their expression was significantly positively correlated with relative abundance of CD8+ T-cells across all samples II) their expression was significantly different between CD8+ T-cells and CD4+ T-cells (by SAM) and III) they were at least 2 fold more highly expressed in CD8+ T-cells than in CD4+ T-cells.	1	0.464961	1	1	1	1	1	1	1	1	1	1
MOSET123	PALMER_GRANULOCYTES	CellType	340	Homo sapiens	16704732	I) their expression was significantly positively correlated with relative abundance of granulocytes across all (mixed and purified) samples II) their expression was significantly different between whole blood samples and PBMC samples (by SAM) and III) they were at least 2 fold more highly expressed in whole blood than in PBMCs.	0.238937	0.8576	1	1	0.297322	1	0.583695	1	0.345423	1	1	1
MOSET124	PALMER_LYMPHOCYTES	CellType	39	Homo sapiens	16704732	I) their expression was significantly positively correlated with relative abundance of lymphocytes across all samples II) their expression was significantly different in PBMC samples than whole blood samples (by SAM) and III) they were at least 2-fold more highly expressed in PBMC than in whole blood.	0.887992	0.675739	1	1	1	1	1	1	1	1	1	1
MOSET126	RUNNE_DOWN_IN_HD_MODEL	Disease	427	Rattus norvegicus	18815258	Genes down-regulated (Q<0.05) in an in vitro model of Huntington's disease, comprised of rat primary striatal neurons expressing an N-terminal fragment of the mutant huntingtin protein. DE genes were restricted to those with expression changes that were concordant between human CTRL and HD subjects in caudate nucleus.	1	0.00550463	1	1	7.7907e-10	1	0.0940089	1	0.887413	0.741803	1	1
MOSET129	THOMAS_UP_IN_HD_3models	Disease	20	Mus musculus	21177255	Top genes consistently up-regulated in three in vivo models of Huntington's disease, comprised of mice expressing the mutant huntingtin protein in neurons.	0.684909	0.447957	1	1	1	1	1	1	1	1	1	1
MOSET130	THOMAS_DOWN_IN_HD_3models	Disease	62	Mus musculus	21177255	Top genes consistently down-regulated in three in vivo models of Huntington's disease, comprised of mice expressing the mutant huntingtin protein in neurons.	0.9724	0.272661	1	1	0.184549	1	0.150038	1	0.427379	1	1	1
MOSET133	HODGES_UP_IN_HD_CN_Q1e-08	Disease	151	Homo sapiens	16467349	Genes up-regulated (Q<1e-08) in Huntington's disease caudate nucleus vs control caudate nucleus	0.0431765	0.983035	1	1	0.0102654	0.177661	0.301506	1	0.00023028	1	1	0.0257266
MOSET134	HODGES_DOWN_IN_HD_CN_Q1e-08	Disease	282	Homo sapiens	16467349	Genes down-regulated (Q<1e-08) in Huntington's disease caudate nucleus vs control caudate nucleus	0.999997	0.0120328	1	1	2.08923e-07	0.317405	1	1	0.90951	0.579522	1	1
MOSET135	HODGES_UP_IN_HD_CN_TOP100	Disease	100	Homo sapiens	16467349	Top 100 genes up-regulated in Huntington's disease caudate nucleus vs control caudate nucleus	0.0517981	0.92333	1	1	0.00285721	1	0.202334	1	0.00105334	1	1	0.0162861
MOSET136	HODGES_DOWN_IN_HD_CN_TOP100	Disease	100	Homo sapiens	16467349	Top 100 genes down-regulated in Huntington's disease caudate nucleus vs control caudate nucleus	0.974956	0.0643784	1	1	7.58827e-07	1	1	1	0.581088	1	1	1
MOSET137	HODGES_UP_IN_HD_CN_TOP50	Disease	50	Homo sapiens	16467349	Top 50 genes up-regulated in Huntington's disease caudate nucleus vs control caudate nucleus	0.208203	1	1	1	0.129118	1	1	1	0.314637	1	1	1
MOSET138	HODGES_DOWN_IN_HD_CN_TOP50	Disease	50	Homo sapiens	16467349	Top 50 genes down-regulated in Huntington's disease caudate nucleus vs control caudate nucleus	0.942669	0.0559745	1	1	0.000570118	1	1	1	0.358535	1	1	1
MOSET144	STANFORD_ANTI-LIVER_SW	TissueType	92	NA	NA	Tissue-specific genes from http://www-stat.stanford.edu/~tibs/GSA/tissues.gmt	0.018862	0.232224	1	1	0.0311362	1	1	1	0.530635	1	1	1
MOSET145	STANFORD_B-CELLS_EXPANDED_SW	TissueType	192	NA	NA	Tissue-specific genes from http://www-stat.stanford.edu/~tibs/GSA/tissues.gmt	0.0268682	0.971355	1	1	1	1	1	1	0.0238535	0.117035	0.229398	1
MOSET146	STANFORD_B-CELLS_SW	TissueType	93	NA	NA	Tissue-specific genes from http://www-stat.stanford.edu/~tibs/GSA/tissues.gmt	0.364502	1	1	1	1	1	1	1	0.0433639	0.246486	1	1
MOSET147	STANFORD_BLADDER_SW	TissueType	31	NA	NA	Tissue-specific genes from http://www-stat.stanford.edu/~tibs/GSA/tissues.gmt	0.417625	0.527905	1	1	1	1	1	1	0.0211438	1	1	1
MOSET148	STANFORD_BRAIN_SW	TissueType	367	NA	NA	Tissue-specific genes from http://www-stat.stanford.edu/~tibs/GSA/tissues.gmt	0.99999	0.154127	1	1	1.05582e-06	1	0.206383	1	0.786482	0.280136	1	1
MOSET149	STANFORD_BUFFYCOAT_SW	TissueType	170	NA	NA	Tissue-specific genes from http://www-stat.stanford.edu/~tibs/GSA/tissues.gmt	0.0679449	0.853746	1	1	1	1	1	1	0.422107	1	1	1
MOSET150	STANFORD_CEREBELLUM_SW	TissueType	59	NA	NA	Tissue-specific genes from http://www-stat.stanford.edu/~tibs/GSA/tissues.gmt	0.793058	0.190984	1	1	1	1	0.126263	1	1	1	1	1
MOSET151	STANFORD_CEREBRAL_CORTEX_SW	TissueType	103	NA	NA	Tissue-specific genes from http://www-stat.stanford.edu/~tibs/GSA/tissues.gmt	1	0.534021	1	1	0.000275655	1	1	1	1	1	1	1
MOSET152	STANFORD_CEREBRUM-CEREBELLUM_SW	TissueType	139	NA	NA	Tissue-specific genes from http://www-stat.stanford.edu/~tibs/GSA/tissues.gmt	0.994872	0.893134	1	1	0.00863816	0.167672	0.285862	1	1	1	1	1
MOSET153	STANFORD_CERVIX_SW	TissueType	113	NA	NA	Tissue-specific genes from http://www-stat.stanford.edu/~tibs/GSA/tissues.gmt	0.941736	0.604904	0.0150609	1	1	1	0.243142	1	4.65977e-07	1	1	1
MOSET154	STANFORD_COLON_SW	TissueType	22	NA	NA	Tissue-specific genes from http://www-stat.stanford.edu/~tibs/GSA/tissues.gmt	1	1	1	1	1	1	1	1	1	1	1	1
MOSET155	STANFORD_COREC_HMEC_RPTEC_HYPOX_SW	TissueType	34	NA	NA	Tissue-specific genes from http://www-stat.stanford.edu/~tibs/GSA/tissues.gmt	0.438258	0.178828	1	1	0.0827481	1	1	1	0.210251	1	1	1
MOSET156	STANFORD_CORNEA_SW	TissueType	57	NA	NA	Tissue-specific genes from http://www-stat.stanford.edu/~tibs/GSA/tissues.gmt	0.850291	0.00158355	1	1	0.0159958	1	1	1	0.0972543	1	1	1
MOSET157	STANFORD_DRUG_CLONES_SW	TissueType	13	NA	NA	Tissue-specific genes from http://www-stat.stanford.edu/~tibs/GSA/tissues.gmt	0.546187	0.333988	1	1	1	1	1	1	0.115475	1	1	1
MOSET158	STANFORD_ENDOPLASMICRETICULUM_SW	TissueType	20	NA	NA	Tissue-specific genes from http://www-stat.stanford.edu/~tibs/GSA/tissues.gmt	0.684909	1	1	1	1	1	1	1	1	1	1	1
MOSET159	STANFORD_ESOPHAGUS_SW	TissueType	72	NA	NA	Tissue-specific genes from http://www-stat.stanford.edu/~tibs/GSA/tissues.gmt	1	0.139753	1	1	1	1	1	1	0.124524	1	1	1
MOSET160	STANFORD_FALLOPIANTUBES_SW	TissueType	66	NA	NA	Tissue-specific genes from http://www-stat.stanford.edu/~tibs/GSA/tissues.gmt	0.939069	0.762932	1	1	1	1	0.119005	1	1	1	1	1
MOSET161	STANFORD_FIBROBLASTSERUM2HR_SW	TissueType	78	NA	NA	Tissue-specific genes from http://www-stat.stanford.edu/~tibs/GSA/tissues.gmt	0.597653	0.1688	1	1	1	1	1	1	0.140377	0.212272	1	1
MOSET162	STANFORD_FIBROBLASTSERUM4HR_SW	TissueType	60	NA	NA	Tissue-specific genes from http://www-stat.stanford.edu/~tibs/GSA/tissues.gmt	0.952243	0.790856	1	1	1	1	0.12867	1	0.0115614	1	1	1
MOSET163	STANFORD_GLOBINDEFENSIN_SW	TissueType	7	NA	NA	Tissue-specific genes from http://www-stat.stanford.edu/~tibs/GSA/tissues.gmt	1	1	1	1	1	1	1	1	1	1	1	1
MOSET164	STANFORD_GLOMERULI_SW	TissueType	87	NA	NA	Tissue-specific genes from http://www-stat.stanford.edu/~tibs/GSA/tissues.gmt	0.833161	0.907446	1	1	0.0283291	1	0.189004	1	0.512509	1	1	1
MOSET165	STANFORD_HEART_SW	TissueType	449	NA	NA	Tissue-specific genes from http://www-stat.stanford.edu/~tibs/GSA/tissues.gmt	0.913936	0.000141758	1	1	0.00264193	1	0.673746	1	0.000445156	0.749746	1	1
MOSET166	STANFORD_HYPOXIA-RPTEC_AND_SMOOTH_M_SW	TissueType	90	NA	NA	Tissue-specific genes from http://www-stat.stanford.edu/~tibs/GSA/tissues.gmt	0.845966	0.913076	1	1	1	1	1	1	1	1	1	1
MOSET167	STANFORD_IMMUNOGLOBULIN1_SW	TissueType	11	NA	NA	Tissue-specific genes from http://www-stat.stanford.edu/~tibs/GSA/tissues.gmt	1	1	1	1	1	1	1	1	1	1	1	1
MOSET168	STANFORD_INTERFERON1_SW	TissueType	21	NA	NA	Tissue-specific genes from http://www-stat.stanford.edu/~tibs/GSA/tissues.gmt	0.684909	1	1	1	1	1	1	1	1	1	1	1
MOSET169	STANFORD_INTERFERONBIG_SW	TissueType	74	NA	NA	Tissue-specific genes from http://www-stat.stanford.edu/~tibs/GSA/tissues.gmt	0.349004	1	1	1	1	1	1	1	0.127659	1	1	1
MOSET170	STANFORD_IRIS-CILIARYBODY_SW	TissueType	58	NA	NA	Tissue-specific genes from http://www-stat.stanford.edu/~tibs/GSA/tissues.gmt	0.354137	0.468258	1	1	1	1	1	1	0.0122007	1	1	1
MOSET171	STANFORD_KIDNEY_LATE_HYPOXIA_SW	TissueType	42	NA	NA	Tissue-specific genes from http://www-stat.stanford.edu/~tibs/GSA/tissues.gmt	0.894606	0.685735	1	1	1	1	1	1	0.294921	1	0.0540274	1
MOSET172	STANFORD_KIDNEY_SW	TissueType	146	NA	NA	Tissue-specific genes from http://www-stat.stanford.edu/~tibs/GSA/tissues.gmt	0.766202	0.551774	1	1	1	1	1	1	1	1	1	1
MOSET173	STANFORD_LENS1_SW	TissueType	339	NA	NA	Tissue-specific genes from http://www-stat.stanford.edu/~tibs/GSA/tissues.gmt	0.0598268	0.344595	1	1	0.616956	0.340854	1	1	0.481302	0.611582	1	1
MOSET174	STANFORD_LENSCORE_SW	TissueType	37	NA	NA	Tissue-specific genes from http://www-stat.stanford.edu/~tibs/GSA/tissues.gmt	0.29151	1	1	1	1	1	1	1	1	1	1	1
MOSET176	STANFORD_LUNG_SW	TissueType	124	NA	NA	Tissue-specific genes from http://www-stat.stanford.edu/~tibs/GSA/tissues.gmt	0.777046	0.433006	1	1	1	1	0.0361802	1	0.643462	1	1	1
MOSET177	STANFORD_LYMPHNODE_SW	TissueType	266	NA	NA	Tissue-specific genes from http://www-stat.stanford.edu/~tibs/GSA/tissues.gmt	0.0247144	0.860188	1	1	1	1	0.482489	1	0.18596	1	0.049237	1
MOSET178	STANFORD_MACULA1_SW	TissueType	34	NA	NA	Tissue-specific genes from http://www-stat.stanford.edu/~tibs/GSA/tissues.gmt	0.552825	0.62079	1	1	1	1	1	1	0.25378	1	1	1
MOSET179	STANFORD_MALE_SW	TissueType	14	NA	NA	Tissue-specific genes from http://www-stat.stanford.edu/~tibs/GSA/tissues.gmt	0.487516	1	1	1	1	1	1	1	1	1	1	1
MOSET180	STANFORD_MHC_CLASS2_SW	TissueType	6	NA	NA	Tissue-specific genes from http://www-stat.stanford.edu/~tibs/GSA/tissues.gmt	0.305513	1	1	1	1	1	1	1	0.0550494	1	1	1
MOSET181	STANFORD_MITCHONDRIAL_GENOME_SW	TissueType	31	NA	NA	Tissue-specific genes from http://www-stat.stanford.edu/~tibs/GSA/tissues.gmt	0.151019	0.512899	1	1	1	1	1	1	1	1	1	1
MOSET182	STANFORD_MITOCHONDRIAL_GENOME_SW	TissueType	32	NA	NA	Tissue-specific genes from http://www-stat.stanford.edu/~tibs/GSA/tissues.gmt	0.19554	0.556547	1	1	1	1	1	1	1	1	1	1
MOSET183	STANFORD_NCI57CLAUDIN4MALTACSTD-EPITHELIAL1_SW	TissueType	33	NA	NA	Tissue-specific genes from http://www-stat.stanford.edu/~tibs/GSA/tissues.gmt	1	1	1	1	1	1	1	1	1	1	1	1
MOSET184	STANFORD_NCI57HISTONES_SW	TissueType	10	NA	NA	Tissue-specific genes from http://www-stat.stanford.edu/~tibs/GSA/tissues.gmt	1	1	1	1	1	1	1	1	1	1	1	1
MOSET185	STANFORD_NCI57NUCLEUSCLUSTER_SW	TissueType	200	NA	NA	Tissue-specific genes from http://www-stat.stanford.edu/~tibs/GSA/tissues.gmt	4.35117e-05	0.180142	1	1	0.124431	1	1	1	0.496862	1	1	1
MOSET186	STANFORD_NCI57PROTEINSECRETION-FOLDING_SW	TissueType	12	NA	NA	Tissue-specific genes from http://www-stat.stanford.edu/~tibs/GSA/tissues.gmt	0.114098	0.268478	1	1	1	1	1	1	1	1	1	1
MOSET187	STANFORD_NCI57SMOOTHMUSCLE-PUTATIVE_SW	TissueType	42	NA	NA	Tissue-specific genes from http://www-stat.stanford.edu/~tibs/GSA/tissues.gmt	0.691748	0.713915	1	1	0.129118	1	1	1	3.10047e-09	1	1	1
MOSET188	STANFORD_NCI57TRNA_SYNTHETASES_SW	TissueType	15	NA	NA	Tissue-specific genes from http://www-stat.stanford.edu/~tibs/GSA/tissues.gmt	0.546187	0.333988	1	1	1	1	1	1	1	1	1	1
MOSET189	STANFORD_OPTIC_NERVE_SW	TissueType	49	NA	NA	Tissue-specific genes from http://www-stat.stanford.edu/~tibs/GSA/tissues.gmt	0.717307	0.00902143	1	1	0.135124	1	1	1	1	1	1	1
MOSET190	STANFORD_PANCREAS1_SW	TissueType	28	NA	NA	Tissue-specific genes from http://www-stat.stanford.edu/~tibs/GSA/tissues.gmt	0.781252	1	1	1	1	1	1	1	0.210251	1	1	1
MOSET191	STANFORD_PARATHYROID_SW	TissueType	143	NA	NA	Tissue-specific genes from http://www-stat.stanford.edu/~tibs/GSA/tissues.gmt	0.109981	0.328416	1	1	1	1	1	1	0.687824	1	1	1
MOSET192	STANFORD_PAXTUBE1_SW	TissueType	21	NA	NA	Tissue-specific genes from http://www-stat.stanford.edu/~tibs/GSA/tissues.gmt	0.703501	1	1	1	1	1	1	1	1	1	1	1
MOSET193	STANFORD_PAXTUBE2_SW	TissueType	14	NA	NA	Tissue-specific genes from http://www-stat.stanford.edu/~tibs/GSA/tissues.gmt	0.176406	1	1	1	1	1	1	1	0.115475	1	1	1
MOSET194	STANFORD_PINEAL_PITUITARY_SW	TissueType	133	NA	NA	Tissue-specific genes from http://www-stat.stanford.edu/~tibs/GSA/tissues.gmt	0.317047	0.743994	1	1	1	1	1	1	2.81254e-06	1	1	1
MOSET195	STANFORD_PINEAL_SW	TissueType	38	NA	NA	Tissue-specific genes from http://www-stat.stanford.edu/~tibs/GSA/tissues.gmt	0.880962	0.0218504	1	1	1	1	0.0918791	1	0.0426296	1	1	1
MOSET196	STANFORD_PITUITARY_SW	TissueType	42	NA	NA	Tissue-specific genes from http://www-stat.stanford.edu/~tibs/GSA/tissues.gmt	0.906687	0.704814	1	1	1	1	1	1	0.308127	1	1	1
MOSET197	STANFORD_PLACENTA_SW	TissueType	218	NA	NA	Tissue-specific genes from http://www-stat.stanford.edu/~tibs/GSA/tissues.gmt	0.954114	0.986148	1	1	0.500442	1	1	1	0.119755	0.147918	1	1
MOSET198	STANFORD_PROSTATE_SW	TissueType	158	NA	NA	Tissue-specific genes from http://www-stat.stanford.edu/~tibs/GSA/tissues.gmt	0.511099	0.109984	1	1	0.0750866	1	1	1	1	1	1	1
MOSET199	STANFORD_RENAL_CORTEXT_SW	TissueType	171	NA	NA	Tissue-specific genes from http://www-stat.stanford.edu/~tibs/GSA/tissues.gmt	0.945363	0.315641	1	1	1	1	0.339159	1	0.758457	0.400897	1	1
MOSET200	STANFORD_RENAL_MEDULLA_SW	TissueType	45	NA	NA	Tissue-specific genes from http://www-stat.stanford.edu/~tibs/GSA/tissues.gmt	0.704758	0.361071	1	1	1	0.0596963	0.106775	1	1	1	1	1
MOSET201	STANFORD_RETINA_SW	TissueType	71	NA	NA	Tissue-specific genes from http://www-stat.stanford.edu/~tibs/GSA/tissues.gmt	0.974032	0.847128	1	1	0.187369	1	1	1	1	1	1	1
MOSET202	STANFORD_RIBOSOME2_SW	TissueType	15	NA	NA	Tissue-specific genes from http://www-stat.stanford.edu/~tibs/GSA/tissues.gmt	0.546187	1	1	1	1	0.019314	1	1	1	1	1	1
MOSET203	STANFORD_RIBOSOMECLUSTER_SW	TissueType	43	NA	NA	Tissue-specific genes from http://www-stat.stanford.edu/~tibs/GSA/tissues.gmt	0.0473954	1	1	1	1	1	1	1	1	0.109336	1	1
MOSET204	STANFORD_SALIVARYGLANDS_SW	TissueType	109	NA	NA	Tissue-specific genes from http://www-stat.stanford.edu/~tibs/GSA/tissues.gmt	0.969221	0.134797	1	1	1	1	1	1	1	1	1	0.0174699
MOSET205	STANFORD_SEMINALVESICLE_SW	TissueType	71	NA	NA	Tissue-specific genes from http://www-stat.stanford.edu/~tibs/GSA/tissues.gmt	0.092881	0.145394	1	1	1	1	1	1	0.46409	1	1	1
MOSET206	STANFORD_SKELETAL_MUSCLE_SW	TissueType	247	NA	NA	Tissue-specific genes from http://www-stat.stanford.edu/~tibs/GSA/tissues.gmt	0.914529	0.249986	1	1	0.00103307	1	1	1	0.00521701	0.175382	1	1
MOSET207	STANFORD_SMOOTHMUSCLE_GENERAL	TissueType	30	NA	NA	Tissue-specific genes from http://www-stat.stanford.edu/~tibs/GSA/tissues.gmt	1	1	1	1	1	1	1	1	0.000148911	1	1	1
MOSET208	STANFORD_SMOOTHMUSCLE_STRINGENT	TissueType	18	NA	NA	Tissue-specific genes from http://www-stat.stanford.edu/~tibs/GSA/tissues.gmt	1	1	1	1	1	1	1	1	0.01216	1	1	1
MOSET209	STANFORD_SMOOTH_MUSCLE-GASTRIC_PUTATIVE_SW	TissueType	35	NA	NA	Tissue-specific genes from http://www-stat.stanford.edu/~tibs/GSA/tissues.gmt	0.324398	1	1	1	1	1	1	1	6.84603e-07	1	1	1
MOSET210	STANFORD_SPLEEN_SW	TissueType	79	NA	NA	Tissue-specific genes from http://www-stat.stanford.edu/~tibs/GSA/tissues.gmt	0.259991	1	1	1	1	1	1	1	0.0313941	1	1	1
MOSET211	STANFORD_SREBPCLUSTER1_SW	TissueType	18	NA	NA	Tissue-specific genes from http://www-stat.stanford.edu/~tibs/GSA/tissues.gmt	0.0860716	1	1	1	1	1	1	1	1	1	1	1
MOSET212	STANFORD_STEROID_HORMONE_CLONES_SW	TissueType	9	NA	NA	Tissue-specific genes from http://www-stat.stanford.edu/~tibs/GSA/tissues.gmt	1	1	1	1	1	1	1	1	1	1	1	1
MOSET213	STANFORD_STOMACH_SW	TissueType	61	NA	NA	Tissue-specific genes from http://www-stat.stanford.edu/~tibs/GSA/tissues.gmt	0.962571	1	1	1	0.170309	1	1	1	0.399636	1	1	1
MOSET214	STANFORD_STROMAL_SMALL	TissueType	63	NA	NA	Tissue-specific genes from http://www-stat.stanford.edu/~tibs/GSA/tissues.gmt	0.705515	0.851847	1	1	0.190178	1	1	1	2.2906e-05	1	1	1
MOSET215	STANFORD_T-CELL_PLUS1_SW	TissueType	71	NA	NA	Tissue-specific genes from http://www-stat.stanford.edu/~tibs/GSA/tissues.gmt	0.923764	0.888278	1	1	1	1	1	1	0.484007	1	0.000155367	1
MOSET216	STANFORD_TCELL2_SW	TissueType	30	NA	NA	Tissue-specific genes from http://www-stat.stanford.edu/~tibs/GSA/tissues.gmt	0.828503	1	1	1	1	1	1	1	0.239542	1	0.0425904	1
MOSET217	STANFORD_TCELL_FROM_GC_SW	TissueType	106	NA	NA	Tissue-specific genes from http://www-stat.stanford.edu/~tibs/GSA/tissues.gmt	0.317937	0.947398	1	1	1	1	1	1	0.0587788	1	0.000371342	1
MOSET218	STANFORD_TESTES_SW	TissueType	325	NA	NA	Tissue-specific genes from http://www-stat.stanford.edu/~tibs/GSA/tissues.gmt	0.876932	0.565182	1	1	0.550105	1	1	1	0.887278	0.183901	1	1
MOSET219	STANFORD_THYMUS_SW	TissueType	266	NA	NA	Tissue-specific genes from http://www-stat.stanford.edu/~tibs/GSA/tissues.gmt	0.483555	0.973659	1	1	1	1	1	1	0.169299	1	0.00477641	1
MOSET220	STANFORD_THYROID_SW	TissueType	136	NA	NA	Tissue-specific genes from http://www-stat.stanford.edu/~tibs/GSA/tissues.gmt	0.886701	0.426111	1	0.0214082	0.311961	0.149908	0.0355779	1	0.640063	0.308216	1	1
MOSET221	STANFORD_TONSIL_SW	TissueType	371	NA	NA	Tissue-specific genes from http://www-stat.stanford.edu/~tibs/GSA/tissues.gmt	0.00746714	0.999656	1	1	1	1	0.600796	1	0.0925854	0.678805	0.393813	1
MOSET222	STANFORD_TRICHOSTATIN_SW	TissueType	94	NA	NA	Tissue-specific genes from http://www-stat.stanford.edu/~tibs/GSA/tissues.gmt	0.879379	0.480366	1	1	1	1	0.20673	1	0.548091	0.0331506	1	1
MOSET223	STANFORD_UTERUS_SW	TissueType	66	NA	NA	Tissue-specific genes from http://www-stat.stanford.edu/~tibs/GSA/tissues.gmt	0.683819	0.84226	1	1	1	1	1	1	0.106142	1	1	1
MOSET224	HPRD_ALPHA6BETA4INTEGRIN_SIGNALING_PATHWAY	SignalingPathway	77	Homo sapiens	NA	Signaling pathway of human interacting proteins from HPRD (http://www.netpath.org/)	0.826421	0.199745	1	1	0.22852	1	1	1	0.50787	0.225609	1	1
MOSET225	HPRD_ANDROGEN_RECEPTOR_SIGNALING_PATHWAY	SignalingPathway	185	Homo sapiens	NA	Signaling pathway of human interacting proteins from HPRD (http://www.netpath.org/)	0.0198547	0.918242	1	1	0.127876	1	1	1	0.0899671	0.459494	1	1
MOSET226	HPRD_B_CELL_RECEPTOR_SIGNALING_PATHWAY	SignalingPathway	177	Homo sapiens	NA	Signaling pathway of human interacting proteins from HPRD (http://www.netpath.org/)	0.0518738	0.786918	1	1	0.121009	1	1	1	0.807762	1	0.230563	1
MOSET227	HPRD_EGFR1_SIGNALING_PATHWAY	SignalingPathway	473	Homo sapiens	NA	Signaling pathway of human interacting proteins from HPRD (http://www.netpath.org/)	0.00021191	0.127286	1	1	0.21505	0.152843	0.725176	1	0.000130419	0.0206852	0.505435	1
MOSET228	HPRD_HEDGEHOG_SIGNALING_PATHWAY	SignalingPathway	41	Homo sapiens	NA	Signaling pathway of human interacting proteins from HPRD (http://www.netpath.org/)	0.42216	1	1	1	1	1	0.104309	1	1	1	1	1
MOSET229	HPRD_ID_SIGNALING_PATHWAY	SignalingPathway	30	Homo sapiens	NA	Signaling pathway of human interacting proteins from HPRD (http://www.netpath.org/)	1	0.608732	1	1	1	1	1	1	1	1	1	1
MOSET230	HPRD_IL1_SIGNALING_PATHWAY	SignalingPathway	68	Homo sapiens	NA	Signaling pathway of human interacting proteins from HPRD (http://www.netpath.org/)	0.033714	0.590239	1	1	0.198549	1	1	1	1	0.19597	1	1
MOSET231	HPRD_IL2_SIGNALING_PATHWAY	SignalingPathway	85	Homo sapiens	NA	Signaling pathway of human interacting proteins from HPRD (http://www.netpath.org/)	0.121467	0.480366	1	1	0.252218	1	1	1	1	0.249056	0.1186	1
MOSET232	HPRD_IL3_SIGNALING_PATHWAY	SignalingPathway	94	Homo sapiens	NA	Signaling pathway of human interacting proteins from HPRD (http://www.netpath.org/)	0.0470379	0.945719	1	1	0.00407536	1	1	1	1	1	0.130469	1
MOSET233	HPRD_IL4_SIGNALING_PATHWAY	SignalingPathway	75	Homo sapiens	NA	Signaling pathway of human interacting proteins from HPRD (http://www.netpath.org/)	0.1525	0.407466	1	1	0.22852	1	1	1	0.50787	0.225609	0.106574	1
MOSET234	HPRD_IL5_SIGNALING_PATHWAY	SignalingPathway	64	Homo sapiens	NA	Signaling pathway of human interacting proteins from HPRD (http://www.netpath.org/)	0.0111657	1	1	1	0.195768	1	1	1	1	1	1	1
MOSET235	HPRD_IL6_SIGNALING_PATHWAY	SignalingPathway	88	Homo sapiens	NA	Signaling pathway of human interacting proteins from HPRD (http://www.netpath.org/)	0.261553	0.5114	1	1	0.262519	1	1	1	0.2003	1	1	1
MOSET236	HPRD_IL7_SIGNALING_PATHWAY	SignalingPathway	26	Homo sapiens	NA	Signaling pathway of human interacting proteins from HPRD (http://www.netpath.org/)	0.19554	0.556547	1	1	1	1	0.0690771	1	1	0.0847209	1	1
MOSET237	HPRD_IL9_SIGNALING_PATHWAY	SignalingPathway	25	Homo sapiens	NA	Signaling pathway of human interacting proteins from HPRD (http://www.netpath.org/)	0.438258	1	1	1	0.0827481	1	1	1	1	0.0815973	1	1
MOSET238	HPRD_KIT_RECEPTOR_SIGNALING_PATHWAY	SignalingPathway	107	Homo sapiens	NA	Signaling pathway of human interacting proteins from HPRD (http://www.netpath.org/)	0.590355	0.837972	1	1	0.304759	1	1	1	0.259082	1	1	1
MOSET239	HPRD_NOTCH_SIGNALING_PATHWAY	SignalingPathway	84	Homo sapiens	NA	Signaling pathway of human interacting proteins from HPRD (http://www.netpath.org/)	0.121467	0.927995	1	1	0.252218	1	1	1	0.0446696	0.249056	0.00701307	1
MOSET240	HPRD_TGF_BETA_RECEPTOR_SIGNALING_PATHWAY	SignalingPathway	220	Homo sapiens	NA	Signaling pathway of human interacting proteins from HPRD (http://www.netpath.org/)	0.0333426	0.230309	1	1	0.530853	1	1	1	0.0171883	0.52567	0.280168	1
MOSET241	HPRD_TNF_ALPHA_SIGNALING_PATHWAY	SignalingPathway	273	Homo sapiens	NA	Signaling pathway of human interacting proteins from HPRD (http://www.netpath.org/)	0.00228167	0.580468	1	1	0.604697	1	0.522662	1	0.459594	0.0624777	1	1
MOSET242	HPRD_T_CELL_RECEPTOR_SIGNALING_PATHWAY	SignalingPathway	261	Homo sapiens	NA	Signaling pathway of human interacting proteins from HPRD (http://www.netpath.org/)	0.00263626	0.170606	1	1	0.221988	1	1	1	0.912904	1	0.0564416	1
MOSET243	HPRD_WNT_SIGNALING_PATHWAY	SignalingPathway	121	Homo sapiens	NA	Signaling pathway of human interacting proteins from HPRD (http://www.netpath.org/)	0.17652	0.890444	1	1	0.342332	1	1	1	0.68184	0.0637691	0.166415	1
MOSET244	HPRD_RECEPTOR_ACTIVATOR_OF_NF-kB_LIGAND_SIGNALING_PATHWAY	SignalingPathway	88	Homo sapiens	NA	Signaling pathway of human interacting proteins from HPRD (http://www.netpath.org/)	0.0110861	0.121257	1	1	0.254806	1	1	1	1	0.251618	1	1
MOSET245	HPRD_LEPTIN_SIGNALING_PATHWAY	SignalingPathway	108	Homo sapiens	NA	Signaling pathway of human interacting proteins from HPRD (http://www.netpath.org/)	0.0236519	0.23366	1	1	0.0526791	1	1	1	0.266043	0.0513268	0.148625	1
MOSET246	HPRD_THYROID_STIMULATING_HORMONE_SIGNALING_PATHWAY	SignalingPathway	106	Homo sapiens	NA	Signaling pathway of human interacting proteins from HPRD (http://www.netpath.org/)	0.415274	0.216796	1	1	0.302341	1	1	1	0.0747179	0.298685	1	1
MOSET247	HPRD_THYMIC_STROMAL_LYMPHOPROTEIN_SIGNALING_PATHWAY	SignalingPathway	132	Homo sapiens	NA	Signaling pathway of human interacting proteins from HPRD (http://www.netpath.org/)	0.000975515	0.898332	1	1	0.34915	1	1	1	0.111524	1	1	1
MOSET248	HPRD_FOLLICLE_STIMULATING_HORMONE_SIGNALING_PATHWAY	SignalingPathway	54	Homo sapiens	NA	Signaling pathway of human interacting proteins from HPRD (http://www.netpath.org/)	0.0904071	1	1	1	0.0144082	1	0.13585	1	1	1	1	1
MOSET249	HPRD_TNF_RELATED_WEAK_INDUCER_OF_APOPTOSIS_SIGNALING_PATHWAY	SignalingPathway	37	Homo sapiens	NA	Signaling pathway of human interacting proteins from HPRD (http://www.netpath.org/)	0.0643667	1	1	1	1	1	1	1	1	1	1	1
MOSET250	HPRD_PROLACTIN_SIGNALING_PATHWAY	SignalingPathway	111	Homo sapiens	NA	Signaling pathway of human interacting proteins from HPRD (http://www.netpath.org/)	0.473479	0.856425	1	1	0.316722	1	1	1	0.276483	0.312934	0.152468	1
MOSET6710	SIEGERT_RETINAL_PHOTORECEPTORS	CellType	14	Mus musculus	22267162	Markers of adult mouse retinal photoreceptors (i.e. genes that are up-regulated in adult mouse retinal photoreceptors relative to other retinal cell types). All cell types isolated via FACS of GFP-labeled cells expressed under \cell-type-specific\" promoters (n = 22 lines)."	1	0.0589279	1	1	1	1	1	1	1	1	1	1
MOSET6711	SIEGERT_RETINAL_HORIZONTAL_NEURONS	CellType	13	Mus musculus	22267162	Markers of adult mouse retinal horizontal cells (i.e. genes that are up-regulated in adult mouse retinal horizontal cells relative to other retinal cell types). All cell types isolated via FACS of GFP-labeled cells expressed under \cell-type-specific\" promoters (n = 22 lines)."	1	1	1	1	0.0372783	1	1	1	1	1	1	1
MOSET6712	SIEGERT_RETINAL_BIPOLAR_NEURONS	CellType	13	Mus musculus	22267162	Markers of adult mouse retinal bipolar cells (i.e. genes that are up-regulated in adult mouse retinal bipolar cells relative to other retinal cell types). All cell types isolated via FACS of GFP-labeled cells expressed under \cell-type-specific\" promoters (n = 22 lines)."	0.546187	1	1	1	1	1	1	1	1	1	1	1
MOSET6713	SIEGERT_RETINAL_GANGLION_NEURONS	CellType	13	Mus musculus	22267162	Markers of adult mouse retinal ganglion cells (i.e. genes that are up-regulated in adult mouse retinal ganglion cells relative to other retinal cell types). All cell types isolated via FACS of GFP-labeled cells expressed under \cell-type-specific\" promoters (n = 22 lines)."	1	1	1	1	1	1	1	1	1	1	1	1
MOSET6714	SIEGERT_RETINAL_MICROGLIA	CellType	11	Mus musculus	22267162	Markers of adult mouse retinal microglia (i.e. genes that are up-regulated in adult mouse retinal microglia relative to other retinal cell types). All cell types isolated via FACS of GFP-labeled cells expressed under \cell-type-specific\" promoters (n = 22 lines)."	0.0235966	0.291	1	1	1	1	1	1	1	1	1	1
MOSET6715	KAWAGUCHI_E14_CORTICAL_APICAL_PROGENITOR_CELLS	CellType	142	Mus musculus	18725516	Markers of E14 mouse apical progenitor cells based upon single-cell analysis of VZ/SVZ progenitors via microarrays and qPCR. Gene list corresponds to genes from Figure 4 of the journal article; the author (Kawaguchi) provided a table including gene symbols since they were not all legible in the figure.	0.333671	0.753603	1	1	7.71174e-05	1	0.00514442	1	0.699458	0.351773	1	1
MOSET6716	KAWAGUCHI_E14_CORTICAL_BASAL_PROGENITOR_CELLS	CellType	92	Mus musculus	18725516	Markers of E14 mouse basal progenitor cells based upon single-cell analysis of VZ/SVZ progenitors via microarrays and qPCR. Gene list corresponds to Figure 2 of the journal article; provided by Dr. Kawaguchi (first author).	0.99021	0.415741	1	1	0.231189	1	0.189004	1	1	1	1	1
MOSET6717	ASHKAN_E14_INTERMEDIATE_PROGENITOR_CELLS	CellType	487	Mus musculus	NA	Genes expressed 2x higher (FDR P<.05) in E14 IPC vs RG. VZ/SVZ cells form dorsal cortex of EOMES:GFP mice were dissected, manually dissociated, stained for CD133, and separated by FACS into CD133+ / GFP+ (IPC) and CD133+ / GFP- (RG) -- I THINK!. Done by Ashkan of Kriegstein lab (UCSF) in 2007 and unpublished.	0.99975	0.0448989	1	1	1.49858e-10	0.338846	1	1	1	0.608893	1	1
MOSET6718	ASHKAN_E14_RADIAL_GLIA	CellType	448	Mus musculus	NA	Genes expressed 2x higher (FDR P<.05) in E14 RG vs IPC. VZ/SVZ cells form dorsal cortex of EOMES:GFP mice were dissected, manually dissociated, stained for CD133, and separated by FACS into CD133+ / GFP+ (IPC) and CD133+ / GFP- (RG) -- I THINK!. Done by Ashkan of Kriegstein lab (UCSF) in 2007 and unpublished.	0.807111	0.974892	1	1	0.00831708	1	0.132551	1	0.0672024	0.546422	1	1
MOSET6719	ASHKAN_E16_RADIAL_GLIA	CellType	158	Mus musculus	NA	Genes expressed 2x higher (FDR P<.05) in E16 RG vs IPC. VZ/SVZ cells form dorsal cortex of EOMES:GFP mice were dissected, manually dissociated, stained for CD133, and separated by FACS into CD133+ / GFP+ (IPC) and CD133+ / GFP- (RG) -- I THINK!. Done by Ashkan of Kriegstein lab (UCSF) in 2007 and unpublished.	0.948994	0.961578	1	1	0.000458575	1	0.0332087	1	0.0747179	1	1	1
MOSET6720	ARAI_E14.5_TIS21-GFP+_S-PHASE_BASAL_PROGENITORS	CellType	32	Mus musculus	21224845	Genes expressed higher (FC>1.2, P<.05) in S-phase basal progenitors (TIS21-GFP+) vs apical progenitors (TIS21-GFP-) from E14 mouse cortex. S-phase cells identified via DNA content and sorted via FACS.	0.848154	1	1	1	0.101581	1	1	1	1	0.100183	1	1
MOSET6721	ARAI_E14.5_TIS21-GFP-_S-PHASE_APICAL_PROGENITORS	CellType	21	Mus musculus	21224845	Genes expressed higher (FC>1.2, P<.05) in S-phase apical progenitors (TIS21-GFP-) vs basal progenitors (TIS21-GFP+) from E14 mouse cortex. S-phase cells identified via DNA content and sorted via FACS.	0.123423	1	1	1	0.0699772	1	1	1	1	1	1	1
MOSET6722	POON_PROCESS-LOCALIZED_mRNAs_FROM_CULTURED_RAT_HIPPOCAMPAL_NEURONS	Subcellular	38	Rattus norvegicus	17182790	Genes expressed higher in neuronal processes vs. whole cells in cultured rat hippocampal neurons (Table 1 from the article)	0.12722	1	1	1	0.00577039	1	1	1	1	1	1	1
MOSET6731	RUBENSTEIN_DOWN_IN_DLX1/2_KO_E15.5_ROSTRAL_MGE	KO	314	Mus musculus	NA	Genes that are down-regulated in DLX1/2 KO mouse SVZ vs WT in E15.5 rostral MGE; list based on FOLD-CHANGE ONLY USING ARX GENE (TARGET OF DLX2) AS CUTOFF (FC ~= 1.3) AND FC CV < 1	0.538462	0.597065	1	1	0.505642	1	0.107269	1	0.570604	0.50056	1	1
MOSET6733	ZENG_HUMAN_INTERNEURON_MARKERS	CellType	46	Homo sapiens	22500809	Markers of interneurons in human neocortex based on literature mining and in situ hybridization in human neocortex	1	1	1	1	0.144055	1	1	1	1	1	1	1
MOSET6734	ZENG_HUMAN_NEOCORTEX_LAYER_VI_MARKERS	CellType	16	Homo sapiens	22500809	Markers of layer VI or VIb in human neocortex based on in situ hybridization in human neocortex	1	1	1	1	1	1	1	1	1	1	1	1
MOSET6735	JACQUET_DOWN_IN_FOXJ1_NULL_ADULT_STEM_CELL_NICHE	KO	53	Mus musculus	19906869	Genes i) expressed 1.5x higher in laser-microdissected SVZ, RMS, and OB from FoxJ1-EGFP mice vs. FoxJ1-Null-EGFP mice at P1, P7, and P14; and ii) expressed in the ependymal zone of the WT adult mouse brain via the Allen Brain Atlas	0.585343	1	1	1	1	1	0.13107	1	1	1	1	1
MOSET6737	BERNARD_LAYER_III_CORTEX_ENRICHED	CellType	42	Rhesus macaque	22445337	Genes with high correlation (> 0.5) to a layer III-specific artificial template pattern in macaque neocortex (V1, V2, MT, TE, S1, M1, A1, DLPFC, OFC, ACG)	0.603592	0.08594	1	1	0.110854	1	1	1	1	1	1	1
MOSET6738	BERNARD_LAYER_IV_CORTEX_ENRICHED	CellType	177	Rhesus macaque	22445337	Genes with high correlation (> 0.5) to a layer IV-specific artificial template pattern in macaque neocortex (V1, V2, MT, TE, S1, M1, A1, DLPFC, OFC, ACG)	0.603621	0.272897	1	1	0.388624	1	1	1	1	1	1	1
MOSET6739	BERNARD_LAYER_V_CORTEX_ENRICHED	CellType	54	Rhesus macaque	22445337	Genes with high correlation (> 0.5) to a layer V-specific artificial template pattern in macaque neocortex (V1, V2, MT, TE, S1, M1, A1, DLPFC, OFC, ACG)	0.704758	0.722736	1	1	0.132126	1	1	0.0263091	0.321087	1	1	1
MOSET6740	BERNARD_LAYER_VI_CORTEX_ENRICHED	CellType	285	Rhesus macaque	22445337	Genes with high correlation (> 0.5) to a layer VI-specific artificial template pattern in macaque neocortex (V1, V2, MT, TE, S1, M1, A1, DLPFC, OFC, ACG)	0.96586	0.417743	1	1	0.189289	0.294223	1	1	0.369545	0.546422	1	1
MOSET6741	JHEON_DOWN_DURING_TORPOR_AND_UP_DURING_AROUSAL	BiologicalProcess	154	Hamster	NA	Genes expressed higher (Q<.05) in hamster incisor during arousal (normal) state vs. torpor (pseudo-hibernation); contact Kerstin Seidel (Ophir Klein lab) or Andrew Jheon for details	0.682157	0.920962	1	1	0.0111413	1	1	1	0.71879	1	1	1
MOSET6742	JHEON_UP_DURING_TORPOR_AND_DOWN_DURING_AROUSAL	BiologicalProcess	62	Hamster	NA	Genes expressed lower (Q<.05) in hamster incisor during arousal (normal) state vs. torpor (pseudo-hibernation); contact Kerstin Seidel (Ophir Klein lab) or Andrew Jheon for details	0.636911	0.239365	1	1	0.0154586	1	0.140605	1	0.0943415	1	1	1
MOSET6743	BERNARD_LAYER_V_ACC_ENRICHED	CellType	117	Rhesus macaque	22445337	Genes that were specifically and consistently correlated (FDR P<.0309) with a L5 ACG coexpression module identified in LCM macaque neocortical samples (top 1%, min 10, 0.85 merge: 0.476_10)	0.780938	1	1	1	1	1	0.173176	1	1	1	1	1
MOSET6746	FIETZ_hOSVZ>hVZ+hISVZ+hCP	CellType	54	Homo sapiens	22753484	Genes that were expressed at higher levels in LCM human fetal cortex (15-19 GW) outer subventricular zone vs. ventricular zone, inner subventricular zone, and cortical plate by RNAseq	1	0.556547	1	1	1	1	0.0690771	1	1	1	1	1
MOSET6747	FIETZ_hOSVZ<hVZ+hISVZ+hCP	CellType	29	Homo sapiens	22753484	Genes that were expressed at lower levels in LCM human fetal cortex (15-19 GW) outer subventricular zone vs. ventricular zone, inner subventricular zone, and cortical plate by RNAseq	0.198199	0.00819193	1	1	1	1	1	1	0.123787	1	1	1
MOSET6748	FIETZ_hISVZ>hVZ+hOSVZ+hCP	CellType	60	Homo sapiens	22753484	Genes that were expressed at higher levels in LCM human fetal cortex (15-19 GW) inner subventricular zone vs. ventricular zone, outer subventricular zone, and cortical plate by RNAseq	0.389937	1	1	1	0.123072	1	1	1	1	1	1	1
MOSET6749	FIETZ_hISVZ<hVZ+hOSVZ+hCP	CellType	17	Homo sapiens	22753484	Genes that were expressed at lower levels in LCM human fetal cortex (15-19 GW) inner subventricular zone vs. ventricular zone, outer subventricular zone, and cortical plate by RNAseq	1	1	1	1	1	1	1	1	1	1	1	1
MOSET6754	FIETZ_mSVZ>mVZ+mCP	CellType	390	Mus musculus	22753484	Genes that were expressed at higher levels in LCM mouse embryonic cortex (E14.5) subventricular zone vs. ventricular zone and cortical plate by RNAseq	0.28559	0.00456795	1	1	0.0810911	1	0.193379	1	0.523439	0.263743	1	1
MOSET6755	FIETZ_mSVZ<mVZ+mCP	CellType	270	Mus musculus	22753484	Genes that were expressed at lower levels in LCM mouse embryonic cortex (E14.5) subventricular zone vs. ventricular zone and cortical plate by RNAseq	0.516946	0.352313	1	1	0.00670162	0.279076	0.451344	1	0.147976	0.524035	1	1
MOSET6758	FIETZ_hOSVZ>hVZ+hISVZ+hCP+mVZ+mSVZ+mCP	CellType	20	Homo sapiens	22753484	Genes that were expressed at higher levels in LCM human fetal cortex (11-14 GW) outer subventricular zone vs. human ventricular zone, human inner subventricular zone, human cortical plate, mouse ventricular zone, mouse subventricular zone, and mouse cortical plate by RNAseq	1	0.39364	1	1	1	1	1	1	1	1	1	1
MOSET6759	FIETZ_EXTRACELLULAR_MATRIX_GENE_CLUSTER_198_hVZ+hISVZ+hOSVZ+mVZ>hCP+mSVZ+mCP	CellType	198	Homo sapiens	22753484	Genes related to extracellular matrix interactions that were coexpressed in cluster 198	0.00912973	0.997518	1	1	0.140696	1	0.0155992	1	0.000458093	1	1	1
MOSET6760	FIETZ_EXTRACELLULAR_MATRIX_GENE_CLUSTER_126_hVZ+hISVZ+hOSVZ>hCP+mVZ+mSVZ+mCP	CellType	126	Homo sapiens	22753484	Genes related to extracellular matrix interactions that were coexpressed in cluster 126	0.0924402	0.884874	1	1	1	1	0.279908	1	0.101755	1	1	1
MOSET6761	FIETZ_EXTRACELLULAR_MATRIX_GENE_CLUSTER_68_hVZ>+hISVZ+hOSVZ+hCP	CellType	68	Homo sapiens	22753484	Genes related to extracellular matrix interactions that were coexpressed in cluster 68	0.349004	0.873345	1	1	1	1	0.1663	1	0.0242151	1	1	1
MOSET6762	FIETZ_EXTRACELLULAR_MATRIX_GENE_CLUSTER_79_mVZ>+mSVZ+mCP	CellType	79	Mus musculus	22753484	Genes related to extracellular matrix interactions that were coexpressed in cluster 79	0.940515	0.676213	1	1	1	1	1	1	0.033628	1	1	1
MOSET6763	FIETZ_EXTRACELLULAR_MATRIX_GENE_CLUSTER_78_hIVZ+hOSVZ>hVZ+hCP	CellType	78	Homo sapiens	22753484	Genes related to extracellular matrix interactions that were coexpressed in cluster 78	0.812242	0.898312	1	1	0.0262949	1	1	1	0.150087	1	1	1
MOSET6764	FIETZ_EXTRACELLULAR_MATRIX_GENE_CLUSTER_53_mCP>+mVZ+mSVZ	CellType	53	Mus musculus	22753484	Genes related to extracellular matrix interactions that were coexpressed in cluster 53	0.571743	0.198876	1	1	1	1	1	1	1	0.156626	1	1
MOSET6765	FIETZ_EXTRACELLULAR_MATRIX_GENE_CLUSTER_43_hCP+mCP>hVZ+hISVZ+hOSVZ+mVZ+mSVZ	CellType	43	Homo sapiens	22753484	Genes related to extracellular matrix interactions that were coexpressed in cluster 43	0.926856	0.739572	1	1	1	1	1	1	0.333805	1	1	1
MOSET6766	FIETZ_EXTRACELLULAR_MATRIX_GENE_CLUSTER_97_hCP+mCP+mSVZ>hVZ+hISVZ+hOSVZ+mVZ	CellType	97	Homo sapiens	22753484	Genes related to extracellular matrix interactions that were coexpressed in cluster 97	0.996312	0.779609	1	1	0.00395356	1	1	1	0.581088	0.0391271	1	1
MOSET6767	FIETZ_EXTRACELLULAR_MATRIX_GENE_CLUSTER_65_hCP>hVZ+hISVZ+hOSVZ	CellType	65	Homo sapiens	22753484	Genes related to extracellular matrix interactions that were coexpressed in cluster 65	0.977012	0.0417928	1	1	0.192978	1	0.157045	1	1	1	1	1
MOSET6768	WATKINS_CD4+_HELPER_T_CELLS	CellType	44	Homo sapiens	19228925	Genes up-regulated in CD4+ helper T cells relative to 7 other cell types isolated from whole human blood	0.649871	0.685735	1	1	1	1	1	1	1	0.118398	1	1
MOSET6770	WATKINS_CD14+_MONOCYTES	CellType	186	Homo sapiens	19228925	Genes up-regulated in CD14+ monocytes relative to 7 other cell types isolated from whole human blood	0.00426307	1	1	1	0.437606	0.221195	0.0107178	1	0.0715605	0.432887	0.221195	1
MOSET6771	WATKINS_CD19+_B_LYMPHOCYTES	CellType	207	Homo sapiens	19228925	Genes up-regulated in CD19+ B lymphocytes relative to 7 other cell types isolated from whole human blood	0.463188	0.725028	1	1	0.423734	1	0.355446	1	0.441346	0.419104	1	1
MOSET6772	WATKINS_CD56+_NK_CELLS	CellType	72	Homo sapiens	19228925	Genes up-regulated in CD56+ NK cells relative to 7 other cell types isolated from whole human blood	0.715927	1	1	1	1	1	1	1	0.115238	1	0.00388272	1
MOSET6774	WATKINS_ERYTHROBLASTS	CellType	289	Homo sapiens	19228925	Genes up-regulated in erythroblasts (differentiated from cord blood hematopoietic progenitor cells) relative to 7 other cell types isolated from whole human blood	0.855899	0.0013802	1	1	0.229608	1	0.00587531	1	0.709957	0.224762	1	1
MOSET6775	WATKINS_MEGAKARYOCYTES	CellType	252	Homo sapiens	19228925	Genes up-regulated in megakaryocytes (differentiated from cord blood hematopoietic progenitor cells) relative to 7 other cell types isolated from whole human blood	0.784442	0.698833	1	1	1	0.288849	0.464911	1	0.0624057	1	0.288849	1
MOSET6776	ZAMANIAN_UP_IN_MCAO_REACTIVE_ASTROCYTES	CellType	50	Mus musculus	22553043	Top 50 genes up-regulated in reactive astrocytes (induced by ischemia via middle cerebral artery occlusion) relative to quiescent astrocytes	0.76308	0.762932	1	1	0.147012	1	1	1	0.069392	1	1	0.00916078
MOSET6777	ZAMANIAN_UP_IN_LPS_REACTIVE_ASTROCYTES	CellType	50	Mus musculus	22553043	Top 50 genes up-regulated in reactive astrocytes (induced by lipopolysaccharide injection) relative to quiescent astrocytes	0.195814	1	1	1	1	1	1	1	0.00581143	1	1	1
MOSET6778	SUDMANT_GENES_WITH_INCREASED_COPY_NUMBER_ON_HUMAN_LINEAGE	Evolution	23	Homo sapiens	21030649	23 genes that are diploid in great apes but have been duplicated (to differing extents) on the human lineage	0.703501	0.464961	1	1	1	1	1	1	1	1	1	1
MOSET6779	SCALLY_ACCELERATED_DN/DS_ON_HUMAN_LINEAGE_BRANCH_MODEL	Evolution	12	Homo sapiens	22398555	Genes that have elevated dN/dS ratios (FDR P < 0.1) on the human lineage (branch model); from gorilla genome paper	1	0.291	1	1	1	1	1	1	1	1	1	1
MOSET6780	SCALLY_ACCELERATED_DN/DS_ON_HUMAN_LINEAGE_BRANCH-SITE_MODEL	Evolution	8	Homo sapiens	22398555	Genes that have elevated dN/dS ratios (FDR P < 0.1) on the human lineage (branch-site model); from gorilla genome paper	0.0598117	0.196536	1	1	1	1	1	1	1	1	1	1
MOSET6781	POLLARD_GENES_NEAR_HUMAN_ACCELERATED_GENOMIC_REGIONS	Evolution	133	Homo sapiens	16915236	The nearest genes that are either upstream, downstream, or within human-accelerated regions (HARs) of the genome; includes other nearby genes of interest (Table S7 from paper)	0.763118	0.643853	1	1	0.309569	1	1	1	1	1	0.148625	0.0212115
MOSET6782	HUMAN_RADIAL_GLIA_CANDIDATES_INTERSECT_MOSET6718_MOSET6750	CellType	74	Homo sapiens	NA	This gene set is the intersection of two other gene sets: MOSET6718 + MOSET6750	0.81945	0.901453	1	1	1	1	0.184513	1	0.503187	1	1	1
MOSET6783	HUMAN_RADIAL_GLIA_CANDIDATES_INTERSECT_MOSET6718_MOSET6745	CellType	116	Homo sapiens	NA	This gene set is the intersection of two other gene sets: MOSET6718 + MOSET6745	0.82085	0.97365	1	1	0.0607592	1	0.0405058	1	0.666375	1	1	1
MOSET6785	AUTDB_HUMAN_GENES_ASSOCIATED_WITH_AUTISM	Disease	328	Homo sapiens	NA	A list of curated human genes that have been associated with autism via studies of function, genetic association, rare single gene mutations, and syndromes (http://autism.mindspec.org/autdb/HG_Home.do); downloaded on 12.6.12	0.53221	0.777817	1	1	0.0997926	1	0.221507	1	0.0837646	0.0965448	1	1
MOSET6786	AUTDB_HUMAN_GENES_ASSOCIATED_WITH_AUTISM_AND_REPLICATED	Disease	261	Homo sapiens	NA	A list of curated human genes that have been associated with autism MORE THAN ONCE via studies of function, genetic association, rare single gene mutations, and syndromes (http://autism.mindspec.org/autdb/HG_Home.do); downloaded on 12.6.12	0.675141	0.814901	1	1	0.0607307	1	0.513255	1	0.0364482	0.0586307	1	1
MOSET6787	KUCHARZEWSK_HYPOXIA_UP_IN_GBM_EXOSOMES		148	Homo sapiens	23589885	Genes that were differentially expressed in exosomes isolated from the human GBM cell line U87 treated with hypoxia relative to normoxia	0.619515	0.292984	1	1	0.113924	1	1	1	0.281464	0.112367	1	1
MOSET6788	LIANG_GBM_HYPOXIA_CLUSTER	CellType	21	Homo sapien	15827123	Genes that were clustered together and classified as hypoxia related by GO in microarray study of human glioblastoma samples.	0.684909	0.447957	1	1	1	1	1	1	1	1	1	1
MOSET6790	MASICA_Downregulated_IDH1_mutation	Disease	438	Homo sapiens	21555372	These are genes that were found to be downregulated in glioma in and co-occur with IDH1 mutation using TCGA dataset	0.504679	0.258382	1	0.0779459	0.404778	1	1	1	0.00482347	1	1	1
MOSET6791	DUNCAN_DOWN_WITH_IDH1_R132H_Heterozygous_Mutation_HCT116_Cell_Line		18	Homo sapien	22899282	Duncan et al made heterozygous knock in mutant cell lines using the GBM HCT116 cell line. They looked for genes whose expression was downregulated at an FDR <0.05 and fold change >1.5 by differential expression. They found 18 genes that fit the criterion	1	0.412314	1	1	0.0015401	1	1	1	0.148261	1	1	1
MOSET6792	PHILLIPS_MES_SIGNATURE_GENES_15_GENES	Disease	15	Homo sapiens	16530701	Phillips GBM paper used 35 signature genes to define 3 different subtypes of GBM. These 15 signature genes were used to define the MES subtype.	1	1	1	1	1	1	1	1	0.00544285	1	1	1
MOSET6793	PHILLIPS_PN_SIGNATURE_GENES_15_GENES	Disease	15	Homo sapiens	16530701	Phillips GBM paper used 35 signature genes to define 3 different subtypes of GBM. These 15 signature genes were used to define the PN subtype.	1	1	1	1	0.000631215	1	1	1	1	1	1	1
MOSET6794	PHILLIPS_PROLIF_SIGNATURE_GENES_5_GENES	Disease	5	Homo sapien	16530701	Phillips GBM paper used 35 signature genes to define 3 different subtypes of GBM. These 5 signature genes were used to define the Proliferative subtype.	1	1	1	1	1	1	1	1	1	1	1	1
MOSET6795	PHILLIPS_MOST_DIFF_EXP_IN_MES_SUBTYPE_170_GENES	Disease	170	Homo sapiens	16530701	Phillips GBM paper gave lists of all of the most differentially expressed genes associated with the Messenchymal (MES) subtype. This is a list of the top 170 genes associated with the MES subtype.	0.944256	0.825895	1	1	1	1	0.00278053	1	5.06973e-07	1	1	1
MOSET6796	PHILLIPS_MOST_DIFF_EXP_IN_PN_SUBTYPE_338_GENES	Disease	338	Homo sapiens	16530701	Phillips GBM paper gave lists of all of the most differentially expressed genes associated with the Proneural (PN) subtype. This is a list of the top 338 genes associated with the PN subtype.	0.969333	0.397856	1	1	0.00253733	0.220017	0.366084	1	0.46023	1	1	1
MOSET6797	PHILLIPS_MOST_DIFF_EXP_IN_PROLIF_SUBTYPE_217_GENES	Disease	217	Homo sapiens	16530701	Phillips GBM paper gave lists of all of the most differentially expressed genes associated with the Proliferative subtype. This is a list of the top 217 genes associated with the prolif subtype.	0.877926	1	1	1	1	1	1	1	1	1	1	1
MOSET6798	VERHAAK_TCGA_CLASSIC__GBM_SUBTYPE	Disease	162	Homo sapiens	20129251	Verhaak TCGA classical GBM subtype genes (162 genes)	0.814687	0.70644	1	1	0.0999415	1	0.348256	1	0.428558	0.41108	1	1
MOSET6799	VERHAAK_TCGA_MESENCHYMAL_GBM_SUBTYPE	Disease	216	Homo sapiens	20129251	Verhaak TCGA Mesenchymal GBM subtype genes (216 genes)	0.251833	0.957745	1	1	0.515883	1	1	1	6.85904e-16	1	1	1
MOSET6800	VERHAAK_TCGA_NEURAL_GBM_SUBTYPE	Disease	129	Homo sapiens	20129251	Verhaak TCGA Neural GBM subtype genes (129 genes)	0.943811	0.0943753	1	1	0.00943115	1	1	1	1	1	1	0.0249425
MOSET6801	VERHAAK_TCGA_PRONEURAL_GBM_SUBTYPE	Disease	178	Homo sapiens	20129251	Verhaak TCGA Proneural GBM subtype genes (178 genes)	0.769015	0.403359	1	1	1	1	1	1	0.792554	2.12532e-05	0.221195	1
MOSET6803	SAM_GLIOMA_TURQUOISE_SEED_GENES_IDH1_MODULE_134GENES	Disease	134	Homo sapiens	NA	Sam's tuquoiseseed genes from my consensus subtraction module glioma minus my ACC&EC datasets. This module was from 0.621 minsize 10 and has 134 unique gene symbols for seeds	7.51552e-11	1	1	1	1	1	1	1	1	0.34058	1	1
MOSET6804	SAM_GLIOMA_MICROGLIA_CORRECTED_TURQUOISE_GENES_FROM_IDH1_MODULE_86GENES	Disease	86	Homo sapien	NA	Sam's gene list from my turquoise module genes I used a differential connectivity and differential expression analysis to home in on turquoise genes that are not microglial genes and which are differentially expressed between normal tissue and glioma.	0.577631	1	1	1	1	1	1	1	1	1	1	1
MOSET6805	BUTOVSKY_MICROGLIA_top40	CellType	40	Mus musculus	24316888	Butovsky top 40 microglia enriched genes determined from differential expression compared to peripheral immune cells and subsequent comparisons using custom microarray, from supplemental table 2.	0.0643667	1	1	1	1	1	1	1	1	1	1	1
MOSET6806	BUTOVSKY_MICROGLIA_top152	CellType	152	Mus musculus	24316888	Butovsky top 152 microglia enriched genes determined from differential expression compared to peripheral immune cells and subsequent comparisons using custom microarray, from supplemental table 2.	0.148097	0.656057	1	1	0.394969	1	0.329937	1	0.746699	1	1	1
MOSET6807	HICKMAN_MICROGLIA_SENSOME_top25	CellType	25	Mus musculus	24162652	Hickman top \sensome\" genes differentially expressed in microglia vs whole brain and compared to macrophages using direct rna sequencing. Supplementary table 2"	0.0375473	0.497416	1	1	1	1	1	1	1	1	1	1
MOSET6808	HICKMAN_MICROGLIA_SENSOME_99	CellType	99	Mus musculus	24162652	Hickman top \sensome\" genes differentially expressed in microglia vs whole brain using direct rna sequencing. Supplementary table 2"	0.00932673	0.729072	1	1	1	1	1	1	0.0433639	1	1	1
MOSET6809	HICKMAN_MICROGLIA_SENSOME_82	CellType	82	Mus musculus	24162652	Hickman top \sensome\" genes differentially expressed in microglia vs whole brain and compared to macrophages using direct rna sequencing. Supplementary table 2"	0.00694703	0.884718	1	1	1	1	1	1	0.137171	1	1	1
MOSET6810	GO_SYNAPTIC_TRANSMISSION_GOTERM_0007268	CellType	174	Homo sapiens	NA	Genes from GO Term GO:0007268, \Synaptic Transmission\". Got from Broad Institute MsigDB search on 4/12/14"	0.99969	0.284363	1	1	0.0030091	1	0.0119786	1	1	1	1	1
MOSET6811	M1_MACROPHAGES_PHILLIPS_PAPER	CellType	68	Homo sapiens	22937035	This geneset was taken from Joanna Phillips paper in which they looked for microglia/macrophage signatures in GBM. It was originally derived from Martinez et al	0.104798	0.348749	1	1	1	1	1	1	0.0261642	1	1	1
MOSET6812	M2_MACROPHAGES_PHILLIPS_PAPER	CellTYpe	57	Homo sapiens	22937035	This geneset was taken from Joanna Phillips paper in which they looked for microglia/macrophage signatures in GBM. It was originally derived from Martinez et al	0.117886	1	1	1	1	1	1	1	0.416438	1	1	1
MOSET6813	MONOCYTES_PHILLIPS_PAPER	CellType	76	Homo sapiens	22937035	This geneset was taken from Joanna Phillips paper in which they looked for microglia/macrophage signatures in GBM. It was originally derived from Chambers et al	0.160026	0.415741	1	1	1	1	1	1	0.159926	1	1	1
MOSET6814	GIM_GLIOMA_INFILTRATING_MICROGLIA/MACROPHAGES_PHILLIPS_PAPER	CellType	144	Homo sapiens	22937035	This geneset was taken from Joanna Phillips paper in which they looked for microglia/macrophage signatures in GBM. It was originally derived from Murat et al	0.844694	0.933886	1	1	1	0.191207	1	1	0.0441288	1	1	1
MOSET6815	GRANULOCYTES_PHILLIPS_PAPER	CellType	74	Homo sapiens	22937035	This geneset was taken from Joanna Phillips paper in which they looked for microglia/macrophage signatures in GBM. It was originally derived from Chambers et al	0.98894	0.0776263	1	1	1	1	1	1	0.503187	1	1	1
MOSET6816	T_CELL_CD4_NAIVE_PHILLIPS_PAPER	CellType	53	Homo sapiens	22937035	This geneset was taken from Joanna Phillips paper in which they looked for microglia/macrophage signatures in GBM. It was originally derived from Chambers et al	0.611702	0.809622	1	1	1	1	1	1	0.088595	1	0.0765066	1
MOSET6817	T_CELL_CD4_ACTIVATED_PHILLIPS_PAPER	CellType	9	Homo sapiens	22937035	This geneset was taken from Joanna Phillips paper in which they looked for microglia/macrophage signatures in GBM. It was originally derived from Chambers et al	1	1	1	1	0.0306038	1	1	1	1	1	1	1
MOSET6818	T_CELL_CD8_NAIVE_PHILLIPS_PAPER	CellType	37	Homo sapiens	22937035	This geneset was taken from Joanna Phillips paper in which they looked for microglia/macrophage signatures in GBM. It was originally derived from Chambers et al	0.0643667	1	1	1	1	1	1	1	1	1	1	1
MOSET6819	T_CELL_CD8_ACTIVATED_PHILLIPS_PAPER	CellType	50	Homo sapiens	22937035	This geneset was taken from Joanna Phillips paper in which they looked for microglia/macrophage signatures in GBM. It was originally derived from Chambers et al	0.0723619	1	1	1	1	1	0.12867	1	0.376482	1	1	1
MOSET6820	NA_VE_T_CELL_PHILLIPS_PAPER	CellType	27	Homo sapiens	22937035	This geneset was taken from Joanna Phillips paper in which they looked for microglia/macrophage signatures in GBM. It was originally derived from Chambers et al	1	1	1	1	1	1	1	1	0.225034	1	1	1
MOSET6821	NK_CELL_PHILLIPS_PAPER	CellType	64	Homo sapiens	22937035	This geneset was taken from Joanna Phillips paper in which they looked for microglia/macrophage signatures in GBM. It was originally derived from Chambers et al	0.892737	0.128746	1	1	0.195768	1	0.159368	1	0.448653	1	1	1
MOSET6822	B_CELL_PHILLIPS_PAPER	CellType	61	Homo sapiens	22937035	This geneset was taken from Joanna Phillips paper in which they looked for microglia/macrophage signatures in GBM. It was originally derived from Chambers et al	0.975567	0.851847	1	1	1	1	1	1	1	0.0182903	1	1
MOSET6823	HSC_HEMAPOIETIC_STEM_CELL_PHILLIPS_PAPER	CellType	250	Homo sapiens	22937035	This geneset was taken from Joanna Phillips paper in which they looked for microglia/macrophage signatures in GBM. It was originally derived from Chambers et al	0.222329	0.505615	0.0370021	1	0.0552687	0.0537455	0.150414	1	0.0872416	0.575153	1	1
MOSET6824	NUC_ERYTHROCYTES_PHILLIPS_PAPER	CellType	214	Homo sapiens	22937035	This geneset was taken from Joanna Phillips paper in which they looked for microglia/macrophage signatures in GBM. It was originally derived from Chambers et al	0.886776	0.014964	1	1	1	1	1	1	0.596821	1	1	1
MOSET6830	SIM_HUMAN_OLIGODENDROCYTE_PRECURSOR_CELLS	CellType	59	Homo sapiens	21947029	Genes expressed >10x higher in CD140a+/PDGFRA+ cells vs. depleted controls with FDR < .05	0.408486	0.508075	1	1	1	1	1	1	1	1	1	1
MOSET6831	Raju_18GW_INTERNEURONS_SEED	CellType	60	Homo sapiens		Migrating GABAergic neurons_Red module_Pearson-None_signum0.614_minSize8 with modseed	1	0.517721	1	1	0.176034	1	1	1	0.0972543	1	1	1
MOSET6832	Raju_18GW_INTERNEURONS_BC	CellType	209	Homo sapiens		Migrating GABAergic neurons_Red module_Pearson-None_signum0.614_minSize8_BC	0.999262	0.70355	1	1	0.140696	1	0.0968885	1	0.537557	0.137438	0.250108	0.0376257
MOSET6834	HICKMAN_MACROPHAGE_top25	CellType	25	Mus musculus	24162652	Genes expressed significantly higher in peritoneal macrophages than brain microglia	1	1	1	1	1	1	1	1	1	1	1	1
MOSET6835	Tesar_OPC_genes	CellType	91	Homo sapiens Mus musculus		Manually curated liist of OPC genes from Paul Tesar	0.270762	1	1	1	1	1	1	1	1	0.261778	1	1
MOSET6836	Mukamel_ExcitatoryNeurons	CellType	173	Mus musculus	26087164	Filtered list from Mukamel et al. Tablse S2. Gene required to expressed at least 25 TPM in each replicate	0.984844	0.992749	1	1	0.102107	1	1	1	1	1	1	1
MOSET6837	Mukamel_InhibitoryNeurons	CellType	91	Mus musculus	26087164	Filtered list from Mukamel et al. Tablse S2. Gene required to expressed at least 25 TPM in each replicate (includes PV and VIP)	1	0.232224	1	1	1	1	0.197915	1	0.530635	1	1	1
MOSET6848	ZHANG_MOUSE_ASTROCYTES_2014	CellType	100	Mus musculus	25186741	Top 100 genes enriched in CT compared to all other CTs (except pericytes) with expression of at least 50 FPKM	0.979651	1	1	1	9.75946e-07	1	2.10311e-10	1	0.596676	1	1	1
MOSET6849	ZHANG_MOUSE_MYELINATING_OLIGOS_2014	CellType	100	Mus musculus	25186741	Top 100 genes enriched in CT compared to all other CTs (except pericytes) with expression of at least 50 FPKM	0.99608	0.942201	1	1	0.000275655	1	1	1	0.210583	1	0.127844	1
MOSET6850	ZHANG_MOUSE_NEURONS_2014	CellType	100	Mus musculus	25186741	Top 100 genes enriched in CT compared to all other CTs (except pericytes) with expression of at least 50 FPKM	1	1	1	1	0.00348875	1	1	1	1	1	1	1
MOSET6851	ZHANG_MOUSE_MICROGLIA_2014	CellType	100	Mus musculus	25186741	Top 100 genes enriched in CT compared to all other CTs (except pericytes) with expression of at least 50 FPKM	0.000477391	1	1	1	1	1	1	1	1	1	1	1
MOSET6852	ZHANG_MOUSE_OPC_2014	CellType	100	Mus musculus	25186741	Top 100 genes enriched in CT compared to all other CTs (except pericytes) with expression of at least 50 FPKM	0.0971596	0.548768	1	1	1	1	1	1	0.58504	0.271803	1	0.0184555
MOSET6853	ZHANG_MOUSE_ENDOTHELIAL_2014	CellType	100	Mus musculus	25186741	Top 100 genes enriched in CT compared to all other CTs (except pericytes) with expression of at least 50 FPKM	0.964109	0.93022	1	1	1	1	1	1	0.0459948	1	1	1
MOSET6858	NOUSHMEHR_UPREGULATED_IN_GCIMP_PRONEURAL_AFFY&AGI_491GENES	Disease	491	Homo sapiens	20399149	Significantly upregulated in GCIMP proneural tumors using FDR<0.05 combined for Affy and AGI arrays from Noushmehr et al 2010	0.003142	0.984908	1	1	0.788567	1	0.710075	0.253485	0.791633	0.0646579	1	1
MOSET6861	NOUSHMEHR_HYPOMETHYLATED_IN_GCIMP_PRONEURAL_30_GENES	Disease	30	Homo sapiens	20399149	Significantly hypomethylated in GCIMP proneural tumors using FDR<0.05 450K arrays from Noushmehr et al 2010	0.497627	0.212638	1	1	1	1	1	1	1	1	1	1
MOSET6862	NOUSHMEHR_HYPERMETHYLATED_DOWNREGULATED_AFFY_IN_GCIMP_PRONEURAL_242_GENES	Disease	242	Homo sapien	20399149	Significantly hypermethylated and downregulated (Affy) in GCIMP proneural tumors using FDR<0.05 450K arrays from Noushmehr et al 2010	0.994216	0.417743	1	1	1	1	0.132551	1	1.9975e-06	1	1	1
MOSET6864	NOUSHMEHR_HYPERMETHYLATED_DOWNREGULATED_AGI_IN_GCIMP_PRONEURAL_411_GENES	Disease	411	Homo sapien	20399149	Significantly hypermethylated and downregulated (AGI) in GCIMP proneural tumors using FDR<0.05 450K arrays from Noushmehr et al 2010	0.978926	0.493868	1	0.073236	0.140932	0.434925	0.0849909	1	2.93752e-06	1	0.434925	1
MOSET6865	NOUSHMEHR_HYPOMETHYLATED_UPREGULATED_AGI_IN_GCIMP_PRONEURAL_6_GENES	Disease	6	Homo sapien	20399149	Significantly hypomethylated and upregulated (AGI) in GCIMP proneural tumors using FDR<0.05 450K arrays from Noushmehr et al 2010	0.305513	1	1	1	1	1	1	1	1	1	1	1
MOSET6866	NOUSHMEHR_HYPERMETHYLATED_DOWNREGULATED_AFFY&AGI_IN_GCIMP_PRONEURAL_411_GENES	Disease	411	Homo sapien	20399149	Significantly hypermethylated and downregulated (Affy+AGI) in GCIMP proneural tumors using FDR<0.05 450K arrays from Noushmehr et al 2010	0.978926	0.493868	1	0.073236	0.140932	0.434925	0.0849909	1	2.93752e-06	1	0.434925	1
MOSET6867	NOUSHMEHR_TOP50_HYPERMETHYLATED_DOWNREGULATED_IN_GCIMP_PRONEURAL_50_GENES	Disease	50	Homo sapiens	20399149	TOP50 hypermethylated and downregulated (Affy+AGI) in GCIMP proneural tumors using FDR<0.05 450K arrays from Noushmehr et al 2010	1	0.39423	1	1	1	1	1	1	1	1	1	1
MOSET6870	TURCAN_UPREGULATED_IN_IDH1MUT_ASTROCYTES_90_GENES	Disease	90	Homo sapien	22343889	Upregulated genes in IDH1 mutant astrocyte model FDR <0.05 from Turcan et al 2012	0.958187	0.722889	1	1	0.0325796	1	1	1	1	1	1	1
MOSET6871	TURCAN_DOWNREGULATED_IN_IDH1MUT_ASTROCYTES_87_GENES	Disease	87	Homo sapien	22343889	Downregulated genes in IDH1 mutant astrocyte model FDR <0.05 from Turcan et al 2012	0.175567	0.696956	1	1	1	1	0.0194798	1	0.0371299	0.233504	1	1
MOSET6872	TURCAN_HYPERMETHYLATED_DOWNREGULATED_IN_IDH1MUT_ASTROCYTES_48_GENES	Disease	48	Homo sapien	22343889	Hypermethylated and downregulated genes in IDH1 mutant astrocyte model FDR <0.05 from Turcan et al 2012	0.123833	0.755387	1	1	1	1	0.00680308	1	0.00866061	1	1	1
MOSET6873	TURCAN_HYPOMETHYLATED_UPREGULATED_IN_IDH1MUT_ASTROCYTES_48_GENES	Disease	48	Homo sapien	22343889	Hypomethylated and upregulated genes in IDH1 mutant astrocyte model FDR <0.05 from Turcan et al 2012	1	0.39423	1	1	0.141088	1	1	1	1	1	1	1
MOSET6879	TURCAN_HYPOMETHYLATED_UPREGULATED_IN_IDH1MUT_CLINICAL_SAMPLES_236_GENES	Disease	236	Homo sapien	22343889	Hypomethylated and upregulated genes in IDH1 mutant clinical samples FDR <0.05 from Turcan et al 2012	0.00935374	0.993927	1	1	0.00819398	1	0.470834	1	0.638613	0.0434959	1	1
MOSET6882	TURCAN_CpG_HYPERMETHYLATED_AND_DOWNREGULATED_IN_IDH1MUT_ASTROCYTES_15_GENES	Disease	15	Homo sapien	22343889	CpG hypermethylated and downregulated genes in IDH1 mutant astrocyte model Qvalue <0.05 from Turcan et al 2012	0.546187	1	1	1	1	1	1	1	0.115475	1	1	1
MOSET6883	TURCAN_CpG_HYPOMETHYLATED_AND_UPREGULATED_IN_IDH1MUT_ASTROCYTES_30_GENES	Disease	30	Homo sapien	22343889	CpG hypomethylated and upregulated genes in IDH1 mutant astrocyte model Qvalue <0.05 from Turcan et al 2012	1	0.201289	1	1	0.0890686	1	1	1	1	1	1	1
MOSET6885	TURCAN_CpG_HYPOMETHYLATED_IN_IDH1MUT_CLINICAL_SAMPLES_418_GENES	Disease	418	Homo sapien	22343889	CpG hypomethylated genes in IDH1 mutant clinical samples Qvalue <0.05 from Turcan et al 2012	0.997909	0.195933	1	1	0.143323	0.437511	1	1	0.874874	0.728951	1	1
MOSET6886	TURCAN_CpG_HYPERMETHYLATED_AND_DOWNREGULATED_IN_IDH1MUT_CLINICAL_SAMPLES_442_GENES	Disease	442	Homo sapien	22343889	CpG hypermethylated and downregulated genes in IDH1 mutant clinical samples Qvalue <0.05 from Turcan et al 2012	0.964122	0.314228	1	1	1	0.47091	0.321325	1	0.0180476	1	1	1
MOSET6887	TURCAN_CpG_HYPOMETHYLATED_AND_UPREGULATED_IN_IDH1MUT_CLINICAL_SAMPLES_61_GENES		61	Homo sapien	22343889	CpG hypomethylated and upregulated genes in IDH1 mutant clinical samples Qvalue <0.05 from Turcan et al 2012	0.870085	1	1	1	0.184549	1	1	1	1	1	1	1
MOSET6888	Costello_Mesenchymal_Stem_Cell_or_CAF_signature_Top100	Disease	100	Homo sapien		A list of 100 top genes derived this by PC analysis of tumor cell cultures and CAF cultures. The genes are from the PC which separated the two cultures	0.298868	0.541428	1	1	1	1	0.224074	1	3.40359e-12	1	0.129158	1
MOSET6890	Suva_single_cell_astrocytoma_PC1/2_High_genes_astrocyte_like_fig2B	Disease	50	Homo sapien	28360267	A list of 50 genes which had the highest association with PC1 and PC2. These are more astrocytic in nature	1	1	1	1	1	1	1	1	1	1	1	1
MOSET6891	Suva_single_cell_astrocytoma_Oligo_program_genes_Fig2C	Disease	50	Homo sapien	28360267	A list of 50 genes that were associated with Oligo-program genes from Fig2C	0.802279	1	1	1	1	1	1	1	1	0.156626	1	1
MOSET6892	Suva_single_cell_astrocytoma_Astro_program_genes_Fig2C	Disease	50	Homo sapien	28360267	A list of 50 genes that were associated with Astro-program genes from Fig2C	1	0.190984	1	1	0.000644604	1	0.000330624	1	0.370556	1	1	1
MOSET6893	Suva_single_cell_astrocytoma_Stemness_program_genes_Fig3C	Disease	90	Homo sapien	28360267	A list of 90 genes that were used to define the stemness program from fig3c	0.728549	0.925699	1	1	0.033311	1	1	1	1	1	1	1
MOSET6894	Suva_single_cell_microglia_PC1_High_fig5a	Disease	108	Homo sapien	28360267	A list of 108 genes that are PC1 high and are more microglia like rather than macrophage	0.167605	0.534021	1	1	1	1	0.221927	1	0.577098	1	1	1
MOSET6895	Suva_single_cell_macrophage_PC1_Low_fig5a	Disease	108	Homo sapien	28360267	A list of 108 genes that are PC1 low and are more macrophage like rather than micorglia	0.00875118	0.405305	1	1	1	1	1	1	0.629672	1	1	1
MOSET6896	Suva_single_cell_microglia/macrophage_PC2	Disease	64	Homo sapien	28360267	A list of 64 genes that are associated with PC2 of the microglia/macrophage cells. Data not shown in the main paper	1	1	1	1	1	1	1	1	1	1	1	1
MOSET6898	Suva_single_cell_IDH-O_specific_genes_accounted_by_genetics_fig1F	Disease	26	Homo sapien	28360267	A list of 26 IDH-O associated genes that are accounted for by genetics	0.19554	1	1	1	0.0859138	1	0.0690771	1	1	0.0847209	1	1
MOSET6899	Suva_single_cell_IDH-A_specific_genes_accounted_by_genetics_fig1F	Disease	83	Homo sapien	28360267	A list of 83 IDH-A associated genes that are accounted for by genetics	0.217012	0.925699	1	1	1	1	0.204535	1	1	0.246486	1	1
MOSET6902	Anatol_Tourette	Disease	18	Homo sapien	NA	A list of 18 genes implicated in Tourette syndrome per exome sequencing and GWAS studies, compiled by Anatol Kreitzer (updated 10/17/18)	0.665153	1	1	1	1	1	1	1	1	0.0594356	1	1
MOSET6903	Anatol_OCD	Disease	9	Homo sapien	NA	A list of 9 genes implicated in OCD per exome sequencing and GWAS studies, compiled by Anatol Kreitzer	0.421267	0.245242	1	1	1	1	1	1	1	1	1	1
MOSET6904	Anatol_mouse_D1_MSN_vs_striatum_dropviz	CellType	12	Mus musculus	NA	Genes most significantly up-regulated in this cell type vs rest of striatum; based on SC data from dropviz.broadinstitute.org	1	0.31283	1	1	0.0405985	1	1	1	1	1	1	1
MOSET6905	Anatol_mouse_D2_MSN_vs_striatum_dropviz	CellType	13	Mus musculus	NA	Genes most significantly up-regulated in this cell type vs rest of striatum; based on SC data from dropviz.broadinstitute.org	1	1	1	1	1	1	1	1	1	1	1	1
MOSET6906	Anatol_mouse_new_MSN_vs_striatum_dropviz	CellType	13	Mus musculus	NA	Genes most significantly up-regulated in this cell type vs rest of striatum; based on SC data from dropviz.broadinstitute.org	1	1	1	1	1	1	1	1	1	1	1	1
MOSET6907	Anatol_mouse_ChAT_vs_striatum_dropviz	CellType	13	Mus musculus	NA	Genes most significantly up-regulated in this cell type vs rest of striatum; based on SC data from dropviz.broadinstitute.org	1	1	1	1	1	1	0.0351453	1	1	1	1	1
MOSET6908	Anatol_mouse_SST_vs_striatum_dropviz	CellType	13	Mus musculus	NA	Genes most significantly up-regulated in this cell type vs rest of striatum; based on SC data from dropviz.broadinstitute.org	1	1	1	1	1	1	1	1	1	1	1	1
MOSET6909	Anatol_mouse_PV_vs_striatum_dropviz	CellType	13	Mus musculus	NA	Genes most significantly up-regulated in this cell type vs rest of striatum; based on SC data from dropviz.broadinstitute.org	1	0.333988	1	1	1	1	0.0351453	1	1	1	1	1
MOSET6910	Anatol_mouse_neurogliaform_vs_striatum_dropviz	CellType	12	Mus musculus	NA	Genes most significantly up-regulated in this cell type vs rest of striatum; based on SC data from dropviz.broadinstitute.org	1	1	1	1	1	1	1	1	1	1	1	1
MOSET6911	Gokce_mouse_D1_MSN_SC_RNAseq	CellType	160	Mus musculus	27425622	Genes whose expression was significantly enriched in MSN subclusters identified via SC RNAseq from mouse striatum (Table S5)	0.731994	0.634353	1	1	0.386494	1	1	1	0.736884	1	1	1
MOSET6912	Gokce_D2_MSN_SC_RNAseq	CellType	233	Mus musculus	27425622	Genes whose expression was significantly enriched in MSN subclusters identified via SC RNAseq from mouse striatum (Table S5)	0.999974	0.00749062	1	1	0.00670162	1	0.451344	1	0.147976	1	1	1
MOSET6913	Gokce_Tacr1_MSN_SC_RNAseq	CellType	201	Mus musculus	27425622	Genes whose expression was significantly enriched in MSN subclusters identified via SC RNAseq from mouse striatum (Table S5)	0.947899	0.2892	1	1	0.003072	1	1	1	0.224614	1	1	1
MOSET6914	Gokce_Htr7_MSN_SC_RNAseq	CellType	64	Mus musculus	27425622	Genes whose expression was significantly enriched in MSN subclusters identified via SC RNAseq from mouse striatum (Table S5)	1	0.508075	1	1	0.173176	1	1	1	1	1	1	1
MOSET6915	Gokce_D1_Cxcl14_MSN_SC_RNAseq	CellType	162	Mus musculus	27425622	Genes whose expression was significantly enriched in MSN subclusters identified via SC RNAseq from mouse striatum (Table S5)	0.834984	0.623176	1	1	0.0831267	1	1	1	0.731836	1	1	1
MOSET6916	mousebrain.org_MSN1_SC_RNAseq	CellType	25	Mus musculus	NA	Genes whose expression was significantly enriched in MSN subclusters identified via SC RNAseq from mouse striatum (from www.mousebrain.org)	1	0.0194623	1	1	1	1	1	1	1	1	1	1
MOSET6917	mousebrain.org_MSN2_SC_RNAseq	CellType	25	Mus musculus	NA	Genes whose expression was significantly enriched in MSN subclusters identified via SC RNAseq from mouse striatum (from www.mousebrain.org)	1	0.145988	1	1	1	1	1	1	1	1	1	1
MOSET6918	mousebrain.org_MSN3_SC_RNAseq	CellType	25	Mus musculus	NA	Genes whose expression was significantly enriched in MSN subclusters identified via SC RNAseq from mouse striatum (from www.mousebrain.org)	1	0.124886	1	1	1	1	1	1	1	1	1	1
MOSET6919	mousebrain.org_MSN4_SC_RNAseq	CellType	25	Mus musculus	NA	Genes whose expression was significantly enriched in MSN subclusters identified via SC RNAseq from mouse striatum (from www.mousebrain.org)	1	0.124886	1	1	0.0667572	1	1	1	1	1	1	1
MOSET6920	mousebrain.org_MSN5_SC_RNAseq	CellType	25	Mus musculus	NA	Genes whose expression was significantly enriched in MSN subclusters identified via SC RNAseq from mouse striatum (from www.mousebrain.org)	1	0.114636	1	1	1	1	1	1	1	1	1	1
MOSET6921	mousebrain.org_MSN6_SC_RNAseq	CellType	25	Mus musculus	NA	Genes whose expression was significantly enriched in MSN subclusters identified via SC RNAseq from mouse striatum (from www.mousebrain.org)	1	0.00671617	1	1	0.0827481	1	1	1	1	1	1	1
MOSET6922	Anatol_up_in_new_MSN_vs_D1D2MSNs_dropviz	CellType	50	Mus musculus	NA	Genes whose expression was significantly enriched in a putative new MSN subtype vs. D1 & D2 MSNs; based on SC data from dropviz.broadinstitute.org	1	1	1	1	1	1	1	1	0.346287	1	1	1
MOSET6923	Anatol_up_in_D1_MSN_vs_D2MSNs_dropviz	CellType	50	Mus musculus	NA	Genes whose expression was significantly enriched in D1 MSNs vs D2 MSNs; based on SC data from dropviz.broadinstitute.org	0.939069	0.167828	1	1	0.147012	1	1	1	1	1	1	1
MOSET6924	Anatol_up_in_D2_MSN_vs_D1MSNs_dropviz	CellType	25	Mus musculus	NA	Genes whose expression was significantly enriched in D2 MSNs vs D1 MSNs; based on SC data from dropviz.broadinstitute.org	1	0.135344	1	1	1	1	1	1	1	1	1	1
MOSET6925	Anatol_mouse_D2_MSN-1_vs_striatum_dropviz	CellType	20	Mus musculus	NA	Genes most significantly up-regulated in this putative MSN subtype vs rest of striatum; based on SC data from dropviz.broadinstitute.org	0.598145	0.374374	1	1	1	1	1	1	1	1	1	1
MOSET6926	Anatol_mouse_D2_MSN-2_vs_striatum_dropviz	CellType	29	Mus musculus	NA	Genes most significantly up-regulated in this putative MSN subtype vs rest of striatum; based on SC data from dropviz.broadinstitute.org	1	0.0403516	1	1	1	1	1	1	0.210251	1	1	1
MOSET6927	Anatol_mouse_D1_MSN-1_vs_striatum_dropviz	CellType	16	Mus musculus	NA	Genes most significantly up-regulated in this putative MSN subtype vs rest of striatum; based on SC data from dropviz.broadinstitute.org	0.598145	1	1	1	1	1	1	1	1	1	1	1
MOSET6928	Anatol_mouse_D1_MSN-2_vs_striatum_dropviz	CellType	22	Mus musculus	NA	Genes most significantly up-regulated in this putative MSN subtype vs rest of striatum; based on SC data from dropviz.broadinstitute.org	1	0.447957	1	1	1	1	1	1	1	1	1	1
MOSET6929	Anatol_mouse_D1_MSN-3_vs_striatum_dropviz	CellType	14	Mus musculus	NA	Genes most significantly up-regulated in this putative MSN subtype vs rest of striatum; based on SC data from dropviz.broadinstitute.org	0.455397	0.268478	1	1	1	1	0.0271441	1	1	1	1	1
MOSET6930	Anatol_mouse_D1_MSN-patch_vs_striatum_dropviz	CellType	18	Mus musculus	NA	Genes most significantly up-regulated in this putative MSN subtype vs rest of striatum; based on SC data from dropviz.broadinstitute.org	1	1	1	1	1	1	1	1	0.14018	1	1	1
MOSET6931	Anatol_Parkinsons_disease_neuronal	Disease	23	NA	NA	Genes implicated in Parkinsons disease that are expressed by neurons; provided by Anatol Kreitzer	1	1	1	1	1	1	1	1	1	1	1	1
MOSET6932	LOH_EXCITATORY_SYNAPSE_PROTEOME	CellType	199	Rattus norvegicus	27565350	Excitatory synapse enriched proteome from cultured rat cortical neurons Table1	0.746359	0.658089	1	1	0.00353768	1	1	1	0.24199	0.0237265	1	1
MOSET6933	LOH_INHIBITORY_SYNAPSE_PROTEOME	CellType	42	Rattus norvegicus	27565350	Inhibitory synapse enriched proteome from cultured rat cortical neurons Table1	0.906687	0.338591	1	1	1	1	1	1	0.308127	1	1	1
MOSET6934	LOH_EXCITATORY_SYNAPSE_PROTEOME_TruePos	CellType	54	Rattus norvegicus	27565350	Excitatory synapse enriched proteome from cultured rat cortical neurons TableS3	0.946056	0.437165	1	1	1	1	1	1	1	1	1	1
MOSET6935	ZEISEL_EPENDYMAL	CellType	484	Mus musculus	25700174	Ependymal enriched transcripts from single-cell RNA-seq of adult mouse cortex/hippocampus	0.0907116	0.635393	1	1	1	1	1	1	0.639556	1	1	1
MOSET6936	ZEISEL_OLIGODENDROCYTE	CellType	453	Mus musculus	25700174	Oligodendrocyte enriched transcripts from single-cell RNA-seq of adult mouse cortex/hippocampus	0.0475438	0.533744	1	1	0.346747	1	0.626735	1	0.428147	1	0.0986225	1
MOSET6937	ZEISEL_MICROGLIA	CellType	436	Mus musculus	25700174	Microglia enriched transcripts from single-cell RNA-seq of adult mouse cortex/hippocampus	4.33788e-22	0.995295	1	1	1	1	1	1	0.116164	1	1	1
MOSET6938	ZEISEL_CA1PYRAMIDAL	CellType	409	Mus musculus	25700174	CA1 pyramidal enriched transcripts from single-cell RNA-seq of adult mouse cortex/hippocampus	0.997513	0.000216204	1	0.0637622	0.0263592	0.390104	0.596305	1	0.595562	0.674329	1	1
MOSET6939	ZEISEL_INTERNEURON	CellType	365	Mus musculus	25700174	Interneuron enriched transcripts from single-cell RNA-seq of adult mouse cortex/hippocampus	0.966442	0.000937662	1	1	1	1	0.560997	1	0.940602	0.0802453	1	1
MOSET6940	ZEISEL_ENDOTHELIAL	CellType	353	Mus musculus	25700174	Endothelial enriched transcripts from single-cell RNA-seq of adult mouse cortex/hippocampus	0.28559	0.892617	1	1	0.640361	0.35866	0.047021	1	0.0067541	0.263743	0.35866	1
MOSET6941	ZEISEL_S1PYRAMIDAL	CellType	294	Mus musculus	25700174	S1 Pyramidal enriched transcripts from single-cell RNA-seq of adult mouse cortex/hippocampus	0.946035	0.352313	1	1	0.0390471	1	0.451344	1	0.606968	1	1	1
MOSET6942	ZEISEL_ASTROCYTE	CellType	240	Mus musculus	25700174	Astrocyte enriched transcripts from single-cell RNA-seq of adult mouse cortex/hippocampus	0.950893	0.26624	1	1	0.496946	1	5.88133e-15	1	0.557044	0.145575	1	1
MOSET6943	ZEISEL_MURAL	CellType	155	Mus musculus	25700174	Mural (pericyte & smooth muscle) enriched transcripts from single-cell RNA-seq of adult mouse cortex/hippocampus	0.85744	0.978856	1	1	1	1	1	1	2.07079e-15	1	1	1
MOSET6944	LaMANNO_ENDOTHELIAL_MIDBRAIN	CellType	385	Homo sapiens	27716510	Endothelial enriched transcripts from single-cell RNA-seq of developing human midbrain (binarized value of 1 and 0 everywhere else TableS1)	0.765556	0.636368	1	1	0.66589	0.378846	1	1	0.00301855	1	0.378846	0.00145036
MOSET6945	LaMANNO_PERICYTE_MIDBRAIN	CellType	305	Homo sapiens	27716510	Pericyte enriched transcripts from single-cell RNA-seq of developing human midbrain (binarized value of 1 and 0 everywhere else TableS1)	0.74908	0.532573	1	1	1	1	0.507798	1	1.46286e-07	0.583847	1	1
MOSET6946	LaMANNO_MICROGLIA_MIDBRAIN	CellType	303	Homo sapiens	27716510	Microglia enriched transcripts from single-cell RNA-seq of developing human midbrain (binarized value of 1 and 0 everywhere else TableS1)	1.31818e-12	0.919894	1	1	1	1	0.525317	1	0.721593	0.602089	1	1
MOSET6947	LaMANNO_OPC_MIDBRAIN	CellType	48	Homo sapiens	27716510	OPC enriched transcripts from single-cell RNA-seq of developing human midbrain (binarized value of 1 and 0 everywhere else TableS1)	0.894606	1	1	1	1	0.0540274	1	1	1	0.118398	1	1
MOSET6948	LaMANNO_REDNUCLEUS_MIDBRAIN	CellType	39	Homo sapiens	27716510	Red nucleus enriched transcripts from single-cell RNA-seq of developing human midbrain (binarized value of 1 and up to 1everywhere else TableS1)	0.828503	0.596291	1	1	0.0953462	1	0.0767395	1	1	1	1	1
MOSET6949	LaMANNO_DOPAMINE_1_MIDBRAIN	CellType	69	Homo sapiens	27716510	Dopamine neuron 1 enriched transcripts from single-cell RNA-seq of developing human midbrain (binarized value of 1 and up to 1everywhere else TableS1)	1	0.264283	1	1	0.181721	1	1	1	1	0.179335	1	1
MOSET6950	LaMANNO_DOPAMINE_2_MIDBRAIN	CellType	71	Homo sapiens	27716510	Dopamine neuron 2 enriched transcripts from single-cell RNA-seq of developing human midbrain (binarized value of 1 and up to 1everywhere else TableS1)	1	0.488409	1	1	0.167431	1	1	1	0.393929	1	1	1
MOSET6951	LaMANNO_GABA_MIDBRAIN	CellType	226	Homo sapiens	27716510	Gaba neuron enriched transcripts from single-cell RNA-seq of developing human midbrain (binarized value of 1 and 0 everywhere else TableS1)	0.457714	0.790618	1	1	1	1	1	1	0.490866	0.0217405	1	1
MOSET6952	LaMANNO_SEROTENERGIC_MIDBRAIN	CellType	64	Homo sapiens	27716510	Serotenergic neuron enriched transcripts from single-cell RNA-seq of developing human midbrain (binarized value of 1 and up to 1everywhere else TableS1)	0.857177	0.52724	1	1	0.016541	1	0.145334	1	1	1	1	1
MOSET6953	LaMANNO_OMTN_MIDBRAIN	CellType	77	Homo sapiens	27716510	Oculomotor and trochlear nucleus neuron enriched transcripts from single-cell RNA-seq of developing human midbrain (binarized value of 1 and up to 1everywhere else TableS1)	0.870085	0.272661	1	1	0.0176549	1	0.011473	1	1	1	1	1
MOSET6954	HE_MURAL	CellType	260	Mus musculus	27725773	Mural cell enriched genes found in at least 2 out of 5 studies (Table S2)	0.978849	0.87624	1	1	0.0526312	1	1	1	1.91256e-12	0.567771	1	1
MOSET6955	BUTLER_ENDOTHELIAL_HPA	CellType	237	Homo sapiens	27641958	Endothelial transcripts identified by correlation with seed genes (CLEC14A,CD34,VWF) in HPA data (Table S3 tab1)	0.981763	0.546534	1	1	0.543776	1	0.127938	1	2.31626e-07	1	1	1
MOSET6956	BUTLER_ENDOTHELIAL_GTEX	CellType	100	Homo sapiens	27641958	Endothelial transcripts identified by correlation with seed genes (CLEC14A,CD34,VWF) in GTEX data (Table S3 tab3)	0.99653	0.945719	1	1	1	1	0.0270358	1	1.16695e-09	1	1	1
MOSET6957	KEGG_VASCULAR_SMOOTH_MUSCLE_CONTRACTION	CellType	115	Homo sapiens	NA	KEGG_VASCULAR_SMOOTH_MUSCLE_CONTRACTION	0.909799	0.467109	1	1	0.326146	1	1	1	0.0226118	1	1	1
MOSET6958	ZHANG_MOUSE_PERICYTE_2014	CellType	77	Mus musculus	25186741	77 genes enriched in percityes compared to astrocytes and endothelial cells (> 2fold) with expression of at least 50 FPKM	0.240044	1	1	1	0.217752	1	1	1	0.000546127	1	1	1
MOSET6959	GOKCE_VASCULAR_STR	CellType	50	Mus musculus	27425622	Vascular enriched transcripts from single-cell RNA-seq of adult mouse striatum	1	0.713915	1	1	1	1	1	1	0.314637	1	1	1
MOSET6960	GOKCE_OPC_STR	CellType	50	Mus musculus	27425622	OPC enriched transcripts from single-cell RNA-seq of adult mouse striatum	0.90083	1	1	1	1	1	1	1	0.049461	0.121398	1	1
MOSET6961	GOKCE_EPENDYMAL_SEC_STR	CellType	50	Mus musculus	27425622	Ependymal secretory enriched transcripts from single-cell RNA-seq of adult mouse striatum	0.90083	1	1	1	1	1	1	1	0.301555	1	1	1
MOSET6962	GOKCE_EPENDYMAL_CILIA_STR	CellType	50	Mus musculus	27425622	Ependymal cilia enriched transcripts from single-cell RNA-seq of adult mouse striatum	0.838627	0.608732	1	1	1	1	0.0792799	1	0.246694	0.0971112	1	1
MOSET6964	KUHN_PURKINJE_CB	CellType	80	Homo sapiens	23145530	Cerebellar purkinje neuron transcripts from PSEA of human bulk tissue cerebellum	0.780938	0.3572	1	1	0.212312	1	1	1	0.479098	0.209578	1	1
MOSET6965	MANCARCI_CHOLINERGIC_BF	CellType	92	Mus musculus	NA	Basal forebrain cholinergic neuron genes from NeuroExpresso	0.962231	0.0448456	1	1	0.00305912	1	0.0223779	1	0.548091	1	1	1
MOSET6966	MANCARCI_PURKINJE_CB	CellType	43	Mus musculus	NA	CB purkinje neuron genes from NeuroExpresso	1	0.361071	1	1	1	1	1	1	0.056657	1	1	1
MOSET6967	MANCARCI_DG_HIP	CellType	30	Mus musculus	NA	HIP dentate granule neuron genes from NeuroExpresso	0.478281	0.570211	1	0.00538464	0.0890686	1	1	1	1	1	1	1
MOSET6968	MANCARCI_GabaSSTReln_HIP	CellType	56	Mus musculus	NA	HIP GabaSSTReln neuron genes from NeuroExpresso	1	0.0248783	1	1	0.170309	1	1	1	1	1	1	1
MOSET6969	MANCARCI_Pyramidal_Thy1_HIP	CellType	21	Mus musculus	NA	HIP Pyramidal_Thy1 neuron genes from NeuroExpresso	1	1	1	1	0.00213729	1	1	1	0.172055	1	1	1
MOSET6970	MANCARCI_NORADRENERGIC_LC	CellType	136	Mus musculus	NA	Locus ceruleus noradrenergic neuron genes from NeuroExpresso	0.993975	0.500444	1	1	0.00807023	1	1	1	1	0.333773	1	1
MOSET6971	MANCARCI_BrainstemCholin_MID	CellType	35	Mus musculus	NA	Brainstem cholinergic neuron genes from NeuroExpresso	0.865554	0.269993	1	1	0.107774	1	0.0868599	1	1	1	1	1
MOSET6972	MANCARCI_DOPAMINERGIC_MID	CellType	15	Mus musculus	NA	Midbrain dopamenergic neuron genes from NeuroExpresso	1	1	1	1	1	1	1	1	1	1	1	1
MOSET6973	MANCARCI_SEROTENERGIC_MID	CellType	20	Mus musculus	NA	Midbrain serotenergic neuron genes from NeuroExpresso	1	0.31283	1	1	1	1	1	1	1	1	1	1
MOSET6974	MANCARCI_CHOLINERGIC_SC	CellType	124	Mus musculus	NA	Spinal chord cholinergic neuron genes from NeuroExpresso	0.998694	0.433006	1	1	0.314346	1	0.259704	1	0.0833319	0.310579	1	1
MOSET6975	MANCARCI_SPINY_STR	CellType	76	Mus musculus	NA	Striatum spiny neuron genes from NeuroExpresso	0.978371	0.581634	1	1	1	1	1	1	1	1	1	1
MOSET6976	MANCARCI_EPENDYMAL	CellType	50	Mus musculus	NA	Ependymal genes from NeuroExpresso	0.42216	0.713915	1	1	1	1	1	1	0.314637	1	1	1
MOSET6977	MANCARCI_DOPAMINERGIC_SNC	CellType	61	Mus musculus	NA	Substantia nigra dopaminergic neuron genes from NeuroExpresso	1	0.231149	1	1	0.170309	1	1	1	1	0.168057	1	1
MOSET6978	MANCARCI_GabaReln_THAL	CellType	55	Mus musculus	NA	Thalamus GabaReln neuron genes from NeuroExpresso	1	0.437165	1	1	0.0119251	1	1	1	1	1	1	1
MOSET6979	MANCARCI_Hypocretinergic_THAL	CellType	36	Mus musculus	NA	Thalamus Hypocretinergic neuron genes from NeuroExpresso	1	0.281497	1	1	1	1	1	1	1	1	1	1
MOSET6980	MANCARCI_CHOLINERIGIC_THAL	CellType	42	Mus musculus	NA	Thalamus cholinergic neuron genes from NeuroExpresso	1	0.292984	1	1	0.00647385	1	1	1	0.281464	1	1	1
MOSET6981	MANCARCI_GRANULECELL_CB	CellType	10	Mus musculus	NA	Granule cell cerebellum neuron genes from NeuroExpresso	1	0.221269	1	1	1	1	1	1	1	1	1	1
MOSET6982	DRD1_STR_MetaCor	CellType	50	Homo sapiens	NA	Top 50 correlates from consensus STR correlation of DRD1 and higher than DRD2 (DRD1-DRD2 >=0.2)	1	0.39423	1	1	0.000469111	1	1	1	1	1	1	1
MOSET6983	DRD2_STR_MetaCor	CellType	50	Homo sapiens	NA	Top 50 correlates from consensus STR correlation of DRD2 and higher than DRD1 (DRD2-DRD1 >=0.2)	1	0.437165	1	1	1	1	1	1	0.364574	1	1	1
MOSET6984	CHAT_STR_MetaCor_top50	CellType	50	Homo sapiens	NA	Top 50 correlates from consensus STR correlation of CHAT and higher than DRD1 and DRD2 (DRD1&DRD2<0.4)	0.76308	0.415896	1	1	1	1	0.119005	0.0294734	1	1	1	1
MOSET6985	CHAT_STR_MetaCor_top25	CellType	25	Homo sapiens	NA	Top 25 correlates from consensus STR correlation of CHAT and higher than DRD1 and DRD2 (DRD1&DRD2<0.4)	1	0.16775	1	1	1	1	0.0639341	1	1	1	1	1
MOSET6986	TH_MID_MetaCor_top50	CellType	50	Homo sapiens	NA	Top 50 correlates from consensus MID correlation of TH	1	0.117609	1	1	0.1261	1	1	1	0.308127	0.124388	1	1
MOSET6987	TH_MID_MetaCor_top25	CellType	25	Homo sapiens	NA	Top 25 correlates from consensus MID correlation of TH	1	0.104617	1	1	1	1	1	1	1	1	1	1
MOSET6988	GOKCE_D1MSN	CellType	159	Mus musculus	27425622	Genes correlated to DRD1 (Table S5)	0.725222	0.809149	1	1	0.384357	1	1	1	0.734372	1	1	1
MOSET6989	GOKCE_TACR1_MSN	CellType	202	Mus musculus	27425622	Genes correlated to TACR1-MSN (Table S5)	0.947899	0.2892	1	1	0.003072	1	1	1	0.224614	1	1	1
MOSET6990	GOKCE_HTR7_MSN	CellType	65	Mus musculus	27425622	Genes correlated to HTR7-MSN (Table S5)	1	0.508075	1	1	0.173176	1	1	1	1	1	1	1
MOSET6991	GOKCE_D2_MSN	CellType	233	Mus musculus	27425622	Genes correlated to DRD2-MSN (Table S5)	0.999974	0.00749062	1	1	0.00670162	1	0.451344	1	0.147976	1	1	1
MOSET6992	GOKCE_D1_CXCL14_MSN	CellType	163	Mus musculus	27425622	Genes correlated to DRD2-MSN (Table S5)	0.834984	0.623176	1	1	0.0831267	1	1	1	0.731836	1	1	1
MOSET6993	NEUROD1_CB_MetaCor_top100	CellType	100	Homo sapiens	NA	Top 100 correlates from consensus CB correlation with NEUROD1	0.567103	0.488213	1	1	0.254806	1	1	1	1	1	1	1
MOSET6994	NEUROD1_CB_MetaCor_top50	CellType	50	Homo sapiens	NA	Top 50 correlates from consensus CB correlation with NEUROD1	0.704758	1	1	1	0.132126	1	1	1	1	1	1	1
MOSET6995	SLC17A7_CB_MetaCor_top100	CellType	100	Homo sapiens	NA	Top 100 correlates from consensus CB correlation with SLC17A7	0.777097	0.000404852	1	1	1	1	1	0.0562974	1	1	1	1
MOSET6996	SLC17A7_CB_MetaCor_top50	CellType	50	Homo sapiens	NA	Top 50 correlates from consensus CB correlation with SLC17A7	1	0.00902143	1	1	1	1	1	1	1	1	1	1
MOSET6997	KREITZER_Dystonia	Disease	27	Homo sapiens	NA	Dystonia gene list from Anatol Kreitzer. Source: https://www.dystonia-foundation.org/what-is-dystonia/genetics/gene-chart. Updated 10/17/18	0.417625	0.16775	1	1	1	1	1	1	1	1	1	1
MOSET6998	LIQUN_PERICYTE_ABCC9cor	CellType	50	Mus musculus	NA	Top 50 correlates to Abcc9 from Liqun He single-cell RNA-seq vascular data	0.76308	0.415896	1	1	1	1	1	1	0.00920181	1	1	1
MOSET6999	LIQUN_VSMC_ACTA2cor	CellType	50	Mus musculus	NA	Top 50 correlates to Acta2 from Liqun He single-cell RNA-seq vascular data	0.543727	1	1	1	0.152896	1	1	1	6.23755e-13	1	1	1
MOSET7000	LIQUN_FIBROBLAST_DCNcor	CellType	50	Mus musculus	NA	Top 50 correlates to Dcn from Liqun He single-cell RNA-seq vascular data	0.543727	1	1	1	0.152896	1	1	1	0.0103424	1	1	1
MOSET7001	HEIMAN_D1_MSN_ALL	CellType	173	Mus musculus	19013281	TableS2 D1 enriched compared to D2 stiatal MSN	0.992529	0.656057	1	1	0.0893227	1	0.0603093	1	0.15606	0.39054	1	1
MOSET7002	HEIMAN_D2_MSN_ALL	CellType	77	Mus musculus	19013281	TableS2 D2 enriched compared to D1 stiatal MSN	0.981986	0.145394	1	1	1	1	0.1663	1	0.46409	1	1	1
MOSET7005	HEIMAN_MSN_8_FoldEnrich	CellType	185	Mus musculus	19013281	TableS5 8x fold enrich MSN compared to whole brain (minus stiatum)	0.972227	0.0131136	1	1	0.390746	1	0.326213	1	1	0.386348	1	1
MOSET7006	HEIMAN_MSN_10_FoldEnrich	CellType	134	Mus musculus	19013281	TableS5 10x fold enrich MSN compared to whole brain (minus stiatum)	0.986618	0.101681	1	1	0.302341	1	0.249395	1	1	0.298685	1	1
MOSET7008	Doyle_DRD1_MSN_6_FoldEnrich	CellType	179	Mus musculus	19013282	Genes enriched >6x in GFP+ cells	0.770163	0.849286	1	1	1	1	0.257654	1	0.640063	0.308216	1	1
MOSET7009	Doyle_DRD2_MSN_3_FoldEnrich	CellType	408	Mus musculus	19013282	Genes enriched >3x in GFP+ cells	0.596247	0.274302	1	1	0.186802	1	1	1	0.636251	0.182681	1	1
MOSET7010	Doyle_DRD2_MSN_6_FoldEnrich	CellType	103	Mus musculus	19013282	Genes enriched >6x in GFP+ cells	0.881912	0.11812	1	1	1	1	1	1	1	1	1	1
MOSET7011	PVALB_STR_noGSE3790_MetaCor_top50	CellType	50	Homo sapiens	NA	Top 50 correlates from consensus STR correlation of PVALB (No GSE3790)	0.741058	0.0457286	1	1	1	1	1	1	1	1	1	1
MOSET7012	CHAT_STR_noGSE3790_MetaCor_top50	CellType	50	Homo sapiens	NA	Top 50 correlates from consensus STR correlation of CHAT (No GSE3790)	1	0.405111	1	1	1	1	0.116572	1	1	1	1	1
MOSET7013	CHAT_STR_noGSE3790_subD1.D2_MetaCor_top50	CellType	50	Homo sapiens	NA	Top 50 correlates from consensus STR correlation of CHAT and higher than DRD1 and DRD2 (DRD1&DRD2<0.4) (No GSE3790)	0.76308	0.415896	1	1	1	1	0.119005	1	1	1	1	1
MOSET7014	PVALB_STR_noGSE3790_subD1.D2_MetaCor_top50	CellType	50	Homo sapiens	NA	Top 50 correlates from consensus STR correlation of PVALB and higher than DRD1 and DRD2 (DRD1&DRD2<0.4) (No GSE3790)	0.729404	0.0425674	1	1	1	1	1	1	1	1	1	1
MOSET7016	Layer2_He_NatNeuro_2017	TissueType	424	Homo sapiens	28414332	Layer 2 human neocortical protein coding genes (Table S2)	0.647576	0.00163316	1	1	0.142524	0.110016	0.279581	1	0.477822	0.0399638	0.43665	1
MOSET7017	Layer3_He_NatNeuro_2017	TissueType	278	Homo sapiens	28414332	Layer 3 human neocortical protein coding genes (Table S2)	0.997504	0.000105886	1	1	1	1	0.500892	1	0.907764	0.576614	1	1
MOSET7018	Layer4_He_NatNeuro_2017	TissueType	285	Homo sapiens	28414332	Layer 4 human neocortical protein coding genes (Table S2)	0.999997	0.000385503	1	1	0.0117996	1	1	1	0.912068	1	1	1
MOSET7019	Layer5_He_NatNeuro_2017	TissueType	105	Homo sapiens	28414332	Layer 5 human neocortical protein coding genes (Table S2)	0.830831	0.57742	1	1	1	1	1	0.0612118	1	1	0.135694	1
MOSET7021	Anatol_alt_neurogliaform	CellType	18	NA	NA	List of putative markers for neurogliaform cells (provided by Anatol Kreitzer)	1	0.39364	1	1	0.0537669	1	1	1	1	1	1	1
MOSET7024	KREITZER_ADHD	Disease	15	Homo sapiens	NA	ADHD gene list from Anatol Kreitzer (10/17/18)	1	1	1	1	1	1	1	1	1	1	1	1
MOSET7025	kelley_astro	CellType	50	Homo sapiens	NA	Top50 High Fidelity Genes Astrocytes	0.773469	1	1	1	0.149959	1	3.19797e-09	1	1	1	1	1
MOSET7026	kelley_oligo	CellType	50	Homo sapiens	NA	Top50 High Fidelity Genes Oligodendrocytes	0.946056	0.437165	1	1	0.152896	1	1	1	0.364574	1	1	1
MOSET7027	kelley_microglia	CellType	50	Homo sapiens	NA	Top50 High Fidelity Genes Microglia	1.38712e-20	1	1	1	1	1	1	1	0.376482	1	1	1
MOSET7028	kelley_neuron	CellType	50	Homo sapiens	NA	Top50 High Fidelity Genes Neuron	1	1	1	1	3.08165e-12	1	1	1	1	1	1	1
MOSET7029	Cybersort_B_Cells_Naive	Celltype	60	Homo sapiens	25822800	Significantly DEGs identified by comparing each cell subset with the remaining subsets, Supplementary Table S2, Sheet 4	0.0904071	0.488409	1	1	1	1	1	1	0.393929	1	0.0765066	1
MOSET7030	Cybersort_B_Cells_Memory	Celltype	62	Homo sapiens	25822800	Significantly DEGs identified by comparing each cell subset with the remaining subsets, Supplementary Table S2, Sheet 4	0.394956	0.498303	1	1	1	1	0.138231	1	1	0.168057	0.0778942	1
MOSET7031	Cybersort_B_Cells_Plasma	Celltype	49	Homo sapiens	25822800	Significantly DEGs identified by comparing each cell subset with the remaining subsets, Supplementary Table S2, Sheet 4	0.664312	0.110962	1	1	1	1	1	1	0.301555	1	1	1
MOSET7032	Cybersort_T_Cells_CD8	Celltype	68	Homo sapiens	25822800	Significantly DEGs identified by comparing each cell subset with the remaining subsets, Supplementary Table S2, Sheet 4	0.705515	1	1	1	1	1	1	1	0.438116	1	4.23132e-21	1
MOSET7033	Cybersort_T_Cells_CD4_Naive	Celltype	52	Homo sapiens	25822800	Significantly DEGs identified by comparing each cell subset with the remaining subsets, Supplementary Table S2, Sheet 4	0.75228	1	1	1	1	1	1	1	1	0.14212	3.26808e-20	1
MOSET7034	Cybersort_T_Cells_CD4_Memory_Resting	Celltype	64	Homo sapiens	25822800	Significantly DEGs identified by comparing each cell subset with the remaining subsets, Supplementary Table S2, Sheet 4	0.649078	1	1	1	1	1	1	1	1	0.173715	1.24216e-14	1
MOSET7035	Cybersort_T_Cells_CD4_Memory_Activated	Celltype	40	Homo sapiens	25822800	Significantly DEGs identified by comparing each cell subset with the remaining subsets, Supplementary Table S2, Sheet 4	1	1	1	1	1	1	1	1	0.301555	0.121398	1.77613e-11	1
MOSET7036	Cybersort_T_Cells_CD4_Follicular_Helper	Celltype	57	Homo sapiens	25822800	Significantly DEGs identified by comparing each cell subset with the remaining subsets, Supplementary Table S2, Sheet 4	0.811134	0.797308	1	1	1	1	0.13107	1	1	0.159498	2.94622e-17	1
MOSET7037	Cybersort_T_Cells_T_reg	Celltype	64	Homo sapiens	25822800	Significantly DEGs identified by comparing each cell subset with the remaining subsets, Supplementary Table S2, Sheet 4	1	1	1	1	1	1	0.147689	1	1	0.179335	2.27756e-12	1
MOSET7038	Cybersort_T_Cells_Gamma_Delta	Celltype	58	Homo sapiens	25822800	Significantly DEGs identified by comparing each cell subset with the remaining subsets, Supplementary Table S2, Sheet 4	1	0.821189	1	1	1	1	0.140605	1	0.405289	1	1.06575e-14	1
MOSET7039	Cybersort_NK_Cells_Resting	Celltype	57	Homo sapiens	25822800	Significantly DEGs identified by comparing each cell subset with the remaining subsets, Supplementary Table S2, Sheet 4	1	1	1	1	1	1	1	1	0.388168	1	6.16134e-22	1
MOSET7040	Cybersort_NK_Cells_Activated	Celltype	59	Homo sapiens	25822800	Significantly DEGs identified by comparing each cell subset with the remaining subsets, Supplementary Table S2, Sheet 4	1	1	1	1	1	1	1	1	0.100192	1	8.66296e-17	1
MOSET7041	Cybersort_Monocytes	Celltype	52	Homo sapiens	25822800	Significantly DEGs identified by comparing each cell subset with the remaining subsets, Supplementary Table S2, Sheet 4	0.180355	1	1	1	1	1	1	1	1	0.159498	1	1
MOSET7042	Cybersort_Macrophages_M0	Celltype	33	Homo sapiens	25822800	Significantly DEGs identified by comparing each cell subset with the remaining subsets, Supplementary Table S2, Sheet 4	0.258876	1	1	1	0.098469	1	1	1	0.246694	1	1	1
MOSET7043	Cybersort_Macrophages_M1	Celltype	48	Homo sapiens	25822800	Significantly DEGs identified by comparing each cell subset with the remaining subsets, Supplementary Table S2, Sheet 4	0.529327	1	1	1	1	1	1	1	0.358535	1	1	1
MOSET7044	Cybersort_Macrophages_M2	Celltype	37	Homo sapiens	25822800	Significantly DEGs identified by comparing each cell subset with the remaining subsets, Supplementary Table S2, Sheet 4	0.14885	1	1	1	1	1	1	1	1	1	1	1
MOSET7045	Cybersort_Dendritic_Cells_Resting	Celltype	40	Homo sapiens	25822800	Significantly DEGs identified by comparing each cell subset with the remaining subsets, Supplementary Table S2, Sheet 4	0.17177	1	1	1	0.120033	1	1	1	0.294921	1	1	1
MOSET7046	Cybersort_Dendritic_Cells_Activated	Celltype	53	Homo sapiens	25822800	Significantly DEGs identified by comparing each cell subset with the remaining subsets, Supplementary Table S2, Sheet 4	0.598664	0.803561	1	1	0.164544	1	1	1	0.388168	1	1	1
MOSET7047	Cybersort_Mast_Cells_Resting	Celltype	38	Homo sapiens	25822800	Significantly DEGs identified by comparing each cell subset with the remaining subsets, Supplementary Table S2, Sheet 4	0.649871	0.685735	1	1	1	1	1	1	1	1	1	1
MOSET7048	Cybersort_Mast_Cells_Activated	Celltype	38	Homo sapiens	25822800	Significantly DEGs identified by comparing each cell subset with the remaining subsets, Supplementary Table S2, Sheet 4	0.357283	1	1	1	1	1	1	1	0.288224	1	1	1
MOSET7049	Cybersort_Eosinophils	Celltype	51	Homo sapiens	25822800	Significantly DEGs identified by comparing each cell subset with the remaining subsets, Supplementary Table S2, Sheet 4	0.802279	1	1	1	1	1	1	1	1	1	0.0723314	1
MOSET7050	Cybersort_Neutrophils	Celltype	60	Homo sapiens	25822800	Significantly DEGs identified by comparing each cell subset with the remaining subsets, Supplementary Table S2, Sheet 4	0.448649	1	1	1	1	1	1	1	1	1	1	1
MOSET7051	kelley_astro	CellType	150	Homo sapiens	NA	Top150 High Fidelity Genes Astrocytes	0.858384	1	1	1	0.0882806	1	7.56726e-24	1	0.0470412	1	1	1
MOSET7052	kelley_oligo	CellType	150	Homo sapiens	NA	Top150 High Fidelity Genes Oligodendrocytes	0.718332	0.42618	1	1	0.0831267	1	1	1	0.375973	1	1	1
MOSET7053	kelley_microglia	CellType	150	Homo sapiens	NA	Top150 High Fidelity Genes Microglia	1.98469e-11	0.990065	1	1	1	1	1	1	0.402536	1	1	1
MOSET7054	kelley_neuron	CellType	150	Homo sapiens	NA	Top150 High Fidelity Genes Neuron	0.998533	0.0143434	1	1	3.39105e-20	1	1	1	1	0.39054	1	1
MOSET7055	kelley_Cholinergic	CellType	150	Homo sapiens	NA	Top150 High Fidelity Genes Cholinergic	0.999837	0.0747319	1	1	0.0132661	1	1	1	1	1	1	1
MOSET7056	kelley_Choroid	CellType	150	Homo sapiens	NA	Top150 High Fidelity Genes Choroid	0.808571	0.784963	1	1	1	1	1	1	1	1	1	1
MOSET7057	kelley_Dopaminergic	CellType	150	Homo sapiens	NA	Top150 High Fidelity Genes Dopaminergic	0.991355	0.444332	1	1	1	1	1	1	0.739373	1	1	1
MOSET7058	kelley_Endothelial	CellType	150	Homo sapiens	NA	Top150 High Fidelity Genes Endothelial	0.969771	0.812949	1	1	0.386494	1	0.322469	1	1.26662e-15	1	1	1
MOSET7059	kelley_Ependymal	CellType	150	Homo sapiens	NA	Top150 High Fidelity Genes Ependymal	0.270011	0.961578	1	1	1	1	1	1	0.626143	1	1	1
MOSET7060	kelley_Mural	CellType	150	Homo sapiens	NA	Top150 High Fidelity Genes Mural	0.923836	0.812949	1	1	0.386494	1	0.322469	1	1.47931e-23	1	1	1
MOSET7061	kelley_OPC	CellType	150	Homo sapiens	NA	Top150 High Fidelity Genes OPC	0.0022979	1	1	1	1	0.0171168	0.309202	1	0.71879	0.367129	1	1
MOSET7062	kelley_Purkinje	CellType	150	Homo sapiens	NA	Top150 High Fidelity Genes Purkinje	0.996848	0.109984	1	1	0.0750866	1	0.303438	0.0818355	0.348944	0.0100721	1	1
MOSET7063	MONJE_UP_IN_GBM_FROM_NEURON	CellType	13	Homo sapiens	25913192	Upregulated in SU_pcGBM2 primary glioma cell-line in response to activity-regulated secreted factors	1	0.333988	1	1	1	1	0.00056702	1	1	1	1	1
MOSET7064	MONJE_DOWN_IN_GBM_FROM_NEURON	CellType	27	Homo sapiens	25913192	Downreugulated in SU_pcGBM2 primary glioma cell-line in response to activity-regulated secreted factors	0.767532	0.527905	1	1	1	1	1	1	1	1	1	1
MOSET7065	MONJE_NEURON_SECRETED_MITOGENS_IN_GBM	CellType	11	Mus musculus	25913192	Secreted protein mitogens as a result of neuronal activity that foster gloima cell growth	1	1	1	1	1	1	0.0217738	1	1	1	1	1
MOSET7066	MONJE_DIPG_UP_IN FRONTAL_V_PONS	Celltype	10	Homo sapiens	28823557	Up in DIPG-Frontal Lobe relative to DIPG-Pons (recruitment by neurons)	1	1	1	1	1	1	1	1	1	1	1	1
MOSET7067	MONJE_UP_IN_GBM_LINE_AFTER_NLGN3_NEURN_DEV	Celltype	23	Homo sapiens	28959975	Upregulated in SU-GBM035 GBM prmary cell line after exposure to NLGN3, neuron development	0.151019	1	1	1	0.0763844	1	1	1	1	1	1	1
MOSET7068	MONJE_UP_IN_GBM_LINE_AFTER_NLGN3_CELl_PROLIF	Celltype	38	Homo sapiens	28959975	Upregulated in SU-GBM035 GBM prmary cell line after exposure to NLGN3, regulation of cell proliferation	0.151019	1	1	1	0.0763844	1	1	1	1	1	1	1
MOSET7069	MONJE_UP_IN_GBM_LINE_AFTER_NLGN3_ION_TRNSPRT	Celltype	34	Homo sapiens	28959975	Upregulated in SU-GBM035 GBM prmary cell line after exposure to NLGN3, ion transport	0.857118	1	1	1	1	1	1	1	1	1	1	1
MOSET7070	MONJE_UP_IN_GBM_LINE_AFTER_NLGN3_SYNAPTIC_TRANS	Celltype	12	Homo sapiens	28959975	Upregulated in SU-GBM035 GBM prmary cell line after exposure to NLGN3, regulation of synaptic transmission	1	1	1	1	1	1	1	1	1	1	1	1
MOSET7071	MONJE_UP_IN_GBM_LINE_AFTER_NLGN3_NERVE_IMPULSE	Celltype	20	Homo sapiens	28959975	Upregulated in SU-GBM035 GBM prmary cell line after exposure to NLGN3, transmission of nerve impulse	1	1	1	1	1	1	1	1	1	1	1	1
MOSET7072	MONJE_UP_IN_GBM_LINE_AFTER_NLGN3	Celltype	112	Homo sapiens	28959975	Upregulated in SU-GBM035 GBM prmary cell line after exposure to NLGN3	0.562615	1	1	1	0.206835	1	1	1	1	1	1	1

## Sheet: Table S11 | GSEA sets
SUPPLEMENTARY TABLE 11 | ENRICHMENTS FOR GROUP-LASSO MODEL (CASE 1)
SetID	SetName	Category	SetSize	Species	PubMed	Description	Clone.1_positive	Clone.1_negative	Clone.2_positive	Clone.2_negative	Clone.3_positive	Clone.3_negative	Clone.4_positive	Clone.4_negative	Clone.5_positive	Clone.5_negative	Clone.6_positive	Clone.6_negative
M14892	chr1p12	c1	49	Homo sapiens	NA	Ensembl 103 genes in cytogenetic band chr1p12	0.665153	1	1	1	1	1	1	1	1	1	1	1
M6974	chr1p13	c1	205	Homo sapiens	NA	Ensembl 103 genes in cytogenetic band chr1p13	0.253134	0.38436	1	1	0.297482	1	1	1	0.618983	1	1	1
M16131	chr1p21	c1	99	Homo sapiens	NA	Ensembl 103 genes in cytogenetic band chr1p21	0.0377446	0.632477	1	1	1	1	1	1	1	1	1	1
M15893	chr1p22	c1	129	Homo sapiens	NA	Ensembl 103 genes in cytogenetic band chr1p22	0.672532	0.837237	1	1	0.181721	1	0.147689	1	0.421935	1	1	1
M468	chr1p31	c1	217	Homo sapiens	NA	Ensembl 103 genes in cytogenetic band chr1p31	0.280353	0.904496	1	1	1	1	1	1	1	1	1	1
M5904	chr1p32	c1	152	Homo sapiens	NA	Ensembl 103 genes in cytogenetic band chr1p32	0.970666	0.837237	1	1	0.181721	1	1	1	1	1	1	1
M978	chr1p33	c1	60	Homo sapiens	NA	Ensembl 103 genes in cytogenetic band chr1p33	0.781252	1	1	1	1	1	1	1	1	1	1	1
M13304	chr1p34	c1	275	Homo sapiens	NA	Ensembl 103 genes in cytogenetic band chr1p34	0.718332	0.0656437	1	1	0.382213	0.18876	1	0.0866269	1	0.377878	1	1
M17536	chr1p35	c1	130	Homo sapiens	NA	Ensembl 103 genes in cytogenetic band chr1p35	0.672508	0.690166	1	1	1	1	0.191241	1	0.163233	1	0.0059248	1
M19292	chr1p36	c1	656	Homo sapiens	NA	Ensembl 103 genes in cytogenetic band chr1p36	0.93966	0.647483	1	1	1	0.381679	0.586016	1	0.802622	1	1	1
M17159	chr1q21	c1	392	Homo sapiens	NA	Ensembl 103 genes in cytogenetic band chr1q21	0.719347	1	1	1	0.491655	1	0.416742	1	0.548763	1	1	1
M13971	chr1q22	c1	70	Homo sapiens	NA	Ensembl 103 genes in cytogenetic band chr1q22	0.259706	1	1	1	1	1	1	1	1	1	1	1
M5051	chr1q23	c1	217	Homo sapiens	NA	Ensembl 103 genes in cytogenetic band chr1q23	0.785151	0.047811	1	1	0.36258	1	1	1	0.7079	0.358399	0.177661	1
M5647	chr1q24	c1	123	Homo sapiens	NA	Ensembl 103 genes in cytogenetic band chr1q24	0.802279	1	1	1	0.15874	1	1	1	0.376482	1	0.0723314	1
M19314	chr1q25	c1	160	Homo sapiens	NA	Ensembl 103 genes in cytogenetic band chr1q25	0.201684	0.877255	1	1	1	1	1	1	0.46914	0.204162	1	1
M9072	chr1q31	c1	71	Homo sapiens	NA	Ensembl 103 genes in cytogenetic band chr1q31	0.275144	1	1	1	1	1	1	1	1	1	1	1
M5704	chr1q32	c1	266	Homo sapiens	NA	Ensembl 103 genes in cytogenetic band chr1q32	0.96113	0.0238485	1	1	1	1	0.311112	1	0.134196	1	1	1
M8067	chr1q41	c1	92	Homo sapiens	NA	Ensembl 103 genes in cytogenetic band chr1q41	0.848154	1	1	1	1	1	0.0818134	1	1	0.100183	1	1
M9891	chr1q42	c1	230	Homo sapiens	NA	Ensembl 103 genes in cytogenetic band chr1q42	0.467008	0.907446	1	1	1	1	0.189004	1	0.159926	0.0275746	1	1
M15819	chr1q43	c1	60	Homo sapiens	NA	Ensembl 103 genes in cytogenetic band chr1q43	0.331675	1	1	1	0.0667572	1	1	1	1	1	1	1
M16888	chr10p12	c1	135	Homo sapiens	NA	Ensembl 103 genes in cytogenetic band chr10p12	0.0992101	0.731286	1	1	1	1	1	1	0.327476	1	1	1
M12412	chr10p13	c1	64	Homo sapiens	NA	Ensembl 103 genes in cytogenetic band chr10p13	0.497627	1	1	1	1	1	1	1	0.00224659	1	1	1
M2992	chr10p14	c1	47	Homo sapiens	NA	Ensembl 103 genes in cytogenetic band chr10p14	0.572955	1	1	1	1	1	1	1	1	1	1	1
M16648	chr10p15	c1	86	Homo sapiens	NA	Ensembl 103 genes in cytogenetic band chr10p15	0.838627	1	1	1	1	1	1	1	0.032127	1	1	1
M7676	chr10q11	c1	184	Homo sapiens	NA	Ensembl 103 genes in cytogenetic band chr10q11	0.843105	0.821189	1	1	1	0.0792799	1	1	0.405289	1	1	1
M11384	chr10q21	c1	116	Homo sapiens	NA	Ensembl 103 genes in cytogenetic band chr10q21	0.406113	1	1	1	1	1	1	1	0.308127	0.124388	1	1
M558	chr10q22	c1	202	Homo sapiens	NA	Ensembl 103 genes in cytogenetic band chr10q22	0.467008	0.683252	1	1	1	1	0.189004	1	1	1	0.107918	1
M1933	chr10q23	c1	190	Homo sapiens	NA	Ensembl 103 genes in cytogenetic band chr10q23	0.259991	0.898312	1	1	1	1	0.182258	1	0.150087	1	1	1
M6304	chr10q24	c1	181	Homo sapiens	NA	Ensembl 103 genes in cytogenetic band chr10q24	0.261532	0.618194	1	1	1	1	1	1	0.62258	0.296282	1	1
M17303	chr10q25	c1	126	Homo sapiens	NA	Ensembl 103 genes in cytogenetic band chr10q25	0.76308	0.415896	1	1	1	1	1	1	1	1	1	1
M8014	chr10q26	c1	200	Homo sapiens	NA	Ensembl 103 genes in cytogenetic band chr10q26	0.577631	0.272708	1	1	1	0.121251	1	1	1	0.00313709	1	1
M8254	chr11p11	c1	145	Homo sapiens	NA	Ensembl 103 genes in cytogenetic band chr11p11	0.683819	0.272661	1	1	0.184549	1	1	1	1	1	1	1
M6976	chr11p12	c1	19	Homo sapiens	NA	Ensembl 103 genes in cytogenetic band chr11p12	0.0444301	1	1	1	1	1	1	1	1	1	1	1
M19140	chr11p14	c1	56	Homo sapiens	NA	Ensembl 103 genes in cytogenetic band chr11p14	1	0.430414	1	1	1	1	1	1	1	1	1	1
M5761	chr11q12	c1	333	Homo sapiens	NA	Ensembl 103 genes in cytogenetic band chr11q12	0.97383	0.767635	1	1	1	1	1	1	0.798393	0.438695	1	1
M11664	chr11q13	c1	421	Homo sapiens	NA	Ensembl 103 genes in cytogenetic band chr11q13	0.936274	0.726125	1	1	1	1	1	1	0.176637	0.0449085	1	1
M3443	chr11q14	c1	141	Homo sapiens	NA	Ensembl 103 genes in cytogenetic band chr11q14	0.286328	1	1	1	1	1	1	1	1	1	1	1
M10823	chr11q22	c1	98	Homo sapiens	NA	Ensembl 103 genes in cytogenetic band chr11q22	0.150975	0.77733	0.00717665	1	1	1	1	1	1	1	1	1
M831	chr11q23	c1	205	Homo sapiens	NA	Ensembl 103 genes in cytogenetic band chr11q23	0.385928	0.377357	1	1	0.0475273	1	0.243142	1	0.615353	1	0.140889	1
M18542	chr11q24	c1	183	Homo sapiens	NA	Ensembl 103 genes in cytogenetic band chr11q24	0.857908	0.448434	1	1	1	1	1	1	0.173223	1	1	1
M1628	chr11q25	c1	31	Homo sapiens	NA	Ensembl 103 genes in cytogenetic band chr11q25	1	1	1	1	1	1	1	1	1	1	1	1
M12062	chr12p11	c1	77	Homo sapiens	NA	Ensembl 103 genes in cytogenetic band chr12p11	0.828503	1	1	1	1	1	1	1	1	0.0940292	1	1
M18382	chr12p12	c1	107	Homo sapiens	NA	Ensembl 103 genes in cytogenetic band chr12p12	0.469323	1	1	1	1	1	1	1	1	1	1	1
M6845	chr12p13	c1	333	Homo sapiens	NA	Ensembl 103 genes in cytogenetic band chr12p13	0.95318	0.303822	1	1	1	1	1	1	0.813174	1	0.234047	1
M11138	chr12q12	c1	58	Homo sapiens	NA	Ensembl 103 genes in cytogenetic band chr12q12	0.165488	0.527905	1	1	1	1	1	1	1	0.0784631	1	1
M8020	chr12q13	c1	407	Homo sapiens	NA	Ensembl 103 genes in cytogenetic band chr12q13	0.950035	0.755142	1	1	1	0.304853	1	1	0.0265471	0.561774	1	1
M7359	chr12q14	c1	105	Homo sapiens	NA	Ensembl 103 genes in cytogenetic band chr12q14	0.29151	0.258485	1	1	1	1	1	1	0.260799	1	1	1
M19138	chr12q15	c1	55	Homo sapiens	NA	Ensembl 103 genes in cytogenetic band chr12q15	0.375258	1	1	1	1	1	1	1	1	1	0.0324734	1
M12945	chr12q21	c1	128	Homo sapiens	NA	Ensembl 103 genes in cytogenetic band chr12q21	0.10367	0.821189	1	1	0.0154586	1	1	1	0.405289	1	1	1
M16212	chr12q22	c1	51	Homo sapiens	NA	Ensembl 103 genes in cytogenetic band chr12q22	0.64416	0.412314	1	1	0.0570311	1	1	1	1	1	1	1
M18413	chr12q23	c1	145	Homo sapiens	NA	Ensembl 103 genes in cytogenetic band chr12q23	0.384666	0.884718	1	1	1	1	1	1	1	0.209578	1	1
M18147	chr12q24	c1	390	Homo sapiens	NA	Ensembl 103 genes in cytogenetic band chr12q24	0.225593	0.527061	1	1	0.48091	1	0.406939	1	0.531882	0.475945	1	1
M8835	chr13q12	c1	232	Homo sapiens	NA	Ensembl 103 genes in cytogenetic band chr13q12	0.290165	0.289494	1	1	1	1	0.154716	1	0.438116	1	1	1
M11694	chr13q13	c1	78	Homo sapiens	NA	Ensembl 103 genes in cytogenetic band chr13q13	0.781252	1	1	1	1	1	1	1	0.210251	1	1	1
M16785	chr13q14	c1	240	Homo sapiens	NA	Ensembl 103 genes in cytogenetic band chr13q14	0.0692082	0.901453	1	1	1	1	1	1	1	1	1	1
M5158	chr13q22	c1	61	Homo sapiens	NA	Ensembl 103 genes in cytogenetic band chr13q22	1	0.0589279	1	1	1	1	1	1	1	1	1	1
M7051	chr13q31	c1	97	Homo sapiens	NA	Ensembl 103 genes in cytogenetic band chr13q31	1	1	1	1	1	1	1	1	1	1	1	1
M16825	chr13q32	c1	95	Homo sapiens	NA	Ensembl 103 genes in cytogenetic band chr13q32	0.817744	1	1	1	1	1	1	1	1	1	1	1
M3924	chr13q33	c1	55	Homo sapiens	NA	Ensembl 103 genes in cytogenetic band chr13q33	1	1	1	1	1	1	1	1	1	1	1	1
M8787	chr14q11	c1	325	Homo sapiens	NA	Ensembl 103 genes in cytogenetic band chr14q11	0.924274	0.949024	1	1	0.280209	1	1	1	1	1	1	1
M11846	chr14q12	c1	101	Homo sapiens	NA	Ensembl 103 genes in cytogenetic band chr14q12	0.0430808	0.0457286	1	1	1	1	1	1	0.340075	0.13919	1	1
M16500	chr14q13	c1	59	Homo sapiens	NA	Ensembl 103 genes in cytogenetic band chr14q13	0.136982	0.497416	1	1	1	1	1	0.0141975	1	1	1	1
M7803	chr14q21	c1	91	Homo sapiens	NA	Ensembl 103 genes in cytogenetic band chr14q21	0.817744	0.583455	1	1	1	1	1	1	1	1	1	1
M7052	chr14q22	c1	90	Homo sapiens	NA	Ensembl 103 genes in cytogenetic band chr14q22	0.406113	0.704814	1	1	1	1	1	1	1	0.124388	0.056866	1
M14773	chr14q23	c1	124	Homo sapiens	NA	Ensembl 103 genes in cytogenetic band chr14q23	0.354137	0.206844	1	1	1	1	1	1	1	1	1	1
M1258	chr14q24	c1	191	Homo sapiens	NA	Ensembl 103 genes in cytogenetic band chr14q24	0.567103	0.26587	1	1	1	1	1	1	0.0459948	1	1	1
M16850	chr14q31	c1	56	Homo sapiens	NA	Ensembl 103 genes in cytogenetic band chr14q31	0.572955	1	1	0.00279476	1	1	1	0.00905647	1	1	1	1
M16134	chr14q32	c1	546	Homo sapiens	NA	Ensembl 103 genes in cytogenetic band chr14q32	0.871095	0.903293	1	1	1	0.0152389	0.293727	0.0788291	0.331853	1	1	1
M11848	chr15q11	c1	208	Homo sapiens	NA	Ensembl 103 genes in cytogenetic band chr15q11	1	0.412314	1	1	1	1	1	1	1	1	1	1
M22104	chr15q12	c1	15	Homo sapiens	NA	Ensembl 103 genes in cytogenetic band chr15q12	1	1	1	1	1	1	1	1	1	1	1	1
M11097	chr15q13	c1	87	Homo sapiens	NA	Ensembl 103 genes in cytogenetic band chr15q13	1	0.0194623	1	1	1	1	1	1	1	1	1	1
M11310	chr15q14	c1	56	Homo sapiens	NA	Ensembl 103 genes in cytogenetic band chr15q14	0.703501	1	1	1	1	1	1	1	1	1	1	1
M7154	chr15q15	c1	143	Homo sapiens	NA	Ensembl 103 genes in cytogenetic band chr15q15	0.839674	0.910305	1	1	1	1	0.191241	1	1	1	1	1
M3959	chr15q21	c1	167	Homo sapiens	NA	Ensembl 103 genes in cytogenetic band chr15q21	0.839674	0.690166	1	1	1	1	1	1	0.517105	1	1	1
M2335	chr15q22	c1	124	Homo sapiens	NA	Ensembl 103 genes in cytogenetic band chr15q22	0.500741	0.85642	1	1	1	1	0.157045	1	0.115238	1	1	1
M15373	chr15q23	c1	65	Homo sapiens	NA	Ensembl 103 genes in cytogenetic band chr15q23	0.258876	1	1	1	1	1	1	1	1	1	1	1
M9231	chr15q24	c1	116	Homo sapiens	NA	Ensembl 103 genes in cytogenetic band chr15q24	0.876129	0.847128	1	1	1	1	1	1	1	0.0177291	1	1
M5764	chr15q25	c1	152	Homo sapiens	NA	Ensembl 103 genes in cytogenetic band chr15q25	0.850291	0.0933563	1	1	1	1	0.142973	1	1	1	1	1
M18957	chr15q26	c1	193	Homo sapiens	NA	Ensembl 103 genes in cytogenetic band chr15q26	0.754729	0.873345	1	1	1	1	1	1	1	0.201441	1	1
M13160	chr16p11	c1	263	Homo sapiens	NA	Ensembl 103 genes in cytogenetic band chr16p11	0.212557	0.179094	1	1	1	1	1	1	0.0132609	1	1	1
M17179	chr16p12	c1	164	Homo sapiens	NA	Ensembl 103 genes in cytogenetic band chr16p12	0.81945	0.399158	1	1	1	1	1	1	0.153353	1	1	1
M9048	chr16p13	c1	407	Homo sapiens	NA	Ensembl 103 genes in cytogenetic band chr16p13	0.903226	0.0861568	1	1	0.496946	0.258016	1	1	0.557044	0.145575	1	1
M19266	chr16q11	c1	12	Homo sapiens	NA	Ensembl 103 genes in cytogenetic band chr16q11	1	1	1	1	1	1	1	1	0.0550494	1	1	1
M8333	chr16q12	c1	96	Homo sapiens	NA	Ensembl 103 genes in cytogenetic band chr16q12	0.865554	1	1	1	1	1	1	1	1	1	1	1
M2272	chr16q13	c1	40	Homo sapiens	NA	Ensembl 103 genes in cytogenetic band chr16q13	0.226782	1	1	1	1	1	1	1	1	1	1	1
M14505	chr16q21	c1	74	Homo sapiens	NA	Ensembl 103 genes in cytogenetic band chr16q21	0.828503	0.224046	1	1	1	1	1	1	1	1	1	1
M10488	chr16q22	c1	179	Homo sapiens	NA	Ensembl 103 genes in cytogenetic band chr16q22	0.166264	0.405305	1	1	1	1	1	0.0661026	1	1	1	1
M2744	chr16q23	c1	104	Homo sapiens	NA	Ensembl 103 genes in cytogenetic band chr16q23	0.313313	0.77733	1	1	0.152896	1	1	1	1	1	1	1
M9818	chr16q24	c1	130	Homo sapiens	NA	Ensembl 103 genes in cytogenetic band chr16q24	1	0.00343568	1	1	1	0.0916605	1	1	0.453847	1	1	1
M9816	chr17p11	c1	199	Homo sapiens	NA	Ensembl 103 genes in cytogenetic band chr17p11	0.461851	0.545894	1	1	1	1	1	1	1	0.182131	1	1
M10133	chr17p12	c1	63	Homo sapiens	NA	Ensembl 103 genes in cytogenetic band chr17p12	0.720996	1	1	1	0.0699772	1	1	1	1	1	1	1
M9760	chr17p13	c1	336	Homo sapiens	NA	Ensembl 103 genes in cytogenetic band chr17p13	0.310913	0.434056	1	1	0.505642	1	1	1	0.297764	0.151448	1	1
M11706	chr17q11	c1	161	Homo sapiens	NA	Ensembl 103 genes in cytogenetic band chr17q11	0.160026	0.415741	1	1	0.0283291	1	0.189004	1	1	1	0.107918	1
M3433	chr17q12	c1	143	Homo sapiens	NA	Ensembl 103 genes in cytogenetic band chr17q12	0.784481	0.940357	1	1	1	0.12653	0.219773	1	1	0.264297	1	1
M8783	chr17q21	c1	457	Homo sapiens	NA	Ensembl 103 genes in cytogenetic band chr17q21	0.909807	0.558968	1	1	0.59772	1	0.515961	1	0.232715	1	1	1
M16047	chr17q22	c1	86	Homo sapiens	NA	Ensembl 103 genes in cytogenetic band chr17q22	0.233608	0.0395338	1	1	1	1	1	1	1	1	1	1
M19737	chr17q23	c1	112	Homo sapiens	NA	Ensembl 103 genes in cytogenetic band chr17q23	0.0781269	0.797308	1	1	1	1	1	1	1	1	1	1
M4340	chr17q24	c1	94	Homo sapiens	NA	Ensembl 103 genes in cytogenetic band chr17q24	0.570246	0.632477	1	1	1	1	1	1	1	0.103244	1	1
M8281	chr17q25	c1	297	Homo sapiens	NA	Ensembl 103 genes in cytogenetic band chr17q25	0.852202	0.0652745	1	1	0.431702	1	1	1	0.786548	1	1	1
M4748	chr18p11	c1	201	Homo sapiens	NA	Ensembl 103 genes in cytogenetic band chr18p11	0.966865	0.0933563	1	1	0.176034	1	1	1	0.41089	1	1	1
M16558	chr18q11	c1	80	Homo sapiens	NA	Ensembl 103 genes in cytogenetic band chr18q11	0.0565493	1	1	1	1	1	0.0665091	1	1	1	1	1
M12525	chr18q12	c1	96	Homo sapiens	NA	Ensembl 103 genes in cytogenetic band chr18q12	0.0226459	0.695424	1	1	1	1	0.0993572	1	1	1	1	1
M19127	chr18q21	c1	189	Homo sapiens	NA	Ensembl 103 genes in cytogenetic band chr18q21	0.630955	0.661752	1	1	1	1	0.182258	1	0.00495258	1	1	1
M14543	chr18q22	c1	61	Homo sapiens	NA	Ensembl 103 genes in cytogenetic band chr18q22	0.353596	0.481442	1	1	1	1	1	1	1	1	1	1
M8988	chr18q23	c1	39	Homo sapiens	NA	Ensembl 103 genes in cytogenetic band chr18q23	0.517742	0.31283	1	1	1	1	1	1	1	1	1	1
M13706	chr19p12	c1	111	Homo sapiens	NA	Ensembl 103 genes in cytogenetic band chr19p12	0.817744	0.583455	1	1	1	1	1	1	1	1	1	1
M17751	chr19p13	c1	773	Homo sapiens	NA	Ensembl 103 genes in cytogenetic band chr19p13	0.97786	0.00766176	1	1	1	1	0.381331	1	0.83202	0.808564	0.0344525	1
M561	chr19q13	c1	1165	Homo sapiens	NA	Ensembl 103 genes in cytogenetic band chr19q13	0.286243	0.244525	1	1	0.913976	1	0.300608	1	0.643961	0.910857	0.281448	1
M14768	chr2p11	c1	205	Homo sapiens	NA	Ensembl 103 genes in cytogenetic band chr2p11	0.926856	0.145577	1	1	1	1	1	1	1	1	1	1
M14784	chr2p12	c1	53	Homo sapiens	NA	Ensembl 103 genes in cytogenetic band chr2p12	0.487516	1	1	1	1	1	1	1	1	1	1	1
M19967	chr2p13	c1	137	Homo sapiens	NA	Ensembl 103 genes in cytogenetic band chr2p13	0.332596	0.918364	1	1	1	1	1	1	0.530635	1	1	1
M1082	chr2p14	c1	58	Homo sapiens	NA	Ensembl 103 genes in cytogenetic band chr2p14	0.64416	1	1	1	1	1	1	1	1	1	1	1
M4165	chr2p15	c1	43	Homo sapiens	NA	Ensembl 103 genes in cytogenetic band chr2p15	0.0374651	0.333988	1	1	1	1	1	1	0.115475	1	1	1
M7078	chr2p16	c1	114	Homo sapiens	NA	Ensembl 103 genes in cytogenetic band chr2p16	0.53491	1	1	1	1	1	1	1	1	1	1	1
M5325	chr2p21	c1	80	Homo sapiens	NA	Ensembl 103 genes in cytogenetic band chr2p21	0.307939	0.643805	1	1	1	1	1	1	1	1	1	1
M2264	chr2p22	c1	98	Homo sapiens	NA	Ensembl 103 genes in cytogenetic band chr2p22	0.14885	1	1	1	1	1	1	1	0.281464	1	1	1
M3211	chr2p23	c1	145	Homo sapiens	NA	Ensembl 103 genes in cytogenetic band chr2p23	0.652146	0.199745	1	1	1	1	1	0.0476401	1	1	1	1
M7378	chr2p24	c1	74	Homo sapiens	NA	Ensembl 103 genes in cytogenetic band chr2p24	0.781252	1	1	1	1	1	1	1	1	1	1	1
M1027	chr2p25	c1	117	Homo sapiens	NA	Ensembl 103 genes in cytogenetic band chr2p25	0.729404	0.739572	1	1	0.138111	4.9247e-09	1	1	0.333805	1	1	1
M1900	chr2q11	c1	146	Homo sapiens	NA	Ensembl 103 genes in cytogenetic band chr2q11	0.525973	0.865147	1	1	1	1	1	1	1	0.19597	1	1
M10969	chr2q12	c1	79	Homo sapiens	NA	Ensembl 103 genes in cytogenetic band chr2q12	0.458485	0.0446043	1	1	1	1	1	1	1	1	1	1
M6210	chr2q13	c1	59	Homo sapiens	NA	Ensembl 103 genes in cytogenetic band chr2q13	0.621851	1	1	1	1	1	1	1	0.14018	1	1	1
M16205	chr2q14	c1	154	Homo sapiens	NA	Ensembl 103 genes in cytogenetic band chr2q14	0.0714559	0.297941	1	1	1	1	1	1	1	0.190462	1	1
M7812	chr2q21	c1	146	Homo sapiens	NA	Ensembl 103 genes in cytogenetic band chr2q21	0.857118	1	1	1	1	1	1	1	1	1	1	1
M12720	chr2q22	c1	68	Homo sapiens	NA	Ensembl 103 genes in cytogenetic band chr2q22	1	1	1	1	1	1	1	1	1	1	1	1
M4422	chr2q23	c1	51	Homo sapiens	NA	Ensembl 103 genes in cytogenetic band chr2q23	0.110388	1	1	1	1	1	1	1	1	1	1	1
M13084	chr2q24	c1	125	Homo sapiens	NA	Ensembl 103 genes in cytogenetic band chr2q24	0.939069	0.762932	1	1	0.147012	1	1	1	1	1	1	1
M9939	chr2q31	c1	167	Homo sapiens	NA	Ensembl 103 genes in cytogenetic band chr2q31	0.117497	0.365636	1	1	0.215036	1	1	1	0.140377	1	1	1
M4254	chr2q32	c1	108	Homo sapiens	NA	Ensembl 103 genes in cytogenetic band chr2q32	0.0353202	0.731286	1	1	1	1	1	1	0.327476	1	1	1
M7425	chr2q33	c1	195	Homo sapiens	NA	Ensembl 103 genes in cytogenetic band chr2q33	0.586161	0.061158	1	1	0.212312	1	1	1	1	1	0.098469	1
M680	chr2q34	c1	45	Homo sapiens	NA	Ensembl 103 genes in cytogenetic band chr2q34	0.517742	1	1	1	1	1	1	1	1	1	1	1
M3890	chr2q35	c1	126	Homo sapiens	NA	Ensembl 103 genes in cytogenetic band chr2q35	0.705515	0.289494	1	1	1	1	1	0.0389095	0.438116	1	1	1
M6742	chr2q36	c1	82	Homo sapiens	NA	Ensembl 103 genes in cytogenetic band chr2q36	0.570246	1	1	1	1	1	1	1	0.260799	0.103244	1	1
M18324	chr20p11	c1	145	Homo sapiens	NA	Ensembl 103 genes in cytogenetic band chr20p11	0.926856	1	1	1	1	1	0.111687	1	1	1	1	1
M5269	chr20p12	c1	104	Homo sapiens	NA	Ensembl 103 genes in cytogenetic band chr20p12	0.603592	0.08594	1	1	0.110854	1	1	1	1	1	1	1
M3658	chr20p13	c1	117	Homo sapiens	NA	Ensembl 103 genes in cytogenetic band chr20p13	0.804792	0.895071	1	1	1	1	1	1	0.0303075	1	0.10253	1
M1556	chr20q11	c1	237	Homo sapiens	NA	Ensembl 103 genes in cytogenetic band chr20q11	0.941736	0.604904	1	1	1	1	1	1	0.615353	1	1	1
M15289	chr20q12	c1	24	Homo sapiens	NA	Ensembl 103 genes in cytogenetic band chr20q12	0.346463	1	1	1	1	1	1	1	1	1	1	1
M6627	chr20q13	c1	400	Homo sapiens	NA	Ensembl 103 genes in cytogenetic band chr20q13	0.999893	0.035755	1	1	0.48631	1	1	1	0.838045	0.138594	0.251243	1
M16860	chr21p11	c1	38	Homo sapiens	NA	Ensembl 103 genes in cytogenetic band chr21p11	1	1	1	1	1	1	1	1	1	1	1	1
M4325	chr21q11	c1	46	Homo sapiens	NA	Ensembl 103 genes in cytogenetic band chr21q11	1	0.171019	1	1	1	1	1	1	1	1	1	1
M19516	chr21q21	c1	119	Homo sapiens	NA	Ensembl 103 genes in cytogenetic band chr21q21	0.720996	0.481442	1	1	1	1	1	1	1	1	1	1
M15759	chr21q22	c1	353	Homo sapiens	NA	Ensembl 103 genes in cytogenetic band chr21q22	0.964129	0.375832	1	1	1	0.215285	0.359011	1	0.447681	1	0.215285	1
M9468	chr22q11	c1	384	Homo sapiens	NA	Ensembl 103 genes in cytogenetic band chr22q11	0.669996	0.139755	1	1	0.326146	1	1	1	0.659982	1	1	1
M35	chr22q12	c1	213	Homo sapiens	NA	Ensembl 103 genes in cytogenetic band chr22q12	0.415274	0.398336	1	1	1	1	1	1	0.626143	1	1	1
M17432	chr22q13	c1	305	Homo sapiens	NA	Ensembl 103 genes in cytogenetic band chr22q13	0.281039	0.144185	1	1	1	1	1	1	1	0.43483	1	1
M5512	chr3p11	c1	24	Homo sapiens	NA	Ensembl 103 genes in cytogenetic band chr3p11	1	1	1	1	0.0238838	1	1	1	1	1	1	1
M16747	chr3p12	c1	66	Homo sapiens	NA	Ensembl 103 genes in cytogenetic band chr3p12	0.00914532	1	1	1	1	1	1	1	1	1	1	1
M12640	chr3p13	c1	40	Homo sapiens	NA	Ensembl 103 genes in cytogenetic band chr3p13	1	0.268478	1	1	1	1	1	1	1	1	1	1
M16098	chr3p14	c1	122	Homo sapiens	NA	Ensembl 103 genes in cytogenetic band chr3p14	0.0193557	0.770244	1	1	1	1	0.121431	1	1	0.0111381	1	1
M2833	chr3p21	c1	304	Homo sapiens	NA	Ensembl 103 genes in cytogenetic band chr3p21	0.806439	0.783167	1	1	1	1	0.38	1	0.222152	1	1	1
M13652	chr3p22	c1	165	Homo sapiens	NA	Ensembl 103 genes in cytogenetic band chr3p22	0.0231873	0.891728	1	1	1	1	1	1	0.48887	1	1	1
M4690	chr3p23	c1	10	Homo sapiens	NA	Ensembl 103 genes in cytogenetic band chr3p23	1	1	1	1	1	1	1	1	1	1	1	1
M2406	chr3p24	c1	99	Homo sapiens	NA	Ensembl 103 genes in cytogenetic band chr3p24	0.258876	1	1	1	1	1	1	1	0.032127	1	1	1
M9355	chr3p25	c1	145	Homo sapiens	NA	Ensembl 103 genes in cytogenetic band chr3p25	0.930939	0.382448	1	1	1	1	1	0.0457755	1	1	1	1
M17645	chr3p26	c1	44	Homo sapiens	NA	Ensembl 103 genes in cytogenetic band chr3p26	0.572955	0.354496	1	1	0.0472051	1	1	1	0.123787	1	1	1
M5965	chr3q11	c1	50	Homo sapiens	NA	Ensembl 103 genes in cytogenetic band chr3q11	1	0.135344	1	1	1	1	1	1	1	1	1	1
M19018	chr3q12	c1	46	Homo sapiens	NA	Ensembl 103 genes in cytogenetic band chr3q12	0.28727	1	1	1	1	1	1	1	0.156267	1	1	1
M3650	chr3q13	c1	187	Homo sapiens	NA	Ensembl 103 genes in cytogenetic band chr3q13	0.620053	0.895071	1	1	1	1	1	1	1	1	0.10253	1
M15073	chr3q21	c1	138	Homo sapiens	NA	Ensembl 103 genes in cytogenetic band chr3q21	0.448649	0.536632	1	1	1	1	0.147689	1	1	0.179335	1	1
M15482	chr3q22	c1	117	Homo sapiens	NA	Ensembl 103 genes in cytogenetic band chr3q22	0.946056	0.77733	1	1	1	1	1	1	0.364574	1	1	1
M3522	chr3q23	c1	56	Homo sapiens	NA	Ensembl 103 genes in cytogenetic band chr3q23	0.781252	0.54245	1	1	1	1	1	1	1	1	1	1
M19593	chr3q25	c1	152	Homo sapiens	NA	Ensembl 103 genes in cytogenetic band chr3q25	0.290165	0.289494	1	1	1	1	1	1	1	1	1	1
M1166	chr3q26	c1	186	Homo sapiens	NA	Ensembl 103 genes in cytogenetic band chr3q26	0.244514	0.832054	1	1	0.178882	1	1	1	1	1	1	1
M3066	chr3q27	c1	115	Homo sapiens	NA	Ensembl 103 genes in cytogenetic band chr3q27	0.255757	0.264283	1	1	1	1	1	1	0.421935	1	1	1
M7149	chr3q28	c1	30	Homo sapiens	NA	Ensembl 103 genes in cytogenetic band chr3q28	0.421267	1	1	1	1	1	1	1	1	1	1	1
M7979	chr3q29	c1	122	Homo sapiens	NA	Ensembl 103 genes in cytogenetic band chr3q29	0.195814	1	1	1	1	1	1	1	1	1	1	1
M14148	chr4p11	c1	19	Homo sapiens	NA	Ensembl 103 genes in cytogenetic band chr4p11	1	1	1	1	1	1	1	1	1	1	1	1
M11919	chr4p12	c1	24	Homo sapiens	NA	Ensembl 103 genes in cytogenetic band chr4p12	1	1	1	1	1	1	1	1	1	1	1	1
M4395	chr4p13	c1	31	Homo sapiens	NA	Ensembl 103 genes in cytogenetic band chr4p13	1	1	1	1	1	1	1	1	1	1	1	1
M7314	chr4p14	c1	64	Homo sapiens	NA	Ensembl 103 genes in cytogenetic band chr4p14	0.458485	0.556547	1	1	1	1	1	1	1	1	1	1
M18463	chr4p15	c1	122	Homo sapiens	NA	Ensembl 103 genes in cytogenetic band chr4p15	0.0992101	1	1	1	0.135124	1	1	1	1	1	1	1
M13675	chr4p16	c1	211	Homo sapiens	NA	Ensembl 103 genes in cytogenetic band chr4p16	0.737155	0.480366	1	1	0.252218	1	1	1	0.548091	0.0331506	1	1
M19512	chr4q12	c1	79	Homo sapiens	NA	Ensembl 103 genes in cytogenetic band chr4q12	0.848154	0.62079	1	1	1	1	1	1	1	1	1	1
M14925	chr4q22	c1	70	Homo sapiens	NA	Ensembl 103 genes in cytogenetic band chr4q22	0.848154	0.62079	1	1	1	1	1	1	1	1	1	1
M10517	chr4q24	c1	56	Homo sapiens	NA	Ensembl 103 genes in cytogenetic band chr4q24	0.665153	0.430414	1	1	0.0602842	1	1	1	1	1	1	1
M10155	chr4q25	c1	87	Homo sapiens	NA	Ensembl 103 genes in cytogenetic band chr4q25	0.180344	1	1	1	1	1	1	1	1	1	0.0368219	1
M6	chr4q26	c1	53	Homo sapiens	NA	Ensembl 103 genes in cytogenetic band chr4q26	0.621851	1	1	1	1	1	0.0430819	1	0.14018	1	1	1
M9454	chr4q27	c1	29	Homo sapiens	NA	Ensembl 103 genes in cytogenetic band chr4q27	1	0.333988	1	1	1	1	1	1	0.115475	1	1	1
M352	chr4q31	c1	157	Homo sapiens	NA	Ensembl 103 genes in cytogenetic band chr4q31	0.140912	1	1	1	0.187369	1	0.15238	1	1	1	1	1
M1042	chr4q32	c1	113	Homo sapiens	NA	Ensembl 103 genes in cytogenetic band chr4q32	0.887992	1	1	1	1	1	1	1	1	1	1	1
M16179	chr4q33	c1	14	Homo sapiens	NA	Ensembl 103 genes in cytogenetic band chr4q33	0.261999	1	1	1	1	1	1	1	1	1	1	1
M13505	chr4q35	c1	105	Homo sapiens	NA	Ensembl 103 genes in cytogenetic band chr4q35	0.00381255	0.665425	1	1	1	1	1	1	0.281464	1	1	1
M8999	chr5p12	c1	32	Homo sapiens	NA	Ensembl 103 genes in cytogenetic band chr5p12	1	0.0361176	1	1	0.0339467	1	1	1	1	1	1	1
M7377	chr5p13	c1	128	Homo sapiens	NA	Ensembl 103 genes in cytogenetic band chr5p13	0.585343	0.797308	1	1	1	1	1	1	0.382352	1	1	1
M4419	chr5p14	c1	32	Homo sapiens	NA	Ensembl 103 genes in cytogenetic band chr5p14	1	0.171019	1	1	1	1	1	1	1	1	1	1
M4573	chr5p15	c1	189	Homo sapiens	NA	Ensembl 103 genes in cytogenetic band chr5p15	0.585343	0.0713871	1	1	1	1	1	1	1	1	1	1
M17254	chr5q11	c1	85	Homo sapiens	NA	Ensembl 103 genes in cytogenetic band chr5q11	0.857118	1	1	1	0.104683	1	1	1	1	1	1	1
M15354	chr5q12	c1	62	Homo sapiens	NA	Ensembl 103 genes in cytogenetic band chr5q12	1	0.481442	1	1	1	1	1	1	0.179838	1	1	1
M8852	chr5q13	c1	142	Homo sapiens	NA	Ensembl 103 genes in cytogenetic band chr5q13	0.0969173	1	1	1	1	1	1	1	1	1	1	1
M7445	chr5q14	c1	130	Homo sapiens	NA	Ensembl 103 genes in cytogenetic band chr5q14	0.773469	0.00304422	1	1	1	1	1	1	1	1	1	1
M16652	chr5q15	c1	60	Homo sapiens	NA	Ensembl 103 genes in cytogenetic band chr5q15	0.353596	1	1	1	1	1	1	1	1	1	1	1
M15387	chr5q21	c1	64	Homo sapiens	NA	Ensembl 103 genes in cytogenetic band chr5q21	0.572955	1	1	1	1	1	1	1	1	1	1	1
M4614	chr5q22	c1	55	Homo sapiens	NA	Ensembl 103 genes in cytogenetic band chr5q22	0.165488	0.527905	1	1	1	1	1	1	0.202755	1	1	1
M6743	chr5q23	c1	111	Homo sapiens	NA	Ensembl 103 genes in cytogenetic band chr5q23	0.603592	1	1	1	1	1	1	1	1	1	1	1
M17266	chr5q31	c1	287	Homo sapiens	NA	Ensembl 103 genes in cytogenetic band chr5q31	0.48043	0.0490349	1	1	0.460626	1	1	1	0.0872095	1	1	1
M3856	chr5q33	c1	109	Homo sapiens	NA	Ensembl 103 genes in cytogenetic band chr5q33	0.47494	0.555026	1	1	0.187369	1	1	1	1	1	1	1
M6164	chr5q34	c1	38	Homo sapiens	NA	Ensembl 103 genes in cytogenetic band chr5q34	0.487516	1	1	1	0.0372783	1	1	1	1	1	1	1
M652	chr5q35	c1	222	Homo sapiens	NA	Ensembl 103 genes in cytogenetic band chr5q35	0.763118	0.845597	1	1	1	1	0.255597	1	0.636632	1	1	1
M3762	chr6p11	c1	8	Homo sapiens	NA	Ensembl 103 genes in cytogenetic band chr6p11	1	1	1	1	1	1	1	1	1	1	1	1
M5918	chr6p21	c1	467	Homo sapiens	NA	Ensembl 103 genes in cytogenetic band chr6p21	0.06043	0.558968	1	1	1	1	1	1	0.44737	1	1	1
M6858	chr6p22	c1	346	Homo sapiens	NA	Ensembl 103 genes in cytogenetic band chr6p22	0.980684	0.57742	1	1	1	1	1	1	1	1	1	1
M8412	chr6p23	c1	15	Homo sapiens	NA	Ensembl 103 genes in cytogenetic band chr6p23	0.305513	1	1	1	1	1	1	1	1	1	1	1
M10754	chr6p24	c1	57	Homo sapiens	NA	Ensembl 103 genes in cytogenetic band chr6p24	0.226782	1	1	1	1	1	1	1	0.0282593	1	1	1
M12151	chr6p25	c1	82	Homo sapiens	NA	Ensembl 103 genes in cytogenetic band chr6p25	0.0334125	0.62079	0.00463886	1	1	1	1	1	0.25378	1	1	1
M22108	chr6q11	c1	6	Homo sapiens	NA	Ensembl 103 genes in cytogenetic band chr6q11	1	1	1	1	1	1	1	1	1	1	1	1
M10788	chr6q12	c1	21	Homo sapiens	NA	Ensembl 103 genes in cytogenetic band chr6q12	0.215761	1	1	1	1	1	1	1	1	1	1	1
M3564	chr6q13	c1	56	Homo sapiens	NA	Ensembl 103 genes in cytogenetic band chr6q13	0.28727	0.104617	1	1	1	0.026646	1	1	1	1	1	1
M18282	chr6q14	c1	93	Homo sapiens	NA	Ensembl 103 genes in cytogenetic band chr6q14	0.873492	0.654784	1	1	0.110854	1	1	1	1	1	1	1
M10005	chr6q15	c1	48	Homo sapiens	NA	Ensembl 103 genes in cytogenetic band chr6q15	1	0.481442	1	1	1	1	1	1	1	1	1	1
M8015	chr6q16	c1	52	Homo sapiens	NA	Ensembl 103 genes in cytogenetic band chr6q16	0.684909	0.447957	1	1	1	1	1	1	1	1	1	1
M7941	chr6q21	c1	117	Homo sapiens	NA	Ensembl 103 genes in cytogenetic band chr6q21	0.233608	1	1	1	0.135124	1	1	1	0.327476	1	1	1
M18476	chr6q22	c1	119	Homo sapiens	NA	Ensembl 103 genes in cytogenetic band chr6q22	0.773469	1	1	1	0.149959	1	1	1	0.358535	0.0111381	1	1
M18346	chr6q23	c1	106	Homo sapiens	NA	Ensembl 103 genes in cytogenetic band chr6q23	0.484661	1	1	1	1	1	1	1	1	1	1	1
M548	chr6q24	c1	72	Homo sapiens	NA	Ensembl 103 genes in cytogenetic band chr6q24	0.516508	1	1	1	1	1	0.0767395	1	1	1	1	1
M12253	chr6q25	c1	154	Homo sapiens	NA	Ensembl 103 genes in cytogenetic band chr6q25	0.887445	1	1	1	0.192978	1	1	1	1	1	1	1
M13442	chr6q26	c1	14	Homo sapiens	NA	Ensembl 103 genes in cytogenetic band chr6q26	1	1	1	1	1	1	1	1	1	1	1	1
M15574	chr6q27	c1	75	Homo sapiens	NA	Ensembl 103 genes in cytogenetic band chr6q27	0.767532	0.527905	1	1	1	1	1	1	1	1	1	1
M4445	chr7p11	c1	82	Homo sapiens	NA	Ensembl 103 genes in cytogenetic band chr7p11	0.198199	0.354496	1	1	1	1	1	1	1	1	1	1
M18930	chr7p12	c1	58	Homo sapiens	NA	Ensembl 103 genes in cytogenetic band chr7p12	1	1	1	1	1	1	1	1	1	1	1	1
M14982	chr7p13	c1	50	Homo sapiens	NA	Ensembl 103 genes in cytogenetic band chr7p13	0.0798008	1	1	1	1	1	1	1	0.00224659	1	1	1
M5362	chr7p14	c1	163	Homo sapiens	NA	Ensembl 103 genes in cytogenetic band chr7p14	0.557869	0.784199	1	1	1	1	0.126263	1	1	1	1	1
M9460	chr7p15	c1	96	Homo sapiens	NA	Ensembl 103 genes in cytogenetic band chr7p15	0.0285216	0.713915	1	1	1	1	1	1	1	1	1	1
M6353	chr7p21	c1	83	Homo sapiens	NA	Ensembl 103 genes in cytogenetic band chr7p21	0.12722	0.269993	1	1	1	1	1	1	0.267752	1	1	1
M11827	chr7p22	c1	121	Homo sapiens	NA	Ensembl 103 genes in cytogenetic band chr7p22	0.117886	1	1	1	0.178882	1	1	1	0.416438	1	1	1
M14961	chr7q11	c1	253	Homo sapiens	NA	Ensembl 103 genes in cytogenetic band chr7q11	1.03046e-05	1	1	1	1	1	1	1	1	1	1	1
M5717	chr7q21	c1	164	Homo sapiens	NA	Ensembl 103 genes in cytogenetic band chr7q21	0.201684	0.615261	1	1	1	1	1	1	0.46914	1	1	1
M3562	chr7q22	c1	213	Homo sapiens	NA	Ensembl 103 genes in cytogenetic band chr7q22	0.011822	0.656218	1	0.0216048	1	1	0.259704	1	0.643462	1	0.151189	1
M17858	chr7q31	c1	129	Homo sapiens	NA	Ensembl 103 genes in cytogenetic band chr7q31	0.435346	0.832054	1	1	0.016541	1	0.145334	1	1	1	1	1
M13228	chr7q32	c1	90	Homo sapiens	NA	Ensembl 103 genes in cytogenetic band chr7q32	0.678269	0.338591	1	1	1	1	1	1	0.308127	1	1	1
M6674	chr7q33	c1	52	Homo sapiens	NA	Ensembl 103 genes in cytogenetic band chr7q33	0.767532	1	1	1	1	1	1	1	0.0211438	1	1	1
M4734	chr7q34	c1	180	Homo sapiens	NA	Ensembl 103 genes in cytogenetic band chr7q34	0.571743	0.458006	1	1	1	0.0723314	1	1	1	1	1	1
M1601	chr7q35	c1	65	Homo sapiens	NA	Ensembl 103 genes in cytogenetic band chr7q35	0.73746	1	1	1	1	1	1	1	1	1	1	1
M6828	chr7q36	c1	145	Homo sapiens	NA	Ensembl 103 genes in cytogenetic band chr7q36	0.249961	0.895071	1	1	1	1	1	1	1	0.217634	1	1
M3546	chr8p11	c1	95	Homo sapiens	NA	Ensembl 103 genes in cytogenetic band chr8p11	0.802279	0.458006	1	1	1	1	1	1	0.376482	1	1	1
M15013	chr8p12	c1	67	Homo sapiens	NA	Ensembl 103 genes in cytogenetic band chr8p12	0.684909	0.447957	1	1	1	1	1	1	1	1	1	1
M12581	chr8p21	c1	128	Homo sapiens	NA	Ensembl 103 genes in cytogenetic band chr8p21	0.946183	1	1	1	0.0290208	1	0.191241	1	0.517105	1	1	1
M5111	chr8p22	c1	45	Homo sapiens	NA	Ensembl 103 genes in cytogenetic band chr8p22	1	0.114636	1	1	1	1	1	1	1	1	1	1
M6734	chr8p23	c1	218	Homo sapiens	NA	Ensembl 103 genes in cytogenetic band chr8p23	0.980854	0.86931	1	1	1	1	1	1	0.458993	1	1	1
M1661	chr8q11	c1	70	Homo sapiens	NA	Ensembl 103 genes in cytogenetic band chr8q11	0.375258	0.145988	1	1	1	1	1	1	1	1	1	1
M19083	chr8q12	c1	88	Homo sapiens	NA	Ensembl 103 genes in cytogenetic band chr8q12	0.794162	0.190013	1	1	1	1	1	1	1	1	1	1
M1691	chr8q13	c1	71	Homo sapiens	NA	Ensembl 103 genes in cytogenetic band chr8q13	1	1	1	1	1	1	0.0767395	1	1	1	1	1
M19006	chr8q21	c1	178	Homo sapiens	NA	Ensembl 103 genes in cytogenetic band chr8q21	0.525973	0.314869	1	1	1	1	0.161685	1	0.453847	1	1	1
M1438	chr8q22	c1	153	Homo sapiens	NA	Ensembl 103 genes in cytogenetic band chr8q22	0.624451	0.815496	1	1	1	1	1	1	1	1	1	1
M2400	chr8q23	c1	44	Homo sapiens	NA	Ensembl 103 genes in cytogenetic band chr8q23	1	1	1	1	0.0472051	1	1	1	1	1	1	1
M248	chr8q24	c1	321	Homo sapiens	NA	Ensembl 103 genes in cytogenetic band chr8q24	0.209961	0.438296	0.0209835	1	0.386494	1	0.322469	1	1	1	1	1
M11604	chr9p11	c1	49	Homo sapiens	NA	Ensembl 103 genes in cytogenetic band chr9p11	1	1	1	1	1	1	1	1	1	1	1	1
M16630	chr9p12	c1	17	Homo sapiens	NA	Ensembl 103 genes in cytogenetic band chr9p12	1	1	1	1	1	1	1	1	1	1	1	1
M13208	chr9p13	c1	170	Homo sapiens	NA	Ensembl 103 genes in cytogenetic band chr9p13	0.946183	0.910305	1	1	1	1	1	1	0.163233	0.0282488	1	1
M9820	chr9p23	c1	19	Homo sapiens	NA	Ensembl 103 genes in cytogenetic band chr9p23	0.166629	0.0895096	1	1	1	1	1	1	1	1	1	1
M7601	chr9p24	c1	101	Homo sapiens	NA	Ensembl 103 genes in cytogenetic band chr9p24	0.838627	0.235499	1	1	1	1	1	1	0.246694	1	1	1
M6797	chr9q12	c1	7	Homo sapiens	NA	Ensembl 103 genes in cytogenetic band chr9q12	1	1	1	1	1	1	1	1	1	1	1	1
M6608	chr9q13	c1	50	Homo sapiens	NA	Ensembl 103 genes in cytogenetic band chr9q13	1	1	1	1	1	1	1	1	1	1	1	1
M17819	chr9q21	c1	188	Homo sapiens	NA	Ensembl 103 genes in cytogenetic band chr9q21	0.881912	0.564027	1	1	1	1	1	1	0.438116	1	1	1
M14776	chr9q22	c1	185	Homo sapiens	NA	Ensembl 103 genes in cytogenetic band chr9q22	0.192465	0.873345	1	1	1	1	1	1	1	1	1	1
M7882	chr9q31	c1	128	Homo sapiens	NA	Ensembl 103 genes in cytogenetic band chr9q31	0.367766	0.214883	1	1	1	1	1	1	1	1	1	1
M445	chr9q32	c1	47	Homo sapiens	NA	Ensembl 103 genes in cytogenetic band chr9q32	1	0.570211	1	1	1	1	0.0716381	1	1	1	1	1
M9194	chr9q33	c1	131	Homo sapiens	NA	Ensembl 103 genes in cytogenetic band chr9q33	0.443736	0.901453	1	1	1	1	0.184513	1	1	1	1	1
M2896	chr9q34	c1	311	Homo sapiens	NA	Ensembl 103 genes in cytogenetic band chr9q34	0.465304	0.17638	1	1	0.456855	1	0.385141	0.108489	0.493869	1	1	1
M22110	chrXp11	c1	370	Homo sapiens	NA	Ensembl 103 genes in cytogenetic band chrXp11	0.8247	0.210306	1	0.0310069	0.419709	1	1	1	0.0608639	0.415106	1	1
M22111	chrXp21	c1	82	Homo sapiens	NA	Ensembl 103 genes in cytogenetic band chrXp21	0.794162	1	1	1	1	1	1	1	1	1	1	1
M22112	chrXp22	c1	233	Homo sapiens	NA	Ensembl 103 genes in cytogenetic band chrXp22	0.0564827	0.852895	1	1	1	1	1	1	1	0.310579	1	1
M22113	chrXq11	c1	29	Homo sapiens	NA	Ensembl 103 genes in cytogenetic band chrXq11	1	0.171019	1	1	1	1	1	1	1	1	1	1
M22114	chrXq12	c1	26	Homo sapiens	NA	Ensembl 103 genes in cytogenetic band chrXq12	0.385	1	1	1	1	0.0119286	1	1	1	1	1	1
M22115	chrXq13	c1	160	Homo sapiens	NA	Ensembl 103 genes in cytogenetic band chrXq13	0.850291	0.517721	1	1	1	1	1	1	1	0.0155598	0.0806635	1
M22116	chrXq21	c1	136	Homo sapiens	NA	Ensembl 103 genes in cytogenetic band chrXq21	0.634941	0.304447	1	1	1	1	1	1	1	0.115387	1	1
M22117	chrXq22	c1	169	Homo sapiens	NA	Ensembl 103 genes in cytogenetic band chrXq22	0.290667	0.20613	1	0.0151012	1	1	1	1	0.512509	1	0.107918	1
M22118	chrXq23	c1	89	Homo sapiens	NA	Ensembl 103 genes in cytogenetic band chrXq23	1	0.464961	1	1	1	1	1	1	1	1	1	1
M22119	chrXq24	c1	80	Homo sapiens	NA	Ensembl 103 genes in cytogenetic band chrXq24	0.275144	0.246983	1	1	1	1	0.0818134	1	1	1	1	1
M22120	chrXq25	c1	48	Homo sapiens	NA	Ensembl 103 genes in cytogenetic band chrXq25	0.385	1	1	1	1	1	1	1	1	1	0.0119286	1
M22121	chrXq26	c1	163	Homo sapiens	NA	Ensembl 103 genes in cytogenetic band chrXq26	0.802279	0.790856	1	1	1	1	1	1	0.376482	0.156626	1	1
M22122	chrXq27	c1	89	Homo sapiens	NA	Ensembl 103 genes in cytogenetic band chrXq27	1	1	1	1	1	1	1	1	1	1	1	1
M22123	chrXq28	c1	206	Homo sapiens	NA	Ensembl 103 genes in cytogenetic band chrXq28	0.985894	0.830008	1	1	1	1	1	1	1	1	1	1
M22124	chrYp11	c1	122	Homo sapiens	NA	Ensembl 103 genes in cytogenetic band chrYp11	1	1	1	1	1	1	1	1	1	1	1	1
M22125	chrYq11	c1	309	Homo sapiens	NA	Ensembl 103 genes in cytogenetic band chrYq11	1	1	1	1	1	1	1	1	1	1	1	1
M40000	BENITEZ_GBM_PROTEASOME_INHIBITION_RESPONSE	c2	48	Homo sapiens	33428749	102 proteins were identified that were specifically and significantly accumulated after proteasome inhibition with carfilzomibin the PTEN-KO GBM spheres compared with placebo-treated and were not statistically present in the PTEN-WT drug vs placebo group at the proteomic level, this proteomic signature was then coorelated with the RNA-level transcriptomic response to carfilzomib using GSEA. The l…	0.115333	0.39423	1	1	1	1	1	1	0.340075	1	1	1
M34000	BLANCO_MELO_SARS_COV_1_INFECTION_MCR5_CELLS_UP	c2	12	Homo sapiens	32416070	Genes up-regulated in SARS-CoV-1 infection (MRC5 cells, MOI: 3, 24hpi).	0.487516	1	1	1	1	1	1	1	1	1	1	1
M34001	BLANCO_MELO_SARS_COV_1_INFECTION_MCR5_CELLS_DN	c2	9	Homo sapiens	32416070	Genes down-regulated in SARS-CoV-1 infection (MRC5 cells, MOI: 3, 24hpi).	1	1	1	1	1	1	1	1	1	1	1	1
M34002	BLANCO_MELO_MERS_COV_INFECTION_MCR5_CELLS_UP	c2	295	Homo sapiens	32416070	Genes up-regulated in MERS-CoV infection (MRC5 cells, MOI: 3, 24hpi)	0.852891	0.532331	1	1	0.538971	1	0.460425	1	0.621827	0.53376	1	1
M34003	BLANCO_MELO_MERS_COV_INFECTION_MCR5_CELLS_DN	c2	37	Homo sapiens	32416070	Genes down-regulated in MERS-CoV infection (MRC5 cells, MOI: 3, 24hpi)	0.828503	0.224046	1	1	0.00447663	1	0.0767395	1	1	1	1	1
M34004	BLANCO_MELO_INFLUENZA_A_INFECTION_A594_CELLS_UP	c2	41	Homo sapiens	32416070	Genes up-regulated in IAV (A549 cells, MOI: 5, 9hpi)	0.0200392	0.315874	1	1	1	1	1	1	0.294921	1	1	1
M34005	BLANCO_MELO_INFLUENZA_A_INFECTION_A594_CELLS_DN	c2	118	Homo sapiens	32416070	Genes down-regulated in IAV (A549 cells, MOI: 5, 9hpi)	0.35663	0.0107131	1	1	0.287662	0.136996	1	1	1	0.284146	0.136996	1
M34006	BLANCO_MELO_HUMAN_PARAINFLUENZA_VIRUS_3_INFECTION_A594_CELLS_UP	c2	204	Homo sapiens	32416070	Genes up-regulated in HPIV3 (A549 cells, MOI: 2, 24hpi)	0.181887	0.976862	1	1	1	1	1	1	0.508719	1	1	1
M34007	BLANCO_MELO_HUMAN_PARAINFLUENZA_VIRUS_3_INFECTION_A594_CELLS_DN	c2	122	Homo sapiens	32416070	Genes down-regulated in HPIV3 (A549 cells, MOI: 2, 24hpi)	0.628137	0.774431	1	1	0.270152	1	0.221927	1	0.577098	1	1	1
M34008	BLANCO_MELO_RESPIRATORY_SYNCYTIAL_VIRUS_INFECTION_A594_CELLS_UP	c2	286	Homo sapiens	32416070	Genes up-regulated in RSV (A549 cells, MOI: 2, 24hpi)	0.590377	0.910482	1	1	1	1	0.517309	1	0.000198772	1	1	1
M34009	BLANCO_MELO_RESPIRATORY_SYNCYTIAL_VIRUS_INFECTION_A594_CELLS_DN	c2	119	Homo sapiens	32416070	Genes down-regulated in RSV (A549 cells, MOI: 2, 24hpi)	0.936378	0.955042	1	1	0.29013	1	1	1	1	1	1	1
M34010	BLANCO_MELO_COVID19_SARS_COV_2_INFECTION_A594_CELLS_UP	c2	86	Homo sapiens	32416070	Genes up-regulated in SARS-CoV-2 infection (A549 cells, MOI: 2, 24hpi)	0.845966	0.432173	1	1	0.2365	1	0.193472	1	0.166551	1	1	1
M34011	BLANCO_MELO_COVID19_SARS_COV_2_INFECTION_A594_CELLS_DN	c2	77	Homo sapiens	32416070	Genes down-regulated in SARS-CoV-2 infection (A549 cells, MOI: 2, 24hpi)	0.923764	0.888278	1	1	0.215036	1	1	1	0.484007	1	1	1
M34012	BLANCO_MELO_COVID19_SARS_COV_2_INFECTION_CALU3_CELLS_UP	c2	339	Homo sapiens	32416070	Genes up-regulated in SARS-CoV-2 infection (Calu-3 cells, MOI: 2, 24hpi)	0.57991	0.809208	1	1	0.271754	1	0.559769	1	0.0610573	1	0.0722942	1
M34013	BLANCO_MELO_COVID19_SARS_COV_2_INFECTION_CALU3_CELLS_DN	c2	24	Homo sapiens	32416070	Genes down-regulated in SARS-CoV-2 infection (Calu-3 cells, MOI: 2, 24hpi)	1	1	1	1	1	1	1	1	1	1	1	1
M34014	BLANCO_MELO_COVID19_SARS_COV_2_LOW_MOI_INFECTION_A594_ACE2_EXPRESSING_CELLS_UP	c2	174	Homo sapiens	32416070	Genes up-regulated in SARS-CoV-2 low MOI infection (ACE2 expressing A549 cells, MOI: 0.2, 24hpi)	0.94818	0.0443307	1	1	1	1	1	1	0.702299	1	1	1
M34015	BLANCO_MELO_COVID19_SARS_COV_2_LOW_MOI_INFECTION_A594_ACE2_EXPRESSING_CELLS_DN	c2	14	Homo sapiens	32416070	Genes down-regulated in SARS-CoV-2 low MOI infection (ACE2 expressing A549 cells, MOI: 0.2, 24hpi)	1	0.354496	1	1	1	1	1	1	1	1	1	1
M34016	BLANCO_MELO_COVID19_SARS_COV_2_INFECTION_A594_ACE2_EXPRESSING_CELLS_UP	c2	542	Homo sapiens	32416070	Genes up-regulated in SARS-CoV-2 infection (ACE2 expressing A549 cells, MOI: 2, 24hpi)	0.310771	0.44615	1	1	0.435863	0.477356	0.695876	1	0.37502	0.428543	0.134288	1
M34017	BLANCO_MELO_COVID19_SARS_COV_2_INFECTION_A594_ACE2_EXPRESSING_CELLS_DN	c2	96	Homo sapiens	32416070	Genes down-regulated in SARS-CoV-2 infection (ACE2 expressing A549 cells, MOI: 2, 24hpi)	0.167605	0.0221349	1	1	1	1	1	1	0.577098	1	1	1
M34018	BLANCO_MELO_COVID19_SARS_COV_2_INFECTION_A594_ACE2_EXPRESSING_CELLS_RUXOLITINIB_UP	c2	483	Homo sapiens	32416070	Genes up-regulated in SARS-CoV-2 infection with Ruxolitinib (ACE2 expressing A549 cells, MOI: 2, 24hpi)	0.202465	0.170181	1	1	0.36549	0.428848	0.642098	1	0.459364	0.131207	0.428848	1
M34019	BLANCO_MELO_COVID19_SARS_COV_2_INFECTION_A594_ACE2_EXPRESSING_CELLS_RUXOLITINIB_DN	c2	76	Homo sapiens	32416070	Genes down-regulated in SARS-CoV-2 infection with Ruxolitinib (ACE2 expressing A549 cells, MOI: 2, 24hpi)	0.396544	0.064277	1	1	0.215036	1	1	1	0.140377	1	1	1
M34020	BLANCO_MELO_COVID19_BRONCHIAL_EPITHELIAL_CELLS_SARS_COV_2_INFECTION_UP	c2	144	Homo sapiens	32416070	Genes up-regulated on infection of normal human bronchial epithelial cells by SARS-CoV-2 (MOI: 2, 24hpi)	0.829948	0.617507	1	1	0.380061	1	1	1	0.0019549	1	1	1
M34021	BLANCO_MELO_COVID19_BRONCHIAL_EPITHELIAL_CELLS_SARS_COV_2_INFECTION_DN	c2	58	Homo sapiens	32416070		0.19059	0.0755457	1	1	0.164544	1	1	1	1	1	1	1
M34022	BLANCO_MELO_BETA_INTERFERON_TREATED_BRONCHIAL_EPITHELIAL_CELLS_UP	c2	378	Homo sapiens	32416070	Genes up-regulated on treatment of normal human bronchial epithelial cells with beta interferon (hIFNB treatment 100u/ml, 4-12hrs).	0.623703	0.998364	1	1	0.692884	1	0.609633	1	0.0414179	0.687575	1	1
M34023	BLANCO_MELO_BETA_INTERFERON_TREATED_BRONCHIAL_EPITHELIAL_CELLS_DN	c2	216	Homo sapiens	32416070	Genes down-regulated on treatment of normal human bronchial epithelial cells with beta interferon (hIFNB treatment 100u/ml, 4-12hrs).	0.999672	0.436269	1	1	0.449235	1	1	1	1	1	1	1
M34024	BLANCO_MELO_BRONCHIAL_EPITHELIAL_CELLS_INFLUENZA_A_INFECTION_UP	c2	136	Homo sapiens	32416070	Genes up-regulated oninfection of normal human bronchial epithelial cells by Influenza A (MOI: 3, 12hpi)	0.260513	0.70801	1	1	1	1	1	1	0.304264	1	1	1
M34025	BLANCO_MELO_BRONCHIAL_EPITHELIAL_CELLS_INFLUENZA_A_INFECTION_DN	c2	81	Homo sapiens	32416070	Genes down-regulated oninfection of normal human bronchial epithelial cells by Influenza A (MOI: 3, 12hpi)	0.980854	0.323343	1	1	1	0.0930262	1	1	0.458993	1	1	1
M34026	BLANCO_MELO_BRONCHIAL_EPITHELIAL_CELLS_INFLUENZA_A_DEL_NS1_INFECTION_UP	c2	644	Homo sapiens	32416070	Genes up-regulated on infection of normal human bronchial epithelial cells by mutant Influenza A lacking its antiviral antagonist (IAV_NS1) (MOI: 3, 12hpi)	0.361649	0.966538	1	1	0.589618	1	0.206824	1	0.0903172	1	0.58055	1
M34027	BLANCO_MELO_BRONCHIAL_EPITHELIAL_CELLS_INFLUENZA_A_DEL_NS1_INFECTION_DN	c2	187	Homo sapiens	32416070	Genes down-regulated on infection of normal human bronchial epithelial cells by mutant Influenza A lacking its antiviral antagonist (IAV_NS1) (MOI: 3, 12hpi)	0.706964	0.71117	1	1	1	1	1	1	0.431769	0.413096	0.209331	1
M34028	BLANCO_MELO_COVID19_SARS_COV_2_POS_PATIENT_LUNG_TISSUE_UP	c2	172	Homo sapiens	32416070	Genes strongly up-regulated (log2(FC)>3.58, padj<0.05) in post mortem lung tissue from COVID-19 patients vs uninfected biopsy.	0.650139	1	1	1	1	1	1	1	0.162826	1	1	1
M34029	BLANCO_MELO_COVID19_SARS_COV_2_POS_PATIENT_LUNG_TISSUE_DN	c2	175	Homo sapiens	32416070	Genes strongly down-regulated (og2(FC)<-3.58, padj<0.05) in post mortem lung tissue from COVID-19 patients vs uninfected biopsy.	0.8247	0.353838	1	1	1	0.210525	1	1	0.0608639	1	0.210525	1
M34030	BUFFA_HYPOXIA_METAGENE	c2	50	Homo sapiens	20087356	Common genes regulated by hypoxia across multiple head and neck and breast cancer clinical cohorts, and prognostic in multiple cancer types	0.469323	0.0425674	1	1	0.138111	1	1	1	0.0616443	0.136249	1	1
M8321	WEST_ADRENOCORTICAL_TUMOR_MARKERS_DN	c2	20	Homo sapiens	17234769	Top down-regulated genes in pediatric adrenocortical tumors (ACT) compared to the normal tissue.	1	1	0.00284488	1	0.0635262	1	1	1	0.164198	1	1	1
M2683	WINTER_HYPOXIA_DN	c2	52	Homo sapiens	17409455	Genes down-regulated in head and neck tumor samples which clustered around known hypoxia genes.	0.926856	0.739572	1	1	1	1	1	1	0.00763573	1	1	1
M16644	PARENT_MTOR_SIGNALING_DN	c2	44	Homo sapiens	17483347	Genes down-regulated in HepaRG cells (liver cancer) expressing constituvely active form of MTOR [GeneID=2475].	0.912198	0.1244	1	1	0.129118	0.0582822	1	1	0.314637	1	1	1
M18367	PYEON_HPV_POSITIVE_TUMORS_DN	c2	10	Homo sapiens	17510386	Down-regulated genes in cervical carcinoma and head and neck tumors positive for human papilloma virus (HPV) compared to those negative for HPV.	1	1	1	1	1	1	1	1	1	1	1	1
M14262	LU_TUMOR_VASCULATURE_DN	c2	13	Homo sapiens	17308118	Genes down-regulated in endothelial cells derived from invasive ovarian cancer tissue.	1	1	1	1	1	1	1	1	0.0986136	1	1	1
M12730	KORKOLA_EMBRYONAL_CARCINOMA_UP	c2	42	Homo sapiens	16424014	Genes from the 12p region that were up-regulated in embryonic carcinoma tumors compared to normal testis.	0.664312	0.327258	1	1	1	1	1	1	1	0.121398	1	1
M12977	KORKOLA_EMBRYONAL_CARCINOMA_DN	c2	13	Homo sapiens	16424014	Genes from the 12p region that were down-regulated in embryonic carcinoma tumors compared to normal tissue.	1	1	1	1	1	1	1	1	1	1	1	1
M16021	KORKOLA_TERATOMA_UP	c2	17	Homo sapiens	16424014	Genes from the 12p region that up-regulated in teratoma cells compared to normal testis.	0.0748791	1	1	1	1	1	1	1	1	1	1	1
M18161	KORKOLA_YOLK_SAC_TUMOR_UP	c2	20	Homo sapiens	16424014	Genes from the 12p region that were up-regulated in yolk sac tumor cells compared to normal testis.	1	0.430414	1	1	1	1	1	1	1	0.0594356	1	1
M14050	KORKOLA_CHORIOCARCINOMA_UP	c2	6	Homo sapiens	16424014	Genes from the 12p region that were up-regulated in choriocarcinoma cells compared to normal testis.	1	1	1	1	1	1	1	1	1	1	1	1
M11068	KORKOLA_CHORIOCARCINOMA_DN	c2	11	Homo sapiens	16424014	Genes from the 12p region that were down-regulated in choriocarcinoma cells compared to normal testis.	1	1	1	1	1	1	1	1	1	1	1	1
M18387	KORKOLA_SEMINOMA_UP	c2	44	Homo sapiens	16424014	Genes from the 12p region that were up-regulated in seminoma tumors compared to normal testis.	0.894606	0.315874	1	1	1	1	1	1	1	1	1	1
M632	KORKOLA_SEMINOMA_DN	c2	13	Homo sapiens	16424014	Genes from the 12p region that were down-regulated in seminoma tumors compared to normal testis.	1	1	1	1	1	1	1	1	1	1	1	1
M1260	WATANABE_RECTAL_CANCER_RADIOTHERAPY_RESPONSIVE_UP	c2	113	Homo sapiens	16585155	Genes up-regulated in rectal cancer patients resistant to radiotherapy (non-responders) relative to the sensitive ones (responders).	0.0702332	0.956433	1	1	1	0.139593	1	1	1	0.289025	1	1
M9695	HOLLMANN_APOPTOSIS_VIA_CD40_UP	c2	203	Homo sapiens	16585179	Genes up-regulated in DLBCL (diffuse large B-cell lymphoma) cell lines sensitive to stimulation of CD40 [GeneID=958] relative to the resistant ones.	0.0208779	0.920037	1	1	0.466234	1	0.393616	1	0.0913615	0.461347	0.0299651	1
M4619	LIU_PROSTATE_CANCER_UP	c2	98	Homo sapiens	16618720	Genes up-regulated in prostate cancer samples.	0.888993	0.272708	1	1	0.257386	1	1	1	0.556575	0.254171	1	1
M17450	LIU_SOX4_TARGETS_UP	c2	139	Homo sapiens	16618720	Genes up-regulated in LNCaP cells (prostate cancer) by overexpression of SOX4 [GeneID=6659] and down-regulated by its RNAi knockdown.	0.189318	0.178842	1	1	1	0.168927	0.287837	1	0.00613246	1	0.168927	1
M14539	BERTUCCI_MEDULLARY_VS_DUCTAL_BREAST_CANCER_UP	c2	207	Homo sapiens	16651414	Genes up-regulated in medullary breast cancer (MBC) relative to ductal breast cancer (DBD).	0.0138809	0.0622874	1	1	1	0.0315031	0.0926548	1	0.0984877	0.470517	1	1
M4991	DAVICIONI_PAX_FOXO1_SIGNATURE_IN_ARMS_UP	c2	60	Homo sapiens	16849537	'PAX-FKHR signature': genes up-regulated by PAX3- or PAX7-FOXO1 [GeneID=5081;5077;2308] fusion in primary alveolar rhabdomyosarcoma(ARMS) tumors.	0.850291	0.517721	1	1	0.176034	1	1	1	0.000179479	1	1	1
M3642	DAVICIONI_PAX_FOXO1_SIGNATURE_IN_ARMS_DN	c2	20	Homo sapiens	16849537	'PAX-FKHR signature': genes down-regulated by PAX3- or PAX7-FOXO1 [GeneID=5081;5077;2308] fusion in primary alveolar rhabdomyosarcoma(ARMS) tumors.	0.703501	0.464961	1	1	1	1	1	1	0.172055	1	1	1
M18424	FOURNIER_ACINAR_DEVELOPMENT_EARLY_UP	c2	21	Homo sapiens	16849555	Genes up-regulated early in HMEC cells (mammary epithelium) during acinar development in vitro.	0.28727	1	1	1	1	1	1	1	1	1	1	1
M14136	FOURNIER_ACINAR_DEVELOPMENT_EARLY_DN	c2	6	Homo sapiens	16849555	Genes down-regulated early in HMEC cells (mammary epithelium) during acinar development in vitro.	0.305513	1	1	1	1	1	1	1	1	1	1	1
M644	FOURNIER_ACINAR_DEVELOPMENT_LATE_UP	c2	11	Homo sapiens	16849555	Genes up-regulated late in HMEC cells (mammary epithelium) during acinar development in vitro.	1	1	1	1	0.0339467	1	0.0271441	1	1	1	1	1
M7076	NAM_FXYD5_TARGETS_DN	c2	18	Homo sapiens	16849564	Genes down-regulated in MDA-MB-231 cells (breast cancer) after knockdown of FXYD5 [GeneID=53827] by RNAi.	0.0860716	0.104617	1	1	0.0602842	1	1	1	1	1	1	1
M17651	FRASOR_TAMOXIFEN_RESPONSE_UP	c2	51	Homo sapiens	16849584	Genes preferentially up-regulated in MCF-7 cells (breast cancer) by tamoxifen [PubChem=5376] but not by estradiol or fulvestrant (ICI 182780) [PubChem=5757;3478439].	0.717307	1	1	1	0.135124	1	1	1	0.327476	1	1	1
M5082	FRASOR_TAMOXIFEN_RESPONSE_DN	c2	12	Homo sapiens	16849584	Genes preferentially down-regulated in MCF-7 cells (breast cancer) by tamoxifen [PubChem=5376] but not by estradiol or fulvestrant (ICI 182780) [PubChem=5757;3478439].	1	1	1	1	1	1	1	1	1	1	1	1
M14954	KIM_RESPONSE_TO_TSA_AND_DECITABINE_DN	c2	10	Homo sapiens	16885346	Genes down-regulated in glioma cell lines treated with both decitabine [PubChem=451668] and TSA [PubChem=5562].	1	1	1	1	1	1	1	1	1	1	1	1
M12403	WATANABE_COLON_CANCER_MSI_VS_MSS_UP	c2	29	Homo sapiens	17047040	Up-regulated genes discriminating between MSI (microsatellite instability) and MSS (microsatellite stability) colon cancers.	0.458485	1	1	1	1	1	1	1	1	1	1	1
M8976	WATANABE_COLON_CANCER_MSI_VS_MSS_DN	c2	69	Homo sapiens	17047040	Down-regulated genes discriminating between MSI (microsatellite instability) and MSS (microsatellite stability) colon cancers.	0.715927	0.297941	1	1	1	1	1	1	1	0.190462	1	1
M7331	KOBAYASHI_EGFR_SIGNALING_6HR_UP	c2	7	Homo sapiens	17145885	Genes up-regulated in H1975 cells (non-small cell lung cancer, NSCLC) resistant to gefitinib [PubChem=123631] after treatment with EGFR inhibitor CL-387785 [PubChem=2776] for 6h.	1	1	1	1	1	1	1	1	1	0.0235411	1	1
M8077	SOTIRIOU_BREAST_CANCER_GRADE_1_VS_3_DN	c2	53	Homo sapiens	16478745	Down-regulated genes whose expression correlated with histologic grade of invasive breast cancer tumors: comparison of grade 1 vs grade 3.	0.272961	0.755387	1	1	1	1	1	1	0.0667751	1	1	1
M19107	GAZDA_DIAMOND_BLACKFAN_ANEMIA_MYELOID_UP	c2	30	Homo sapiens	16741228	Genes up-regulated in myeloid progenitor cells isolated from bone marrow of patients with Diamond-Blackfan anemia (DBA) and mutated RPS19 [GeneID=6223].	0.781252	1	1	1	1	1	1	1	0.0228424	1	0.0368219	1
M6979	GAZDA_DIAMOND_BLACKFAN_ANEMIA_MYELOID_DN	c2	39	Homo sapiens	16741228	Genes down-regulated in myeloid progenitor cells isolated from bone marrow of patients with Diamond-Blackfan anemia (DBA) and mutated RPS19 [GeneID=6223].	0.373652	0.00524047	1	1	0.120033	1	0.0046413	1	1	1	1	1
M6984	GAZDA_DIAMOND_BLACKFAN_ANEMIA_PROGENITOR_UP	c2	39	Homo sapiens	16741228	Genes up-regulated in common hematopoietic progenitor cells isolated from bone marrow of patients with Diamond-Blackfan anemia (DBA) and mutated RPS19 [GeneID=6223].	0.389937	0.695424	1	1	1	1	1	1	0.049461	0.121398	1	1
M12812	GAZDA_DIAMOND_BLACKFAN_ANEMIA_PROGENITOR_DN	c2	66	Homo sapiens	16741228	Genes down-regulated in common hematopoietic progenitor cells isolated from bone marrow of patients with Diamond-Blackfan anemia (DBA) and mutated RPS19 [GeneID=6223].	0.0100831	1	1	1	1	1	0.0126137	1	1	0.190462	0.0889233	1
M10762	IGARASHI_ATF4_TARGETS_UP	c2	5	Homo sapiens	17297441	Genes up-regulated in A549 cells (lung cancer) after knockdown of ATF4 [GeneID=468] by RNAi.	1	1	1	1	1	1	1	1	1	1	1	1
M4779	IGARASHI_ATF4_TARGETS_DN	c2	98	Homo sapiens	17297441	Genes down-regulated in A549 cells (lung cancer) after knockdown of ATF4 [GeneID=468] by RNAi.	0.618332	0.0590935	1	1	0.267616	0.12653	0.219773	1	0.57307	1	1	1
M3988	ZHONG_RESPONSE_TO_AZACITIDINE_AND_TSA_DN	c2	71	Homo sapiens	17043644	Genes down-regulated in 3 out of 4 NSCLC cell lines (non-small cell lung cancer) after treatment with azacitidine [PubChem=9444] and TSA [PubChem=5562].	0.0532854	0.536632	1	1	1	1	1	1	0.421935	1	1	1
M2012	DAVICIONI_MOLECULAR_ARMS_VS_ERMS_UP	c2	338	Homo sapiens	16849537	Genes up-regulated in mARMS (molecular ARMS) compared to the mERMS (molecular ERMS) class of rhabdomyosarcoma tumors.	0.246995	0.141544	1	1	0.00386549	0.366424	1	1	0.541563	0.273832	1	1
M4680	DAVICIONI_TARGETS_OF_PAX_FOXO1_FUSIONS_UP	c2	258	Homo sapiens	16849537	Genes up-regulated in RD cells (embryonal rhabdomyosarcoma, ERMS) by expression of PAX3- or PAX7-FOXO1 [GeneID=5077;5081;2308] fusions off retroviral vectors.	0.426241	0.115937	1	1	0.00908124	0.300619	0.138137	1	8.48893e-05	1	1	1
M4001	DAVICIONI_TARGETS_OF_PAX_FOXO1_FUSIONS_DN	c2	66	Homo sapiens	16849537	Genes down-regulated in RD cells (embryonal rhabdomyosarcoma, ERMS) by expression of PAX3- or PAX7-FOXO1 [GeneID=5077;5081;2308] fusions off retroviral vectors.	0.705515	0.851847	1	1	1	1	0.154716	1	0.438116	1	1	1
M12362	DAVICIONI_RHABDOMYOSARCOMA_PAX_FOXO1_FUSION_UP	c2	64	Homo sapiens	16849537	Genes up-regulated in RMS cells (rhabdomyosarcoma) expressing PAX3 or PAX7 fusions with FOXO1 [GeneID=5077;5081;2308] compared to the fusion negative cell lines.	0.255757	0.264283	1	1	0.181721	1	0.147689	1	0.0172374	1	1	1
M1614	DAVICIONI_RHABDOMYOSARCOMA_PAX_FOXO1_FUSION_DN	c2	14	Homo sapiens	16849537	Genes down-regulated in RMS cells (rhabdomyosarcoma) expressing PAX3 or PAX7 fusions with FOXO1 [GeneID=5077;5081;2308] compared to the fusion negative cell lines.	0.546187	1	1	1	1	1	1	1	1	1	1	1
M6750	SENGUPTA_NASOPHARYNGEAL_CARCINOMA_WITH_LMP1_DN	c2	174	Homo sapiens	16912175	Genes down-regulated in nasopharyngeal carcinoma (NPC) positive for LMP1 [GeneID=9260], a latent gene of Epstein-Barr virus (EBV).	0.906667	0.353838	1	0.0310069	1	1	1	1	0.434971	0.415106	1	1
M2204	TURASHVILI_BREAST_NORMAL_DUCTAL_VS_LOBULAR_UP	c2	66	Homo sapiens	17389037	Genes up-regulated in normal ductal and normal lobular breast cells.	0.222447	0.00668725	1	1	1	0.0792799	1	1	0.405289	1	1	1
M13172	TURASHVILI_BREAST_NORMAL_DUCTAL_VS_LOBULAR_DN	c2	7	Homo sapiens	17389037	Genes down-regulated in normal ductal and normal lobular breast cells.	0.346463	0.196536	1	1	0.0238838	1	1	1	0.0639266	1	1	1
M14134	TURASHVILI_BREAST_DUCTAL_CARCINOMA_VS_DUCTAL_NORMAL_DN	c2	205	Homo sapiens	17389037	Genes down-regulated in ductal carcinoma vs normal ductal breast cells.	0.947899	0.0190629	1	1	0.0222528	1	0.0827313	1	0.0818209	1	1	1
M5618	TURASHVILI_BREAST_DUCTAL_CARCINOMA_VS_LOBULAR_NORMAL_DN	c2	71	Homo sapiens	17389037	Genes down-regulated in ductal carcinoma vs normal lobular breast cells.	0.881912	0.11812	1	1	0.190178	1	1	1	0.438116	1	1	1
M15137	TURASHVILI_BREAST_CARCINOMA_DUCTAL_VS_LOBULAR_UP	c2	23	Homo sapiens	17389037	Genes up-regulated in ductal vs lobular carcinoma breast tumor cells.	0.309546	1	1	1	1	1	0.0509544	1	1	1	1	1
M12208	TURASHVILI_BREAST_CARCINOMA_DUCTAL_VS_LOBULAR_DN	c2	7	Homo sapiens	17389037	Genes down-regulated in ductal vs lobular carcinoma breast tumor cells.	0.261999	1	1	1	1	1	1	1	1	1	1	1
M3672	TURASHVILI_BREAST_LOBULAR_CARCINOMA_VS_DUCTAL_NORMAL_DN	c2	91	Homo sapiens	17389037	Genes down-regulated in lobular carcinoma vs normal ductal breast cells.	0.879379	0.0448456	1	1	0.0340488	1	1	1	0.548091	1	1	1
M5549	TURASHVILI_BREAST_LOBULAR_CARCINOMA_VS_LOBULAR_NORMAL_UP	c2	97	Homo sapiens	17389037	Genes up-regulated in lobular carcinoma vs normal lobular breast cells.	0.973627	0.148977	0.0135765	1	0.270152	1	0.221927	1	0.210583	1	1	0.0180614
M18970	CHANDRAN_METASTASIS_TOP50_UP	c2	39	Homo sapiens	17430594	Top 50 genes up-regulated in metastatic vs primary prostate cancer tumors.	0.242743	0.596291	1	1	1	1	1	1	1	1	1	1
M17043	CHANDRAN_METASTASIS_TOP50_DN	c2	44	Homo sapiens	17430594	Top 50 genes down-regulated in metastatic vs primary prostate cancer tumors.	0.912198	0.0338494	1	1	0.129118	1	0.104309	1	1	1	1	1
M14032	ZHOU_INFLAMMATORY_RESPONSE_LIVE_DN	c2	378	Homo sapiens	18025224	Genes down-regulated in macrophage by live P.gingivalis.	0.332857	0.331066	1	1	0.651529	0.367388	0.568293	0.179907	0.066762	0.275093	0.367388	1
M13045	SAMOLS_TARGETS_OF_KHSV_MIRNAS_UP	c2	8	Homo sapiens	17500590	Genes up-regulated in 293 cells (embryonic kidney) upon expression of KHSV (Kaposi sarcoma-associated herpesvirus) microRNAs.	1	1	1	1	1	1	1	1	1	1	1	1
M17268	SAMOLS_TARGETS_OF_KHSV_MIRNAS_DN	c2	59	Homo sapiens	17500590	Genes down-regulated in 293 cells (embryonic kidney) upon expression of KHSV (Kaposi sarcoma-associated herpesvirus) microRNAs.	0.835607	0.815496	1	1	1	1	1	1	0.399636	0.168057	1	1
M8455	HOOI_ST7_TARGETS_UP	c2	94	Homo sapiens	16474848	Genes up-regulated in PC-3 cells (prostate cancer) stably expressing ST7 [GeneID=7982] off a plasmid vector.	0.467008	0.00882917	1	1	0.231189	1	1	1	1	1	1	0.0151012
M11665	PRAMOONJAGO_SOX4_TARGETS_DN	c2	49	Homo sapiens	16636670	Genes down-regulated in ACC3 cells (adenoid cystic carcinoma) after knockdown of SOX4 [GeneID=6659] by RNAi.	0.299785	0.426582	1	1	0.149959	1	1	1	1	0.147952	1	1
M3737	PUIFFE_INVASION_INHIBITED_BY_ASCITES_UP	c2	79	Homo sapiens	17971902	Genes up-regulated in OV-90 cells (ovarian cancer) exposed to ascites which inhibited invasion.	0.230249	0.1688	1	1	1	1	1	1	0.140377	0.212272	1	1
M15008	PIEPOLI_LGI1_TARGETS_UP	c2	17	Homo sapiens	16533756	Up-regulated genes in U87 cells (glioblastoma multiforme, GBM) engineered to stably express LGI1 [GeneID=9211].	0.64416	0.412314	1	1	1	1	1	1	1	1	1	1
M2835	PIEPOLI_LGI1_TARGETS_DN	c2	17	Homo sapiens	16533756	Down-regulated genes in U87 cells (glioblastoma multiforme, GBM) engineered to stably express LGI1 [GeneID=9211].	1	1	1	1	1	1	1	1	1	1	1	1
M18441	THUM_SYSTOLIC_HEART_FAILURE_DN	c2	238	Homo sapiens	17606841	Genes down-regulated in samples with systolic heart failure compared to normal hearts.	0.818435	0.854301	1	1	0.491655	0.254637	0.416742	1	0.842609	0.486638	1	1
M13639	CORRE_MULTIPLE_MYELOMA_UP	c2	79	Homo sapiens	17344918	Genes up-regulated in multiple myeloma (MM) bone marrow mesenchymal stem cells.	0.763735	0.151121	1	1	1	1	1	1	0.46914	1	1	1
M990	CORRE_MULTIPLE_MYELOMA_DN	c2	58	Homo sapiens	17344918	Genes down-regulated in multiple myeloma (MM) bone marrow mesenchymal stem cells.	0.211649	0.498303	1	1	1	1	0.138231	1	1	0.168057	1	1
M12653	HUTTMANN_B_CLL_POOR_SURVIVAL_DN	c2	59	Homo sapiens	16932341	Down-regulated genes in B-CLL (B-cell chronic leukemia) patients expressing high levels of ZAP70 and CD38 [GeneID=7535;952], which are associated with poor survival.	0.222447	0.508075	1	1	0.0154586	1	1	1	1	1	1	1
M13339	CASORELLI_APL_SECONDARY_VS_DE_NOVO_UP	c2	39	Homo sapiens	16990782	Genes up-regulated in secondary APL (acute promyelocytic leukemia) compared to the de novo tumors.	0.570246	0.632477	1	1	0.104683	1	1	1	0.260799	1	1	1
M16431	DEURIG_T_CELL_PROLYMPHOCYTIC_LEUKEMIA_UP	c2	368	Homo sapiens	17713554	Genes up-regulated in T-PLL cells (T-cell prolymphocytic leukemia) bearing the inv(14)/t(14:14) chromosomal aberration.	0.82289	0.0319386	1	1	0.0922489	0.375049	0.210405	1	0.334777	0.285178	0.375049	1
M15066	LIU_CMYB_TARGETS_UP	c2	164	Homo sapiens	16205643	Genes up-regulated in MCF-7 cells (breast cancer) by overexpression of CMYB [GeneID=4602] off adenovirus vector.	0.292134	0.0201366	1	1	1	1	1	1	0.76525	0.407027	1	1
M9230	LIU_CMYB_TARGETS_DN	c2	6	Homo sapiens	16205643	Genes down-regulated in MCF-7 cells (breast cancer) by overexpression of CMYB [GeneID=4602] off adenovirus vector.	1	1	1	1	1	1	1	1	0.0550494	1	1	1
M1584	LIU_VMYB_TARGETS_UP	c2	125	Homo sapiens	16205643	Genes up-regulated in MCF-7 cells (breast cancer) by overexpression of v-MYB oncogenic varian of CMYB [GeneID=4602] off adenovirus vector.	0.0660959	0.131664	1	1	1	0.15502	1	1	1	1	1	1
M3389	LIU_TARGETS_OF_VMYB_VS_CMYB_UP	c2	16	Homo sapiens	16205643	Genes regulated in the opposite directions by v-MYB (UP) and c-MYB (DN) variants of CMYB [GeneID=4602] overexpressed in primary monocyte cultures off adenoviral vectors.	0.13421	0.291	1	1	1	1	1	1	1	1	1	1
M3258	LIU_TARGETS_OF_VMYB_VS_CMYB_DN	c2	44	Homo sapiens	16205643	Gene regulated in the opposite directions by v-MYB (DN) and c-MYB (UP) variants of CMYB [GeneID=4602] overexpressed in primary monocyte cultures off adenoviral vectors.	0.183662	0.110962	1	1	1	1	1	1	0.049461	1	1	1
M12895	CHARAFE_BREAST_CANCER_BASAL_VS_MESENCHYMAL_DN	c2	52	Homo sapiens	16288205	Genes down-regulated in basal-like breast cancer cell lines as compared to the mesenchymal-like ones.	0.949244	0.784199	1	1	0.155823	1	1	1	0.370556	0.153745	1	1
M11771	DOANE_BREAST_CANCER_CLASSES_DN	c2	33	Homo sapiens	16491124	Genes down-regulated in ER(-) / PR(-) breast tumors (do not express ESR1 and PGR [GeneID=2099;5241]) with molecular similarity to ER(+) (class A) relative to the rest of the ER(-) / PR(-) samples (class B).	0.516508	0.596291	1	1	0.0953462	1	1	1	1	1	1	1
M8570	DOANE_BREAST_CANCER_ESR1_DN	c2	47	Homo sapiens	16491124	Genes down-regulated in breast cancer samples positive for ESR1 [GeneID=2099] compared to the ESR1 negative tumors.	0.499783	0.755387	1	1	0.144055	1	1	1	0.346287	0.14212	1	1
M2849	TIMOFEEVA_GROWTH_STRESS_VIA_STAT1_DN	c2	16	Homo sapiens	16799645	Genes down-regulated in SK-NEP-1 cells (Wilm's tumor ) stably expressing inactivated forms of STAT1 [GeneID=6772] under growth stress (hypoxia or nutritional deprivation).	0.242558	1	1	1	1	1	1	1	1	1	1	1
M16586	LAIHO_COLORECTAL_CANCER_SERRATED_UP	c2	115	Homo sapiens	16819509	Genes up-regulated in serrated vs conventional colorectal carcinoma (CRC) samples.	0.0180421	1	1	1	0.00541991	1	1	1	0.000426004	1	1	1
M17423	LAIHO_COLORECTAL_CANCER_SERRATED_DN	c2	86	Homo sapiens	16819509	Genes down-regulated in serrated vs conventional colorectal carcinoma (CRC) samples.	0.630955	0.661752	1	1	1	1	1	1	0.498459	1	1	1
M7988	BORCZUK_MALIGNANT_MESOTHELIOMA_DN	c2	106	Homo sapiens	16862182	Genes down-regulated in biphasic (mixed) vs epithelial subtypes of malignant peritoneal mesothelioma.	0.996929	0.794522	1	1	1	1	1	1	0.0123606	1	1	1
M2176	ROY_WOUND_BLOOD_VESSEL_DN	c2	23	Homo sapiens	17728400	Genes down-regulated in blood vessel cells from wound site.	1	0.135344	1	1	0.0699772	1	1	1	1	1	1	1
M6222	GRABARCZYK_BCL11B_TARGETS_UP	c2	81	Homo sapiens	17173069	Genes up-regulated in Jurkat cells (transformed T lymphocytes) after knockdown of BCL11B [GeneID=64919] by RNAi.	0.897796	0.134203	1	1	1	1	1	1	0.0223479	1	1	1
M19457	GRABARCZYK_BCL11B_TARGETS_DN	c2	61	Homo sapiens	17173069	Genes down-regulated in Jurkat cells (transformed T lymphocytes) after knockdown of BCL11B [GeneID=64919] by RNAi.	0.201026	0.488409	1	1	0.0144082	1	1	1	0.088595	1	1	1
M17428	GAL_LEUKEMIC_STEM_CELL_UP	c2	129	Homo sapiens	17039238	Genes up-regulated in leukemic stem cells (LSC), defined as CD34+CD38- [GeneID=947;952] cells from AML (acute myeloid leukemia patients) compared to the CD34+CD38+ cells.	0.385318	0.879043	1	1	0.33313	1	0.0411391	1	1	0.329196	0.161369	1
M609	CHOI_ATL_CHRONIC_VS_ACUTE_DN	c2	19	Homo sapiens	16909099	Genes down-regulated in adult T-cell leukemia (ATL), chronic vs acute clinical condition.	0.0748791	0.412314	1	1	0.0570311	1	1	1	1	1	1	1
M14772	NOJIMA_SFRP2_TARGETS_UP	c2	32	Homo sapiens	17297461	Cellular proliferation, growth, apoptosis and Wnt signaling genes up-regulated in SNU638 cells (gastric cancer) by overexpression of SFRP2 [GeneID=6423] off a plasmid vector.	0.53491	0.063707	1	1	0.098469	1	1	1	1	1	1	1
M18658	WIKMAN_ASBESTOS_LUNG_CANCER_UP	c2	17	Homo sapiens	17297452	Genes positively correlated with the asbestos exposure of lung cancer patients.	0.621851	1	1	1	1	1	1	1	0.14018	1	1	1
M9729	WIKMAN_ASBESTOS_LUNG_CANCER_DN	c2	30	Homo sapiens	17297452	Genes negatively correlated with the asbestos exposure of lung cancer patients.	0.0638371	1	1	1	1	1	1	1	0.0245952	1	1	1
M18359	RODRIGUES_DCC_TARGETS_UP	c2	6	Homo sapiens	17334389	Genes up-regulated in HCT8/S1 cells (colon cancer) which normally lack DCC [GeneID=9423] compared to those stably expressing wild type DCC off a plasmid vector.	1	0.171019	1	1	1	1	1	1	1	1	1	1
M12027	RODRIGUES_NTN1_TARGETS_UP	c2	17	Homo sapiens	17334389	Genes up-regulated in HCT8/S11 cells (colon cancer) engineered to stably express NTN1 [GeneID=1630] off a plasmid vector.	0.220286	0.374374	1	1	0.0504916	1	1	1	1	1	0.0222532	1
M12674	WANG_LMO4_TARGETS_DN	c2	360	Homo sapiens	17452977	Genes down-regulated in MCF7 cells (breast cancer) engineered to conditionally express LMO4 [GeneID=8543] by a Tet Off system.	0.0127654	0.385542	1	1	1	1	1	1	0.347553	0.292736	1	1
M8577	WANG_CLIM2_TARGETS_DN	c2	183	Homo sapiens	17452977	Genes down-regulated in MCF7 cells (breast cancer) engineered to conditionally express a dominant negative form of CLIM2 [GeneID=8861] by a Tet Off system.	0.0067685	0.876429	1	1	1	1	1	1	0.000833347	0.103916	1	1
M2108	VECCHI_GASTRIC_CANCER_ADVANCED_VS_EARLY_DN	c2	145	Homo sapiens	17297478	Down-regulated genes distinguishing between two subtypes of gastric cancer: advanced (AGC) and early (EGC).	0.659093	0.771948	1	1	1	1	1	0.0818355	0.710661	1	1	1
M9728	BARRIER_COLON_CANCER_RECURRENCE_UP	c2	42	Homo sapiens	17043639	Up-regulated genes from the 70-gene prognosis predictor for stage 2 colon cancer, based on non-neoplastic mucosa gene expression profiles.	0.406113	1	1	1	1	1	1	1	1	1	1	1
M5736	BARRIER_COLON_CANCER_RECURRENCE_DN	c2	19	Homo sapiens	17043639	Down-regulated genes from the 70-gene prognosis predictor for stage 2 colon cancer, based on non-neoplastic mucosa gene expression profiles.	1	0.39364	1	1	0.0537669	1	1	1	1	1	1	1
M15967	SMIRNOV_CIRCULATING_ENDOTHELIOCYTES_IN_CANCER_DN	c2	5	Homo sapiens	16540638	Genes down-regulated in circulating endothelial cells (CEC) from cancer patients compared to those from healthy donors.	1	1	1	1	1	1	1	1	1	1	1	1
M5740	JAEGER_METASTASIS_UP	c2	46	Homo sapiens	17289871	Genes up-regulated in metastases from malignant melanoma compared to the primary tumors.	0.729404	1	1	1	1	1	1	1	1	1	1	1
M5827	GINESTIER_BREAST_CANCER_ZNF217_AMPLIFIED_UP	c2	70	Homo sapiens	16899599	Genes up-regulated in non-metastatic breast cancer tumors having type 1 amplification in the 20q13 region; involves ZNF217 [GeneID=7764] locus only.	0.0532854	0.264283	1	1	1	1	1	1	1	1	1	1
M17094	GINESTIER_BREAST_CANCER_ZNF217_AMPLIFIED_DN	c2	338	Homo sapiens	16899599	Genes down-regulated in non-metastatic breast cancer tumors having type 1 amplification in the 20q13 region; involves ZNF217 [GeneID=7764] locus only.	0.306477	0.64182	1	1	1	1	0.542223	1	0.745465	0.0155187	1	0.0551738
M19076	GINESTIER_BREAST_CANCER_20Q13_AMPLIFICATION_UP	c2	111	Homo sapiens	16899599	Genes up-regulated in metastatic breast cancer tumors having type 2 amplification in the 20q13 region; involves MYBL2, STK6 and ZNF217 [GeneID=4605;6790;7764]	0.439121	0.769147	1	1	1	1	1	1	0.207149	1	1	1
M19988	GINESTIER_BREAST_CANCER_20Q13_AMPLIFICATION_DN	c2	185	Homo sapiens	16899599	Genes down-regulated in metastatic breast cancer tumors having type 2 amplification in the 20q13 region; involves MYBL2, STK6 and ZNF217 [GeneID=4605;6790;7764]	0.327407	0.93556	1	1	1	1	1	1	0.739373	1	1	1
M1930	GARGALOVIC_RESPONSE_TO_OXIDIZED_PHOSPHOLIPIDS_YELLOW_UP	c2	32	Homo sapiens	16912112	Genes from the yellow module which are up-regulated in HAEC cells (primary aortic endothelium) after exposure to the oxidized 1-palmitoyl-2-arachidonyl-sn-3-glycerophosphorylcholine (oxPAPC).	0.478281	1	1	1	1	1	1	1	1	1	1	1
M10172	GARGALOVIC_RESPONSE_TO_OXIDIZED_PHOSPHOLIPIDS_YELLOW_DN	c2	23	Homo sapiens	16912112	Genes from the yellow module which are dn-regulated in HAEC cells (primary aortic endothelium) after exposure to the oxidized 1-palmitoyl-2-arachidonyl-sn-3-glycerophosphorylcholine (oxPAPC).	0.0860716	1	1	1	1	1	1	1	0.156267	0.0594356	1	1
M18008	GARGALOVIC_RESPONSE_TO_OXIDIZED_PHOSPHOLIPIDS_RED_DN	c2	26	Homo sapiens	16912112	Genes from the red module which are dn-regulated in HAEC cells (primary aortic endothelium) after exposure to the oxidized 1-palmitoyl-2-arachidonyl-sn-3-glycerophosphorylcholine (oxPAPC).	0.180344	1	1	1	1	1	1	1	1	1	1	1
M168	GARGALOVIC_RESPONSE_TO_OXIDIZED_PHOSPHOLIPIDS_MAGENTA_DN	c2	12	Homo sapiens	16912112	Genes from the magenta module which are dn-regulated in HAEC cells (primary aortic endothelium) after exposure to the oxidized 1-palmitoyl-2-arachidonyl-sn-3-glycerophosphorylcholine (oxPAPC).	1	1	1	1	1	1	1	1	1	0.0334622	1	1
M19724	GARGALOVIC_RESPONSE_TO_OXIDIZED_PHOSPHOLIPIDS_LIGHTYELLOW_UP	c2	11	Homo sapiens	16912112	Genes from the lightyellow module which are up-regulated in HAEC cells (primary aortic endothelium) after exposure to the oxidized 1-palmitoyl-2-arachidonyl-sn-3-glycerophosphorylcholine (oxPAPC).	1	1	1	1	1	1	1	1	1	1	1	1
M5968	GARGALOVIC_RESPONSE_TO_OXIDIZED_PHOSPHOLIPIDS_GREEN_UP	c2	27	Homo sapiens	16912112	Genes from the green module which are up-regulated in HAEC cells (primary aortic endothelium) after exposure to the oxidized 1-palmitoyl-2-arachidonyl-sn-3-glycerophosphorylcholine (oxPAPC).	1	0.570211	1	1	1	1	1	1	0.0264013	0.0878341	1	1
M19520	GARGALOVIC_RESPONSE_TO_OXIDIZED_PHOSPHOLIPIDS_GREEN_DN	c2	24	Homo sapiens	16912112	Genes from the green module which are dn-regulated in HAEC cells (primary aortic endothelium) after exposure to the oxidized 1-palmitoyl-2-arachidonyl-sn-3-glycerophosphorylcholine (oxPAPC).	0.331675	1	1	1	1	1	1	1	1	1	1	1
M12517	GARGALOVIC_RESPONSE_TO_OXIDIZED_PHOSPHOLIPIDS_BLUE_DN	c2	62	Homo sapiens	16912112	Genes from the blue module which are dn-regulated in HAEC cells (primary aortic endothelium) after exposure to the oxidized 1-palmitoyl-2-arachidonyl-sn-3-glycerophosphorylcholine (oxPAPC).	0.222447	1	1	1	1	1	1	1	1	1	1	1
M4397	GARGALOVIC_RESPONSE_TO_OXIDIZED_PHOSPHOLIPIDS_BLACK_DN	c2	11	Homo sapiens	16912112	Genes from the black module which are dn-regulated in HAEC cells (primary aortic endothelium) after exposure to the oxidized 1-palmitoyl-2-arachidonyl-sn-3-glycerophosphorylcholine (oxPAPC).	1	1	1	1	1	1	1	1	0.0900636	1	1	1
M19133	GARGALOVIC_RESPONSE_TO_OXIDIZED_PHOSPHOLIPIDS_GREY_UP	c2	19	Homo sapiens	16912112	Genes from the grey module which are up-regulated in HAEC cells (primary aortic endothelium) after exposure to the oxidized 1-palmitoyl-2-arachidonyl-sn-3-glycerophosphorylcholine (oxPAPC).	0.572955	0.354496	1	1	1	1	1	1	1	1	1	1
M17072	RUNNE_GENDER_EFFECT_UP	c2	9	Homo sapiens	17724341	Up-regulated genes detecting gender effects in global expression profiling studies.	1	1	1	1	1	1	1	1	1	1	1	1
M10084	TAKEDA_TARGETS_OF_NUP98_HOXA9_FUSION_6HR_DN	c2	45	Homo sapiens	16818636	Genes down-rgulated in CD34+ [GeneID=947] hematopoetic cells by expression of NUP98-HOXA9 fusion [GeneID=4928;3205] off a retroviral vector at 6h.	0.917384	1	1	1	1	1	1	1	1	1	1	1
M3210	TAKEDA_TARGETS_OF_NUP98_HOXA9_FUSION_3D_DN	c2	30	Homo sapiens	16818636	Genes down-regulated in CD34+ [GeneID=947] hematopoetic cells by expression of NUP98-HOXA9 fusion [GeneID=4928;3205] off a retroviral vector at 3 days after transduction.	0.817744	1	1	1	1	1	1	1	0.232322	1	1	1
M540	LOPEZ_MESOTELIOMA_SURVIVAL_TIME_UP	c2	14	Homo sapiens	16540645	Top genes higher expressed in short term mesothelioma survivors.	1	0.291	1	1	1	1	1	1	1	1	1	1
M5899	LOPEZ_MESOTELIOMA_SURVIVAL_TIME_DN	c2	7	Homo sapiens	16540645	Top genes higher expressed in long term mesothelioma survivors.	1	1	1	1	1	1	1	1	1	1	1	1
M14736	BOGNI_TREATMENT_RELATED_MYELOID_LEUKEMIA_UP	c2	31	Homo sapiens	16341039	Genes up-regulated in ALL (acute lymphoblastic leukemia) patients who developed t-ML (treatment related myeloid leukemia).	0.516508	0.596291	1	1	1	1	1	1	1	1	1	1
M8981	BOGNI_TREATMENT_RELATED_MYELOID_LEUKEMIA_DN	c2	33	Homo sapiens	16341039	Genes down-regulated in ALL (acute lymphoblastic leukemia) patients who developed t-ML (treatment related myeloid leukemia).	0.0257124	0.596291	1	1	1	1	1	1	1	0.0940292	1	1
M19930	BILBAN_B_CLL_LPL_UP	c2	64	Homo sapiens	16617321	Genes up-regulated in B-CLL (B-cell chronic leukemia) samples expressing high levels of LPL [GeneID=4023] compared with those expressing low levels of the gene.	0.966865	1	1	1	0.0159958	1	1	1	0.0972543	1	1	1
M14940	BILBAN_B_CLL_LPL_DN	c2	42	Homo sapiens	16617321	Genes down-regulated in B-CLL (B-cell chronic leukemia) samples expressing high levels of LPL [GeneID=4023] compared with those expressing low levels of the gene.	0.17177	0.685735	1	1	1	1	1	1	1	1	1	1
M14698	HOEBEKE_LYMPHOID_STEM_CELL_UP	c2	97	Homo sapiens	17170726	Genes up-regulated in the common lymphoid progenitor (CLP, defined as CD34+CD38-CD7+ [GeneID=947;952;924]) compared to a multipotent cord blood cell (defined as CD34+CD38+CD7-).	0.0276055	0.93022	1	1	1	0.119926	1	1	0.552353	0.251618	1	1
M7435	HOEBEKE_LYMPHOID_STEM_CELL_DN	c2	88	Homo sapiens	17170726	Genes down-regulated in the common lymphoid progenitor (CLP, defined as CD34+CD38-CD7+ [GeneID=947;952;924]) compared to a multipotent cord blood cell (defined as CD34+CD38+CD7-).	0.745552	0.488213	1	1	0.254806	1	1	1	0.552353	1	1	1
M3340	PEPPER_CHRONIC_LYMPHOCYTIC_LEUKEMIA_UP	c2	32	Homo sapiens	17287849	Genes up-regulated in CD38+ [GeneID=952] CLL (chronic lymphocytic leukemia) cells.	0.0975398	0.608732	1	1	1	1	1	1	1	1	1	1
M4038	PEPPER_CHRONIC_LYMPHOCYTIC_LEUKEMIA_DN	c2	22	Homo sapiens	17287849	Genes down-regulated in CD38+ [GeneID=952] CLL (chronic lymphocytic leukemia) cells.	0.331675	1	1	1	1	1	1	1	1	1	1	1
M7705	AKL_HTLV1_INFECTION_UP	c2	27	Homo sapiens	17287851	Genes up-regulated in WE17/10 cells (CD4+ [GeneID=920] T lymphocytes) infected by HTLV1 (and thus displaying low CD7 [GeneID=924]) compared to the uninfected (i.e., CD7+) cells.	0.73746	0.497416	1	1	0.0731863	1	1	1	1	1	1	1
M9815	AKL_HTLV1_INFECTION_DN	c2	69	Homo sapiens	17287851	Genes down-regulated in WE17/10 cells (CD4+ [GeneID=920] T lymphocytes) infected by HTLV1 (and thus displaying low CD7 [GeneID=924]) compared to the uninfected (i.e., CD7+) cells.	0.0239018	0.555026	1	1	1	1	1	1	0.109151	1	0.086178	1
M12784	RHEIN_ALL_GLUCOCORTICOID_THERAPY_UP	c2	76	Homo sapiens	17330098	Genes up-regulated in ALL (acute lymphoblastic leukemia) blasts after 1 week of treatment with glucocorticoids.	0.240044	0.021948	1	1	1	1	1	1	0.143598	1	1	1
M19170	MULLIGHAN_NPM1_MUTATED_SIGNATURE_1_UP	c2	264	Homo sapiens	17597811	The 'NPM1-mutated signature 1': genes up-regulated in pediatric AML (acute myeloid leukemia) samples with mutated NPM1 [GeneID=4869] compared to all AML cases with the intact gene.	0.0351525	0.4271	1	1	0.554795	1	0.475235	1	0.645627	1	1	1
M19629	MULLIGHAN_NPM1_MUTATED_SIGNATURE_1_DN	c2	126	Homo sapiens	17597811	The 'NPM1-mutated signature 1': genes down-regulated in pediatric AML (acute myeloid leukemia) samples with mutated NPM1 [GeneID=4869] compared to all AML cases with the intact gene.	0.678208	0.691444	1	1	1	1	1	1	0.663194	0.324589	0.158835	1
M6590	MULLIGHAN_NPM1_MUTATED_SIGNATURE_2_UP	c2	130	Homo sapiens	17597811	The 'NPM1-mutated signature 2': genes up-regulated in pediatric AML (acute myeloid leukemia) samples with mutated NPM1 [GeneID=4869] compared to the AML cases with the intact gene and without recurring cytogenetic anomalities or M7 phenotype.	0.0323476	0.262532	1	1	1	1	1	1	1	1	1	1
M8315	MULLIGHAN_NPM1_MUTATED_SIGNATURE_2_DN	c2	76	Homo sapiens	17597811	The 'NPM1-mutated signature 2': genes down-regulated in pediatric AML (acute myeloid leukemia) samples with mutated NPM1 [GeneID=4869] compared to the AML cases with the intact gene and without recurring cytogenetic anomalities or M7 phenotype.	0.77247	0.881045	1	1	1	1	1	1	1	1	1	1
M17856	MULLIGHAN_MLL_SIGNATURE_1_UP	c2	385	Homo sapiens	17597811	The 'MLL signature 1': genes up-regulated in pediatric AML (acute myeloid leukemia) with rearranged MLL [GeneID=4297] compared to all AML cases with the intact gene.	0.00247744	0.499299	1	1	1	1	1	1	0.633758	1	1	1
M18841	MULLIGHAN_MLL_SIGNATURE_1_DN	c2	238	Homo sapiens	17597811	The 'MLL signature 1': genes down-regulated in pediatric AML (acute myeloid leukemia) with rearranged MLL [GeneID=4297] compared to all AML cases with the intact gene.	0.311552	0.66978	1	1	0.174443	1	0.454387	1	0.151454	0.527299	1	1
M3053	MULLIGHAN_MLL_SIGNATURE_2_UP	c2	423	Homo sapiens	17597811	The 'MLL signature 2': genes up-regulated in pediatric AML (acute myeloid leukemia) with rearranged MLL [GeneID=4297] compared to the AML cases with intact MLL and NPM1 [GeneID=4869].	5.65304e-05	0.72731	1	1	1	0.434925	0.649054	1	0.47374	1	1	1
M16867	MULLIGHAN_MLL_SIGNATURE_2_DN	c2	279	Homo sapiens	17597811	The 'MLL signature 2': genes down-regulated in pediatric AML (acute myeloid leukemia) with rearranged MLL [GeneID=4297] compared to the AML cases with intact MLL and NPM1 [GeneID=4869].	0.187856	0.541438	1	1	0.012113	1	1	1	0.224719	1	0.32257	1
M10277	MULLIGHAN_NPM1_SIGNATURE_3_UP	c2	334	Homo sapiens	17597811	The 'NPM1 signature 3': genes up-regulated in pediatric AML (acute myeloid leukemia) with mutated NPM1 [GeneID=4869] compared to the AML cases with intact NPM1 and MLL [GeneID=4297].	0.00446228	0.414744	1	1	0.639098	1	0.556066	1	0.76428	1	1	1
M15047	MULLIGHAN_NPM1_SIGNATURE_3_DN	c2	162	Homo sapiens	17597811	The 'NPM1 signature 3': genes down-regulated in pediatric AML (acute myeloid leukemia) with mutated NPM1 [GeneID=4869] compared to the AML cases with intact NPM1 and MLL [GeneID=4297].	0.776147	0.480175	1	1	1	1	0.335485	1	0.0510868	0.396775	0.199714	1
M5395	TONKS_TARGETS_OF_RUNX1_RUNX1T1_FUSION_SUSTAINED_IN_GRANULOCYTE_UP	c2	15	Homo sapiens	17898786	Genes up-regulated by RUNX1-RUNX1T1 [GeneID=861;862] fusion protein in normal hematopoietic progenitors; their expression was sustained in subsequently developing granulocytes.	1	1	1	1	1	1	1	1	0.123787	1	1	1
M6161	TONKS_TARGETS_OF_RUNX1_RUNX1T1_FUSION_SUSTAINED_IN_GRANULOCYTE_DN	c2	7	Homo sapiens	17898786	Genes down-regulated by RUNX1-RUNX1T1 [GeneID=861;862] fusion protein in normal hematopoietic progenitors; their expression was sustained in subsequently developing granulocytes.	0.346463	1	1	1	1	1	1	1	1	1	1	1
M3804	TONKS_TARGETS_OF_RUNX1_RUNX1T1_FUSION_HSC_UP	c2	184	Homo sapiens	17898786	Genes up-regulated in normal hematopoietic progenitors by RUNX1-RUNX1T1 [GeneID=861;862] fusion.	0.0835539	0.90251	1	1	0.00294709	1	0.0811116	1	0.000226527	0.444445	1	1
M4661	TONKS_TARGETS_OF_RUNX1_RUNX1T1_FUSION_GRANULOCYTE_UP	c2	54	Homo sapiens	17898786	Genes up-regulated in granulocytes by RUNX1-RUNX1T1 [GeneID=861;862] fusion.	0.514675	1	1	1	0.147012	1	1	1	0.35244	1	1	1
M17148	TONKS_TARGETS_OF_RUNX1_RUNX1T1_FUSION_GRANULOCYTE_DN	c2	18	Homo sapiens	17898786	Genes down-regulated in granulocytes by RUNX1-RUNX1T1 [GeneID=861;862] fusion.	0.28727	0.430414	1	1	1	1	1	1	1	1	1	1
M10184	TONKS_TARGETS_OF_RUNX1_RUNX1T1_FUSION_MONOCYTE_UP	c2	203	Homo sapiens	17898786	Genes up-regulated in monocytes by RUNX1-RUNX1T1 [GeneID=861;862] fusion.	0.438087	0.694806	1	1	0.48091	1	0.0151698	1	0.102885	0.135132	0.247834	1
M14036	TONKS_TARGETS_OF_RUNX1_RUNX1T1_FUSION_MONOCYTE_DN	c2	56	Homo sapiens	17898786	Genes down-regulated in monocytes by RUNX1-RUNX1T1 [GeneID=861;862] fusion.	0.611702	0.488409	1	1	1	1	1	1	0.393929	1	1	1
M12138	TONKS_TARGETS_OF_RUNX1_RUNX1T1_FUSION_ERYTHROCYTE_UP	c2	159	Homo sapiens	17898786	Genes up-regulated in erythroid lineage cells by RUNX1-RUNX1T1 [GeneID=861;862] fusion .	0.781992	0.946202	1	1	0.0148025	1	0.337325	1	0.0521271	1	1	1
M12090	TONKS_TARGETS_OF_RUNX1_RUNX1T1_FUSION_ERYTHROCYTE_DN	c2	19	Homo sapiens	17898786	Genes down-regulated in erythroid lineage cells by RUNX1-RUNX1T1 [GeneID=861;862] fusion .	1	0.39364	1	1	1	0.0237196	1	1	0.0096552	1	1	1
M7176	TONKS_TARGETS_OF_RUNX1_RUNX1T1_FUSION_SUSTAINED_IN_MONOCYTE_UP	c2	21	Homo sapiens	17898786	Genes up-regulated by RUNX1-RUNX1T1 [GeneID=861;862] fusion protein in normal hematopoietic progenitors; their expression was sustained in subsequently developing monocytes.	0.0321767	1	1	1	1	1	1	1	1	1	1	1
M4223	TONKS_TARGETS_OF_RUNX1_RUNX1T1_FUSION_SUSTAINED_IN_MONOCYTE_DN	c2	10	Homo sapiens	17898786	Genes down-regulated by RUNX1-RUNX1T1 [GeneID=861;862] fusion protein in normal hematopoietic progenitors; their expression was sustained in subsequently developing monocytes.	1	0.268478	1	1	1	1	1	1	1	1	1	1
M12085	TONKS_TARGETS_OF_RUNX1_RUNX1T1_FUSION_SUSTAINDED_IN_ERYTHROCYTE_UP	c2	44	Homo sapiens	17898786	Genes up-regulated by RUNX1-RUNX1T1 [GeneID=861;862] fusion protein in normal hematopoietic progenitors; their expression was sustained in subsequently developing erythroid lineage.	0.259706	1	1	1	0.141088	1	0.114133	1	0.0641922	1	1	1
M15226	LOPEZ_MESOTHELIOMA_SURVIVAL_WORST_VS_BEST_UP	c2	14	Homo sapiens	16540645	Genes higher expressed in the worst 25 mesothelioma survivors compared to the 25 best ones.	0.487516	1	1	1	1	1	1	1	1	1	1	1
M7057	LOPEZ_MESOTHELIOMA_SURVIVAL_WORST_VS_BEST_DN	c2	7	Homo sapiens	16540645	Genes higher expressed in the best 25 mesothelioma survivors compared to the 25 worst ones.	1	1	1	1	1	1	1	1	1	1	1	1
M9936	PAPASPYRIDONOS_UNSTABLE_ATEROSCLEROTIC_PLAQUE_UP	c2	53	Homo sapiens	16741146	Genes up-regulated in unstable ateroslerotic plaques compared to the stable ones.	0.180355	0.468258	1	1	0.0133902	1	1	1	1	1	1	1
M11090	DITTMER_PTHLH_TARGETS_UP	c2	113	Homo sapiens	16551631	Genes up-regulated in MDA-MB-231 cells (breast cancer) after knockdown of PTHLH [GeneID=5744] by RNAi.	0.135101	0.598145	1	1	0.292589	1	1	1	0.241697	1	1	1
M18667	DITTMER_PTHLH_TARGETS_DN	c2	70	Homo sapiens	16551631	Genes down-regulated in MDA-MB-231 cells (breast cancer) after knockdown of PTHLH [GeneID=5744] by RNAi.	0.586161	0.631281	1	1	1	1	1	1	0.479098	1	1	1
M3909	UDAYAKUMAR_MED1_TARGETS_UP	c2	136	Homo sapiens	16574658	Genes up-regulated in HeLa cells after knockdown of MED1 [GeneID=5469] by RNAi.	0.00465266	0.165349	1	1	1	0.165156	0.00439263	1	0.10368	1	1	1
M6753	ODONNELL_TFRC_TARGETS_UP	c2	436	Homo sapiens	16508012	Genes up-regulated in P493-6 cells (B lymphocyte, Burkitt's lymphoma model) upon knockdown of TFRC [GeneID=7037] by RNAi.	0.884179	0.440689	1	1	0.684134	0.0876045	0.600796	1	0.0131937	0.678805	0.393813	1
M13183	ODONNELL_TARGETS_OF_MYC_AND_TFRC_UP	c2	83	Homo sapiens	16508012	Genes down-regulated in P493-6 cells (B lymphocyte, Burkitt's lymphoma model) by MYC [GeneID=4609] and up-regulated by RNAi knockdown of TFRC [GeneID=7037].	0.443736	0.399158	1	1	0.225842	0.105228	1	1	0.00519784	1	1	1
M10276	LEE_NEURAL_CREST_STEM_CELL_DN	c2	122	Homo sapiens	18037878	Genes down-regulated in the neural crest stem cells (NCS), defined as p75+/HNK1+ [GeneID=4804;27087].	0.909799	0.274306	1	1	1	1	0.269875	1	0.659982	1	1	1
M3134	HUMMEL_BURKITTS_LYMPHOMA_UP	c2	43	Homo sapiens	16760442	Up-regulated genes constituting the molecular signature of Burkitt 's lymphoma.	0.634941	0.675739	1	1	1	1	1	1	1	0.115387	0.052605	1
M250	ZHOU_INFLAMMATORY_RESPONSE_FIMA_DN	c2	282	Homo sapiens	18025224	Genes down-regulated in macrophages by P.gingivalis FimA pathogen.	0.608907	0.842431	1	1	0.189289	1	0.472305	0.140094	0.888349	0.546422	0.294223	1
M6740	SABATES_COLORECTAL_ADENOMA_SIZE_UP	c2	25	Homo sapiens	18171984	A selection of genes whose expression displayed significant positive correlation with size of colorectal adenoma.	0.621851	1	1	1	1	1	1	1	1	1	1	1
M11303	SABATES_COLORECTAL_ADENOMA_SIZE_DN	c2	13	Homo sapiens	18171984	A selection of genes whose expression displayed significant negative correlation with size of colorectal adenoma.	1	1	1	1	1	1	1	1	1	1	1	1
M929	SABATES_COLORECTAL_ADENOMA_UP	c2	141	Homo sapiens	18171984	Genes up-regulated in colorectal adenoma compared to normal mucosa samples.	0.883627	0.36508	1	1	1	1	0.299569	1	0.0335268	1	1	1
M1142	SCIBETTA_KDM5B_TARGETS_UP	c2	19	Homo sapiens	17709396	Genes up-regulated in HB2 cells (mammary epithelium) upon expression of KDM5B [GeneID=10765] off an adenoviral vector.	0.264915	0.0948561	1	1	1	1	1	1	1	0.0562269	1	1
M17600	NAGASHIMA_NRG1_SIGNALING_DN	c2	56	Homo sapiens	17142811	Genes down-regulated in MCF7 cells (breast cancer) after stimulation with NRG1 [GeneID=3084].	0.955065	0.206844	1	1	0.161647	1	1	1	1	1	1	1
M10175	ELVIDGE_HYPOXIA_DN	c2	147	Homo sapiens	16565084	Genes down-regulated in MCF7 cells (breast cancer) under hypoxia conditions.	0.0895847	0.582399	1	1	0.0760772	1	1	1	0.352345	0.0741821	1	1
M7030	ELVIDGE_HYPOXIA_BY_DMOG_DN	c2	59	Homo sapiens	16565084	Genes down-regulated in MCF7 cells (breast cancer) treated with hypoxia mimetic DMOG [PubChem=3080614].	0.827787	0.488409	1	1	0.167431	1	1	1	0.393929	0.165214	1	1
M17905	ELVIDGE_HIF1A_TARGETS_UP	c2	67	Homo sapiens	16565084	Genes up-regulated in MCF7 cells (breast cancer) after knockdown of HIF1A [GeneID=3091] by RNAi.	0.149018	0.564027	1	1	0.190178	1	1	1	0.438116	1	1	1
M7062	ELVIDGE_HIF1A_AND_HIF2A_TARGETS_UP	c2	41	Homo sapiens	16565084	Genes up-regulated in MCF7 cells (breast cancer) after knockdown of both HIF1A and HIF2A [GeneID=3091;2034] by RNAi.	0.373652	0.315874	1	1	0.120033	1	1	1	1	1	1	1
M15107	JAATINEN_HEMATOPOIETIC_STEM_CELL_UP	c2	323	Homo sapiens	16210406	Genes up-regulated in CD133+ [GeneID=8842] cells (hematopoietic stem cells, HSC) compared to the CD133- cells.	0.00129976	0.64182	1	1	0.253844	1	0.542223	1	0.745465	1	0.346842	0.0551738
M5409	MOROSETTI_FACIOSCAPULOHUMERAL_MUSCULAR_DISTROPHY_UP	c2	20	Homo sapiens	17761758	Genes up-regulated in FSHD (facioscapulohumeral muscular dystrophy) mesoangioblasts.	1	1	1	1	1	1	1	1	1	1	1	1
M15593	MOROSETTI_FACIOSCAPULOHUMERAL_MUSCULAR_DISTROPHY_DN	c2	12	Homo sapiens	17761758	Genes down-regulated in FSHD (facioscapulohumeral muscular dystrophy) mesoangioblasts.	1	1	1	1	1	1	1	1	0.00456379	1	1	1
M629	GRAHAM_CML_QUIESCENT_VS_CML_DIVIDING_DN	c2	11	Homo sapiens	17717066	Genes down-regulated in quiescent (G0) vs dividing (M) CD34+ [GeneID=8842] cells isolated from peripheral blood of CML (chronic myeloid leukemia) patients.	1	1	1	1	1	1	1	1	1	1	1	1
M11636	GRAHAM_CML_QUIESCENT_VS_NORMAL_QUIESCENT_DN	c2	46	Homo sapiens	17717066	Genes down-regulated in quiescent (G0) CD34+ [GeneID=8842] cells isolated from peripheral blood of CML (chronic myeloid leukemia) patients compared to the quiescent cells from normal donors.	0.00279251	0.372205	1	1	1	1	1	1	0.327476	1	1	1
M13254	GRAHAM_CML_QUIESCENT_VS_NORMAL_DIVIDING_DN	c2	12	Homo sapiens	17717066	Genes down-regulated in quescent CD34+ [GeneID=8842] cells isolated from peripheral blood of CML (chronic myeloblastic leukemia) patients compared to the dividing cells from normal donors.	0.13421	0.291	1	1	1	1	1	1	0.0986136	1	1	1
M19476	GRAHAM_CML_DIVIDING_VS_NORMAL_DIVIDING_UP	c2	13	Homo sapiens	17717066	Genes up-regulated in dividing CD34+ [GeneID=8842] cells isolated from peripheral blood of CML (chronic myeloid leukemia) patients compared to the dividing cells from normal donors.	0.487516	1	1	1	1	1	1	1	1	1	1	1
M19367	GRAHAM_CML_DIVIDING_VS_NORMAL_DIVIDING_DN	c2	10	Homo sapiens	17717066	Genes down-regulated in dividing CD34+ [GeneID=8842] cells isolated from peripheral blood of CML (chronic myeloid leukemia) patients compared to the dividing cells from normal donors.	0.421267	1	1	1	1	1	1	1	0.081433	1	1	1
M4235	GRAHAM_CML_DIVIDING_VS_NORMAL_QUIESCENT_DN	c2	94	Homo sapiens	17717066	Genes down-regulated in quiescent CD34+ [GeneID=8842] cells isolated from peripheral blood of normal donors compared to the dividing cells from CML (chronic myeloid leukemia) patients.	0.0110861	0.741088	1	1	1	1	1	1	0.00123799	0.251618	1	1
M4406	GRAHAM_NORMAL_QUIESCENT_VS_NORMAL_DIVIDING_UP	c2	64	Homo sapiens	17717066	Genes up-regulated in quiescent vs dividing CD34+ [GeneID=8842] cells isolated from peripheral blood of normal donors.	0.222447	0.508075	1	1	1	1	1	1	0.000164697	1	1	1
M8818	BIDUS_METASTASIS_DN	c2	156	Homo sapiens	16397028	Genes down-regulated in endometroid endometrial tumors from patients with lymph node metastases compared to those without the metastases.	0.0554439	0.401811	1	1	0.373562	1	1	1	0.00899753	1	1	1
M10091	WAMUNYOKOLI_OVARIAN_CANCER_LMP_DN	c2	201	Homo sapiens	16467078	Genes down-regulated in mucinous ovarian carcinoma tumors of low malignant potential (LMP) compared to normal ovarian surface epithelium tissue.	0.60814	0.974929	1	1	0.0236029	1	0.0860006	1	0.0872095	0.45577	0.235206	1
M707	WAMUNYOKOLI_OVARIAN_CANCER_GRADES_1_2_DN	c2	72	Homo sapiens	16467078	Genes down-regulated in mucinous ovarian carcinoma tumors of grades 1 and 2 compared to the normal ovarian survace epithelium tissue.	0.21106	0.348749	1	1	1	1	1	1	0.474142	1	0.0971112	1
M12002	MAYBURD_RESPONSE_TO_L663536_UP	c2	33	Homo sapiens	16551867	Genes up-regulated in H720 cells (lung cancer) after treatment with L663536 (MK886) [PubChem=105049], an inhibitor of leukotriene biosynthesis.	0.781252	0.178828	1	1	1	1	0.0665091	1	1	0.00324311	1	1
M14796	MAYBURD_RESPONSE_TO_L663536_DN	c2	56	Homo sapiens	16551867	Genes down-regulated in H720 cells (lung cancer) after treatment with L663536 (MK886) [PubChem=105049], an inhibitor of leukotriene biosynthesis.	0.06159	1	1	1	1	1	0.12385	1	0.0747248	0.150853	0.0695379	1
M12084	WATANABE_ULCERATIVE_COLITIS_WITH_CANCER_UP	c2	19	Homo sapiens	17255260	Genes up-regulated in non-neoplastic rectal mucosa samples from patients having cancer associated with ulcerative collitis, compared to those who did not have the cancer.	0.64416	0.412314	1	1	1	1	1	1	0.148261	1	1	1
M15662	WATANABE_ULCERATIVE_COLITIS_WITH_CANCER_DN	c2	15	Homo sapiens	17255260	Genes down-regulated in non-neoplastic rectal mucosa samples from patients having cancer associated with ulcerative collitis, compared to those who did not have the cancer.	0.598145	1	1	1	1	1	1	1	1	1	1	1
M3910	RODRIGUES_THYROID_CARCINOMA_UP	c2	16	Homo sapiens	17406368	Genes up-regulated in poorly differentiated thyroid carcinoma (PDTC) compared to anaplastic thyroid carcinoma (ATC).	0.15503	0.31283	1	1	1	1	1	1	1	1	1	1
M9814	RODRIGUES_THYROID_CARCINOMA_DN	c2	78	Homo sapiens	17406368	Genes down-regulated in poorly differentiated thyroid carcinoma (PDTC) compared to anaplastic thyroid carcinoma (ATC).	0.0987406	0.151121	1	1	1	0.0957515	1	1	0.46914	1	1	1
M13944	GOZGIT_ESR1_TARGETS_UP	c2	150	Homo sapiens	17726467	Genes up-regulated in TMX2-28 cells (breast cancer) which do not express ESR1 [GeneID=2099]) compared to the parental MCF7 cells which do.	0.802911	0.780695	1	1	1	1	1	1	0.12996	1	1	1
M14577	HAHTOLA_SEZARY_SYNDROM_UP	c2	99	Homo sapiens	16914566	Genes up-regulated in monocytes isolated from peripheral blood samples of Sezary syndrom patients compared to those from healthy normal donors.	0.588022	0.752646	1	1	1	0.122573	0.213278	1	1	1	1	1
M18968	HAHTOLA_SEZARY_SYNDROM_DN	c2	43	Homo sapiens	16914566	Genes down-regulated in monocytes isolated from peripheral blood samples of Sezary syndrom patients compared to those from healthy normal donors.	1	1	1	1	1	1	1	1	0.314637	1	1	1
M5570	HAHTOLA_MYCOSIS_FUNGOIDES_SKIN_DN	c2	27	Homo sapiens	16914566	Genes down-regulated in lesional skin biopsies from mycosis fundoides patients compared to the normal skin samples.	0.458485	0.556547	1	1	1	1	1	1	0.217677	1	1	1
M19849	HAHTOLA_MYCOSIS_FUNGOIDES_CD4_DN	c2	115	Homo sapiens	16914566	Genes down-regulated in T helper cells (defines as CD4+) isolated from patients with mucosis fungoides compared to those from normal control donors.	0.00313177	0.101681	1	1	1	1	1	1	1	1	1	1
M6714	HAHTOLA_MYCOSIS_FUNGOIDES_UP	c2	18	Homo sapiens	16914566	Genes up-regulated in monocytes isolated from peripheral blood samples of patients with mucosis fungoides compared to those from normal healthy donors.	1	1	1	1	1	1	1	1	1	1	1	1
M12073	HAHTOLA_MYCOSIS_FUNGOIDES_DN	c2	17	Homo sapiens	16914566	Genes down-regulated in monocytes isolated from peripheral blood samples of patients with mucosis fungoides compared to those from normal healthy donors.	0.572955	1	1	1	1	1	1	1	1	1	1	1
M4100	PROVENZANI_METASTASIS_UP	c2	204	Homo sapiens	16531451	Genes up-regulated in polysomal and total RNA samples from SW480 cells (primary colorectal carcinoma, CRC) compared to the SW620 cells (lymph node metastasis from the same individual).	0.670618	0.597964	1	1	1	1	1	1	0.472613	0.438695	0.224721	1
M16574	PACHER_TARGETS_OF_IGF1_AND_IGF2_UP	c2	36	Homo sapiens	16774935	Genes up-regulated in MCF7 cells (breast cancer) by IGF1 and IGF2 [GeneID=3479;3481].	0.619515	0.292984	1	1	1	1	0.0918791	1	1	1	1	1
M19218	LIU_CDX2_TARGETS_DN	c2	8	Homo sapiens	16990345	Genes down-regulated in HET1A cells (esophagus epithelium) engineered to stably express CDX2 [GeneID=1045].	1	1	1	1	1	1	1	1	1	1	1	1
M18134	COLDREN_GEFITINIB_RESISTANCE_UP	c2	86	Homo sapiens	16877703	Genes up-regulated in NSCLC (non-small cell lung carcinoma) cell lines resistant to gefitinib [PubChem=123631] compared to the sensitive ones.	0.230249	0.888278	1	1	1	1	1	1	0.140377	1	1	1
M19828	PASTURAL_RIZ1_TARGETS_UP	c2	10	Homo sapiens	16953217	Genes up-regulated in K562 (chronic myelogenous leukemia, CML) cells engineered to stably express RIZ1 [GeneID=7799].	0.455397	1	1	1	0.0339467	1	1	1	1	1	1	1
M4364	PASTURAL_RIZ1_TARGETS_DN	c2	5	Homo sapiens	16953217	Genes down-regulated in K562 (chronic myelogenous leukemia, CML) cells engineered to stably express RIZ1 [GeneID=7799].	0.261999	1	1	1	1	1	1	1	1	1	1	1
M2626	CHOW_RASSF1_TARGETS_UP	c2	26	Homo sapiens	16116475	Genes up-regulated in C666-1 cells (nasopharyngeal carcinoma) by stable expression of RASSF1 [GeneID=11186].	0.0027828	0.178828	1	1	1	1	1	1	1	1	1	1
M905	CHOW_RASSF1_TARGETS_DN	c2	30	Homo sapiens	16116475	Genes down-regulated in C666-1 cells (nasopharyngeal carcinoma) by stable expression of RASSF1 [GeneID=11186].	0.516508	0.596291	1	1	1	1	1	1	1	1	1	1
M6875	LANDIS_BREAST_CANCER_PROGRESSION_UP	c2	46	Mus musculus	16434967	Genes up-regulated in preneoplastic mammary tissues and whose expression is maintained in tumors.	0.453783	0.731286	1	1	0.135124	1	1	1	1	1	1	1
M17211	YEMELYANOV_GR_TARGETS_DN	c2	11	Homo sapiens	17016446	Transcription factors down-regulated in LNCaP cells (prostate cancer) by expression of GR [GeneID=2908] off a lentiviral vector.	0.487516	0.291	1	1	1	1	1	1	0.0986136	1	1	1
M19275	LAU_APOPTOSIS_CDKN2A_DN	c2	5	Homo sapiens	17369842	Genes down-regulated by UV-irradiation in cervical cancer cells after knockdown of CDKN2A [GeneID=1029].	0.261999	1	1	1	1	1	1	1	1	1	1	1
M8599	CHIARADONNA_NEOPLASTIC_TRANSFORMATION_KRAS_CDC25_UP	c2	59	Mus musculus	16607279	Genes up-regulated in NIH3T3 cells (fibroblasts) transformed by activated KRAS [GeneID=3845] vs those reverted to normal cells upon over-expression of a dominant negative form of CDC25 [GeneID=5923].	0.960219	0.222986	1	1	0.0144082	1	0.13585	1	1	1	1	1
M5312	CHIARADONNA_NEOPLASTIC_TRANSFORMATION_KRAS_CDC25_DN	c2	54	Mus musculus	16607279	Genes down-regulated in NIH3T3 cells (fibroblasts) transformed by activated KRAS [GeneID=3845] vs those reverted to normal cells upon over-expression of a dominant negative form of CDC25 [GeneID=5923].	0.585343	0.797308	1	1	1	1	0.13107	1	1	1	1	1
M8795	CHIARADONNA_NEOPLASTIC_TRANSFORMATION_KRAS_UP	c2	132	Mus musculus	16607279	Genes up-regulated in transformed NIH3T3 cells (fibroblasts transformed by activated KRAS [GeneID=3845]) vs normal cells.	0.114646	0.183435	1	1	0.34915	1	0.289805	1	0.690774	1	1	1
M12828	CHIARADONNA_NEOPLASTIC_TRANSFORMATION_CDC25_UP	c2	123	Mus musculus	16607279	Genes up-regulated in reverted NIH3T3 cells (fibroblasts transformed by activated KRAS [GeneID=3845] which then reverted to normal cells upon stable over-expression of a dominant negative form of CDC25 [GeneID=5923]) vs normal fibroblasts.	0.244973	0.480545	1	1	1	1	0.0405058	1	1	0.326897	1	1
M17040	CASTELLANO_HRAS_TARGETS_DN	c2	6	Mus musculus	16909116	Genes down-regulated in MEF cells (embryonic fibroblast) isolated from HRAS [GeneID=3265] knockout mice.	1	1	1	1	1	1	1	1	1	1	1	1
M5355	CASTELLANO_HRAS_AND_NRAS_TARGETS_DN	c2	8	Mus musculus	16909116	Genes down-regulated in MEF cells (embryonic fibroblasts) isolated from HRAS and NRAS [GeneID=3265;4893] double knockout mice.	1	1	1	1	1	1	1	1	1	1	1	1
M12848	CASTELLANO_NRAS_TARGETS_DN	c2	14	Mus musculus	16909116	Genes down-regulated in MEF cells (embryonic fibroblast) isolated from NRAS [GeneID=4893] knockout mice.	1	1	1	1	1	1	1	1	1	1	1	1
M4263	CHEBOTAEV_GR_TARGETS_UP	c2	78	Mus musculus	17146443	Genes up-regulated in follicular epithelial stem cells after transgenic expression of GR [GeneID=2908] under control of the keratin5 (K5) [GeneID=3852] promoter.	0.130955	0.895071	1	1	0.220457	1	0.179997	1	0.493687	1	1	1
M7876	CHEBOTAEV_GR_TARGETS_DN	c2	126	Mus musculus	17146443	Genes down-regulated in follicular epithelial stem cells after transgenic expression of GR [GeneID=2908] under control of the keratin5 (K5) [GeneID=3852] promoter.	0.14072	0.473843	1	1	0.328482	1	1	1	0.0942014	1	1	1
M5392	BERENJENO_ROCK_SIGNALING_NOT_VIA_RHOA_UP	c2	28	Mus musculus	17213802	Genes up-regulated in NIH3T3 cells (fibroblasts) after treatment with Y27632 [PubChem=123862], an inhibitor of ROCK proteins; the changes did not depend on expression of constitutively active (Q63L) form of RHOA [GeneID=387].	1	0.0537453	1	1	0.0922127	1	1	1	0.232322	1	1	1
M3034	BERENJENO_TRANSFORMED_BY_RHOA_REVERSIBLY_DN	c2	30	Mus musculus	17213802	Genes down-regulated in NIH3T3 cells (fibroblasts) transformed by expression of contitutively active (Q63L) form of RHOA [GeneID=387] off plasmid vector; their expression reverted completely after treatment with Y27632 [PubChem=123862], an inhibitor of ROCK proteins.	0.458485	1	1	1	1	1	0.0690771	1	0.217677	1	1	1
M2250	LINDGREN_BLADDER_CANCER_CLUSTER_1_UP	c2	120	Homo sapiens	16532037	Up-regulated genes whose expression profile is specific to Custer I of urothelial cell carcinoma (UCC) tumors.	0.0820559	0.618194	1	1	0.299916	1	1	1	1	0.0479533	1	1
M12889	LINDGREN_BLADDER_CANCER_CLUSTER_2A_UP	c2	8	Homo sapiens	16532037	Genes whose expression profile is specific to Cluster IIa of urothelial cell carcinoma (UCC) tumors.	1	0.221269	1	1	1	1	1	1	0.0727209	1	1	1
M11896	LINDGREN_BLADDER_CANCER_CLUSTER_2A_DN	c2	141	Homo sapiens	16532037	Genes whose expression profile is specific to Cluster IIa of urothelial cell carcinoma (UCC) tumors.	0.119423	0.743994	1	1	0.00922905	1	1	1	0.328419	1	1	1
M11238	LINDGREN_BLADDER_CANCER_CLUSTER_3_DN	c2	226	Homo sapiens	16532037	Genes whose expression profile is specific to Cluster III of urothelial cell carcinoma (UCC) tumors.	0.00877717	0.175166	1	1	1	1	0.429565	1	1	0.151448	0.263615	1
M1177	KOINUMA_COLON_CANCER_MSI_DN	c2	8	Homo sapiens	16247484	Genes down-regulated in colorectal carcinoma samples positive for MSI (microsatellite instability) compared to the MSI negative ones.	0.00914532	0.221269	1	1	1	1	1	1	1	1	1	1
M16515	CREIGHTON_AKT1_SIGNALING_VIA_MTOR_UP	c2	34	Homo sapiens	17213801	Genes in the AKT1 [GeneID=207] pathway which are independent of MTOR [GeneID=2475], insensitive to RAD001 (everolimus) [PubChem=6442177].	0.857118	0.258485	1	1	1	1	1	1	0.260799	1	1	1
M8629	NADERI_BREAST_CANCER_PROGNOSIS_DN	c2	18	Homo sapiens	16936776	Down-regulated genes in the breast cancer prognostic signature of 70 genes that significantly correlated with survival.	0.0860716	1	1	1	0.0602842	1	1	1	0.000599549	1	1	1
M672	CHIN_BREAST_CANCER_COPY_NUMBER_UP	c2	28	Homo sapiens	17001317	Genes from common regions of gains observed in more than 15% of 148 primary breast cancer tumors.	0.478281	0.570211	1	1	1	1	1	1	1	1	1	1
M8845	CHIN_BREAST_CANCER_COPY_NUMBER_DN	c2	13	Homo sapiens	17001317	Genes from common regions of losses observed in more than 15% of 148 primary breast cancer tumors.	1	1	1	1	1	1	1	1	1	1	1	1
M13879	VANHARANTA_UTERINE_FIBROID_DN	c2	67	Homo sapiens	15940248	Genes down-regulated in uterine fibroids vs normal myometrium samples.	0.694812	0.281066	1	1	0.187369	1	1	1	0.109151	1	1	1
M1752	VANHARANTA_UTERINE_FIBROID_WITH_7Q_DELETION_UP	c2	66	Homo sapiens	15940248	Genes up-regulated in uterine fibroids with deletions in the 7q region vs those without the deletion.	0.061964	0.555026	1	1	1	1	1	1	0.432773	0.0177291	0.086178	1
M13327	VANHARANTA_UTERINE_FIBROID_WITH_7Q_DELETION_DN	c2	36	Homo sapiens	15940248	Genes down-regulated in uterine fibroids with deletions in the 7q region vs those without the deletion.	0.0527192	0.665425	1	1	1	1	0.00416109	1	1	0.112367	1	1
M6384	LANDIS_ERBB2_BREAST_TUMORS_65_UP	c2	22	Mus musculus	15897883	Up-regulated genes from the 65 most significantly changed (p<0.01) genes identified by two analytical methods in the mammary tumors induced by transgenic expression of ERBB2 [GeneID=2064].	0.123423	1	1	1	1	1	1	1	1	1	1	1
M15209	LANDIS_ERBB2_BREAST_PRENEOPLASTIC_UP	c2	19	Mus musculus	15897883	Up-regulated genes from top 82 genes out of the 324-gene signature identified in the pre-neoplastic tissue adjacent to the mammary tumors induced by transgenic expression of ERBB2 [GeneID=2064].	1	1	1	1	1	1	1	1	1	1	1	1
M265	ODONNELL_METASTASIS_UP	c2	77	Homo sapiens	15558013	Up-regulated genes in the signature set for lymph node metastasis in head and neck squamous cell carcinoma (HNSCC).	0.586161	0.884718	1	1	1	1	1	1	1	0.209578	1	1
M6311	ODONNELL_METASTASIS_DN	c2	24	Homo sapiens	15558013	Down-regulated genes in the signature set for lymph node metastasis in head and neck squamous cell carcinoma (HNSCC).	1	1	1	1	1	1	0.0639341	1	1	1	1	1
M1110	GAUSSMANN_MLL_AF4_FUSION_TARGETS_A_UP	c2	193	Mus musculus	17130830	Up-regulated genes from the set A (Fig. 5a): specific to cells expressing MLL-AF4 [GeneID=4297;4299] fusion protein alone.	0.541492	0.265223	1	1	1	1	1	1	0.021826	1	1	1
M1111	GAUSSMANN_MLL_AF4_FUSION_TARGETS_A_DN	c2	95	Mus musculus	17130830	Down-regulated genes from the set A (Fig. 5a): specific to cells expressing MLL-AF4 [GeneID=4297;4299] fusion protein alone.	0.995833	0.0590935	1	1	1	1	0.219773	1	0.57307	1	1	1
M14833	GAUSSMANN_MLL_AF4_FUSION_TARGETS_B_UP	c2	27	Mus musculus	17130830	Up-regulated genes from the set B (Fig. 5a): specific signature shared by cells expressing either AF4-MLL or MLL-AF4 [GeneID=4299;4297] fusion proteins.	0.211034	0.570211	1	1	1	1	1	1	0.225034	1	1	1
M9012	GAUSSMANN_MLL_AF4_FUSION_TARGETS_B_DN	c2	8	Mus musculus	17130830	Down-regulated genes from the set B (Fig. 5a): specific signature shared by cells expressing either AF4-MLL or MLL-AF4 [GeneID=4299;4297] fusion proteins.	1	0.196536	1	1	1	1	1	1	1	1	1	1
M1113	GAUSSMANN_MLL_AF4_FUSION_TARGETS_C_UP	c2	173	Mus musculus	17130830	Up-regulated genes from the set C (Fig. 5a): specific to cells expressing AF4-MLL [GeneID=4299;4297] fusion protein alone.	0.693343	0.19729	1	1	0.413619	1	0.346447	1	0.767471	1	1	1
M1115	GAUSSMANN_MLL_AF4_FUSION_TARGETS_C_DN	c2	21	Mus musculus	17130830	Down-regulated genes from the set C (Fig. 5a): specific to cells expressing AF4-MLL [GeneID=4299;4297] fusion protein alone.	1	0.464961	1	1	1	1	0.00136427	1	1	1	1	1
M1801	GAUSSMANN_MLL_AF4_FUSION_TARGETS_D_UP	c2	38	Mus musculus	17130830	Up-regulated genes from the set D (Fig. 5a): specific signature shared by cells expressing MLL-AF4 [GeneID=4297;4299] alone and those expressing both MLL-AF4 and AF4-MLL fusion proteins.	0.880962	0.292984	1	1	0.113924	1	1	1	1	1	1	1
M527	GAUSSMANN_MLL_AF4_FUSION_TARGETS_D_DN	c2	9	Mus musculus	17130830	Down-regulated genes from the set D (Fig. 5a): specific signature shared by cells expressing MLL-AF4 [GeneID=4297;4299] alone and those expressing both MLL-AF4 and AF4-MLL fusion proteins.	1	1	1	1	1	1	1	1	0.0639266	1	1	1
M11319	GAUSSMANN_MLL_AF4_FUSION_TARGETS_E_UP	c2	97	Mus musculus	17130830	Up-regulated genes from the set E (Fig. 5a): specific signature shared by cells expressing either MLL-AF4 [GeneID=4297;4299] or AF4-MLL fusion proteins alone, and those expressing both fusion proteins.	1	0.272708	1	1	0.0032696	1	0.211101	1	0.0473393	1	1	1
M2039	GAUSSMANN_MLL_AF4_FUSION_TARGETS_E_DN	c2	21	Mus musculus	17130830	Down-regulated genes from the set E (Fig. 5a): specific signature shared by cells expressing either MLL-AF4 [GeneID=4297;4299] or AF4-MLL fusion proteins alone, and those expressing both fusion proteins.	1	0.481442	1	1	1	1	1	1	1	1	1	1
M588	GAUSSMANN_MLL_AF4_FUSION_TARGETS_F_DN	c2	37	Mus musculus	17130830	Down-regualted genes from the set F (Fig. 5a): specific signature shared by cells expressing AF4-MLL [GeneID=4299;4297] alone and those expressing both AF4-MLL and MLL-AF4 fusion proteins.	0.619515	0.665425	1	1	0.113924	1	1	1	0.0426296	1	1	1
M11023	GAUSSMANN_MLL_AF4_FUSION_TARGETS_G_DN	c2	35	Mus musculus	17130830	Down-regulated genes from the set G (Fig. 5a): specific to cells expressing both MLL-AF4 [GeneID=4297;4299] and AF4-MLL fusion proteins.	0.848154	0.62079	1	1	0.101581	1	1	1	1	1	1	1
M7919	BERENJENO_TRANSFORMED_BY_RHOA_FOREVER_UP	c2	21	Mus musculus	17213802	Genes up-regulated in NIH3T3 cells (fibroblasts) transfrormed by expression of constitutively active (Q63L) form of RHOA [GeneID=387] off plasmid vector; their expression did NOT reverted completely after treatment with Y27632 [PubChem=123862], an inhibitor of ROCK proteins.	1	0.481442	1	1	0.0699772	1	1	1	0.0163858	1	1	1
M10336	OUELLET_OVARIAN_CANCER_INVASIVE_VS_LMP_DN	c2	12	Homo sapiens	15940270	Genes down-regulated in epithelial ovarian cancer (EOC) biopsies: invasive (TOV) vs low malignant potential (LMP) tumors.	1	0.31283	1	1	1	1	1	1	1	1	1	1
M366	LANDIS_ERBB2_BREAST_TUMORS_324_UP	c2	151	Mus musculus	15897883	Up-regulated genes from the 324 genes identified by two analytical methods as changed in the mammary tumors induced by transgenic expression of ERBB2 [GeneID=2064].	0.281199	0.924879	1	1	0.00125196	1	1	1	0.136332	0.371451	1	1
M1595	BARRIER_CANCER_RELAPSE_NORMAL_SAMPLE_UP	c2	33	Homo sapiens	16091735	Up-regulated genes in non-neoplastic mucosa samples from colon cancer patients who developed recurrence of the disease.	0.0975398	0.608732	1	1	1	1	0.0792799	1	1	0.0971112	1	1
M4671	BARRIER_CANCER_RELAPSE_NORMAL_SAMPLE_DN	c2	32	Homo sapiens	16091735	Down-regulated genes in non-neoplastic mucosa samples from colon cancer patients who developed recurrence of the disease.	0.478281	0.201289	1	1	1	1	1	1	1	1	1	1
M6046	BARRIER_CANCER_RELAPSE_TUMOR_SAMPLE_UP	c2	16	Homo sapiens	16091735	Up-regulated genes in tumor samples from colon cancer patients who developed recurrence of the disease.	0.198199	0.00819193	1	1	1	1	1	1	1	1	1	1
M17068	BARRIER_CANCER_RELAPSE_TUMOR_SAMPLE_DN	c2	13	Homo sapiens	16091735	Down-regulated genes in tumor samples from colon cancer patients who developed recurrence of the disease.	0.385	1	1	1	1	1	1	1	1	1	1	1
M2837	BARIS_THYROID_CANCER_UP	c2	24	Homo sapiens	15806164	Genes up-regulated in oncocytic follicular carcinoma (FTC) vs mitochondrial-rich papillary carcinoma (PTC) types of thyroid cancer.	0.767532	0.527905	1	1	1	1	1	1	1	0.0784631	1	1
M15411	BARIS_THYROID_CANCER_DN	c2	59	Homo sapiens	15806164	Genes down-regulated in oncocytic follicular carcinoma (FTC) vs mitochondrial-rich papillary carcinoma (PTC) types of thyroid cancer.	0.435346	0.832054	1	1	1	1	1	1	0.0164572	0.0160907	1	1
M2212	TAKADA_GASTRIC_CANCER_COPY_NUMBER_UP	c2	7	Homo sapiens	16103878	Candidate genes in the regions of copy number gain in gastric cancer cell lines.	1	1	1	1	1	1	1	1	1	1	1	1
M11405	TAKADA_GASTRIC_CANCER_COPY_NUMBER_DN	c2	29	Homo sapiens	16103878	Candidate genes in the regions of copy number loss in gastric cancer cell lines.	0.19554	0.0446043	1	1	1	1	1	1	1	1	1	1
M8924	WANG_BARRETTS_ESOPHAGUS_AND_ESOPHAGUS_CANCER_UP	c2	26	Homo sapiens	16449976	Genes up-regulated in esophageal adenocarcinoma (EAC) and Barret's esophagus (BE) relative to normal esophagi.	0.458485	1	1	1	1	1	1	1	1	1	1	1
M16944	WANG_BARRETTS_ESOPHAGUS_AND_ESOPHAGUS_CANCER_DN	c2	37	Homo sapiens	16449976	Genes down-regulated in esophageal adenocarcinoma (EAC) and Barret's esophagus (BE) relative to normal esophagi.	0.894606	0.0262747	1	1	1	1	1	1	1	1	1	1
M17702	KERLEY_RESPONSE_TO_CISPLATIN_DN	c2	5	Homo sapiens	15940259	Genes genes down-regulated in NT2/D1 cells (embryonal carcinoma) in response to treatment with cisplatin [PubChem=2767].	0.0308104	1	1	1	1	1	1	1	1	1	1	1
M6225	WANG_BARRETTS_ESOPHAGUS_UP	c2	52	Homo sapiens	16449976	Genes up-regulated in Barrett's esophagus compared to the normal tissue.	0.340507	0.458006	1	1	0.15874	1	1	1	0.376482	1	1	1
M18213	WANG_BARRETTS_ESOPHAGUS_DN	c2	25	Homo sapiens	16449976	Genes down-regulated in Barrett's esophagus compared to the normal tissue.	0.438258	0.178828	1	1	1	1	1	1	0.210251	1	1	1
M12212	WANG_ESOPHAGUS_CANCER_VS_NORMAL_DN	c2	101	Homo sapiens	16449976	Down-regulated genes specific to esophageal adenocarcinoma (EAC) relative to normal tissue.	0.511938	0.0787641	1	1	0.285187	1	1	1	1	0.281694	1	1
M19661	WANG_ESOPHAGUS_CANCER_PROGRESSION_UP	c2	9	Homo sapiens	16449976	Candidate progression biomarkers up-regulated in transition from non-tumor-risk associated to tumor-risk associated Barrett's esophagus and then to esophageal adenocarcinoma (EAC).	0.00914532	1	1	1	1	1	1	1	1	1	1	1
M9251	SILIGAN_TARGETS_OF_EWS_FLI1_FUSION_UP	c2	15	Homo sapiens	15735734	Genes bound by EWSR1-FLT1 [GeneID=2130;2321] fusion and up-regulated in STA-ET-7.2 cells (Ewing's sarcoma) after knockdown of EWSR1-FLT1 by RNAi.	0.517742	1	1	1	0.0405985	1	1	1	1	1	1	1
M16533	SILIGAN_TARGETS_OF_EWS_FLI1_FUSION_DN	c2	18	Homo sapiens	15735734	Genes bound by EWSR1-FLT1 [GeneID=2130;2321] fusion and down-regulated in STA-ET-7.2 cells (Ewing's sarcoma) after knockdown of EWSR1-FLT1 by RNAi.	0.621851	1	1	1	1	1	1	1	1	1	0.0237196	1
M18394	ROYLANCE_BREAST_CANCER_16Q_COPY_NUMBER_UP	c2	63	Homo sapiens	16702952	Genes in discrete regions of gain within 16q region detected in individual invasive breast cancer tumors.	0.585343	0.00460497	1	1	1	1	1	1	0.382352	1	1	1
M8224	ROYLANCE_BREAST_CANCER_16Q_COPY_NUMBER_DN	c2	26	Homo sapiens	16702952	Genes in discrete regions of loss within 16q region detected in individual invasive breast cancer tumors.	0.375258	1	1	1	1	1	1	1	0.187549	1	1	1
M1121	JOHANSSON_GLIOMAGENESIS_BY_PDGFB_DN	c2	22	Mus musculus	15750623	Genes down-regulated in brain tumors induced by retroviral delivery of PDGFB [GeneID=5155].	1	1	1	1	4.98599e-05	1	1	1	1	1	1	1
M8155	MCBRYAN_PUBERTAL_BREAST_3_4WK_DN	c2	41	Mus musculus	17486082	Genes down-regulated during pubertal mammary gland development between weeks 3 and 4.	0.0134573	1	1	1	0.110854	1	1	1	0.27464	1	0.0497541	1
M14495	VETTER_TARGETS_OF_PRKCA_AND_ETS1_UP	c2	16	Homo sapiens	15531915	Genes up-regulated in MDA-MB-231 cells (breast cancer) after knockdown of PRKCA and ETS1 [GeneID=5578;2113] by RNAi.	1	1	1	1	1	1	1	1	1	1	1	1
M2546	DUNNE_TARGETS_OF_AML1_MTG8_FUSION_UP	c2	53	Homo sapiens	16652140	Genes up-regulated in Kasumi-1 cells (acute myeloid leukaemia (AML) with the t(8;21) translocation) after knockdown of the AML1 MTG8 fusion [GeneID=861;862] by RNAi.	0.0264236	1	1	1	1	1	1	1	1	1	1	1
M6469	DUNNE_TARGETS_OF_AML1_MTG8_FUSION_DN	c2	19	Homo sapiens	16652140	Genes down-regulated in Kasumi-1 cells (acute myeloid leukaemia (AML) with the t(8;21) translocation) after knockdown of the AML1 MTG8 fusion [GeneID=861;862] by RNAi.	1	0.430414	1	1	1	1	1	1	1	1	1	1
M4381	LUI_THYROID_CANCER_PAX8_PPARG_UP	c2	46	Homo sapiens	15608688	Top up-regulated genes distinguishing between follicular thyroid carcinoma (FTC) samples by the presence or absence of the PAX8-PPARG [GeneID=7849;5468] fusion protein.	0.704758	0.722736	1	1	1	1	1	1	0.056657	1	1	1
M836	OUELLET_CULTURED_OVARIAN_CANCER_INVASIVE_VS_LMP_UP	c2	69	Homo sapiens	15940270	Genes up-regulated in pirmary cultures of epithelial ovarian cancer (EOC): invasive (TOV) vs low malignant potential (LMP) tumors.	0.092881	0.607053	1	1	0.0217947	1	1	1	0.127659	1	1	0.013124
M13220	OUELLET_CULTURED_OVARIAN_CANCER_INVASIVE_VS_LMP_DN	c2	36	Homo sapiens	15940270	Genes down-regulated in pirmary cultures of epithelial ovarian cancer (EOC): invasive (TOV) vs low malignant potential (LMP) tumors.	0.275144	1	1	1	1	1	0.0818134	1	0.25378	1	1	1
M1122	HUMMERICH_BENIGN_SKIN_TUMOR_UP	c2	17	Mus musculus	16247483	Genes up-regulated in benign skin tumors (papilloma) induced by treatment with DMBA and TPA [PubChem=6001;4792] chemicals in the two stage skin carcinogenesis model.	0.598145	1	1	1	1	1	1	1	1	1	1	1
M1126	HUMMERICH_MALIGNANT_SKIN_TUMOR_UP	c2	18	Mus musculus	16247483	Genes up-regulated in malignant skin tumors (squamous cell carcinoma, SCC) formed by treatment with DMBA and TPA [PubChem=6001;4792] in the two stage skin carcinogenesis model.	1	1	1	1	1	1	1	1	0.14018	1	1	1
M11410	LUCAS_HNF4A_TARGETS_UP	c2	58	Homo sapiens	16007190	Genes up-regulated in Tet-On HEK293 cells (embryonic kidney) by expression of HNF4A [GeneID=3172].	0.394956	0.815496	1	1	0.170309	1	0.138231	1	1	1	1	1
M10457	LUCAS_HNF4A_TARGETS_DN	c2	8	Homo sapiens	16007190	Genes down-regulated in Tet-On HEK293 cells (embryonic kidney) by expression of HNF4A [GeneID=3172].	0.346463	1	1	1	1	1	1	1	1	1	1	1
M17312	ZIRN_TRETINOIN_RESPONSE_WT1_UP	c2	23	Homo sapiens	15897880	Genes up-regulated in MZ128 cells (Wilms tumor with mutated WT1 [GeneID=7490]) after treatment with 10 microM tretinoin (ATRA) [PubChem=444795] for 24 h.	1	1	1	1	1	1	1	1	1	1	1	1
M7641	ZIRN_TRETINOIN_RESPONSE_WT1_DN	c2	6	Homo sapiens	15897880	Genes down-regulated in MZ128 cells (Wilms tumor with mutated WT1 [GeneID=7490]) after treatment with 10 microM tretinoin (ATRA) [PubChem=444795] for 24 h.	1	1	1	1	1	1	1	1	1	1	1	1
M581	ZIRN_TRETINOIN_RESPONSE_UP	c2	20	Homo sapiens	15897880	Genes up-regulated in MS427 cells (Wilms tumor with normal WT1 [GeneID=7490]) after treatment with 10 microM tretinoin (ATRA) [PubChem=444795] for 24 h.	1	1	1	1	1	1	1	1	1	0.0530074	1	1
M15031	STREICHER_LSM1_TARGETS_UP	c2	44	Homo sapiens	17001308	Genes up-regulated in MCF10A cells (breast cancer) by expression of LSM1 [GeneID=27257] off a letiviral vector.	0.922264	0.731286	1	1	1	1	1	1	0.0591323	0.133299	1	1
M8637	STREICHER_LSM1_TARGETS_DN	c2	19	Homo sapiens	17001308	Genes down-regulated in MCF10A cells (breast cancer) by expression of LSM1 [GeneID=27257] off a letiviral vector.	0.684909	1	1	1	1	1	1	1	0.0135074	1	1	1
M1128	LANG_MYB_FAMILY_TARGETS	c2	29	Mus musculus	15608679	Myb family target genes.	0.0257124	0.596291	1	1	0.0953462	1	1	1	0.239542	1	1	1
M1130	MCBRYAN_TERMINAL_END_BUD_DN	c2	6	Mus musculus	17486082	The 'TEB profile genes': down-regulated during pubertal mammary gland development specifically in the TEB (terminal end bud) structures.	1	0.171019	1	1	1	1	1	1	1	1	0.0089594	1
M1131	DARWICHE_SKIN_TUMOR_PROMOTER_UP	c2	143	Mus musculus	17525749	Genes up-regulated during skin tumor progression: epidermis treated with the carcinogen DMBA [PubChem=6001] followed by 20 weekly applications of the tumor promoter TPA [PubChem=4792], compared to the untreated skin.	0.635047	0.557994	1	1	0.358134	0.175174	1	1	0.338705	1	1	1
M1132	DARWICHE_SKIN_TUMOR_PROMOTER_DN	c2	188	Mus musculus	17525749	Genes down-regulated during skin tumor progression: epidermis treated with the carcinogen DMBA [PubChem=6001] followed by 20 weekly applications of the tumor promoter TPA [PubChem=4792], compared to the untreated skin.	0.518371	0.403359	1	1	1	1	0.36784	1	1	1	0.221195	1
M1133	DARWICHE_PAPILLOMA_RISK_LOW_UP	c2	164	Mus musculus	17525749	Genes up-regulated during skin tumor progression from low risk papilloma vs normal skin.	0.787723	0.315641	1	1	0.405401	1	1	1	0.758457	1	0.202129	1
M1134	DARWICHE_PAPILLOMA_RISK_LOW_DN	c2	168	Mus musculus	17525749	Genes down-regulated during skin tumor progression from low risk papilloma vs normal skin.	0.343149	0.650713	1	1	1	0.194863	0.328078	1	0.74428	1	1	1
M1135	DARWICHE_PAPILLOMA_RISK_HIGH_UP	c2	150	Mus musculus	17525749	Genes up-regulated during skin tumor progression from normal skin to high risk papilloma.	0.409804	0.241836	1	1	0.375736	1	1	1	0.724083	1	1	1
M1137	DARWICHE_PAPILLOMA_RISK_HIGH_DN	c2	181	Mus musculus	17525749	Genes down-regulated during skin tumor progression from normal skin to high risk papilloma.	0.720185	0.720465	1	1	1	0.211718	0.353656	1	0.776151	1	0.211718	1
M1139	DARWICHE_SQUAMOUS_CELL_CARCINOMA_UP	c2	150	Mus musculus	17525749	Genes up-regulated in squamous cell carcinoma (SCC) compared to normal skin.	0.545676	0.236764	1	1	0.373562	1	1	1	0.721449	1	1	1
M1140	DARWICHE_SQUAMOUS_CELL_CARCINOMA_DN	c2	181	Mus musculus	17525749	Genes down-regulated in squamous cell carcinoma (SCC) compared to normal skin.	0.598267	0.725028	1	1	1	0.212909	0.355446	1	0.77827	1	0.212909	1
M18876	MAHADEVAN_IMATINIB_RESISTANCE_UP	c2	22	Homo sapiens	17325667	Top genes up-regulated in the GIST (gastrointestinal stromal tumor) cell line resistant to imatinib [PubChem=5291] compared to the parental cell line sensitive to the drug.	0.73746	0.497416	1	1	1	1	1	1	0.187549	1	1	1
M11367	MAHADEVAN_IMATINIB_RESISTANCE_DN	c2	20	Homo sapiens	17325667	Top genes down-regulated in the GIST (gastrointestinal stromal tumor) cell line resistant to imatinib [PubChem=5291] compared to the parental cell line sensitive to the drug.	0.309546	1	1	1	1	1	1	1	1	1	1	1
M17830	TOMIDA_METASTASIS_UP	c2	26	Homo sapiens	17260014	Up-regulated genes associated with the acquision of metastatic potential in LNM35 cells (large cell lung cancer).	0.458485	1	1	1	1	1	1	1	1	1	1	1
M2583	TOMIDA_METASTASIS_DN	c2	18	Homo sapiens	17260014	Down-regulated genes associated with the acquision of metastatic potential in LNM35 cells (large cell lung cancer).	1	1	1	1	1	1	1	1	1	1	1	1
M6195	HWANG_PROSTATE_CANCER_MARKERS	c2	28	Homo sapiens	16799640	Proteins implicated in prostate carcinogenesis.	0.226782	0.0537453	1	1	0.00417716	1	0.0741923	1	1	0.0909369	1	1
M6967	HU_ANGIOGENESIS_UP	c2	21	Homo sapiens	15592519	Up-regulated genes that separate angiogenic from non-angiogenic non-small cell lung carcinoma (NSCLC) samples.	0.684909	0.0194623	1	1	0.00192785	1	1	1	1	1	1	1
M18833	HU_ANGIOGENESIS_DN	c2	37	Homo sapiens	15592519	Down-regulated genes that separate angiogenic from non-angiogenic non-small cell lung carcinoma (NSCLC) samples.	0.307939	1	1	1	1	1	1	1	1	1	1	1
M10156	BEGUM_TARGETS_OF_PAX3_FOXO1_FUSION_UP	c2	59	Homo sapiens	15688035	Genes up-regulated in SaOS-2 cells (osteosarcoma) upon expression of PAX3-FOXO1 [GeneID=5077;2308] fusion protein off an adenoviral vector.	0.672532	0.837237	1	1	0.181721	1	1	1	0.103155	1	1	1
M1147	DARWICHE_PAPILLOMA_PROGRESSION_RISK	c2	78	Mus musculus	17525749	Genes that classify progression risk of benign papilloma samples: low vs high risk.	0.0530371	0.888278	1	1	0.215036	1	1	1	0.484007	1	1	1
M1168	SHIRAISHI_PLZF_TARGETS_UP	c2	10	Homo sapiens	16862184	Genes up-regulated in A375 and 397 cells (melanoma) by forced expression of PLZF [GeneID=7704] off adenovirus vector.	1	0.268478	1	1	1	1	1	1	0.0900636	1	1	1
M2530	SHIRAISHI_PLZF_TARGETS_DN	c2	9	Homo sapiens	16862184	Genes down-regulated in A375 and 397 cells (melanoma) by forced expression of PLZF [GeneID=7704] off adenovirus vector.	0.421267	0.0294861	1	1	1	1	1	1	1	1	1	1
M1149	MOTAMED_RESPONSE_TO_ANDROGEN_DN	c2	6	Homo sapiens	16832351	Genes down-regulated in ovarian epithelial cells in response to dihydrotestosterone (DHT) [PubChem=10635].	1	1	1	1	1	1	1	1	1	1	1	1
M1150	RAMJAUN_APOPTOSIS_BY_TGFB1_VIA_SMAD4_UP	c2	10	Mus musculus	16909112	Apoptotic genes dependent on SMAD4 [GeneID=4089] and up-regulated in AML12 cells (hepatocytes) after stimulation with TGFB1 [GeneID=7040].	1	0.0361176	1	1	1	1	1	1	1	1	1	1
M1151	RAMJAUN_APOPTOSIS_BY_TGFB1_VIA_SMAD4_DN	c2	10	Mus musculus	16909112	Apoptotic genes dependent on SMAD4 [GeneID=4089] and down-regulated in AML12 cells (hepatocytes) after stimulation with TGFB1 [GeneID=7040].	0.455397	1	1	1	1	1	1	1	1	1	1	1
M1152	RAMJAUN_APOPTOSIS_BY_TGFB1_VIA_MAPK1_UP	c2	6	Mus musculus	16909112	Apoptotic genes dependent on MAPK1 [GeneID=5594] and up-regulated in AML12 cells (hepatocytes) after stimulation with TGFB1 [GeneID=7040].	1	1	1	1	1	1	1	1	1	1	1	1
M1154	RAMJAUN_APOPTOSIS_BY_TGFB1_VIA_MAPK1_DN	c2	8	Mus musculus	16909112	Apoptotic genes dependent on MAPK1 [GeneID=5594] and down-regulated in AML12 cells (hepatocytes) after stimulation with TGFB1 [GeneID=7040].	1	0.0234048	1	1	1	1	1	1	1	1	1	1
M18325	OLSSON_E2F3_TARGETS_UP	c2	25	Homo sapiens	16909110	Genes up-regulated in the 5637 cell line (bladder cancer) after knockdown of E2F3 [GeneID=1871] by RNAi.	0.396614	1	1	1	1	1	1	1	1	1	1	1
M10100	CHOI_ATL_ACUTE_STAGE	c2	6	Homo sapiens	16909099	Acute stage-specific genes for adult T cell leukemia (ATL).	1	1	1	1	1	1	1	1	1	1	1	1
M7507	CHOI_ATL_STAGE_PREDICTOR	c2	44	Homo sapiens	16909099	Genes used to predict the clinical stages of acute T-cell leukemia (ATL): chronic vs acute.	0.634941	1	1	1	1	1	1	1	1	0.115387	1	1
M16201	WONG_ENDMETRIUM_CANCER_UP	c2	25	Homo sapiens	17043662	Genes up-regulated in cancer endometrium samples compared to the normal endometrium.	1	1	1	1	1	1	1	1	1	1	1	1
M1311	WONG_ENDMETRIUM_CANCER_DN	c2	78	Homo sapiens	17043662	Genes down-regulated in cancer endometrium samples compared to the normal endometrium.	1	1	1	1	0.220457	1	1	1	0.00471521	0.217634	1	1
M9464	WONG_ENDOMETRIAL_CANCER_LATE	c2	9	Homo sapiens	17043662	Genes down-regulated in late stage (stage 3) endometrial cancers compared to the earlier stages (stage 1 and 2).	1	1	1	1	1	1	1	1	1	1	1	1
M2096	ABDULRAHMAN_KIDNEY_CANCER_VHL_DN	c2	13	Homo sapiens	17001320	Genes down-regulated in the RCC4 cells (renal cell carcinoma, RCC) expressing VHL [GeneID=7428] mutants Type 1 and 2B (associated with RCC) but not those of Type 2A and 2C (not associated with RCC).	0.0374651	1	1	1	1	1	1	1	0.0063929	1	1	1
M1156	KONG_E2F1_TARGETS	c2	11	Mus musculus	16909124	Genes up-regulated in MEF cells (embryonic fibroblast) at 16 h after serum stimulation and knockdown of E2F1 [GeneID=1869] by RNAi.	1	1	1	1	1	1	1	1	1	1	1	1
M14455	TANAKA_METHYLATED_IN_ESOPHAGEAL_CARCINOMA	c2	102	Homo sapiens	17438526	Genes with hypermethylated DNA in all four esophageal squamous cell carcinoma (ESCC) lines analyzed.	0.683661	0.57742	1	1	1	1	0.234725	1	0.600482	1	0.135694	1
M1160	MARKS_ACETYLATED_NON_HISTONE_PROTEINS	c2	12	Homo sapiens	17322921	Non-histone proteins that are acetylated.	0.15503	1	1	1	1	1	0.0324854	1	1	1	1	1
M5989	IVANOV_MUTATED_IN_COLON_CANCER	c2	13	Homo sapiens	17086209	Genes mutated in colon cancer cell lines, identified using the GINI method described in the paper.	1	0.268478	1	1	1	1	1	1	1	0.0334622	1	1
M5315	TAKAYAMA_BOUND_BY_AR	c2	10	Homo sapiens	17297473	Genes whose promoters bound AR [GeneID=367] in LNCaP cells (prostate cancer) after exposure to the synthetic androgen R1881 [PubChem=13766], based on ChIP-chip analysis.	0.385	0.221269	1	1	0.0272495	1	1	1	1	1	1	1
M802	RIZ_ERYTHROID_DIFFERENTIATION_HBZ	c2	37	Mus musculus	17213805	Selected gradually up-regulated genes whose expression profile follows that of HBZ [GeneID=3050] in the TLX1 [GeneID=3195] Tet On iEBHX15-4 cells (pro-erythroblasts).	0.894606	0.315874	1	1	1	1	1	1	0.294921	1	1	1
M4203	LASTOWSKA_NEUROBLASTOMA_COPY_NUMBER_UP	c2	185	Homo sapiens	17533364	Genes with copy number gains in primary neuroblastoma tumors.	0.00635116	0.0264692	1	1	0.425736	1	1	1	0.444518	0.102842	0.214098	1
M14594	LASTOWSKA_NEUROBLASTOMA_COPY_NUMBER_DN	c2	799	Homo sapiens	17533364	Genes with copy number losses in primary neuroblastoma tumors.	0.00121666	0.0608014	1	1	0.197748	1	0.110449	0.356398	0.43693	0.396155	0.264047	1
M7999	RIZ_ERYTHROID_DIFFERENTIATION_HEMGN	c2	26	Mus musculus	17213805	Selected gradually up-regulated genes whose expression profile follows that of HEMGN [GeneID=55363] in the TLX1 [GeneID=3195] Tet On iEBHX15-4 cells (pro-erythroblasts).	1	0.190013	1	1	1	1	1	1	1	1	1	1
M15638	RIZ_ERYTHROID_DIFFERENTIATION_APOBEC2	c2	25	Mus musculus	17213805	Selected genes whose expression profile follows that of APOBEC2 [GeneID=10930] in the TLX1 [GeneID=3195] Tet On iEBHX15-4 cells (pro-erythroblasts).	0.752953	1	1	1	1	1	1	1	0.195188	1	1	1
M1854	RIZ_ERYTHROID_DIFFERENTIATION_6HR	c2	38	Mus musculus	17213805	Selected genes down-regulated in the TLX1 [GeneID=3195] Tet On iEBHX15-4 cells (pro-erythroblasts) at 6 h time point.	0.664312	1	1	1	0.123072	1	1	1	1	1	1	1
M4389	RIZ_ERYTHROID_DIFFERENTIATION_12HR	c2	36	Mus musculus	17213805	Selected genes down-regulated in the TLX1 [GeneID=3195] Tet On iEBHX15-4 cells (pro-erythroblasts) at 12 h time point.	0.880962	0.665425	1	1	1	1	1	1	1	1	1	1
M4391	PEREZ_TP53_TARGETS	c2	1198	Homo sapiens	17563751	Genes up-regulated in the HMEC cells (primary mammary epithelium) upon expression of TP53 [GeneID=7157] off adenoviral vector.	0.701497	0.975455	1	1	0.670662	1	0.289211	0.483278	0.0247251	0.246315	0.441443	1
M10761	PEREZ_TP63_TARGETS	c2	360	Homo sapiens	17563751	Genes up-regulated in the HMEC cells (primary mammary epithelium) upon expression of the transcriptionally active isoform of TP63 [GeneID=8626] off adenoviral vector.	0.957357	0.741506	0.0457447	1	0.00431718	1	0.576654	1	0.790994	0.0885594	1	1
M14566	PEREZ_TP53_AND_TP63_TARGETS	c2	208	Homo sapiens	17563751	Genes up-regulated in HMEC cells (primary mammary epithelium) upon expression of both of TP53 [GeneID=7157] and the transcriptionally active isoform of TP63 [GeneID=8626] off adenoviral vectors.	0.91701	0.662829	1	1	0.130185	1	0.395298	1	0.82186	0.0240668	1	1
M3346	RODRIGUES_NTN1_AND_DCC_TARGETS	c2	35	Homo sapiens	17334389	Genes down-regulated in HCT8/S11 cells (colon cancer) which lack DCC [GeneID=9423] and stably express NTN1 [GeneID=1630].	0.53491	0.608732	1	1	1	1	1	1	1	1	1	1
M1546	APPIERTO_RESPONSE_TO_FENRETINIDE_UP	c2	38	Homo sapiens	17213814	Genes up-regulated in A2780 cells (ovarian carcinoma) exposed to fenretinide [PubChem=1744].	0.634941	1	1	1	1	1	1	1	1	1	1	1
M2974	NAGY_TFTC_COMPONENTS_HUMAN	c2	18	Homo sapiens	17694077	Composition of the 2 MDa human TFTC complex containing KAT2A [GeneID=2648].	0.264915	1	1	1	1	1	1	1	1	1	1	1
M10514	NAGY_STAGA_COMPONENTS_HUMAN	c2	13	Homo sapiens	17694077	Composition of the 2 MDa human STAGA complex containing KAT2A [GeneID=2648].	0.15503	1	1	1	1	1	1	1	1	1	1	1
M5039	NAGY_PCAF_COMPONENTS_HUMAN	c2	9	Homo sapiens	17694077	Composition of the 2 MDa human PCAF complex.	0.0948657	1	1	1	1	1	1	1	1	1	1	1
M16468	SEIDEN_MET_SIGNALING	c2	20	Homo sapiens	16158056	Genes down-regulated both in vivo and in vitro upon activation of MET [GeneID=4233] signaling.	0.0860716	1	1	1	1	1	1	1	1	1	1	1
M4322	AUNG_GASTRIC_CANCER	c2	52	Homo sapiens	16331256	Selected genes specifically expressed in gastric cancer.	0.793058	0.784199	1	1	1	1	1	1	1	1	1	1
M6362	NAKAMURA_LUNG_CANCER	c2	9	Homo sapiens	16491115	Genes up-regulated in lung adenocarcinoma cell lines and not expressed in non-cancerous lung epithelial cells.	0.421267	1	1	1	1	1	1	1	0.081433	1	1	1
M16300	HAEGERSTRAND_RESPONSE_TO_IMATINIB	c2	9	Homo sapiens	16547494	Genes with the highest differential expression in primary tissue cultures of high grade glioma: responders vs non-responders to imatinib [PubChem=5291] treatment.	1	1	1	1	1	1	1	1	0.00302435	1	1	1
M1065	MIDORIKAWA_AMPLIFIED_IN_LIVER_CANCER	c2	55	Homo sapiens	16785998	Candidate genes in genomic amplification regions in hepatocellular carcinoma (HCC) samples.	0.543727	0.77733	1	1	1	0.0695379	0.12385	1	0.364574	1	1	1
M18630	ROVERSI_GLIOMA_COPY_NUMBER_DN	c2	54	Homo sapiens	16247447	Genes in the most frequently homozygous deleted loci in a panel of glioma cell lines.	0.170332	0.790856	1	1	1	0.00254344	1	1	1	0.0125396	1	1
M3231	SEIDEN_ONCOGENESIS_BY_MET	c2	89	Homo sapiens	16158056	Genes changed in xenograft tumors formed by DLD-1 or DKO-4 cells (colon cancer) overexpressing MET [GeneID=4233].	0.0485355	0.716587	1	1	1	1	1	1	0.0408111	0.241319	1	0.0160887
M1167	HUMMERICH_SKIN_CANCER_PROGRESSION_UP	c2	87	Mus musculus	16247483	Selected genes up-regulated during progression through benign to malignant skin tumors formed by treatment with DMBA and TPA [PubChem=6001;4792] chemicals in the two stage skin carcinogenesis model.	0.76173	0.0177246	1	0.0172726	1	1	1	1	1.78685e-05	1	1	1
M9719	CAVARD_LIVER_CANCER_MALIGNANT_VS_BENIGN	c2	32	Homo sapiens	16314847	Genes identified by subtractive hybridization comparing malignant and benign components of a hepatocellular carcinoma (HCC) in a pre-existing liver adenoma in a morphologically normal liver.	0.570246	1	1	1	1	1	1	1	0.0361894	1	1	1
M2569	KLEIN_TARGETS_OF_BCR_ABL1_FUSION	c2	45	Homo sapiens	16205638	Genes changed in pre-B lymphoblastic leukemia cells with BCR-ABL1 fusion [GeneID=613, 25] vs normal pre-B lymphocytes.	0.259706	0.152883	1	1	1	1	1	1	1	1	0.0639264	1
M6712	ROVERSI_GLIOMA_LOH_REGIONS	c2	45	Homo sapiens	16247447	Genes in the most frequently heterozygous deleted loci of a panel of glioma cell lines.	0.729404	0.38326	1	1	1	1	0.111687	1	1	1	1	1
M11028	ROVERSI_GLIOMA_COPY_NUMBER_UP	c2	99	Homo sapiens	16247447	Genes in the most frequently gained loci in a panel of glioma cell lines.	0.618332	0.300328	1	1	0.267616	1	0.0254428	1	0.57307	1	1	1
M7248	RASHI_RESPONSE_TO_IONIZING_RADIATION_3	c2	46	Mus musculus	16314843	Cluster 3: genes activated by ionizing radiation regardless of ATM [GeneID=472] status.	0.469323	0.38326	1	1	1	1	1	1	0.333805	1	1	1
M3141	RASHI_RESPONSE_TO_IONIZING_RADIATION_4	c2	49	Mus musculus	16314843	Cluster 4: genes repressed by ionizing radiation regardless of ATM [GeneID=472] status.	0.107122	0.739572	1	1	0.138111	1	1	1	1	1	1	1
M15659	RASHI_RESPONSE_TO_IONIZING_RADIATION_5	c2	132	Mus musculus	16314843	Cluster 5: early responding genes activated in ATM [GeneID=472] deficient but not in the wild type tissues.	0.109981	0.0138139	1	1	0.346885	0.168927	0.287837	1	0.687824	1	1	1
M1172	IWANAGA_E2F1_TARGETS_INDUCED_BY_SERUM	c2	24	Rattus norvegicus	16288221	Genes up-regulated in REF52 cells (embryonic fibroblast) by expression of E2F1 [GeneID=1869] that were also induced at 16 hr after serum stimulation.	0.309546	1	1	1	1	1	1	1	1	1	1	1
M15351	SUZUKI_AMPLIFIED_IN_ORAL_CANCER	c2	17	Homo sapiens	17599052	High-level amplifications detected in oral squamous cell carcinoma (OSCC) lines by array-CGH analysis.	0.64416	1	0.00254567	1	1	1	1	1	1	1	0.0251838	1
M1173	HESSON_TUMOR_SUPPRESSOR_CLUSTER_3P21_3	c2	8	Homo sapiens	17533367	Genes in the tumor suppressor cluster of the 3p21.3 region.	0.0598117	0.196536	1	1	1	1	1	1	1	1	1	1
M15154	MARTIN_INTERACT_WITH_HDAC	c2	40	Homo sapiens	17694086	Interaction partners of class IIa histone deacetylases (HDAC).	0.208203	1	1	1	0.129118	1	1	1	1	0.00816022	1	1
M1375	LASTOWSKA_COAMPLIFIED_WITH_MYCN	c2	43	Homo sapiens	17533364	Genes co-amplified within MYCN [GeneID=4613] in primary neuroblastoma tumors.	0.340856	1	1	1	1	0.00125274	1	1	1	1	1	1
M8779	LI_LUNG_CANCER	c2	41	Homo sapiens	16369491	Proteins showing significant overexpression in lung cancer cell lines relative to normal bronchial epithelial cell lines.	0.0916041	0.722736	1	1	1	1	1	1	0.056657	1	1	1
M8411	LINDGREN_BLADDER_CANCER_WITH_LOH_IN_CHR9Q	c2	116	Homo sapiens	16532037	Genes down-regulated in urothelial cell carcinoma (UCC) tumors with LOH on 9q as compared to the tumors showing retention.	0.36638	0.36333	1	1	1	1	1	1	1	1	1	1
M17424	NAKAMURA_ALVEOLAR_EPITHELIUM	c2	5	Homo sapiens	16491115	Differentiation markers for normal alveolar epithelium cells.	1	1	1	1	1	1	1	1	1	1	1	1
M14511	NAKAMURA_BRONCHIAL_AND_BRONCHIOLAR_EPITHELIA	c2	7	Homo sapiens	16491115	Differentiation markers for normal bronchiolar and bronchial epithelial cells.	1	1	1	1	1	1	1	1	1	1	1	1
M13656	NAKAMURA_LUNG_CANCER_DIFFERENTIATION_MARKERS	c2	13	Homo sapiens	16491115	14 candidate differentiation markers in lung adenocarcinoma cells, noncancerous lung cells and peripheral blood cells.	1	1	1	1	1	1	1	1	1	1	1	1
M14183	MYLLYKANGAS_AMPLIFICATION_HOT_SPOT_17	c2	19	Homo sapiens	16751803	Amplification hot spot 17: colocalized fragile sites and cancer genes in the 1q11-q44 region.	1	1	1	1	1	1	1	1	1	0.0626335	1	1
M16402	MYLLYKANGAS_AMPLIFICATION_HOT_SPOT_24	c2	14	Homo sapiens	16751803	Amplification hot spot 24: colocalized fragile sites and cancer genes in the 1q21-q24 region.	1	1	1	1	1	1	1	1	1	1	1	1
M16082	MYLLYKANGAS_AMPLIFICATION_HOT_SPOT_25	c2	9	Homo sapiens	16751803	Amplification hot spot 25: colocalized fragile sites and cancer genes in the 2q13-q36 region.	0.0948657	1	1	1	1	1	1	1	1	1	1	1
M8754	MYLLYKANGAS_AMPLIFICATION_HOT_SPOT_7	c2	7	Homo sapiens	16751803	Amplification hot spot 7: colocalized fragile sites and cancer genes in the 3q26.3-q29 region.	1	1	1	1	1	1	1	1	1	1	1	1
M3815	MYLLYKANGAS_AMPLIFICATION_HOT_SPOT_27	c2	10	Homo sapiens	16751803	Amplification hot spot 27: colocalized fragile sites and cancer genes in the 5p15.3-p15.1; 5p12-q35 region.	1	0.0361176	1	1	1	1	1	1	1	1	1	1
M7559	MYLLYKANGAS_AMPLIFICATION_HOT_SPOT_15	c2	10	Homo sapiens	16751803	Amplification hot spot 15: colocalized fragile sites and cancer genes in the 6p25-p11.1 region.	1	1	1	1	1	1	1	1	1	1	1	1
M762	MYLLYKANGAS_AMPLIFICATION_HOT_SPOT_29	c2	8	Homo sapiens	16751803	Amplification hot spot 29: colocolized fragile sites and cancer genes in the 7p22-p13 region.	0.385	1	1	1	1	1	1	1	1	1	1	1
M9239	MYLLYKANGAS_AMPLIFICATION_HOT_SPOT_9	c2	8	Homo sapiens	16751803	Amplification hot spot 9: colocolized fragile sites and cancer genes in the 8p23-q12; 8q23 region.	0.305513	1	1	1	1	1	1	1	1	1	1	1
M9291	MYLLYKANGAS_AMPLIFICATION_HOT_SPOT_16	c2	9	Homo sapiens	16751803	Amplification hot spot 16: colocolized fragile sites and cancer genes in the 8q11.1-q24.3 region.	0.421267	1	1	1	1	1	1	1	1	1	1	1
M7778	EBAUER_TARGETS_OF_PAX3_FOXO1_FUSION_DN	c2	49	Homo sapiens	17525748	Genes down-regulated in Rh4 cells (alveolar rhabdomyosarcoma, ARMS) after knockdown of the PAX3-FOXO1 [GeneiD=5077;2308] fusion protein by RNAi for 72 hr.	0.272961	0.160302	1	1	0.144055	1	1	1	0.0667751	1	1	1
M5304	MYLLYKANGAS_AMPLIFICATION_HOT_SPOT_8	c2	12	Homo sapiens	16751803	Amplification hot spot 8: colocolized fragile sites and cancer genes in the 9q11-34 region.	0.13421	1	1	1	1	1	1	1	1	1	1	1
M13194	MYLLYKANGAS_AMPLIFICATION_HOT_SPOT_23	c2	19	Homo sapiens	16751803	Amplification hot spot 23: colocolized fragile sites and cancer genes in the 11q12-q25 region.	1	0.430414	1	1	1	1	1	1	0.156267	1	1	1
M1176	MYLLYKANGAS_AMPLIFICATION_HOT_SPOT_2	c2	5	Homo sapiens	16751803	Amplification hot spot 2: colocolized fragile sites and cancer genes in the 12p13-p11.1 region.	1	1	1	1	1	1	1	1	1	1	1	1
M8406	MYLLYKANGAS_AMPLIFICATION_HOT_SPOT_21	c2	6	Homo sapiens	16751803	Amplification hot spot 21: colocolized fragile sites and cancer genes in the 12q13-q21 region.	0.305513	0.171019	1	1	1	1	1	1	1	1	1	1
M14194	MYLLYKANGAS_AMPLIFICATION_HOT_SPOT_30	c2	5	Homo sapiens	16751803	Amplification hot spot 30: colocolized fragile sites and cancer genes in the 12q21-q24.3 region.	1	1	1	1	1	1	1	1	1	1	1	1
M1179	MYLLYKANGAS_AMPLIFICATION_HOT_SPOT_6	c2	6	Homo sapiens	16751803	Amplification hot spot 6: colocolized fragile sites and cancer genes in the 17p13-p11.1 region.	0.261999	1	1	1	1	1	1	1	0.0460885	1	1	1
M2135	LUI_THYROID_CANCER_CLUSTER_1	c2	52	Homo sapiens	15608688	Cluster 1: genes with similar expression profiles across follicular thyrorid carcinoma (FTC) samples.	0.514675	1	1	1	1	1	1	1	0.35244	1	1	1
M7343	LUI_THYROID_CANCER_CLUSTER_2	c2	43	Homo sapiens	15608688	Cluster 2: genes with similar expression profiles across follicular thyroid carcinoma (FTC) samples.	0.691748	0.713915	1	1	1	1	1	1	0.314637	1	1	1
M11594	MYLLYKANGAS_AMPLIFICATION_HOT_SPOT_22	c2	11	Homo sapiens	16751803	Amplification hot spot 22: colocolized fragile sites and cancer genes in the 22q11.1-q13s region.	0.0131223	1	1	1	1	1	1	1	1	1	1	1
M5931	MYLLYKANGAS_AMPLIFICATION_HOT_SPOT_1	c2	6	Homo sapiens	16751803	Amplification hot spot 1: colocolized fragile sites and cancer genes in the Xp22.3-p11.1 region.	1	1	1	1	0.0205065	1	1	1	1	1	1	1
M2750	MYLLYKANGAS_AMPLIFICATION_HOT_SPOT_13	c2	6	Homo sapiens	16751803	Amplification hot spot 13: colocolized fragile sites and cancer genes in the Xq12-q28 region.	1	1	1	1	1	1	1	1	1	1	1	1
M14308	GRASEMANN_RETINOBLASTOMA_WITH_6P_AMPLIFICATION	c2	14	Homo sapiens	16007192	Genes changed in retinoblastoma tumors with respect to chromosome 6p amplifications.	0.546187	1	1	1	1	1	1	1	1	1	1	1
M16381	SCHLOSSER_SERUM_RESPONSE_UP	c2	127	Homo sapiens	15516975	Cluster 1: genes up-regulated in B493-6 cells (B lymphocytes) upon serum stimulation but not by affected by MYC [GeneID=4609].	0.82085	0.480545	1	1	1	1	1	1	0.0960673	1	1	1
M15801	SCHLOSSER_SERUM_RESPONSE_AUGMENTED_BY_MYC	c2	107	Homo sapiens	15516975	Cluster 2: genes up-regulated in B493-6 cells (B lymphocytes) by serum alone or in combination with MYC [GeneID=4609] but not by MYC alone.	0.337209	0.0286468	1	1	1	1	1	1	0.596676	1	0.134391	1
M16789	SCHLOSSER_MYC_AND_SERUM_RESPONSE_SYNERGY	c2	33	Homo sapiens	15516975	Cluster 3: genes strongly up-regulated in B493-6 cells (B lymphocytes) by a combination of MYC [GeneID=4609] and serum but not by each of them alone.	0.848154	0.0144532	1	1	1	1	1	1	1	1	1	1
M14278	SCHLOSSER_MYC_TARGETS_AND_SERUM_RESPONSE_UP	c2	48	Homo sapiens	15516975	Cluster 5: genes up-regulated in B493-6 cells (B lymphocytes) by MYC [GeneID=4609] alone or in combination with serum but not by serum alone.	0.469323	0.145577	1	1	0.138111	1	1	1	1	1	1	1
M15055	MATTIOLI_MULTIPLE_MYELOMA_SUBGROUPS	c2	17	Homo sapiens	15735737	Genes differentially expressed in multiple myeloma (MM) patients: comparison of MGUS-like vs PCL-like samples; MGUS=monoclonal gammopathy of undetermined significance, PCL=plasma cell leukemia.	0.242558	0.39364	1	1	1	1	1	1	1	0.0530074	1	1
M18467	MATTIOLI_MULTIPLE_MYELOMA_WITH_14Q32_TRANSLOCATIONS	c2	37	Homo sapiens	15735737	Genes expressed in multiple myeloma (MM) patients carrying specific translocations involving the immunoglobulin heavy chain (IGH) locus at 14q32.	0.848154	0.62079	1	1	1	1	1	1	1	1	1	1
M10394	FARMER_BREAST_CANCER_CLUSTER_7	c2	20	Homo sapiens	15897907	Cluster 7: selected apocrine and luminal genes clustered together across breast cancer samples.	0.28727	1	1	1	1	1	1	1	1	1	1	1
M4988	JAERVINEN_AMPLIFIED_IN_LARYNGEAL_CANCER	c2	40	Homo sapiens	16715129	Genes whose expression was increased due to copy number gain in laryngeal cancer tumors (both in primary cultures and cell lines).	0.887992	0.0981254	1	1	1	1	1	1	0.288224	1	1	1
M3021	KOBAYASHI_RESPONSE_TO_ROMIDEPSIN	c2	19	Homo sapiens	16186804	Genes up-regulated in MM-LH cells (malignant melanoma) after treatment with the HDAC inhibitor romidepsin (FK228) [PubChem=5352062].	0.64416	0.412314	1	1	1	1	1	1	1	1	1	1
M1182	LA_MEN1_TARGETS	c2	25	Mus musculus	16449969	Genes up-regulated in cells expressing MEN1 [GeneID=4221].	0.767532	0.527905	1	1	1	1	0.0639341	1	0.202755	1	1	1
M12026	LUND_SILENCED_BY_METHYLATION	c2	15	Rattus norvegicus	16568090	Genes up-regulated in FE-8 cells (fibroblasts) upon treatment with azacitidine [PubChem=9444].	1	1	1	1	0.0439074	1	1	1	1	1	1	1
M17074	AIYAR_COBRA1_TARGETS_UP	c2	40	Homo sapiens	17043641	Genes up-regulated in T47D cells (breast cancer) after COBRA1 [GeneID=25920] knockdown by RNAi.	1	0.104465	1	1	1	1	1	1	0.294921	1	1	1
M13606	AIYAR_COBRA1_TARGETS_DN	c2	29	Homo sapiens	17043641	Genes down-regulated in T47D cells (breast cancer) after COBRA1 [GeneID=25920] knockdown by RNAi.	0.478281	1	1	1	1	1	1	1	1	1	1	1
M10150	LI_CISPLATIN_RESISTANCE_DN	c2	33	Homo sapiens	17072341	Genes consistently down-regulated in ACRP cells (ovarian cancer, resistant to cisplatin [PubChem=2767]) compared to the parental sensitive A2780 cells, regardless of cisplatin exposure.	1	0.62079	1	1	0.101581	1	1	1	1	1	1	1
M4717	LI_CISPLATIN_RESISTANCE_UP	c2	26	Homo sapiens	17072341	Genes consistently up-regulated in ACRP cells (ovarian cancer, resistant to cisplatin [PubChem=2767]) compared to the parental sensitive A2780 cells, regardless of cisplatin exposure.	0.396614	0.512899	1	1	0.00282705	1	1	1	0.0195007	0.0753184	1	1
M1184	HERNANDEZ_ABERRANT_MITOSIS_BY_DOCETACEL_4NM_UP	c2	23	Homo sapiens	17099726	Genes up-regulated in MCF7 cells (breast cancer, normal TP53 [GeneID=7157]) undergoing aberrant mitosis and necrosis after treatment wiht 4 nM docetaxel [PubChem=148124].	0.720996	0.135344	1	1	1	1	1	1	1	1	1	1
M1185	HERNANDEZ_ABERRANT_MITOSIS_BY_DOCETACEL_4NM_DN	c2	6	Homo sapiens	17099726	Genes down-regulated in MCF7 cells (breast cancer, normal TP53 [GeneID=7157]) undergoing aberrant mitosis and necrosis after treatment wiht 4 nM docetaxel [PubChem=148124].	0.305513	1	1	1	1	1	1	1	1	1	1	1
M1186	HERNANDEZ_MITOTIC_ARREST_BY_DOCETAXEL_1_UP	c2	35	Homo sapiens	17099726	Genes up-regulated in MCF7 cells (breast cancer, normal TP53 [GeneID=7157]) undergoing mitotic arrest and apoptosis after treatment with 100 nM docetaxel [PubChem=148124].	1	0.235499	1	1	1	1	1	1	1	1	1	1
M1188	HERNANDEZ_ABERRANT_MITOSIS_BY_DOCETACEL_2NM_UP	c2	71	Homo sapiens	17099726	Genes up-regulated in MDA-MB-231 cells (breast cancer, mutated TP53 [GeneID=7157]) undergoing aberrant mitosis and necrosis after treatment with 2 nM docetaxel [PubChem=148124].	0.525973	0.590239	1	1	1	1	1	1	1	0.19597	0.0916605	1
M1191	HERNANDEZ_ABERRANT_MITOSIS_BY_DOCETACEL_2NM_DN	c2	22	Homo sapiens	17099726	Genes down-regulated in MDA-MB-231 cells (breast cancer, mutated TP53 [GeneID=7157]) undergoing aberrant mitosis and necrosis after treatment with 2 nM docetaxel [PubChem=148124].	0.375258	0.497416	1	1	1	1	1	1	1	1	1	1
M1192	HERNANDEZ_MITOTIC_ARREST_BY_DOCETAXEL_2_UP	c2	61	Homo sapiens	17099726	Genes up-regulated in MDA-MB-231 cells (breast cancer, mutated TP53 [GeneID=7157]) undergoing mitotic arrest and apoptosis after treatment with 100 nM docetaxel [PubChem=148124].	0.222447	0.508075	1	1	0.173176	1	1	1	1	1	1	1
M1193	HERNANDEZ_MITOTIC_ARREST_BY_DOCETAXEL_2_DN	c2	18	Homo sapiens	17099726	Genes down-regulated in MDA-MB-231 cells (breast cancer, mutated TP53 [GeneID=7157]) undergoing mitotic arrest and apoptosis after treatment with 100 nM docetaxel [PubChem=148124].	0.598145	1	1	1	1	1	1	0.00970045	1	1	1	1
M6840	XU_HGF_SIGNALING_NOT_VIA_AKT1_6HR	c2	25	Homo sapiens	17099727	Genes changed similarly in DU-145 cells (prostate cancer) in the absence and presence of a dominant negative form of AKT1 [GeneID=207] upon exposure to HGF [GeneID=3082] for 6 h.	0.180344	0.178828	1	1	1	0.0368219	1	1	0.210251	1	1	1
M11954	XU_HGF_SIGNALING_NOT_VIA_AKT1_48HR_UP	c2	35	Homo sapiens	17099727	Genes up-regulated in DU-145 cells (prostate cancer) in the absence and presence of a dominant negative form of AKT1 [GeneID=207] upon exposure to HGF [GeneID=3082] for 48 h.	0.570246	0.632477	1	1	1	1	1	1	0.0361894	1	1	1
M17359	XU_HGF_TARGETS_INDUCED_BY_AKT1_48HR_UP	c2	13	Homo sapiens	17099727	Genes up-regulated in DU-145 cells (prostate cancer) in the absence but not in the presence of a dominant negative form of AKT1 [GeneID=207] upon exposure to HGF [GeneID=3082] for 48 h.	0.517742	1	1	1	1	1	1	1	1	1	1	1
M10500	XU_HGF_TARGETS_REPRESSED_BY_AKT1_UP	c2	10	Homo sapiens	17099727	Genes up-regulated in DU-145 cells (prostate cancer) in the presence but not in the absence of a dominant negative form of AKT1 [GeneID=207] upon exposure to HGF [GeneID=3082] for 48 h.	0.455397	0.268478	1	1	1	1	1	1	1	1	1	1
M10855	XU_HGF_TARGETS_REPRESSED_BY_AKT1_DN	c2	88	Homo sapiens	17099727	Genes down-regulated in DU-145 cells (prostate cancer) in the presence but not in the absence of a dominant negative form of AKT1 [GeneID=207] upon exposure to HGF [GeneID=3082] for 48 h.	0.857908	0.100208	1	1	1	1	1	1	1	1	1	1
M18117	XU_AKT1_TARGETS_48HR	c2	9	Homo sapiens	17099727	Genes up-regulated in DU-145 cells (prostate cancer) expressing a dominant negative form of AKT1 [GeneID=207] upon sham-treatment for 48 h (as a control for the HGF [GeneID=3082] experiments).	1	1	1	1	1	1	1	1	1	1	1	1
M4095	SHI_SPARC_TARGETS_UP	c2	24	Homo sapiens	17213807	Genes up-regulated in glioma cell lines after knockdown of SPARC [GeneID=6678] by RNAi.	1	0.512899	1	1	1	1	1	1	0.195188	0.0753184	1	1
M6946	SHI_SPARC_TARGETS_DN	c2	13	Homo sapiens	17213807	Genes down-regulated in glioma cell lines after knockdown of SPARC [GeneID=6678] by RNAi.	0.517742	1	1	1	0.0405985	1	0.0324854	1	0.107084	1	1	1
M3495	AGARWAL_AKT_PATHWAY_TARGETS	c2	11	Homo sapiens	15592509	Angiogenic and metastatic genes changed in RKO cells (colorectal cancer) upon perturbation of key components of AKT pathway.	0.455397	1	1	1	1	1	1	1	1	1	1	1
M16304	NEBEN_AML_WITH_FLT3_OR_NRAS_UP	c2	8	Homo sapiens	15674343	Genes up-regulated in acute myeloid leukemia (AML) samples with constitutively activated FLT3 [GeneID=2322] or with activating point mutations within NRAS [GeneID=4893].	1	1	1	1	1	1	1	1	1	1	1	1
M12530	NEBEN_AML_WITH_FLT3_OR_NRAS_DN	c2	12	Homo sapiens	15674343	Genes down-regulated in acute myeloid leukemia (AML) samples with constitutively activated FLT3 [GeneID=2322] or with activating point mutations within NRAS [GeneID=4893].	0.00405809	1	1	1	1	1	1	1	1	1	1	1
M12802	SNIJDERS_AMPLIFIED_IN_HEAD_AND_NECK_TUMORS	c2	37	Homo sapiens	15824737	Genes from the recurrent amplicons in 89 samples of oral squamous cell carcinoma (SCC).	0.00449641	0.675739	1	1	1	1	1	1	1	1	1	1
M1194	NAISHIRO_CTNNB1_TARGETS_WITH_LEF1_MOTIF	c2	8	Homo sapiens	15735679	Genes regulated by CTNNB1 [GeneID=1499] and whose promoters contain binding sites for LEF1 [GeneID=51176].	1	1	1	1	0.0272495	1	0.0217738	1	1	1	1	1
M11268	WHITE_NEUROBLASTOMA_WITH_1P36.3_DELETION	c2	20	Homo sapiens	15829979	Genes within the smallest region of consistend deletion (SRD) within 1p36.3 area across a large collection of neuroblastoma cell lines and biopsy samples.	0.684909	0.114636	1	1	1	1	1	1	1	1	1	1
M18597	BEGUM_TARGETS_OF_PAX3_FOXO1_FUSION_AND_PAX3	c2	7	Homo sapiens	15688035	Genes up-regulated in SaOS-2 cells (osteosarcoma) upon expression of PAX3-FOXO1 [GeneID=5077;2308] but down-regulated by PAX3 expression off adenoviral vectors.	0.346463	1	1	1	1	1	1	1	1	1	1	1
M5218	SILIGAN_BOUND_BY_EWS_FLT1_FUSION	c2	46	Homo sapiens	15735734	Genes bound by EWSR1-FLT1 [GeneID=2130;2321] fusion but whose expression did not change in STA-ET-7.2 cells (Ewing's sarcoma) after knockdown of EWSR1-FLT1 by RNAi.	0.246581	0.739572	1	1	0.138111	1	1	1	1	1	1	1
M18941	KORKOLA_EMBRYONAL_CARCINOMA	c2	11	Homo sapiens	15870693	Genes predicting the embryonic carcinoma (EC) subtype of nonseminomatous male germ cell tumors (NSGCT).	1	1	1	1	1	1	1	1	1	1	1	1
M6250	KORKOLA_YOLK_SAC_TUMOR	c2	65	Homo sapiens	15870693	Genes predicting the yolk sac tumor (YS) subtype of nonseminomatous male germ cell tumors (NSGCT).	0.110661	1	1	1	0.176034	1	1	1	0.0972543	1	1	1
M11690	KORKOLA_CHORIOCARCINOMA	c2	7	Homo sapiens	15870693	Genes predicting the choriocarcinoma (CC) of nonseminomatous male germ cell tumors (NSGCT).	1	1	1	1	1	1	1	1	0.0550494	1	1	1
M9044	HEIDENBLAD_AMPLIFIED_IN_PANCREATIC_CANCER	c2	57	Homo sapiens	15688027	Genes amplified and up-regulated more than twofold in at least two out of 10 pancreatic cancer cell lines studied.	0.326893	0.447641	1	1	1	1	1	1	1	1	1	1
M1197	TERAMOTO_OPN_TARGETS_CLUSTER_1	c2	15	Mus musculus	15516973	Cluster 1: genes whose up-regulation peaked one day after knockdown of OPN [GeneID=6696] by RNAi in the NIH3T3 cells (fibroblasts) transformed by activated HRAS [GeneID=3265].	0.198199	1	1	1	1	1	1	1	1	1	1	1
M1198	TERAMOTO_OPN_TARGETS_CLUSTER_3	c2	7	Mus musculus	15516973	Cluster 3: genes whose up-regulation peaked 3 days after knockdown of OPN [GeneID=6696] by RNAi in the NIH3T3 cells (fibroblasts) transformed by activated HRAS [GeneID=3265].	0.0444301	1	1	1	1	1	1	1	0.0550494	1	1	1
M1199	TERAMOTO_OPN_TARGETS_CLUSTER_4	c2	15	Mus musculus	15516973	Cluster 4: genes whose up-regulation peaked 4 days after knockdown of OPN [GeneID=6696] by RNAi in the NIH3T3 cells (fibroblasts) transformed by activated HRAS [GeneID=3265].	0.220286	1	1	1	1	1	1	1	0.132022	1	1	1
M1201	TERAMOTO_OPN_TARGETS_CLUSTER_5	c2	7	Mus musculus	15516973	Cluster 5: genes whose up-regulation peaked 5 days after knockdown of OPN [GeneID=6696] by RNAi in the NIH3T3 cells (fibroblasts) transformed by activated HRAS [GeneID=3265].	1	1	1	1	1	1	1	1	1	1	1	1
M1202	TERAMOTO_OPN_TARGETS_CLUSTER_6	c2	26	Mus musculus	15516973	Cluster 6: genes exhibiting prolonged up-regulation (>72 h) after knockdown of OPN [GeneID=6696] by RNAi in the NIH3T3 cells (fibroblasts) transformed by activated HRAS [GeneID=3265].	0.767532	0.527905	1	1	0.0795717	1	1	1	1	1	1	1
M1203	TERAMOTO_OPN_TARGETS_CLUSTER_7	c2	18	Mus musculus	15516973	Cluster 7: genes down-regulated early (within 24 h) after knockdown of OPN [GeneID=6696] by RNAi in the NIH3T3 cells (fibroblasts) transformed by activated HRAS [GeneID=3265].	0.264915	1	1	1	1	1	1	1	1	1	1	1
M1204	TERAMOTO_OPN_TARGETS_CLUSTER_8	c2	8	Mus musculus	15516973	Cluster 8: genes showing sustained pattern of down-regulation after knockdown of OPN [GeneID=6696] by RNAi in the NIH3T3 cells (fibroblasts) transformed by activated HRAS [GeneID=3265].	1	1	1	1	0.0238838	1	1	1	1	1	1	1
M1208	YORDY_RECIPROCAL_REGULATION_BY_ETS1_AND_SP100_DN	c2	72	Homo sapiens	15592518	Genes down-regulated in HUVEC cells (endothelium) by ETS1 [GeneID=2113] which were up-regulated by SP100 [GeneID=6672].	0.977012	0.123384	1	1	0.192978	1	0.157045	1	1	0.190462	1	1
M1211	YORDY_RECIPROCAL_REGULATION_BY_ETS1_AND_SP100_UP	c2	22	Homo sapiens	15592518	Genes up-regulated in HUVEC cells (endothelium) by ETS1 [GeneID=2113] which were down-regulated by SP100 [GeneID=6672].	1	0.085378	1	1	1	1	0.0430819	1	1	1	1	1
M16941	DACOSTA_ERCC3_ALLELE_XPCS_VS_TTD_UP	c2	28	Homo sapiens	15608684	Genes up-regulated in fibroblasts expressing different mutant forms of ERCC3 [GeneID=2071]: XP/CS (xeroderma pigmentosum (XP) and Cockraine's syndrome (CS)) vs TTD (trichothiodystrophy).	1	0.212638	1	1	1	1	1	1	1	1	1	1
M7439	DACOSTA_ERCC3_ALLELE_XPCS_VS_TTD_DN	c2	34	Homo sapiens	15608684	Genes down-regulated in fibroblasts expressing different mutant forms of ERCC3 [GeneID=2071]: XP/CS (xeroderma pigmentosum (XP) and Cockraine's syndrome (CS)) vs TTD (trichothiodystrophy).	0.857118	0.632477	1	1	1	1	1	1	0.260799	1	1	1
M17421	DACOSTA_LOW_DOSE_UV_RESPONSE_VIA_ERCC3_XPCS_UP	c2	14	Homo sapiens	15608684	Genes up-regulated in fibroblasts expressing the XP/CS mutant form of ERCC3 [GeneID=2071], after low dose UVC irradiation.	1	1	1	1	1	1	1	1	1	1	1	1
M14105	DACOSTA_LOW_DOSE_UV_RESPONSE_VIA_ERCC3_XPCS_DN	c2	9	Homo sapiens	15608684	Genes down-regulated in fibroblasts expressing the XP/CS mutant form of ERCC3 [GeneID=2071], after low dose UVC irradiation.	1	1	1	1	1	1	1	1	0.0727209	1	1	1
M16713	DIRMEIER_LMP1_RESPONSE_LATE_DN	c2	30	Homo sapiens	15674340	Cluster 4: genes down-regulated in B2264-19/3 cells (primary B lymphocytes) within 60-180 min after activation of LMP1 (an oncogene encoded by Epstein-Barr virus, EBV).	0.088455	0.224046	1	1	1	1	1	1	1	1	1	1
M18260	HEIDENBLAD_AMPLICON_8Q24_UP	c2	41	Homo sapiens	15688027	Up-regulated genes whose expression is associated with amplification of the 8q24 chromosome region in pancreatic cancer cell lines.	0.340856	0.0919484	1	1	1	1	1	1	1	1	1	1
M11584	HEIDENBLAD_AMPLICON_8Q24_DN	c2	39	Homo sapiens	15688027	Down-regulated genes whose expression is associated with amplification of the 8q24 chromosome region in pancreatic cancer cell lines.	0.357283	0.675739	1	1	0.116984	1	1	1	1	1	1	1
M8231	HEIDENBLAD_AMPLICON_12P11_12_UP	c2	36	Homo sapiens	15688027	Up-regulated genes whose expression is associated with amplification of the 12p11-12 chromosome in pancreatic cancer cell lines.	0.29151	0.632477	1	1	1	1	1	1	1	1	1	1
M1602	HEIDENBLAD_AMPLICON_12P11_12_DN	c2	25	Homo sapiens	15688027	Down-regulated genes whose expression is associated with amplification of the 12p11-12 chromosome in pancreatic cancer cell lines.	0.264915	1	1	1	1	1	1	1	1	1	1	1
M10198	FUNG_IL2_SIGNALING_2	c2	11	Homo sapiens	15735688	Genes up-regulated by IL2 [GeneID=3558] in T1 cells (primary thymocytes immortalized by Tax, an HTLV-1 encoded gene).	1	0.291	1	1	1	1	1	1	0.0986136	1	1	1
M14139	FUNG_IL2_SIGNALING_1	c2	10	Homo sapiens	15735688	Genes up-regulated by IL2 [GeneID=3558] in both primary thymocytes and T1 cells (primary thymocytes immortalized by Tax, an HTLV-1 encoded gene).	1	1	1	1	0.0339467	1	1	1	1	1	0.0148892	1
M5058	FUNG_IL2_TARGETS_WITH_STAT5_BINDING_SITES_T1	c2	9	Homo sapiens	15735688	Genes with putative STAT5 [GeneID=6777] binding sites; up-regulated by IL2 [GeneID=3558] only in T1 cells (primary thymocytes immortalized by Tax, an HTLV-1 encoded gene).	1	0.245242	1	1	1	1	1	1	1	1	1	1
M19436	FUNG_IL2_TARGETS_WITH_STAT5_BINDING_SITES	c2	7	Homo sapiens	15735688	Genes with putative STAT5 [GeneID=6777] binding sites; up-regulated by IL2 [Gene D=3558] in both primary thymocytes and T1 cells (primary thymocytes immortalized by Tax, an HTLV-1 encoded gene).	1	1	1	1	0.0238838	1	1	1	1	1	1	1
M17374	SASAKI_TARGETS_OF_TP73_AND_TP63	c2	12	Homo sapiens	15856012	Genes up-regulated in DLD1 cells (colon cancer) by p73 beta [GeneID=7161] or by and p63 gamma [GeneID=8626] but not by p53 [GeneID=7157].	1	1	1	1	1	1	1	1	0.00456379	1	1	1
M1538	YANAGIHARA_ESX1_TARGETS	c2	29	Homo sapiens	15897875	Genes down-regulated in U2-OS Tet-On cells (osteosarcoma) after induction of ESX1 [GeneID=80712] expression.	0.211034	1	1	1	1	1	1	1	0.225034	1	1	1
M10202	TSUNODA_CISPLATIN_RESISTANCE_UP	c2	15	Homo sapiens	15608674	Genes up-regulated in bladder cancer cells resistant to cisplatin [PubChem=2767] compared to the parental cells sensitive to the drug.	0.176406	1	1	1	1	1	1	1	0.0063929	1	1	1
M5014	TSUNODA_CISPLATIN_RESISTANCE_DN	c2	50	Homo sapiens	15608674	Genes down-regulated in bladder cancer cells resistant to cisplatin [PubChem=2767] compared to the parental cells sensitive to the drug.	0.946056	0.437165	1	1	0.152896	1	1	1	0.0103424	1	1	1
M12398	MAINA_HYPOXIA_VHL_TARGETS_UP	c2	6	Homo sapiens	15824735	Genes up-regulated by hypoxia in RCC4 cells (renal cell carcinoma) engineered to stably express VHL [GeneID=7428] off a plasmid vector.	1	1	1	1	1	1	1	1	1	1	1	1
M12135	MARTORIATI_MDM4_TARGETS_NEUROEPITHELIUM_DN	c2	160	Mus musculus	15608685	Genes down-regulated in apoptotic tissues (neuroepithelium) after MDM4 [GeneID=4194] knockout.	0.209961	0.267651	1	1	0.386494	1	0.05741	1	0.382661	0.382127	1	1
M1216	LI_WILMS_TUMOR_ANAPLASTIC_DN	c2	5	Homo sapiens	15531917	Selected down-regulated genes distinguishing between Wilms tumors of different histological types: anaplastic vs favorable histology.	1	1	1	1	1	1	1	1	1	1	1	1
M1218	BORLAK_LIVER_CANCER_EGF_UP	c2	54	Mus musculus	15674348	Genes up-regulated in hepatocellular carcinoma (HCC) developed by transgenic mice overexpressing a secretable form of EGF [GeneID=1950] in liver.	0.957721	0.214883	1	1	1	1	1	1	0.0857627	1	1	1
M1696	WOOD_EBV_EBNA1_TARGETS_UP	c2	110	Homo sapiens	17486072	Genes up-regulated in the Ad/AH cells (adenocarcinoma) engineered to stably express the Epstein-Barr virus (EBV) gene EBNA1.	0.104309	0.426111	1	1	0.00618076	1	1	1	0.0189556	1	1	1
M19460	WOOD_EBV_EBNA1_TARGETS_DN	c2	48	Homo sapiens	17486072	Genes down-regulated in the Ad/AH cells (adenocarcinoma) engineered to stably express the Epstein-Barr virus (EBV) gene EBNA1.	0.0565843	0.770244	1	1	1	1	1	1	0.0720422	1	1	1
M9032	MOHANKUMAR_HOXA1_TARGETS_DN	c2	173	Homo sapiens	17213808	Down-regulated in MCF7 cells (breast cancer) by HOXA1 [GeneID=3198].	0.936581	0.831	1	1	1	1	0.331791	1	0.749095	1	1	1
M1238	DAWSON_METHYLATED_IN_LYMPHOMA_TCL1	c2	59	Mus musculus	17260020	Genes hypermethylated in at least one of the lymphoma tumors of transgenic mice overexpressing TCL1 [GeneID=8115] in germinal center B lymphocytes.	0.598664	0.0755457	1	1	1	1	1	1	1	1	1	1
M17044	WANG_HCP_PROSTATE_CANCER	c2	106	Homo sapiens	17486081	Genes with the high-CpG-density promoters (HCP) that were up-regulated in 1542-CP3TX cells (prostate cancer) compared to 1542-NPTX (normal prostate).	0.385928	0.200334	1	1	1	1	1	1	0.615353	0.291452	1	1
M1240	JOHANSSON_BRAIN_CANCER_EARLY_VS_LATE_DN	c2	43	Mus musculus	15750623	Genes down-regulated in early vs late brain tumors induced by retroviral delivery of PDGFB [GeneID=5155].	0.453783	0.731286	1	1	3.84342e-32	1	1	1	0.327476	1	1	1
M1243	WIEMANN_TELOMERE_SHORTENING_AND_CHRONIC_LIVER_DAMAGE_UP	c2	10	Mus musculus	15608677	Genes up-regulated by telomere shortening due to the knockout of TERC [GeneID=7012] in the presence of chronic liver damage.	1	1	1	1	1	1	1	1	1	1	1	1
M12942	MAINA_VHL_TARGETS_UP	c2	10	Homo sapiens	15824735	Genes up-regulated in RCC4 cells (renal cell carcinoma) engineered to stably express VHL [GeneID=7428] off a plasmid vector.	1	1	1	1	1	1	1	1	0.00236687	1	1	1
M7160	JAZAG_TGFB1_SIGNALING_UP	c2	106	Homo sapiens	15592526	Genes up-regulated in PANC-1-puro cells (pancreatic cancer) stimulated by TGF1B [GeneID=7040] for 2 h.	0.542066	0.598145	1	1	0.0466878	1	0.241046	1	1	1	1	1
M12455	JAZAG_TGFB1_SIGNALING_DN	c2	35	Homo sapiens	15592526	Genes down-regulated in PANC-1-puro cells (pancreatic cancer) stimulated by TGF1B [GeneID=7040] for 2 h.	0.848154	0.62079	1	1	1	1	1	1	1	1	0.0454621	1
M13424	JAZAG_TGFB1_SIGNALING_VIA_SMAD4_UP	c2	107	Homo sapiens	15592526	Genes up-regulated in PANC-1-S4KD cells (pancreatic cancer; SMAD4 [GeneID=4089] knocked down by RNAi) after stimulation by TGF1B [GeneID=7040] for 2 h.	0.683661	0.57742	1	1	1	1	1	1	0.0633741	1	1	1
M18705	JAZAG_TGFB1_SIGNALING_VIA_SMAD4_DN	c2	65	Homo sapiens	15592526	Genes down-regulated in PANC-1-S4KD cells (pancreatic cancer; SMAD4 [GeneID=4089] knocked down by RNAi) after stimulation by TGF1B [GeneID=7040] for 2 h.	0.876129	0.847128	1	1	1	1	1	1	0.432773	1	0.086178	1
M16114	SIMBULAN_UV_RESPONSE_NORMAL_DN	c2	33	Homo sapiens	16007217	Genes down-regulated in HFK cells (primary keratinocytes) in response to UVB irradiation.	0.10704	1	1	1	1	1	1	1	1	1	1	1
M3732	SIMBULAN_UV_RESPONSE_IMMORTALIZED_DN	c2	31	Homo sapiens	16007217	Genes down-regulated in response to UVB radiation in HFK cells (keratinocytes) immortalized by overexpression of HPV E6 and E7 viral oncogenes.	0.0072559	1	1	1	1	1	1	1	0.246694	0.0971112	1	1
M1247	CEBALLOS_TARGETS_OF_TP53_AND_MYC_UP	c2	19	Homo sapiens	15856024	Genes up-regulated in K562 cells (chronic myelogenous leukemia, CML) expressing TP53 and MYC [GeneID=7157;4609].	0.28727	0.0167653	1	1	1	1	1	1	1	1	1	1
M1253	INAMURA_LUNG_CANCER_SCC_UP	c2	13	Homo sapiens	16007138	Up-regulated genes characteristic to the squamous cell carcinoma (SCC) type of non-small cell lung cancer (NSCLC).	1	1	1	1	1	1	1	1	1	1	1	1
M1255	INAMURA_LUNG_CANCER_SCC_DN	c2	13	Homo sapiens	16007138	Down-regulated genes characteristic to the squamous cell carcinoma (SCC) type of non-small cell lung cancer (NSCLC).	0.517742	1	1	1	1	1	1	1	1	1	1	1
M1256	INAMURA_LUNG_CANCER_SCC_SUBTYPES_UP	c2	14	Homo sapiens	16007138	Up-regulated genes discriminating between two subtypes of squamous cell carcinoma (SCC) type of non-small cell lung cancer: SSC-A vs SSC-B.	0.487516	0.291	1	1	1	1	1	1	1	1	1	1
M8445	KIM_MYC_AMPLIFICATION_TARGETS_UP	c2	202	Homo sapiens	16116477	Genes positively correlated with amplifications of MYC [GeneID=4609] in SCLC (small cell lung cancer) cell lines.	0.0230449	0.112795	1	1	1	1	1	1	0.514579	0.128271	0.240971	1
M6319	KIM_MYC_AMPLIFICATION_TARGETS_DN	c2	97	Homo sapiens	16116477	Genes negatively correlated with amplifications of MYC [GeneID=4609] in SCLC (small cell lung cancer) cell lines.	0.588022	0.934467	1	1	1	1	1	1	0.560757	1	1	1
M18532	KIM_MYCN_AMPLIFICATION_TARGETS_UP	c2	93	Homo sapiens	16116477	Genes positively correlated with amplifications of MYCN [GeneID=4613] in the SCLC (small cell lung cancer) cell lines.	0.965898	0.932377	1	1	1	0.121251	0.211101	1	1	1	1	1
M2919	KIM_MYCN_AMPLIFICATION_TARGETS_DN	c2	107	Homo sapiens	16116477	Genes negatively correlated with amplifications of MYCN [GeneID=4613] in the SCLC (small cell lung cancer) cell lines.	0.665795	0.563237	1	1	0.0425751	1	1	1	0.0123606	0.276765	1	1
M5329	KIM_MYCL1_AMPLIFICATION_TARGETS_UP	c2	14	Homo sapiens	16116477	Genes positively correlated with amplifications of MYCL1 [GeneID=4610] in SCLC (small cell lung cancer) cell lines.	1	1	1	1	1	1	1	1	1	1	1	1
M5624	KIM_MYCL1_AMPLIFICATION_TARGETS_DN	c2	19	Homo sapiens	16116477	Genes negatively correlated with amplifications of MYCL1 [GeneID=4610] in SCLC (small cell lung cancer) cell lines.	0.64416	0.412314	1	1	1	1	1	1	1	1	1	1
M1293	YANG_BREAST_CANCER_ESR1_DN	c2	24	Homo sapiens	16261164	Genes down-regulated in early primary breast tumors expressing ESR1 [GeneID=2099] vs the ESR1 negative ones.	0.396614	1	1	1	1	1	1	1	1	1	1	1
M10541	YANG_BREAST_CANCER_ESR1_LASER_UP	c2	32	Homo sapiens	16261164	Genes up-regulated in laser microdissected (LCM) samples of early primary breast tumors expressing ESR1 [GeneID=2099] vs the ESR1 negative ones.	0.19554	0.556547	1	1	1	1	1	1	1	1	1	1
M11078	YANG_BREAST_CANCER_ESR1_LASER_DN	c2	47	Homo sapiens	16261164	Genes down-regulated in laser microdissected (LCM) samples of early primary breast tumors expressing ESR1 [GeneID=2099] vs the ESR1 negative ones.	0.499783	1	1	1	1	1	1	1	1	1	1	1
M10748	YANG_BREAST_CANCER_ESR1_BULK_UP	c2	26	Homo sapiens	16261164	Genes up-regulated in bulk samples from early primary breast tumors expressing ESR1 [GeneID=2099] vs the ESR1 negative samples.	0.417625	0.527905	1	1	1	1	1	1	1	1	1	1
M5483	YANG_BREAST_CANCER_ESR1_BULK_DN	c2	22	Homo sapiens	16261164	Genes down-regulated in bulk samples from early primary breast tumors expressing ESR1 [GeneID=2099] vs the ESR1 negative samples.	0.720996	0.481442	1	1	1	1	1	0.0135563	1	1	1	1
M1263	WANG_RESPONSE_TO_BEXAROTENE_UP	c2	34	Mus musculus	16247446	Genes up-regulated in the mouse lung cancer model and which reverted to normal levels upon treatment with bexarotene [PubChem=82146].	0.29151	0.0744523	1	1	1	1	1	1	1	0.103244	1	1
M1264	WANG_RESPONSE_TO_BEXAROTENE_DN	c2	30	Mus musculus	16247446	Genes down-regulated in the mouse lung cancer model and which reverted to normal levels upon treatment with bexarotene [PubChem=82146].	1	0.224046	1	1	1	1	1	1	1	1	0.0425904	1
M6656	HASINA_NOL7_TARGETS_UP	c2	13	Homo sapiens	16205646	Genes up-regulated in SiHa cells (cervical carcinoma) by stable expression of NOL7 [GeneID=51406] off a plasmid vector.	0.546187	1	1	1	1	1	1	1	0.115475	1	1	1
M596	HASINA_NOL7_TARGETS_DN	c2	13	Homo sapiens	16205646	Genes down-regulated in SiHa cells (cervical carcinoma) by stable expression of NOL7 [GeneID=51406] off a plasmid vector.	0.487516	0.291	1	1	1	1	1	1	1	1	1	1
M7407	KONDO_HYPOXIA	c2	8	Homo sapiens	16247469	Genes up-regulated in HSC-2/8 cells (chondrosarcoma) under hypoxic conditions.	1	1	1	1	1	1	1	1	0.0639266	1	0.0104451	1
M1267	HOWLIN_PUBERTAL_MAMMARY_GLAND	c2	67	Mus musculus	16278680	Genes up-regulated in pubertal mammary glands compared to mammary glands from other developmental stages.	0.525973	0.590239	1	1	1	1	1	1	0.121408	0.19597	1	1
M1269	KREPPEL_CD99_TARGETS_DN	c2	7	Homo sapiens	16314831	Genes down-regulated in ESFT cells (Ewing's sarcoma family of tumors) after knockdown of CD99 [GeneID=4267] by RNAi.	1	1	1	1	1	1	1	1	1	1	1	1
M19508	HATADA_METHYLATED_IN_LUNG_CANCER_UP	c2	370	Homo sapiens	16407832	Genes with hypermethylated DNA in lung cancer samples.	0.995798	0.713242	1	1	0.0290068	0.399335	0.236726	1	0.00136031	1	0.399335	1
M11680	HATADA_METHYLATED_IN_LUNG_CANCER_DN	c2	35	Homo sapiens	16407832	Genes with unmethylated DNA in lung cancer samples.	1	0.224046	1	1	1	1	1	1	0.239542	1	1	1
M17456	CALVET_IRINOTECAN_SENSITIVE_VS_RESISTANT_UP	c2	5	Homo sapiens	16501609	Genes up-regulated in neuroblastoma xenografts: sensitive vs resistant to the topoisomerase inhibitor irinotecan [GeneID=3750].	1	1	1	1	1	1	1	1	1	0.0168714	1	1
M1750	CALVET_IRINOTECAN_SENSITIVE_VS_REVERTED_UP	c2	5	Homo sapiens	16501609	Genes up-regulated in neuroblastoma xenografts: resistant vs those that reverted to be sensitive to the topoisomerase inhibitor irinotecan [PubChem=3750].	1	1	1	1	1	1	1	1	0.0460885	1	1	1
M1271	CALVET_IRINOTECAN_SENSITIVE_VS_REVERTED_DN	c2	5	Homo sapiens	16501609	Genes down-regulated in neuroblastoma xenografts: resistant vs those that reverted to be sensitive to the topoisomerase inhibitor irinotecan [PubChem=3750].	1	1	1	1	1	1	1	1	1	1	1	1
M17300	KARAKAS_TGFB1_SIGNALING	c2	18	Homo sapiens	16619041	Genes up-regulated by TGFB1 [GeneID=7040] in MCF10A cells (breast cancer): both wild-type and those lacking p21 [GeneID=1026].	0.665153	1	1	1	1	1	1	1	1	1	1	1
M1275	SHETH_LIVER_CANCER_VS_TXNIP_LOSS_PAM2	c2	168	Mus musculus	16607285	Cluster PAM2: genes up-regulated in hepatocellular carcinoma (HCC) vs normal liver tissue from mice deficient for TXNIP [GeneID=10628].	0.567285	0.0218192	1	1	0.415656	1	0.067772	1	0.000666053	0.0975211	1	1
M1277	SHETH_LIVER_CANCER_VS_TXNIP_LOSS_PAM3	c2	75	Mus musculus	16607285	Cluster PAM3: genes most highly up-regulated in hepatocellular carcinoma (HCC) vs normal liver tissue from mice deficient for TXNIP [GeneID=10628].	0.934283	0.898312	1	1	0.223154	1	1	1	0.00062059	1	1	1
M1281	SHETH_LIVER_CANCER_VS_TXNIP_LOSS_PAM5	c2	108	Mus musculus	16607285	Cluster PAM5: genes changed exclusively in hepatocellular carcinoma (HCC) samples from 27 month old mice deficient for TXNIP [GeneID=10628].	0.977421	0.947398	1	1	1	1	0.228352	1	1	0.274289	0.131778	1
M1284	SHETH_LIVER_CANCER_VS_TXNIP_LOSS_PAM6	c2	54	Mus musculus	16607285	Cluster PAM6: genes changed exclusively in normal liver tissue adjacent to hepatocellular carcinoma (HCC) from mice deficient for TXNIP [GeneID=10628].	0.180355	0.797308	1	1	1	1	1	0.0326282	1	1	1	1
M1285	SCHMAHL_PDGF_SIGNALING	c2	9	Mus musculus	17143286	These genes form a a network that controls specific processes downstream of PDGF signaling.	0.385	1	1	1	1	1	1	1	1	1	1	1
M19148	TOMLINS_PROSTATE_CANCER_UP	c2	40	Homo sapiens	17173048	Genes up-regulated in prostate cancer vs benign prostate tissue, based on a meta-analysis of five gene expression profiling studies.	0.649871	0.685735	1	1	1	1	1	1	1	1	1	1
M9054	TOMLINS_METASTASIS_UP	c2	14	Homo sapiens	17173048	Top genes up-regulated in hormone refractory metastatic prostate cancer compared to localized prostate cancer.	0.572955	1	1	1	1	1	0.037798	1	1	1	1	1
M7090	TOMLINS_METASTASIS_DN	c2	20	Homo sapiens	17173048	Top genes down-regulated in hormone refractory metastatic prostate cancer compared to localized prostate cancer.	0.64416	1	1	1	1	1	1	1	1	0.0562269	1	1
M7084	LIANG_HEMATOPOIESIS_STEM_CELL_NUMBER_LARGE_VS_TINY_UP	c2	41	Mus musculus	17220891	Genes up-regulated in LSK cells (bone marrow) as a function of a QTL for the size of hematopoietic stem cell (HSC) population: comparison of congenic B.D. chr3 (BD, large HSC size) vs parental B6 strain (tiny HSC size).	0.894606	0.315874	1	1	1	1	1	1	0.294921	0.118398	1	1
M870	LIANG_HEMATOPOIESIS_STEM_CELL_NUMBER_LARGE_VS_TINY_DN	c2	43	Mus musculus	17220891	Genes down-regulated in LSK cells (bone marrow) as a function of a QTL for the size of hematopoietic stem cell (HSC) population: comparison of congenic B.D. chr3 (BD, large HSC size) vs parental B6 strain (tiny HSC size).	0.137864	0.281497	1	1	1	1	0.0893729	1	0.0404381	1	1	1
M10245	LIANG_HEMATOPOIESIS_STEM_CELL_NUMBER_SMALL_VS_HUGE_UP	c2	40	Mus musculus	17220891	Genes up-regulated in LSK cells (bone marrow) as a function of a QTL for the size of hematopoietic stem cell (HSC) population: comparison of congenic D.B. Chr 3 (DB, small HSC population) vs parental D2 strain (huge HSC population).	0.357283	0.675739	1	1	0.00683949	1	1	1	1	1	1	1
M19655	LIANG_HEMATOPOIESIS_STEM_CELL_NUMBER_SMALL_VS_HUGE_DN	c2	33	Mus musculus	17220891	Genes down-regulated in LSK cells (bone marrow) as a function of a QTL for the size of hematopoietic stem cell (HSC) population: comparison of congenic D.B. Chr 3 (DB, small HSC population) vs parental D2 strain (huge HSC population).	0.53491	0.608732	1	1	0.098469	1	1	1	0.032127	1	1	1
M2267	SPIELMAN_LYMPHOBLAST_EUROPEAN_VS_ASIAN_2FC_UP	c2	13	Homo sapiens	17206142	Genes up-regulated more than two-fold in lymphoblastoid cell lines from European population compared to those from Asian population.	0.517742	1	1	1	1	1	1	1	1	1	1	1
M5754	SPIELMAN_LYMPHOBLAST_EUROPEAN_VS_ASIAN_2FC_DN	c2	21	Homo sapiens	17206142	Genes down-regulated more than two-fold in lymphoblastoid cell lines from European population compared to those from Asian population.	0.0979222	1	1	1	1	1	1	1	1	1	0.028106	1
M1289	HUI_MAPK14_TARGETS_UP	c2	20	Mus musculus	17468757	Genes up-regulated in fetal liver (days E13.5 and E15.5) samples from embryo-specific Cre-lox knockout of MAPK14 [GeneID=1432].	1	0.447957	1	1	1	1	1	1	1	1	1	1
M14238	BALLIF_DEVELOPMENTAL_DISABILITY_P16_P12_DELETION	c2	13	Homo sapiens	17704777	Candidate genes in the pericentromeric microdeletion in 16p11.2-p12.2 associated with developmental disabilities.	1	1	1	1	1	1	1	1	0.00544285	1	1	1
M821	SCHLESINGER_METHYLATED_IN_COLON_CANCER	c2	10	Homo sapiens	17200670	Genes expressed in normal colon; they undergo down-regulation in tumors through DNA methylation.	0.455397	1	1	1	1	1	1	1	1	1	1	1
M9416	JIANG_CORE_DUPLICON_GENES	c2	13	Homo sapiens	17922013	Genes mapped to core duplicons - elements shared by a majority of segmental duplication blocks.	1	1	1	1	1	0.0104451	1	1	0.0639266	1	1	1
M11288	SCHLESINGER_METHYLATED_DE_NOVO_IN_CANCER	c2	88	Homo sapiens	17200670	Genes bearing H3K27me3 mark or whose promoters are bound by the polycomb proteins SUZ12 or EED [GeneID=23512;8726]; their DNA is methylated de novo in cancer.	0.962231	0.480366	0.0125365	1	0.252218	1	0.20673	1	0.186691	0.249056	1	1
M16720	GOERING_BLOOD_HDL_CHOLESTEROL_QTL_CIS	c2	13	Homo sapiens	17873875	Top scoring cis-regulated QTL (quantitative trait loci) influencing blood levels of high-density lipoprotein (HDL) cholesterol.	0.0301095	1	1	1	0.0405985	1	1	1	1	1	1	1
M18000	GOERING_BLOOD_HDL_CHOLESTEROL_QTL_TRANS	c2	14	Homo sapiens	17873875	Top scoring trans-regulated expression quantitative trait loci (eQTL) influencing blood levels of high-density lipoprotein (HDL) cholesterol.	0.114098	1	1	1	1	1	1	1	1	1	1	1
M1399	KHETCHOUMIAN_TRIM24_TARGETS_UP	c2	46	Mus musculus	18026104	Retinoic acid-responsive genes up-regulated in hepatocellular carcinoma (HCC) samples of TRIM24 [GeneID=8805] knockout mice.	0.0518317	0.415896	1	1	0.147012	1	1	1	6.94815e-05	1	1	1
M5125	KHETCHOUMIAN_TRIM24_TARGETS_DN	c2	8	Mus musculus	18026104	Retinoic acid-responsive genes down-regulated in hepatocellular carcinoma (HCC) samples of TRIM24 [GeneID=8805] knockout mice.	0.0767005	1	1	1	1	1	1	1	0.0727209	1	1	1
M1233	OHM_METHYLATED_IN_ADULT_CANCERS	c2	27	Homo sapiens	17211412	Genes showing frequent DNA methylation and which are silenced in adult cancers but remain unmethylated in embryonic carcinoma and embryonic stem (ES) cells.	0.806312	0.570211	1	1	1	1	1	1	1	1	1	1
M6244	OHM_EMBRYONIC_CARCINOMA_UP	c2	6	Homo sapiens	17211412	Genes with a high basal transcription state in undifferentiated embryonic carcinoma cells.	1	1	1	1	1	1	1	1	1	1	1	1
M13398	OHM_EMBRYONIC_CARCINOMA_DN	c2	8	Homo sapiens	17211412	Genes with low to medium basal transcription state in undifferentiated embryonic carcinoma cells.	1	1	1	1	1	1	1	1	1	1	1	1
M16169	ALCALA_APOPTOSIS	c2	87	Homo sapiens	17621274	Genes able to induce cell death in an expression cDNA library screen.	0.055201	0.252295	1	1	1	1	1	1	0.543788	0.246486	1	1
M4786	OKAWA_NEUROBLASTOMA_1P36_31_DELETION	c2	22	Homo sapiens	17667943	Genes in the smallest region of deletion (SRD) in 1p36.3 area in neuroblastoma samples.	0.73746	0.145988	1	1	1	1	1	1	1	1	1	1
M16692	COWLING_MYCN_TARGETS	c2	43	Homo sapiens	17704800	Genes down-regulated by MYCN [GeneID=4613] but not by its transactivation-defficient, trunkated form N-Myc-delta-73.	0.691748	0.713915	1	1	0.129118	1	1	1	0.0542194	1	1	1
M18536	FALVELLA_SMOKERS_WITH_LUNG_CANCER	c2	81	Homo sapiens	17724461	Genes that distinguish normal from cancer (lung adenocarcinoma) samples and smokers from non-smoking subjects.	0.826421	0.199745	1	1	1	1	0.186762	1	0.156633	1	1	1
M15122	OZEN_MIR125B1_TARGETS	c2	23	Homo sapiens	17891175	Potential targets of MIR125B1 [GeneID=406911] microRNA which are up-regulated in prostate cancer.	0.00800881	1	1	1	1	1	1	1	1	1	1	1
M1295	GALIE_TUMOR_STEMNESS_GENES	c2	6	Mus musculus	17998939	Stemness-related genes changed in A17 carcinomas (MTC, mesenchymal tumor cells) compared with the mesenchymal stem cells (MSC).	1	1	1	1	1	1	0.0163744	1	0.0550494	1	1	1
M6452	KAUFFMANN_MELANOMA_RELAPSE_DN	c2	6	Homo sapiens	17891185	DNA repair and replication genes down-regulated in melanoma patients who will relapse vs patients who will not.	1	1	1	1	1	1	1	1	1	1	1	1
M10196	WILLIAMS_ESR1_TARGETS_DN	c2	6	Homo sapiens	17700529	The 'ER-alpha profile': genes down-regulated in T47D cells (breast cancer, ESR2 [GeneID=2100] Tet-Off) upon activation of ESR1 [GeneID=2099] by estradiol (E2) [PubChem=5757].	1	1	1	1	1	1	1	1	1	1	1	1
M18326	WILLIAMS_ESR2_TARGETS_UP	c2	29	Homo sapiens	17700529	Genes uniquely up-regulated in T47D cells (breast cancer) by induction of ESR2 [GeneID=2100] expression in the Tet-Off system.	0.0565493	0.54245	1	1	1	1	1	1	1	1	1	1
M5714	WILLIAMS_ESR2_TARGETS_DN	c2	11	Homo sapiens	17700529	Genes uniquely down-regulated in T47D cells (breast cancer) by induction of ESR2 [GeneID=2100] expression in the Tet-Off system.	0.487516	0.291	1	1	1	1	1	1	0.0986136	1	1	1
M1298	GROSS_ELK3_TARGETS_UP	c2	27	Mus musculus	17704799	Genes up-regulated in SEND cells (skin endothelium) at normal oxygen (normoxia) conditions after knockdown of ELK3 [GeneID=2004] by RNAi.	0.794162	1	1	1	0.0859138	1	1	1	0.0245952	1	1	1
M1306	GROSS_HIF1A_TARGETS_UP	c2	7	Mus musculus	17704799	Genes up-regulated in SEND cells (skin endothelium) at normal oxygen (normoxia) conditions after knockdown of HIF1A [GeneID=3091] by RNAi.	1	1	1	1	1	1	1	1	1	1	1	1
M1313	GROSS_HYPOXIA_VIA_ELK3_ONLY_UP	c2	34	Mus musculus	17704799	Genes specifically up-regulated in SEND cells (skin endothelium) at hypoxia after knockdown of ELK3 [GeneID=2004] by RNAi.	0.307939	1	1	1	1	1	0.0868599	1	1	1	1	1
M1320	INGRAM_SHH_TARGETS_UP	c2	126	Mus musculus	17873912	Genes up-regulated in 10T1/2 cells (multipotent mesoderma) by expression of SHH [GeneID=6469].	0.539313	0.879043	1	1	0.0616819	1	1	1	0.00497344	0.329196	1	1
M1322	INGRAM_SHH_TARGETS_DN	c2	63	Mus musculus	17873912	Genes down-regulated in 10T1/2 cells (multipotent mesoderma) by expression of SHH [GeneID=6469].	0.968823	0.832054	1	1	0.016541	1	0.145334	1	0.416438	1	1	1
M1325	MARTIN_NFKB_TARGETS_UP	c2	44	Mus musculus	17934524	NF-kB-controlled genes up-regulated in endothelial cells in response to viral GPCR protein.	0.729404	1	1	1	1	1	1	1	0.333805	1	1	1
M1326	MARTIN_NFKB_TARGETS_DN	c2	11	Mus musculus	17934524	NF-kB-controlled genes down-regulated in endothelial cells in response to viral GPCR protein.	1	1	1	1	1	1	1	1	1	1	1	1
M1327	MARTIN_VIRAL_GPCR_SIGNALING_UP	c2	87	Mus musculus	17934524	Up-regulated genes in the expression signature of direct and paracrine viral GPCR signaling in endothelial cells.	0.962231	0.927995	1	0.0166808	0.0340488	1	1	1	0.186691	0.249056	1	1
M1330	MARTIN_VIRAL_GPCR_SIGNALING_DN	c2	53	Mus musculus	17934524	Down-regulated genes in the expression signature of direct and paracrine viral GPCR signaling in endothelial cells.	0.0264236	1	1	1	1	1	1	1	0.376482	1	1	1
M11984	FERREIRA_EWINGS_SARCOMA_UNSTABLE_VS_STABLE_DN	c2	96	Homo sapiens	17952124	Genes down-regulated in genomically unstable Ewing's sarcoma tumors compared to the stable ones.	0.608376	0.519005	1	1	0.265072	1	0.0249207	1	1	1	0.125213	1
M3782	NAKAYAMA_FRA2_TARGETS	c2	47	Homo sapiens	18071306	Genes down-regulated in ST1 cells (adult T-cell leukemia, ATL) after knockdown of FRA2 [GeneID=2355] by RNAi.	0.935243	0.405111	1	1	1	1	1	1	0.346287	1	1	1
M4324	LOPEZ_MBD_TARGETS_IMPRINTED_AND_X_LINKED	c2	17	Homo sapiens	18223687	X chromosome and imprinted genes up-regulated in HeLa cells (cervical cancer) after knockdown of the MBD (methyl-CpG binding domain) proteins by RNAi.	0.264915	1	1	1	1	1	1	1	1	1	1	1
M8759	ROPERO_HDAC2_TARGETS	c2	112	Homo sapiens	18264134	Genes up-regulated genes in cell lines with HDAC2 [GeneID=3066] loss of function (LOS).	0.683661	0.179094	1	1	1	1	0.234725	1	0.600482	1	0.135694	1
M13965	GOUYER_TUMOR_INVASIVENESS	c2	9	Homo sapiens	18317448	Genes up-regulated in constitutively invasive HT-29 5M21 cells (colon cancer) vs the parental non-invasive cells.	1	1	1	1	1	1	1	1	0.0639266	1	1	1
M18919	LIU_LIVER_CANCER	c2	35	Homo sapiens	18332864	Low abundance transcripts specific to hepatocellular carcinoma (HCC).	0.458485	0.556547	1	1	1	1	1	1	0.217677	1	1	1
M16584	LIU_BREAST_CANCER	c2	33	Homo sapiens	18332864	Low abundance transcripts specific for breast cancer.	0.19554	1	1	0.0051856	1	1	1	1	0.217677	0.0847209	1	1
M18988	LIU_NASOPHARYNGEAL_CARCINOMA	c2	72	Homo sapiens	18332864	Low abundance transcripts specific to nasopharyngeal carcinoma (NPC).	0.00403199	0.865147	1	1	0.198549	1	1	1	1	1	1	1
M18694	LIU_COMMON_CANCER_GENES	c2	64	Homo sapiens	18332864	Low abundance transcripts common to nasopharyngeal carcinoma (NPC), breast and liver tumors.	0.0350713	1	1	1	1	1	1	1	1	1	0.0765066	1
M4572	LOCKWOOD_AMPLIFIED_IN_LUNG_CANCER	c2	216	Homo sapiens	18391978	Overexpressed genes with amplified copy number across 27 non-small cell lung cancer (NSCLC) cell lines.	0.109905	0.248926	1	1	0.48988	1	0.415119	0.118949	0.0364747	1	1	1
M13167	FREDERICK_PRKCI_TARGETS	c2	10	Homo sapiens	18427549	Genes down-regulated in H1703 cells (non-small cell lung cancer, NSCLC) after knockdown of PRKCI [GeneID=5584] by RNAi.	0.421267	0.245242	1	1	1	1	1	1	0.081433	1	1	1
M1333	RAHMAN_TP53_TARGETS_PHOSPHORYLATED	c2	20	Homo sapiens	18438429	Proteins phosporylated in HCT116 cells (colon cancer) upon p53 [GeneID=7157] activation.	1	0.464961	1	1	1	1	1	1	0.172055	1	1	1
M8617	WEI_MIR34A_TARGETS	c2	146	Homo sapiens	18504438	Potential direct target genes for MIR34A [GeneID=407040] microRNA in IMR32 cells (neuroblastoma).	0.682157	0.231726	1	1	1	1	1	1	0.359129	1	1	1
M15025	LIAO_HAVE_SOX4_BINDING_SITES	c2	41	Homo sapiens	18504433	Genes up-regulated in the samples with intrahepatic metastatic hepatocellular carcinoma (HCC) vs primary HCC that also have putative binding sites for SOX4 [GeneID=6659].	0.704758	0.722736	1	1	1	1	1	1	0.321087	1	1	1
M13809	LIAO_METASTASIS	c2	544	Homo sapiens	18504433	Genes up-regulated in the samples with intrahepatic metastatic hepatocellular carcinoma (HCC) vs primary HCC.	0.363255	0.0495633	1	1	0.819026	0.166024	0.390163	1	0.0174762	0.497505	1	0.0941964
M1334	HASEGAWA_TUMORIGENESIS_BY_RET_C634R	c2	8	Mus musculus	18542059	Genes up-regulated in salivary, thyroid and mammary gland carcinomas developed in transgenic mice carrying RET [GeneID=5979] allele with the MEN2A mutation (C634R).	0.0767005	1	1	1	1	1	1	1	1	1	1	1
M3844	TONG_INTERACT_WITH_PTTG1	c2	57	Homo sapiens	18663361	Proteins that interact with PTTG1 [GeneID=9232], based on protein array.	0.326893	0.447641	1	1	1	1	1	1	0.370556	1	1	1
M18679	SCIAN_CELL_CYCLE_TARGETS_OF_TP53_AND_TP73_UP	c2	9	Homo sapiens	17982488	Cell cycle genes up-regulated in H1299 cells (lung cancer) after overexpression of either P53 or P73 [GeneID=7157;7161].	0.0767005	1	1	1	1	1	1	1	0.0727209	1	1	1
M7918	SCIAN_INVERSED_TARGETS_OF_TP53_AND_TP73_UP	c2	11	Homo sapiens	17982488	Genes that were inversely correlated in H1299 cells (lung cancer): up-regulated by P53 [GeneID=7157] and down-regulated by P73 [GeneID=7161].	0.114098	0.268478	1	1	1	1	1	1	0.0900636	1	1	1
M7184	GUENTHER_GROWTH_SPHERICAL_VS_ADHERENT_UP	c2	22	Homo sapiens	18037961	Genes up-regulated in glioblastoma cell lines displaying spherical growth (cluster-1) compared to those displaying semiadherent or adherent growth phenotype (cluster-2).	0.28727	1	1	1	1	1	1	1	1	1	1	1
M1511	GUENTHER_GROWTH_SPHERICAL_VS_ADHERENT_DN	c2	26	Homo sapiens	18037961	Genes down-regulated in glioblastoma cell lines displaying spherical growth (cluster-1) compared to those displaying semiadherent or adherent growth phenotype (cluster-2).	0.794162	1	1	1	1	1	1	1	3.88215e-06	1	1	1
M10651	SCHWAB_TARGETS_OF_BMYB_POLYMORPHIC_VARIANTS_DN	c2	16	Homo sapiens	18026132	Genes down-regulated in 293 cells (embryonic kidney) expressing polymorphic variants S427G (SNP ID=rs2070235) or I624M (SNP ID=rs11556379) of BMYB [GeneID=4605].	0.00971256	1	1	1	1	1	1	1	1	1	1	1
M3697	GOUYER_TATI_TARGETS_DN	c2	17	Homo sapiens	18317448	Genes down-regulated in constitutively invasive HT-29 5M21 cells (colon cancer) vs those expressing functionally inactive TATI [GeneID=6690].	1	0.39364	1	1	1	1	1	1	0.0096552	1	1	1
M11298	CAFFAREL_RESPONSE_TO_THC_UP	c2	32	Homo sapiens	18454173	Genes up-regulated in EVSA-T cells (breast cancer) treated THC (delta-9-tetrahydrocannabinol) [PubChem=6610319].	0.242743	1	1	1	1	1	1	1	0.239542	1	0.0425904	1
M17998	CAFFAREL_RESPONSE_TO_THC_DN	c2	32	Homo sapiens	18454173	Genes down-regulated in EVSA-T cells (breast cancer) treated THC (delta-9-tetrahydrocannabinol) [PubChem=6610319].	0.458485	0.190013	1	1	1	1	1	1	1	1	1	1
M17987	CAFFAREL_RESPONSE_TO_THC_8HR_5_UP	c2	15	Homo sapiens	18454173	Genes up-regulated in EVSA-T cells (breast cancer) treated with 5 micromolar THC (delta-9-tetrahydrocannabinol) [PubChem=6610319] for 8 h.	1	1	1	1	0.0372783	1	1	1	1	1	1	1
M2260	CAFFAREL_RESPONSE_TO_THC_8HR_5_DN	c2	12	Homo sapiens	18454173	Genes down-regulated in EVSA-T cells (breast cancer) treated with 5 micromolar THC (delta-9-tetrahydrocannabinol) [PubChem=6610319] for 8 h.	0.0948657	0.0294861	1	1	1	1	1	1	1	1	1	1
M1335	CAFFAREL_RESPONSE_TO_THC_8HR_3_UP	c2	5	Homo sapiens	18454173	Genes up-regulated in EVSA-T cells (breast cancer) treated with 3 micromolar THC (delta-9-tetrahydrocannabinol) [PubChem=6610319] for 8 h.	1	1	1	1	1	1	1	1	1	1	1	1
M14648	CAFFAREL_RESPONSE_TO_THC_8HR_3_DN	c2	10	Homo sapiens	18454173	Genes down-regulated in EVSA-T cells (breast cancer) treated with 3 micromolar THC (delta-9-tetrahydrocannabinol) [PubChem=6610319] for 8 h.	1	1	1	1	1	1	1	1	1	1	1	1
M5574	CAFFAREL_RESPONSE_TO_THC_24HR_3_DN	c2	13	Homo sapiens	18454173	Genes down-regulated in EVSA-T cells (breast cancer) after treatment with 3 micromolar THC (delta-9-tetrahydrocannabinol) [PubChem=6610319] for 24 h.	0.15503	1	1	1	1	1	1	1	1	1	1	1
M13585	CAFFAREL_RESPONSE_TO_THC_24HR_5_UP	c2	33	Homo sapiens	18454173	Genes up-regulated in EVSA-T cells (breast cancer) treated with 5 micromolar THC (delta-9-tetrahydrocannabinol) [PubChem=6610319] for 24 h.	0.458485	1	1	1	0.0859138	1	1	1	0.217677	1	1	1
M17042	CAFFAREL_RESPONSE_TO_THC_24HR_5_DN	c2	56	Homo sapiens	18454173	Genes down-regulated in EVSA-T cells (breast cancer) treated with 5 micromolar THC (delta-9-tetrahydrocannabinol) [PubChem=6610319] for 24 h.	0.286328	0.415896	1	1	1	1	1	1	1	1	1	1
M1336	RANKIN_ANGIOGENIC_TARGETS_OF_VHL_HIF2A_UP	c2	5	Mus musculus	18490920	Angiogenic genes up-regulated in hepatocytes after knockout of VHL and HIF2A [GeneID=7428;2034].	1	1	1	1	1	1	1	1	1	1	1	1
M1337	RANKIN_ANGIOGENIC_TARGETS_OF_VHL_HIF2A_DN	c2	8	Mus musculus	18490920	Angiogenic genes down-regulated in hepatocytes after knockout of VHL and HIF2A [GeneID=7428;2034].	0.385	1	1	1	1	1	1	1	1	1	1	1
M13616	SUH_COEXPRESSED_WITH_ID1_AND_ID2_UP	c2	18	Homo sapiens	18542061	Genes whose expression positively correlates with that of both ID1 and ID2 [GeneID=3397;3398] genes in a cohort of 285 patients with primaly AML (acule myelogenous leukemia) [PMID=15084694].	0.264915	0.0948561	1	1	0.0570311	1	1	1	1	1	1	1
M11756	WOTTON_RUNX_TARGETS_UP	c2	21	Mus musculus	18560354	Common target genes up-regulated by all three Runx family members (RUNX1, RUNX2, and RUNX3 [GeneID=861;860;864]) in MEF cells (embryonic fibroblasts).	0.665153	0.104617	1	1	1	1	1	1	1	1	1	1
M4303	WOTTON_RUNX_TARGETS_DN	c2	29	Mus musculus	18560354	Common target genes down-regulated by all three Runx family members (RUNX1, RUNX2, and RUNX3 [GeneID=861;860;864]) in MEF cells (embryonic fibroblasts).	0.211034	1	1	1	0.0890686	1	1	1	1	1	1	1
M1338	FUJIWARA_PARK2_HEPATOCYTE_PROLIFERATION_UP	c2	11	Mus musculus	18574468	Genes commonly up-regulated in both non-tumorous and tumorous liver tissues of PARK2 [GeneID=5071] knockout mice.	0.487516	1	1	1	1	1	1	1	1	1	1	1
M1342	FUJIWARA_PARK2_HEPATOCYTE_PROLIFERATION_DN	c2	8	Mus musculus	18574468	Genes commonly down-regulated in both non-tumorous and tumorous liver tissues of PARK2 [GeneID=5071] knockout mice.	0.346463	1	1	1	1	1	1	1	1	1	1	1
M1343	FUJIWARA_PARK2_IN_LIVER_CANCER_UP	c2	8	Mus musculus	18574468	Genes up-regulated in tumorous liver tissues from PARK2 [GeneID=5071] knockout mice compared to the normal, non-tumorous tissue from wild type mice.	1	1	1	1	1	1	1	1	1	1	1	1
M1344	FUJIWARA_PARK2_IN_LIVER_CANCER_DN	c2	6	Mus musculus	18574468	Genes down-regulated in tumorous liver tissues from PARK2 [GeneID=5071] knockout mice compared to the normal, non-tumorous tissue from wild type mice.	0.305513	1	1	1	1	1	1	1	1	1	1	1
M6117	GARCIA_TARGETS_OF_FLI1_AND_DAX1_UP	c2	50	Homo sapiens	18591936	Genes up-regulated in the A673 cells (Ewing sarcoma) after double knockdown of both FLI1 and DAX1 [GeneID=2313;190] by RNAi.	0.931177	0.747604	1	1	1	1	1	1	0.0641922	1	1	1
M904	RICKMAN_TUMOR_DIFFERENTIATED_WELL_VS_POORLY_UP	c2	242	Homo sapiens	18679425	Up-regulated genes that vary between HNSCC (head and neck squamous cell carcinoma) groups formed on the basis of their level of pathological differentiation: well vs poorly differentiated tumors.	0.162912	0.306363	1	1	0.159807	1	0.110794	1	0.308015	0.507381	1	1
M12527	RICKMAN_TUMOR_DIFFERENTIATED_WELL_VS_POORLY_DN	c2	382	Homo sapiens	18679425	Down-regulated genes that vary between HNSCC (head and neck squamous cell carcinoma) groups formed on the basis of their level of pathological differentiation: well vs poorly differentiated tumors.	0.351385	0.719678	1	1	0.326571	1	0.609633	0.199168	0.00142142	1	1	1
M7141	RICKMAN_TUMOR_DIFFERENTIATED_WELL_VS_MODERATELY_UP	c2	108	Homo sapiens	18679425	Up-regulated genes that vary between HNSCC (head and neck squamous cell carcinoma) groups formed on the basis of their level of pathological differentiation: well vs moderately differentiated tumors.	0.317937	0.163757	1	1	0.277708	1	0.0275756	1	1	1	0.131778	1
M9524	RICKMAN_TUMOR_DIFFERENTIATED_WELL_VS_MODERATELY_DN	c2	112	Homo sapiens	18679425	Down-regulated genes that vary between HNSCC (head and neck squamous cell carcinoma) groups formed on the basis of their level of pathological differentiation: well vs moderately differentiated tumors.	0.542066	0.598145	1	1	1	1	1	1	0.611687	1	1	1
M15672	RICKMAN_TUMOR_DIFFERENTIATED_MODERATELY_VS_POORLY_UP	c2	125	Homo sapiens	18679425	Up-regulated genes that vary between HNSCC (head and neck squamous cell carcinoma) groups formed on the basis of their level of pathological differentiation: moderately vs poorly differentiated tumors.	0.322318	0.123805	1	1	0.316722	1	1	1	0.0201303	1	1	1
M9752	RICKMAN_METASTASIS_UP	c2	349	Homo sapiens	18679425	Genes up-regulated in metastatic vs non-metastatic HNSCC (head and neck squamous cell carcinoma) samples.	0.251731	0.456155	1	1	0.651529	1	1	1	0.317782	0.275093	0.367388	1
M9143	FRIDMAN_SENESCENCE_UP	c2	77	Homo sapiens	18711403	Genes up-regulated in senescent cells.	0.940515	0.407466	1	1	0.00221628	1	1	1	0.033628	0.225609	1	1
M9487	FRIDMAN_SENESCENCE_DN	c2	13	Homo sapiens	18711403	Genes down-regulated in senescent cells.	1	1	1	1	1	1	1	1	0.0986136	1	1	1
M7404	FRIDMAN_IMMORTALIZATION_DN	c2	33	Homo sapiens	18711403	Genes down-regulated in immortalized cell lines.	0.275144	0.246983	1	1	0.101581	1	1	1	0.0341344	1	1	1
M1346	SCHAEFFER_PROSTATE_DEVELOPMENT_6HR_UP	c2	159	Mus musculus	18794802	Genes up-regulated in the urogenital sinus (UGS) of day E16 females exposed to the androgen dihydrotestosterone [PubChem=10635] for 6 h.	0.296403	0.928612	1	1	0.0821075	1	0.316814	1	0.140638	1	1	1
M1349	SCHAEFFER_PROSTATE_DEVELOPMENT_12HR_DN	c2	53	Mus musculus	18794802	Genes down-regulated in the urogenital sinus (UGS) of day E16 females exposed to the androgen dihydrotestosterone [PubChem=10635] for 12 h.	0.952243	1	1	1	1	1	1	1	1	1	1	1
M1353	SCHAEFFER_PROSTATE_DEVELOPMENT_AND_CANCER_BOX1_UP	c2	14	Mus musculus	18794802	Early prostate development genes (up-regulated at 6 h dihydrotestosterone [PubChem=10635]) which are also up-regulated in normal epithelium vs high grade prostatic intraepithelial neoplasia (PIN).	1	1	1	1	1	1	1	1	1	1	1	1
M1355	SCHAEFFER_PROSTATE_DEVELOPMENT_AND_CANCER_BOX1_DN	c2	10	Mus musculus	18794802	Early prostate development genes (down-regulated at 6 h dihydrotestosterone [PubChem=10635]) which are also down-regulated in normal epithelium vs high grade prostatic intraepithelial neoplasia (PIN).	1	1	1	1	1	1	1	1	0.081433	0.0301663	1	1
M1356	SCHAEFFER_PROSTATE_DEVELOPMENT_AND_CANCER_BOX2_UP	c2	6	Mus musculus	18794802	Early prostate development genes (up-regulated at 6 hr dihydrotestosterone [PubChem=10635]) which are also up-regulated in high grade prostatic intraepithelial neoplasia (PIN) vs invasive cancer.	1	1	1	1	1	1	1	1	1	1	1	1
M1357	SCHAEFFER_PROSTATE_DEVELOPMENT_AND_CANCER_BOX2_DN	c2	7	Mus musculus	18794802	Early prostate development genes (down-regulated at 6 hr dihydrotestosterone [PubChem=10635]) which are also down-regulated in high grade prostatic intraepithelial neoplasia (PIN) vs invasive cancer.	1	1	1	1	1	1	1	1	1	1	1	1
M1358	SCHAEFFER_PROSTATE_DEVELOPMENT_AND_CANCER_BOX4_UP	c2	11	Mus musculus	18794802	Early prostate development genes (up-regulated at 6 hr dihydrotestosterone [PubChem=10635]) which are also up-regulated in localized vs metastatic prostate cancers.	1	1	1	1	1	1	1	1	1	0.0334622	1	1
M1359	SCHAEFFER_PROSTATE_DEVELOPMENT_AND_CANCER_BOX4_DN	c2	33	Mus musculus	18794802	Early prostate development genes (down-regulated at 6 hr dihydrotestosterone [PubChem=10635]) which are also down-regulated in localized vs metastatic prostate cancers.	0.552825	1	1	1	1	1	1	1	1	1	1	1
M1362	SCHAEFFER_PROSTATE_DEVELOPMENT_AND_CANCER_BOX5_UP	c2	11	Mus musculus	18794802	Early prostate development genes (up-regulated at 12 hr dihydrotestosterone [PubChem=10635]) which are also up-regulated in high grade prostatic intraepithelial neoplasia (PIN) vs invasive cancer.	1	0.245242	1	1	1	1	1	1	0.00302435	1	1	1
M1363	SCHAEFFER_PROSTATE_DEVELOPMENT_AND_CANCER_BOX5_DN	c2	8	Mus musculus	18794802	Early prostate development genes (down-regulated at 12 hr dihydrotestosterone [PubChem=10635]) which are also down-regulated in high grade prostatic intraepithelial neoplasia (PIN) vs invasive cancer.	0.346463	1	1	1	1	1	1	1	1	1	1	1
M1364	SCHAEFFER_PROSTATE_DEVELOPMENT_AND_CANCER_BOX6_UP	c2	7	Mus musculus	18794802	Early prostate development genes (up-regulated at 48 hr dihydrotestosterone [PubChem=10635]) which are also up-regulated in high grade prostatic intraepithelial neoplasia (PIN) vs invasive cancer.	1	1	1	1	1	1	1	1	0.0639266	1	1	1
M1366	SCHAEFFER_PROSTATE_DEVELOPMENT_AND_CANCER_BOX6_DN	c2	5	Mus musculus	18794802	Early prostate development genes (down-regulated at 48 hr dihydrotestosterone [PubChem=10635]) which are also down-regulated in high grade prostatic intraepithelial neoplasia (PIN) vs invasive cancer.	1	1	1	1	1	1	1	1	1	1	1	1
M1368	SCHAEFFER_SOX9_TARGETS_IN_PROSTATE_DEVELOPMENT_UP	c2	21	Mus musculus	18794802	Predicted targets of SOX9 [GeneID=6662] that are up-regulated during early prostate development.	0.703501	1	1	1	1	1	1	1	0.172055	1	1	1
M1369	SCHAEFFER_SOX9_TARGETS_IN_PROSTATE_DEVELOPMENT_DN	c2	45	Mus musculus	18794802	Predicted targets of SOX9 [GeneID=6662] that are down-regulated during early prostate development.	0.729404	0.38326	1	1	1	1	1	1	1	1	1	1
M14228	RICKMAN_HEAD_AND_NECK_CANCER_A	c2	104	Homo sapiens	18679425	Cluster a: genes identifying an intrinsic group in head and neck squamous cell carcinoma (HNSCC).	0.978564	0.335258	1	1	0.280209	1	0.0281198	1	0.592834	0.276765	1	1
M1371	SCHAEFFER_PROSTATE_DEVELOPMENT_AND_CANCER_BOX3	c2	5	Mus musculus	18794802	Early prostate development genes (up-regulated at 6 hr dihydrotestosterone [PubChem=10635]) which are also up-regulated in lower grade vs higher grade locally invasive prostate cancers.	1	1	1	1	1	1	1	1	1	0.0168714	1	1
M7727	RICKMAN_HEAD_AND_NECK_CANCER_B	c2	55	Homo sapiens	18679425	Cluster b: genes identifying an intrinsic group in head and neck squamous cell carcinoma (HNSCC).	0.76308	0.762932	1	1	1	1	1	1	1	1	1	1
M16130	RICKMAN_HEAD_AND_NECK_CANCER_C	c2	116	Homo sapiens	18679425	Cluster c: genes identifying an intrinsic group in head and neck squamous cell carcinoma (HNSCC).	0.997595	0.36333	1	1	0.29013	0.138295	0.238945	1	0.607988	1	1	1
M19164	RICKMAN_HEAD_AND_NECK_CANCER_D	c2	40	Homo sapiens	18679425	Cluster d: genes identifying an intrinsic group in head and neck squamous cell carcinoma (HNSCC).	0.806312	0.570211	1	1	0.0890686	1	1	1	0.225034	1	1	1
M19837	RICKMAN_HEAD_AND_NECK_CANCER_E	c2	87	Homo sapiens	18679425	Cluster e: genes identifying an intrinsic group in head and neck squamous cell carcinoma (HNSCC).	0.991334	1	1	1	0.2365	1	0.193472	1	0.521657	1	1	1
M9267	TAGHAVI_NEOPLASTIC_TRANSFORMATION	c2	11	Mus musculus	18762810	Genes that cooperate with MYC and TBX2 [GeneID=4609;6909] to transform MEF cells (embryo fibroblasts).	1	0.291	1	1	1	1	1	1	1	1	1	1
M11581	COLIN_PILOCYTIC_ASTROCYTOMA_VS_GLIOBLASTOMA_UP	c2	34	Homo sapiens	16314830	Genes up-regulated in pilocytic astrocytoma compared to glioblastoma samples.	0.137864	1	1	1	0.110854	1	1	1	0.27464	1	1	1
M14859	COLIN_PILOCYTIC_ASTROCYTOMA_VS_GLIOBLASTOMA_DN	c2	28	Homo sapiens	16314830	Genes down-regulated in pilocytic astrocytoma compared to glioblastoma samples.	0.478281	0.570211	1	1	1	1	1	1	1	1	1	1
M16912	BALDWIN_PRKCI_TARGETS_UP	c2	40	Homo sapiens	16331246	Genes up-regulated in U87MG cells (glioblastoma multiforme) after knockdown of PRKCI [GeneID=5584] by RNAi.	0.603592	0.654784	1	1	0.110854	1	1	1	1	1	1	1
M1377	HE_PTEN_TARGETS_UP	c2	17	Mus musculus	17237784	Genes up-regulated in the intestine after the tissue specific knockout of PTEN [GeneID=5728] by Cre-lox.	0.264915	0.412314	1	1	1	1	1	1	0.0108755	1	1	1
M1379	HE_PTEN_TARGETS_DN	c2	7	Mus musculus	17237784	Genes down-regulated in the intestine after the tissue specific knockout of PTEN [GeneID=5728] by Cre-lox.	1	1	1	1	1	1	1	1	1	0.0235411	1	1
M17811	PASQUALUCCI_LYMPHOMA_BY_GC_STAGE_DN	c2	169	Mus musculus	18066064	Genes down-regulated in post-GC, BCL6 [GeneID=604] dependent B cell non-Hodgkin's lymphoma (B-NHL) vs MYC [GeneID=4609] driven pre-GC lymphoma.	0.109659	0.321063	1	1	1	1	0.340988	0.0937709	0.760743	0.402947	1	1
M4241	BENPORATH_ES_2	c2	40	Homo sapiens	18443585	Set 'Set 'ES exp2': genes overexpressed in human embryonic stem cells according to a meta-analysis of 8 profiling studies.	0.324398	0.654784	1	1	1	1	1	1	0.0404381	1	1	1
M9898	BENPORATH_SUZ12_TARGETS	c2	1033	Homo sapiens	18443585	Set 'Suz12 targets': genes identified by ChIP on chip as targets of the Polycomb protein SUZ12 [GeneID=23512] in human embryonic stem cells.	1	0.540798	0.135457	0.0126107	0.0443242	1	2.76202e-13	0.467884	0.0634082	0.219291	0.418887	1
M7617	BENPORATH_EED_TARGETS	c2	1058	Homo sapiens	18443585	Set 'Eed targets': genes identified by ChIP on chip as targets of the Polycomb protein EED [GeneID=8726] in human embryonic stem cells.	0.999897	0.466348	0.135593	0.0126365	0.00513242	1	1.85936e-07	0.468247	0.111609	0.839198	0.767327	1
M10371	BENPORATH_ES_WITH_H3K27ME3	c2	1114	Homo sapiens	18443585	Set 'H3K27 bound': genes posessing the trimethylated H3K27 (H3K27me3) mark in their promoters in human embryonic stem cells, as identified by ChIP on chip.	1	0.191426	0.147101	0.191163	0.002748	1	7.6327e-08	1	0.379632	0.469141	0.463554	1
M8448	BENPORATH_PRC2_TARGETS	c2	649	Homo sapiens	18443585	Set 'PRC2 targets': Polycomb Repression Complex 2 (PRC) targets; identified by ChIP on chip on human embryonic stem cells as genes that: posess the trimethylated H3K27 mark in their promoters and are bound by SUZ12 [GeneID=23512] and EED [GeneID=8726] Polycomb proteins.	0.999999	0.673795	0.0873961	0.114799	0.0561799	1	6.45493e-09	1	0.205152	0.609797	0.599548	1
M2817	STARK_PREFRONTAL_CORTEX_22Q11_DELETION_UP	c2	201	Mus musculus	18469815	Genes up-regulated in prefrontal cortex (PFC) of mice carrying a hemizygotic microdeletion in the 22q11.2 region.	0.171658	0.313652	1	1	0.126725	1	0.086824	1	0.502813	0.123746	1	1
M12050	STARK_HYPPOCAMPUS_22Q11_DELETION_UP	c2	54	Mus musculus	18469815	Genes up-regulated in hyppocampus of mice carrying a hemizygotic microdeletion in the 22q11.2 region.	0.935243	0.160302	1	1	0.144055	1	1	1	0.346287	1	1	1
M17954	STARK_HYPPOCAMPUS_22Q11_DELETION_DN	c2	21	Mus musculus	18469815	Genes down-regulated in hyppocampus of mice carrying a hemizygotic microdeletion in the 22q11.2 region.	0.64416	0.412314	1	1	1	1	1	1	1	1	1	1
M6139	STARK_BRAIN_22Q11_DELETION	c2	15	Mus musculus	18469815	Genes located outside the microdeletion region in 22q11 which were differentially expressed in the same manner both in hyppocampus and prefrontal cortex.	0.421267	0.245242	1	1	1	1	1	1	1	1	1	1
M14298	PETRETTO_BLOOD_PRESSURE_UP	c2	12	Rattus norvegicus	18443592	Genes that are most strongly positively correlated with systolic blood pressure (SBP).	1	1	1	1	1	1	1	1	0.0986136	1	1	1
M7813	PETRETTO_BLOOD_PRESSURE_DN	c2	9	Rattus norvegicus	18443592	Genes that are most strongly negatively correlated with systolic blood pressure (SBP).	1	1	1	1	1	1	1	1	1	1	1	1
M17037	PETRETTO_HEART_MASS_QTL_CIS_UP	c2	34	Rattus norvegicus	18443592	Up-regulated cis-regulated expression quantitative loci (cis-eQTL) in the heart that colocalize with previously mapped cardiac mass QTLs.	0.828503	1	1	1	0.0953462	1	1	1	0.239542	1	1	1
M13336	PETRETTO_HEART_MASS_QTL_CIS_DN	c2	28	Rattus norvegicus	18443592	Down-regulated cis-regulated expression quantitative loci (cis-eQTL) in the heart that colocalize with previously mapped cardiac mass QTLs.	0.767532	0.527905	1	1	0.0795717	1	1	1	1	1	1	1
M1381	PETRETTO_LEFT_VENTRICLE_MASS_QTL_CIS_UP	c2	6	Rattus norvegicus	18443592	Up-regulated cis-regulated expression quantitative loci (cis-eQTL) in the heart that were identified as candidate genes for the regulation of left ventricle mass (LVM).	0.215761	1	1	1	1	1	1	1	1	1	1	1
M1382	PETRETTO_LEFT_VENTRICLE_MASS_QTL_CIS_DN	c2	11	Rattus norvegicus	18443592	Down-regulated cis-regulated expression quantitative loci (cis-eQTL) in the heart that were identified as candidate genes for the regulation of left ventricle mass (LVM).	0.487516	1	1	1	1	1	1	1	1	1	1	1
M7714	AMIT_EGF_RESPONSE_240_HELA	c2	59	Homo sapiens	17322878	Genes whose expression peaked at 240 min after stimulation of HeLa cells with EGF [GeneID=1950].	0.636911	0.508075	1	1	0.173176	1	0.140605	1	0.0149576	0.170891	1	1
M4625	AMIT_EGF_RESPONSE_20_MCF10A	c2	12	Homo sapiens	17322878	Genes whose expression peaked at 20 min after stimulation of MCF10A cells with EGF [GeneID=1950].	1	1	1	1	1	1	1	1	1	1	1	1
M2894	AMIT_EGF_RESPONSE_240_MCF10A	c2	21	Homo sapiens	17322878	Genes whose expression peaked at 240 min after stimulation of MCF10A cells with EGF [GeneID=1950].	0.353596	0.481442	1	1	0.0699772	1	0.0561673	1	1	1	1	1
M12170	AMIT_EGF_RESPONSE_480_MCF10A	c2	43	Homo sapiens	17322878	Genes whose expression peaked at 480 min after stimulation of MCF10A cells with EGF [GeneID=1950].	0.42216	0.1244	1	1	0.129118	1	1	1	0.314637	1	1	1
M11193	AMIT_SERUM_RESPONSE_20_MCF10A	c2	17	Homo sapiens	17322878	Genes whose expression peaked at 20 min after stimulation of MCF10A cells with serum.	1	1	1	1	1	1	1	1	1	1	1	1
M2777	AMIT_SERUM_RESPONSE_240_MCF10A	c2	57	Homo sapiens	17322878	Genes whose expression peaked at 240 min after stimulation of MCF10A cells with serum.	0.0904071	0.809622	1	1	0.167431	1	1	1	0.393929	1	1	1
M8202	AMIT_SERUM_RESPONSE_480_MCF10A	c2	39	Homo sapiens	17322878	Genes whose expression peaked at 480 min after stimulation of MCF10A cells with serum.	0.53491	0.608732	1	1	0.098469	1	1	1	0.032127	1	1	1
M1676	SHEN_SMARCA2_TARGETS_DN	c2	323	Homo sapiens	19074882	Genes whose expression negatively correlated with that of SMARCA2 [GeneID=6595] in prostate cancer samples.	0.998214	0.993389	0.0421084	1	0.62884	0.349816	0.0435557	0.170116	0.279883	1	1	1
M19768	LIN_SILENCED_BY_TUMOR_MICROENVIRONMENT	c2	107	Homo sapiens	19074894	Genes downregulated in MCF10A cells (breast cancer) co-cultured with cancer-associated fibroblasts (CAF).	0.981666	0.808536	1	1	1	1	1	1	0.604253	1	1	0.0194405
M14614	SAKAI_TUMOR_INFILTRATING_MONOCYTES_UP	c2	27	Homo sapiens	19074895	Selected genes up-regulated in inflammatory monocytes infiltrating hepatocellular carcinoma (HCC).	1	0.570211	1	1	0.0890686	1	1	1	0.225034	1	1	1
M15473	SAKAI_CHRONIC_HEPATITIS_VS_LIVER_CANCER_DN	c2	36	Homo sapiens	19074895	Selected genes down-regulated in peripheral blood monocytes (PBMC) of patients with hepatocellular carcinoma (HCC) compared to those with chronic hepatitis.	0.619515	1	1	1	0.113924	1	1	1	0.281464	0.112367	1	1
M4592	JEON_SMAD6_TARGETS_UP	c2	24	Homo sapiens	19047146	Genes up-regulated in H1299 cells (lung cancer) upon knockdown of SMAD6 [GeneID=4091] by RNAi.	0.151019	1	1	1	1	1	1	1	0.195188	1	1	1
M16347	WANG_PROSTATE_CANCER_ANDROGEN_INDEPENDENT	c2	66	Homo sapiens	19047173	Genes changed in prostate cancer: androgen independent vs androgen dependent samples.	0.435346	0.832054	1	1	1	0.0820452	1	1	0.416438	1	1	1
M2904	SUNG_METASTASIS_STROMA_DN	c2	54	Homo sapiens	19047182	Genes down-regulated in metastatic vs non-metastatic stromal cells originated from either bone or prostate tissues.	0.946056	1	1	1	1	1	1	1	1	1	0.0695379	1
M1384	SHIN_B_CELL_LYMPHOMA_CLUSTER_2	c2	31	Mus musculus	19010892	Cluster 2 of genes distinguishing among different B lymphocyte neoplasms.	0.53491	1	1	1	0.098469	1	1	1	1	1	1	1
M1388	SHIN_B_CELL_LYMPHOMA_CLUSTER_5	c2	19	Mus musculus	19010892	Cluster 5 of genes distinguishing among different B lymphocyte neoplasms.	0.684909	0.447957	1	1	1	1	1	1	1	1	1	1
M1390	SHIN_B_CELL_LYMPHOMA_CLUSTER_6	c2	12	Mus musculus	19010892	Cluster 6 of genes distinguishing among different B lymphocyte neoplasms.	0.517742	1	1	1	1	1	1	1	1	1	1	1
M1392	SHIN_B_CELL_LYMPHOMA_CLUSTER_8	c2	37	Mus musculus	19010892	Cluster 8 of genes distinguishing among different B lymphocyte neoplasms.	0.634941	1	1	1	1	1	1	1	0.288224	0.115387	1	1
M1393	SHIN_B_CELL_LYMPHOMA_CLUSTER_9	c2	19	Mus musculus	19010892	Cluster 9 of genes distinguishing among different B lymphocyte neoplasms.	1	1	1	1	1	1	1	1	1	1	0.026646	1
M9160	ZHANG_RESPONSE_TO_IKK_INHIBITOR_AND_TNF_DN	c2	105	Homo sapiens	19010928	Genes down-regulated in BxPC3 cells (pancreatic cancer) after treatment with TNF [GeneID=7124] or IKI-1, an inhibitor of IkappaB kinase (IKK).	0.0562381	0.9506	1	1	1	1	1	1	0.596676	1	0.134391	1
M6455	MORI_PRE_BI_LYMPHOCYTE_DN	c2	78	Mus musculus	18922927	Down-regulated genes in the B lymphocyte developmental signature, based on expression profiling of lymphomas from the Emu-myc transgenic mice: the Pre-BI stage.	0.586161	0.631281	1	1	1	1	1	1	0.137171	0.209578	1	1
M4856	MORI_LARGE_PRE_BII_LYMPHOCYTE_DN	c2	59	Mus musculus	18922927	Down-regulated genes in the B lymphocyte developmental signature, based on expression profiling of lymphomas from the Emu-myc transgenic mice: the Large Pre-BII stage.	0.000261657	1	1	1	1	1	1	1	0.0914549	1	0.0778942	1
M19751	MORI_SMALL_PRE_BII_LYMPHOCYTE_UP	c2	77	Mus musculus	18922927	Up-regulated genes in the B lymphocyte developmental signature, based on expression profiling of lymphomas from the Emu-myc transgenic mice: the Small Pre-BII stage.	0.420224	0.382448	1	1	0.220457	1	0.179997	1	0.493687	0.0249449	1	1
M13396	MORI_SMALL_PRE_BII_LYMPHOCYTE_DN	c2	76	Mus musculus	18922927	Down-regulated genes in the B lymphocyte developmental signature, based on expression profiling of lymphomas from the Emu-myc transgenic mice: the Small Pre-BII stage.	0.0102797	0.661752	1	1	1	1	1	1	1	1	1	1
M11262	MORI_IMMATURE_B_LYMPHOCYTE_UP	c2	50	Mus musculus	18922927	Up-regulated genes in the B lymphocyte developmental signature based on expression profiling of lymphomas from the Emu-myc transgenic mice: the immature B stage.	0.107122	1	1	1	1	1	1	1	1	1	1	1
M17083	MORI_MATURE_B_LYMPHOCYTE_UP	c2	92	Mus musculus	18922927	Up-regulated genes in the B lymphocyte developmental signature, based on expression profiling of lymphomas from the Emu-myc transgenic mice: the mature B	0.0110861	0.741088	1	1	1	1	0.208918	1	0.552353	1	0.119926	1
M15847	MORI_MATURE_B_LYMPHOCYTE_DN	c2	76	Mus musculus	18922927	Down-regulated genes in the B lymphocyte developmental signature, based on expression profiling of lymphomas from the Emu-myc transgenic mice: the mature B	0.919917	0.884718	1	1	1	1	1	1	1	0.0230446	1	1
M1487	MORI_PLASMA_CELL_UP	c2	54	Mus musculus	18922927	Up-regulated genes in the B lymphocyte developmental signature, based on expression profiling of lymphomas from the Emu-myc transgenic mice: plasma cell.	0.00173826	0.77733	1	1	1	1	1	1	0.0747248	1	1	1
M19509	MORI_PLASMA_CELL_DN	c2	36	Mus musculus	18922927	Down-regulated genes in the B lymphocyte developmental signature, based on expression profiling of lymphomas from the Emu-myc transgenic mice: plasma cell.	0.0377446	1	1	1	1	1	1	1	1	1	1	1
M4939	MORI_EMU_MYC_LYMPHOMA_BY_ONSET_TIME_UP	c2	111	Mus musculus	18922927	Genes correlated with the early tumor onset in the Emu-myc transgenic mouse lymphoma model.	0.0923091	0.541428	1	1	1	1	1	1	0.581088	0.26931	1	1
M3621	MORI_EMU_MYC_LYMPHOMA_BY_ONSET_TIME_DN	c2	17	Mus musculus	18922927	Genes correlated with the late tumor onset in the Emu-myc transgenic mouse lymphoma model.	0.621851	1	1	1	1	1	1	1	1	1	1	1
M4495	COLLIS_PRKDC_SUBSTRATES	c2	17	Homo sapiens	15592499	Substrates of PRKDC [GeneID=5591].	0.598145	1	1	1	1	1	1	1	0.132022	1	1	1
M5839	COLLIS_PRKDC_REGULATORS	c2	13	Homo sapiens	15592499	Proteins that regulate activity of PRKDC [GeneID=5591].	1	1	1	1	0.0439074	1	1	1	1	1	1	1
M1397	TOMIDA_LUNG_CANCER_POOR_SURVIVAL	c2	5	Homo sapiens	17260014	Metastatic signature genes that best distinguished between favorable and unfavorable prognosis for the non-small cell lung cancer (NSCLC) patients.	0.261999	1	1	1	1	1	1	1	1	1	1	1
M7669	LEE_TARGETS_OF_PTCH1_AND_SUFU_UP	c2	56	Mus musculus	17452975	Genes up-regulated in medulloblastoma tumors from animals with inactivating mutations of one copy of PTCH1 or SUFU [GeneID=5727;51684] in conjunction with TP53 [GeneID=7157] loss.	0.00838694	0.790856	1	1	0.15874	1	0.12867	1	0.376482	0.156626	1	1
M16478	LEE_TARGETS_OF_PTCH1_AND_SUFU_DN	c2	87	Mus musculus	17452975	Genes down-regulated in medulloblastoma tumors from animals with inactivating mutations of one copy of PTCH1 or SUFU [GeneID=5727;51684] in conjunction with TP53 [GeneID=7157] loss.	0.993612	0.472462	1	1	0.0029571	1	0.0218832	1	1	1	1	1
M5497	NIKOLSKY_BREAST_CANCER_1Q21_AMPLICON	c2	38	Homo sapiens	19010930	Genes within amplicon 1q21 identified in a copy number alterations study of 191 breast tumor samples.	0.619515	1	1	1	0.113924	1	1	1	1	1	1	1
M1207	NIKOLSKY_BREAST_CANCER_1Q32_AMPLICON	c2	13	Homo sapiens	19010930	Genes within amplicon 1q32 identified in a copy number alterations study of 191 breast tumor samples.	0.487516	1	1	1	1	1	1	1	1	1	1	1
M13766	NIKOLSKY_BREAST_CANCER_5P15_AMPLICON	c2	26	Homo sapiens	19010930	Genes within amplicon 5p15 identified in a copy number alterations study of 191 breast tumor samples.	0.794162	0.190013	1	1	1	1	1	1	1	1	1	1
M4276	NIKOLSKY_BREAST_CANCER_6P24_P22_AMPLICON	c2	21	Homo sapiens	19010930	Genes within amplicon 6p24-p22 identified in a copy number alterations study of 191 breast tumor samples.	0.703501	1	1	1	1	1	1	1	1	1	1	1
M15884	NIKOLSKY_BREAST_CANCER_7P22_AMPLICON	c2	38	Homo sapiens	19010930	Genes within amplicon 7p22 identified in a copy number alterations study of 191 breast tumor samples.	0.10704	1	1	1	1	1	1	1	0.25378	1	1	1
M18241	NIKOLSKY_BREAST_CANCER_7P15_AMPLICON	c2	11	Homo sapiens	19010930	Genes within amplicon 7p15 identified in a copy number alterations study of 191 breast tumor samples.	0.487516	1	1	1	1	1	1	1	1	1	1	1
M5278	NIKOLSKY_BREAST_CANCER_7Q21_Q22_AMPLICON	c2	75	Homo sapiens	19010930	Genes within amplicon 7q21-q22 identified in a copy number alterations study of 191 breast tumor samples.	0.174533	0.314869	1	1	1	1	1	1	0.453847	1	1	1
M8293	NIKOLSKY_BREAST_CANCER_8P12_P11_AMPLICON	c2	57	Homo sapiens	19010930	Genes within amplicon 8p12-p11 identified in a copy number alterations study of 191 breast tumor samples.	0.773469	0.175454	1	1	1	1	1	1	0.358535	1	1	1
M13954	NIKOLSKY_BREAST_CANCER_8Q12_Q22_AMPLICON	c2	132	Homo sapiens	19010930	Genes within amplicon 8q12-q22 identified in a copy number alterations study of 191 breast tumor samples.	0.349152	0.460344	1	1	1	1	0.0386288	1	1	1	1	1
M17936	NIKOLSKY_BREAST_CANCER_8Q23_Q24_AMPLICON	c2	157	Homo sapiens	19010930	Genes within amplicon 8q23-q24 identified in a copy number alterations study of 191 breast tumor samples.	0.258843	0.38958	0.0198009	1	0.077072	1	0.307286	1	1	1	1	1
M4042	NIKOLSKY_BREAST_CANCER_10Q22_AMPLICON	c2	8	Homo sapiens	19010930	Genes within amplicon 10q22 identified in a copy number alterations study of 191 breast tumor samples.	0.385	1	1	1	1	1	1	1	1	1	1	1
M1493	NIKOLSKY_BREAST_CANCER_11Q12_Q14_AMPLICON	c2	158	Homo sapiens	19010930	Genes within amplicon 11q12-q14 identified in a copy number alterations study of 191 breast tumor samples.	0.335261	1	1	1	1	1	1	1	0.741838	1	1	1
M13709	NIKOLSKY_BREAST_CANCER_12Q13_Q21_AMPLICON	c2	46	Homo sapiens	19010930	Genes within amplicon 12q13-q21 identified in a copy number alterations study of 191 breast tumor samples.	0.259706	0.747604	1	1	1	1	1	1	1	1	0.0639264	1
M8432	NIKOLSKY_BREAST_CANCER_12Q24_AMPLICON	c2	15	Homo sapiens	19010930	Genes within amplicon 12q24 identified in a copy number alterations study of 191 breast tumor samples.	1	1	1	1	1	1	0.037798	1	1	0.046536	1	1
M17961	NIKOLSKY_BREAST_CANCER_14Q22_AMPLICON	c2	14	Homo sapiens	19010930	Genes within amplicon 14q22 identified in a copy number alterations study of 191 breast tumor samples.	0.517742	0.31283	1	1	1	1	1	1	1	1	0.0178412	1
M1352	NIKOLSKY_BREAST_CANCER_15Q26_AMPLICON	c2	22	Homo sapiens	19010930	Genes within amplicon 15q26 identified in a copy number alterations study of 191 breast tumor samples.	0.684909	1	1	1	1	1	1	1	1	0.0626335	1	1
M1788	NIKOLSKY_BREAST_CANCER_16P13_AMPLICON	c2	119	Homo sapiens	19010930	Genes within amplicon 16p13 identified in a study of 191 breast tumor samples.	0.853379	0.377357	1	1	0.29504	1	1	1	0.615353	1	1	1
M12307	NIKOLSKY_BREAST_CANCER_16Q24_AMPLICON	c2	52	Homo sapiens	19010930	Genes within amplicon 16q24 identified in a copy number alterations study of 191 breast tumor samples.	1	0.000414607	1	1	1	0.0653323	1	1	1	1	1	1
M2253	NIKOLSKY_BREAST_CANCER_17P11_AMPLICON	c2	10	Homo sapiens	19010930	Genes within amplicon 17p11 identified in a copy number alterations study of 191 breast tumor samples.	0.455397	0.268478	1	1	1	1	1	1	1	1	1	1
M3434	NIKOLSKY_BREAST_CANCER_17Q11_Q21_AMPLICON	c2	133	Homo sapiens	19010930	Genes within amplicon 17q11-q21 identified in a copy number alterations study of 191 breast tumor samples.	0.928613	0.507003	1	1	0.0644788	1	0.281898	1	1	1	1	1
M15936	NIKOLSKY_BREAST_CANCER_17Q21_Q25_AMPLICON	c2	334	Homo sapiens	19010930	Genes within amplicon 17q21-q25 identified in a copy number alterations study of 191 breast tumor samples.	0.395591	0.00524482	1	1	1	1	1	1	0.941168	0.63999	1	1
M8692	NIKOLSKY_BREAST_CANCER_19Q13.1_AMPLICON	c2	22	Homo sapiens	19010930	Genes within amplicon 19q13.1 identified in a copy number alterations study of 191 breast tumor samples.	0.123423	1	1	1	1	1	1	1	1	1	1	1
M4709	NIKOLSKY_BREAST_CANCER_19Q13.4_AMPLICON	c2	7	Homo sapiens	19010930	Genes within amplicon 19q13.4 identified in a copy number alterations study of 191 breast tumor samples.	1	0.196536	1	1	1	1	1	1	1	1	1	1
M6821	NIKOLSKY_BREAST_CANCER_20P13_AMPLICON	c2	8	Homo sapiens	19010930	Genes within amplicon 20p13 identified in a copy number alterations study of 191 breast tumor samples.	0.385	1	1	1	1	1	1	1	0.00236687	1	1	1
M10837	NIKOLSKY_BREAST_CANCER_20Q11_AMPLICON	c2	31	Homo sapiens	19010930	Genes within amplicon 20q11 identified in a copy number alterations study of 191 breast tumor samples.	1	1	1	1	1	1	1	1	0.232322	1	1	1
M18973	NIKOLSKY_BREAST_CANCER_20Q12_Q13_AMPLICON	c2	149	Homo sapiens	19010930	Genes within amplicon 20q12-q13 identified in a copy number alterations study of 191 breast tumor samples.	0.999509	0.188075	1	1	0.351408	1	1	1	1	0.0674942	0.171431	1
M12053	NIKOLSKY_BREAST_CANCER_22Q13_AMPLICON	c2	17	Homo sapiens	19010930	Genes within amplicon 22q13 identified in a copy number alterations study of 191 breast tumor samples.	0.621851	0.39364	1	1	1	1	1	1	1	1	1	1
M18108	NIKOLSKY_MUTATED_AND_AMPLIFIED_IN_BREAST_CANCER	c2	94	Homo sapiens	19010930	Genes both mutated and amplified in a panel of 191 breast tumor samples.	0.965898	0.746924	1	1	0.257386	1	1	1	1	0.254171	1	1
M9183	STEGMEIER_PREMITOTIC_CELL_CYCLE_REGULATORS	c2	11	Homo sapiens	17443180	Pre-mitotic cell cycle regulators (CDC) identified in an shRNA screen of the ubiquitin pathway components.	1	0.268478	1	1	0.0339467	1	1	1	1	1	1	1
M16516	TESAR_ALK_TARGETS_HUMAN_ES_4D_DN	c2	6	Homo sapiens	17597760	Genes down-regulated in hES cells (human embryonic stem cells) after treatment with the ALK [GeneID=238] inhibitor SB-431542 [PubChem=16079008].	1	1	1	1	1	1	1	1	1	1	1	1
M2811	TESAR_ALK_TARGETS_HUMAN_ES_5D_DN	c2	7	Homo sapiens	17597760	Genes down-regulated in hES cells (human embryonic stem cells) after treatment with the ALK [GeneID=238] inhibitor SB-431542 [PubChem=4521392].	1	1	1	1	1	1	1	1	1	1	1	1
M18843	JI_METASTASIS_REPRESSED_BY_STK11	c2	26	Homo sapiens	17676035	Adenocarcinoma metastatic program genes up-regulated in A549 and H2126 cells (lung cancer) lacking functional STK11 [GeneID=6794] but down-regulated by the normal gene.	1	1	1	1	1	1	1	1	0.210251	1	1	1
M18201	GOTTWEIN_TARGETS_OF_KSHV_MIR_K12_11	c2	63	Homo sapiens	18075594	Genes down-regulated in BJAB cell line (B lymphocyte) after expression of the viral microRNA miR-K12-11 which functions as an ortholog of cellular MIR155 [GeneID=406947].	0.278595	0.281066	1	1	1	1	1	1	0.432773	1	1	1
M1702	CHEN_NEUROBLASTOMA_COPY_NUMBER_GAINS	c2	50	Homo sapiens	18923524	High-grade amplification (copy number, CN >= 5) detected in primary neuroblastoma samples.	0.299785	0.770244	1	1	0.149959	0.00225073	1	1	0.0720422	1	1	1
M5536	TCGA_GLIOBLASTOMA_COPY_NUMBER_UP	c2	75	Homo sapiens	18772890	Genes up-regulated and displaying increased copy number in glioblastoma samples.	0.902633	0.86931	1	1	1	1	1	1	1	1	1	1
M5520	TCGA_GLIOBLASTOMA_COPY_NUMBER_DN	c2	31	Homo sapiens	18772890	Genes down-regulated and displaying decreased copy number in glioblastoma samples.	0.211034	1	1	1	1	1	1	1	1	1	1	1
M16488	DING_LUNG_CANCER_MUTATED_SIGNIFICANTLY	c2	26	Homo sapiens	18948947	The lung adenocarcinoma TSP (tumor sequencing project) genes that were found significantly mutated by at least one method.	0.19554	0.190013	1	1	0.0859138	1	1	1	0.217677	1	1	1
M16718	DING_LUNG_CANCER_MUTATED_FREQUENTLY	c2	12	Homo sapiens	18948947	The lung adenocarcinoma TSP (tumor sequencing project) genes with significantly higher frequencies of nonsense, splice site, and frame-shift mutations.	0.15503	0.31283	1	1	1	1	1	1	0.00544285	1	1	1
M14670	DING_LUNG_CANCER_EXPRESSION_BY_COPY_NUMBER	c2	100	Homo sapiens	18948947	The lung adenocarcinoma TSP (tumor sequencing project) genes showing strong correlation between DNA copy number variation and gene expression.	0.805468	0.00791369	1	1	0.275198	0.130469	1	1	1	1	1	1
M18757	ONDER_CDH1_TARGETS_1_UP	c2	139	Homo sapiens	18483246	Genes up-regulated in HMLE cells (mmortalized nontransformed mammary epithelial) by expression of a dominant-negative form of E-cadhedrin (CDH1) [GeneID=999].	0.879571	0.0175164	1	1	1	1	0.0483479	1	0.338705	1	0.175174	1
M6822	ONDER_CDH1_TARGETS_1_DN	c2	170	Homo sapiens	18483246	Genes down-regulated in HMLE cells (mmortalized nontransformed mammary epithelial) by expression of a dominant-negative form of E-cadhedrin (CDH1) [GeneID=999].	0.0207344	0.953972	1	1	1	1	1	1	0.0156249	0.41108	1	1
M844	ONDER_CDH1_TARGETS_3_UP	c2	18	Homo sapiens	18483246	Genes up-regulated in HMLE cells (immortalized nontransformed mammary epithelial) cells after loss of function of E-cadhedrin (CDH1) [GeneID=999], which was achieved either by RNAi knockdown or by expression of a dominan-negative form of CDH1.	1	0.104617	1	1	1	1	1	1	1	1	1	1
M11790	ONDER_CDH1_TARGETS_3_DN	c2	59	Homo sapiens	18483246	Genes down-regulated in HMLE cells (immortalized nontransformed mammary epithelial) cells after loss of function of E-cadhedrin (CDH1) [GeneID=999], which was achieved either by RNAi knockdown or by expression of a dominan-negative form of CDH1.	0.381378	1	1	1	1	1	1	1	0.0135389	1	1	1
M1398	ZEILSTRA_CD44_TARGETS_UP	c2	8	Mus musculus	18483247	Genes implicated in apoptosis that were up-regulated in duodenum of CD44 [GeneID=960] knockout mice.	0.385	1	1	1	1	0.0119286	1	1	1	1	1	1
M1400	ZEILSTRA_CD44_TARGETS_DN	c2	9	Mus musculus	18483247	Genes implicated in apoptosis that were down-regulated in duodenum of CD44 [GeneID=960] knockout mice.	0.421267	1	1	1	1	1	1	1	1	1	1	1
M19068	CERVERA_SDHB_TARGETS_2	c2	115	Homo sapiens	18519664	Genes present but differentially expressed between Hep3B cells (hepatocellular carcinoma, HCC) with RNAi knockdown of SDHB [GeneID=6390] and control cells.	0.551927	0.95778	1	1	0.29504	1	1	1	0.615353	1	1	1
M5914	LANDEMAINE_LUNG_METASTASIS	c2	21	Homo sapiens	18676831	Genes associated with metastasis of breast cancer in the lung compared to the non-lung metastasis.	0.0979222	1	1	1	1	1	1	1	1	1	1	1
M15549	CERVERA_SDHB_TARGETS_1_UP	c2	122	Homo sapiens	18519664	Genes turned on in Hep3B cells (hepatocellular carcinoma, HCC) upon knockdown of SDHB [GeneID=6390] by RNAi.	0.998612	0.966116	1	1	0.311961	1	1	1	0.0815761	1	1	1
M11404	CERVERA_SDHB_TARGETS_1_DN	c2	36	Homo sapiens	18519664	Genes turned off in Hep3B cells (hepatocellular carcinoma, HCC) upon knockdown of SDHB [GeneID=6390] by RNAi.	0.603592	1	1	1	0.00611746	1	1	1	1	1	1	1
M7804	ROSS_ACUTE_MYELOID_LEUKEMIA_CBF	c2	82	Homo sapiens	15226186	Top 100 probe sets for core-binding factor (CBF) acute myeloid leukemia (AML): contains CBFB MYH11 [GeneID=865;4629] or AML1 ETO [GeneID=861;862] fusions.	0.036854	1	1	1	0.233849	1	1	0.0488814	0.517105	1	1	1
M11067	KENNY_CTNNB1_TARGETS_UP	c2	50	Mus musculus	15642117	Genes up-regulated in HC11 cells (mammary epithelium) by expression of constantly active CTNNB1 [GeneID=1499].	0.729404	0.145577	1	1	1	1	1	1	1	0.136249	1	1
M12605	CHEOK_RESPONSE_TO_MERCAPTOPURINE_DN	c2	21	Homo sapiens	12704389	Genes specifically down-regulated in pediadric acute lymphoblastic leukemia (ALL) patients by mercaptopurine [PubChem=667490].	0.331675	0.464961	1	1	1	1	0.0535644	1	1	1	1	1
M16830	NELSON_RESPONSE_TO_ANDROGEN_DN	c2	17	Homo sapiens	12185249	Genes down-regulated in LNCaP cells (prostate cancer) in response to synthetic androgen R1881 [PubChem=13766].	0.64416	1	1	1	1	1	1	1	1	1	1	1
M4552	TARTE_PLASMA_CELL_VS_B_LYMPHOCYTE_UP	c2	81	Homo sapiens	12663452	Genes up-regulated in plasma cells compared with B lymphocytes.	0.000107872	0.407466	1	1	1	1	1	1	0.156633	0.225609	1	1
M1401	BYSTROEM_CORRELATED_WITH_IL5_DN	c2	57	Mus musculus	14525773	Genes whose expression in bone marrow samples correlated inversely with increased levels of serum IL5 [GeneID=3567].	0.0417708	0.0887308	1	1	1	1	1	1	0.0943415	1	1	1
M4359	SWEET_KRAS_TARGETS_DN	c2	66	Homo sapiens	15608639	Genes upregulated in control vs KRAS [GeneID=3845] knockdown in a human cell line.	0.975567	0.289494	1	1	1	1	1	1	0.112184	1	1	1
M15368	ROSS_AML_WITH_PML_RARA_FUSION	c2	81	Homo sapiens	15226186	Top 100 probe sets for pediatric acute myeloid leukemia (AML) subtype t(15;17): has PML RARA fusion [GeneID=5371;5914].	0.396544	0.639094	1	1	0.215036	1	1	1	1	1	1	1
M1402	LEI_HOXC8_TARGETS_UP	c2	14	Mus musculus	15699330	Genes up-regulated in MEF cells (embryonic fibroblasts) by overexpression of HOXC8 [GeneID=3224].	1	1	1	1	1	1	1	1	1	1	1	1
M1403	PARK_HSC_VS_MULTIPOTENT_PROGENITORS_DN	c2	15	Mus musculus	11781229	Genes down-regulated in long term hematopoietic stem cells (LT-HSC) compared to multipotent progenitor (MPP) cells.	0.198199	1	1	1	1	1	1	1	1	1	1	1
M11011	ASTON_MAJOR_DEPRESSIVE_DISORDER_DN	c2	161	Homo sapiens	15303102	Genes down-regulated in the temporal cortex samples from patients with major depressive disorder.	0.527203	0.491953	1	1	0.015068	0.202129	1	1	1	0.400897	1	1
M12143	CHESLER_BRAIN_D6MIT150_QTL_CIS	c2	6	Mus musculus	15711545	Cis-regulatory QTLs (quantitative trait loci) found at the D6Mit150 region.	1	1	1	1	1	1	1	1	1	1	1	1
M11685	SHIPP_DLBCL_CURED_VS_FATAL_DN	c2	45	Homo sapiens	11786909	Top 50 down-regulated markers for the diffused large B-cell lymphoma (DLBCL) that distinguished between cured and fatal/refractory clinical outcomes.	0.0992101	0.731286	1	1	1	1	1	1	1	1	1	1
M10331	BYSTRYKH_HEMATOPOIESIS_STEM_CELL_FGF3	c2	8	Mus musculus	15711547	Genes whose expression is coregulated with that of FGF3 [GeneID=2248] in hematopoietic stem cells (HSC).	0.385	1	1	1	1	1	1	1	1	1	1	1
M4275	GOLUB_ALL_VS_AML_UP	c2	24	Homo sapiens	10521349	Up-regulated genes highly correlated with acute lymphoblastic leukemia (ALL) vs acute myeloid leukemia (AML).	0.0497351	1	1	1	1	1	1	1	1	0.0784631	1	1
M8699	BYSTRYKH_HEMATOPOIESIS_STEM_CELL_QTL_CIS	c2	132	Mus musculus	15711547	Transcripts in hematopoietic stem cells (HSC) which are cis-regulated (i.e., modulated by a QTL (quantitative trait locus) in close proximity to the gene).	0.0363963	0.467109	1	1	1	1	1	1	0.0226118	1	1	1
M969	SCHUHMACHER_MYC_TARGETS_DN	c2	8	Homo sapiens	11139609	Genes down-regulated in P493-6 cells (Burkitt's lymphoma) induced to express MYC [GeneID=4609].	0.385	1	1	1	1	1	1	1	1	1	1	1
M1404	LEI_HOXC8_TARGETS_DN	c2	17	Mus musculus	15699330	Genes down-regulated in MEF cells (embryonic fibroblasts) by overexpression of HOXC8 [GeneID=3224].	1	1	1	1	1	1	1	1	0.0108755	1	1	1
M17500	CHESLER_BRAIN_QTL_CIS	c2	73	Mus musculus	15711545	Best cis-regulated quantitative trait loci (QTLs) in the mouse genome which modulate transcription in brain tissue.	0.550572	0.331816	1	1	1	1	0.1663	1	0.46409	1	1	1
M5236	ROSS_AML_WITH_CBFB_MYH11_FUSION	c2	52	Homo sapiens	15226186	Top 63 probe sets for pediatric acute myeloid leukemia (AML) subtype inv(16); has a CBFB-MYH11 fusion [GeneID=865;4629].	0.160535	1	1	1	0.0124051	1	1	1	1	1	1	1
M2152	IIZUKA_LIVER_CANCER_PROGRESSION_L0_L1_UP	c2	15	Homo sapiens	15710396	Genes up-regulated during transition from L0 (non-tumor, not infected with HCV) to L1 (non-tumor, infected with HCV) in the development of hepatocellular carcinoma.	1	0.354496	1	1	1	1	1	1	1	1	1	1
M8659	IIZUKA_LIVER_CANCER_PROGRESSION_L1_G1_DN	c2	10	Homo sapiens	15710396	Genes down-regulated during transition from L1 (non-tumor, infected with HCV) to G1 (well differentiated tumor, infected with HCV) in the development of hepatocellular carcinoma.	1	0.245242	1	1	1	1	1	1	1	1	1	1
M1007	FERRANDO_TAL1_NEIGHBORS	c2	20	Homo sapiens	12086890	Nearest neighbors of TAL1 [GeneID=6886], based on the close agreement of their expression profiles with that of TAL1 in pediatric T cell acute lymphoblastic leukemia (T-ALL)	1	1	1	1	1	1	1	1	1	1	0.026646	1
M14242	BYSTRYKH_HEMATOPOIESIS_STEM_CELL_AND_BRAIN_QTL_TRANS	c2	156	Mus musculus	15711547	Genes trans-regulated by the same QTL (quantitative trait loci) in brain and hematopoietic stem cells (HSC).	0.0241676	0.160318	1	1	1	1	0.329937	1	0.0480352	1	1	1
M16374	IIZUKA_LIVER_CANCER_PROGRESSION_G1_G2_DN	c2	25	Homo sapiens	15710396	Genes down-regulated during transition from G1 (well differentiated tumor, infected with HCV) to G2 (moderately differentiated tumor, infected with HCV) in the development of hepatocellular carcinoma.	0.151019	0.512899	1	1	0.0763844	0.033925	1	1	0.0195007	1	1	1
M3592	GOLDRATH_HOMEOSTATIC_PROLIFERATION	c2	148	Mus musculus	15548615	Up-regulated in CD8+ [GeneID=925] T lymphocytes undergoing homeostatic proliferation (HP) versus the naive cells; these genes are not up-regulated versus effector or memory cell population.	0.050283	0.116589	1	1	0.077072	0.181377	1	1	1	1	1	1
M15669	GNATENKO_PLATELET_SIGNATURE	c2	44	Homo sapiens	12433680	Top 50 most up-regulated genes in human platelet cells.	0.649871	1	1	1	0.00721432	1	1	1	0.0471421	1	1	1
M1405	KIM_GERMINAL_CENTER_T_HELPER_UP	c2	64	Homo sapiens	15213097	Genes up-regulated in germinal center T helper cells compared to other CD4+ [GeneID=920] T lymphocyte types.	0.244514	0.52724	1	1	0.178882	1	1	1	1	1	0.0820452	1
M13133	BYSTRYKH_HEMATOPOIESIS_STEM_CELL_AND_BRAIN_QTL_CIS	c2	66	Mus musculus	15711547	Genes associated with the same cis-regulatory QTL (quantitative trait loci) in both brain and hematopoietic stem cells (HSC).	0.278595	0.281066	1	1	1	1	1	1	1	1	1	1
M2742	LEE_LIVER_CANCER_MYC_UP	c2	54	Mus musculus	15565109	Genes up-regulated in hepatocellular carcinoma (HCC) induced by overexpression of MYC [GeneID=4609].	0.949244	1	1	1	0.155823	1	0.126263	1	0.370556	1	1	1
M16962	IIZUKA_LIVER_CANCER_PROGRESSION_L0_L1_DN	c2	17	Homo sapiens	15710396	Genes down-regulated during transition from L0 (non-tumor, not infected with HCV) to L1 (non-tumor, infected with HCV) in the development of hepatocellular carcinoma.	0.621851	1	1	1	1	1	1	1	1	1	1	1
M3432	LEE_LIVER_CANCER_MYC_TGFA_UP	c2	61	Mus musculus	15565109	Genes up-regulated in hepatocellular carcinoma (HCC) tissue of MYC and TGFA [GeneID=4609;7039] double transgenic mice.	0.863771	0.837237	1	1	0.0170941	1	1	1	0.421935	1	1	1
M9905	FLECHNER_PBL_KIDNEY_TRANSPLANT_OK_VS_DONOR_DN	c2	42	Homo sapiens	15307835	Genes downregulated in peripheral blood lymphocytes (PBL) from patients with well functioning kidneys more than 1-year post transplant compared to those from normal living kidney donors.	0.0643667	1	1	1	1	1	1	1	0.00500906	1	1	1
M10445	DORSAM_HOXA9_TARGETS_UP	c2	35	Homo sapiens	14604967	HOXA9 [GeneID=3205] targets up-regulated in hematopoietic stem cells.	0.307939	0.269993	1	1	1	1	1	1	0.00361515	1	1	1
M17607	DER_IFN_BETA_RESPONSE_DN	c2	8	Homo sapiens	9861020	Genes down-regulated in HT1080 (fibrosarcoma) cells by treatment with interferon beta for 6 h.	0.346463	1	1	1	1	1	1	1	1	1	1	1
M9096	IIZUKA_LIVER_CANCER_PROGRESSION_G2_G3_UP	c2	27	Homo sapiens	15710396	Genes up-regulated during transition from G2 (moderately differentiated tumor, infected with HCV) to G3 (poorly differentiated tumor, infected with HCV) in the development of hepatocellular carcinoma.	0.794162	1	1	1	0.0859138	1	1	1	1	1	1	1
M18825	KLEIN_PRIMARY_EFFUSION_LYMPHOMA_DN	c2	58	Homo sapiens	12531789	Genes down-regulated in AIDS-related primary effusion lymphoma (PEL) samples compared to other tumor subtypes and normal B lymphocytes.	0.598664	0.803561	1	1	1	1	1	1	1	1	0.0751169	1
M19735	CHANG_POU5F1_TARGETS_DN	c2	8	Homo sapiens	18676852	Genes down-regulated by POU5F1 [GeneID=5460] in bladder cancer cell lines.	0.346463	1	1	1	1	1	1	1	0.0639266	1	1	1
M4872	TARTE_PLASMA_CELL_VS_PLASMABLAST_UP	c2	398	Homo sapiens	12663452	Genes up-regulated in mature plasma cells compared with plasmablastic B lymphocytes.	0.674458	0.696325	1	1	0.133062	0.104275	0.0798719	1	2.11314e-06	0.355128	1	1
M1805	WILLERT_WNT_SIGNALING	c2	23	Homo sapiens	12095419	Genes up-regulated in NCCIT cell line (embryonic teratocarcinoma) after stimulation with WNT3A [GeneID=89780].	0.136982	0.497416	1	1	0.0731863	1	1	1	1	1	1	1
M12486	BYSTRYKH_HEMATOPOIESIS_STEM_CELL_RUNX1	c2	8	Mus musculus	15711547	Genes whose expression is coregulated with that of RUNX1 [GeneID=861] in hematopoietic stem cells (HSC).	1	0.221269	0.0011985	1	1	1	1	1	0.0727209	1	1	1
M19134	KENNY_CTNNB1_TARGETS_DN	c2	52	Mus musculus	15642117	Genes down-regulated in HC11 cells (mammary epithelium) by expression of constantly active CTNNB1 [GeneID=1499].	0.313313	0.437165	1	1	0.152896	1	0.12385	1	0.364574	0.150853	1	1
M11031	CHEOK_RESPONSE_TO_MERCAPTOPURINE_AND_LD_MTX_UP	c2	10	Homo sapiens	12704389	Genes specifically up-regulated in pediatric acute lymphoblastic leukemia (ALL) patients by mercaptopurine [PubChem=667490] and low-dose methotrexate (LDMTX) [PubChem=4112].	0.114098	1	1	1	1	1	1	1	1	1	1	1
M7189	CHESLER_BRAIN_QTL_TRANS	c2	6	Mus musculus	15711545	Best trans-regulated quantitative trait loci (QTLs) in the mouse genome which modulate transcription in brain tissue.	1	0.171019	1	1	1	1	1	1	1	1	1	1
M1408	KIM_GERMINAL_CENTER_T_HELPER_DN	c2	12	Homo sapiens	15213097	Genes down-regulated in germinal center T helper cells compared to other CD4+ [GeneID=920] T lymphocyte types.	1	0.291	1	1	1	1	1	1	1	1	1	1
M17812	TARTE_PLASMA_CELL_VS_B_LYMPHOCYTE_DN	c2	38	Homo sapiens	12663452	Genes down-regulated in plasma cells compared with B lymphocytes.	0.340856	0.665425	1	1	1	1	1	1	0.000314162	1	0.0511806	1
M1412	PARK_HSC_VS_MULTIPOTENT_PROGENITORS_UP	c2	20	Mus musculus	11781229	Genes up-regulated in long term hematopoietic stem cells (LT-HSC) compared to multipotent progenitor (MPP) cells.	0.665153	1	1	1	1	1	1	1	1	1	1	1
M15262	YAGI_AML_RELAPSE_PROGNOSIS	c2	35	Homo sapiens	12738660	Genes associated with clinical prognosis of pediatric AML (acute myeloid leukemia): good prognosis=no relapse > 3 years; poor prognosis=relapse < 1 year or no response to therapy.	0.00381255	0.292984	1	1	1	1	0.0918791	1	1	1	1	1
M3334	SHIPP_DLBCL_CURED_VS_FATAL_UP	c2	39	Homo sapiens	11786909	Top 50 up-regulated markers for the diffused large B-cell lymphoma (DLBCL) that distinguished between cured and fatal/refractory clinical outcomes.	1	0.695424	1	0.00757214	1	1	0.0993572	1	0.301555	1	1	1
M19612	LEE_LIVER_CANCER_ACOX1_UP	c2	65	Mus musculus	15565109	Genes up-regulated in hepatocellular carcinoma of ACOX1 [GeneID=51] knockout mice.	0.500741	0.572896	1	1	0.192978	1	1	1	0.0205625	1	1	1
M19652	CHEOK_RESPONSE_TO_MERCAPTOPURINE_UP	c2	12	Homo sapiens	12704389	Genes specifically up-regulated in pediadric acute lymphoblastic leukemia (ALL) patients by mercaptopurine [PubChem=667490].	0.517742	1	1	1	1	1	1	1	0.107084	1	1	1
M427	CHESLER_BRAIN_HIGHEST_GENETIC_VARIANCE	c2	38	Mus musculus	15711545	Neurologically relevant transcripts with highest variance accounted for by mouse strain (genotype) differences.	0.340856	0.292984	1	1	1	1	1	1	0.281464	1	1	1
M8526	CHEN_LUNG_CANCER_SURVIVAL	c2	28	Homo sapiens	14573703	Protein profiles associated with survival in lung adenocarcinoma.	0.458485	0.190013	1	1	1	1	1	1	0.217677	1	1	1
M6761	GOLUB_ALL_VS_AML_DN	c2	23	Homo sapiens	10521349	Down-regulated genes highly correlated with acute lymphoblastic leukemia (ALL) vs acute myeloid leukemia (AML).	0.136982	1	1	1	1	1	1	1	1	1	1	1
M16091	DISTECHE_ESCAPED_FROM_X_INACTIVATION	c2	13	Homo sapiens	12900543	Genes that escape X inactivation.	0.13421	1	1	1	1	1	1	1	1	1	1	1
M4519	CHESLER_BRAIN_HIGHEST_EXPRESSION	c2	42	Mus musculus	15711545	Neurologically relevant transcripts with highest abundance fold range in brain tissue among mouse strains.	0.691748	0.1244	1	1	1	1	1	1	0.314637	1	1	1
M1415	BYSTROEM_CORRELATED_WITH_IL5_UP	c2	42	Mus musculus	14525773	Genes whose expression in bone marrow samples correlated directly with increased levels of serum IL5 [GeneID=3567].	0.0916041	0.361071	1	1	1	1	1	1	1	1	1	1
M17434	LIN_APC_TARGETS	c2	71	Homo sapiens	11522623	Genes up-regulated by forced expression of APC [GeneID=324] in the APC-deficient SW480 cell line (colon cancer).	0.165836	0.860852	1	1	1	1	1	1	0.448653	1	1	1
M4535	CHEOK_RESPONSE_TO_HD_MTX_DN	c2	22	Homo sapiens	12704389	Genes specifically down-regulated in pediatric acute lymphoblastic leukemia (ALL) patients by high-dose methotrexate (HDMTX) [PubChem=4112].	0.331675	1	1	1	0.0667572	1	1	1	1	1	1	1
M18761	SMITH_LIVER_CANCER	c2	47	Homo sapiens	12591738	Potential marker genes specifically up-regulated in the majority of hepatocellular carcinoma (HCC) tumors.	0.259706	1	1	1	1	1	0.114133	1	0.340075	0.13919	1	1
M454	ROSS_AML_WITH_MLL_FUSIONS	c2	81	Homo sapiens	15226186	Top 100 probe sets for pediatric acute myeloid leukemia (AML) subtypes with chimeric MLL fusions [GeneID=4297].	0.280353	0.407466	1	1	0.22852	1	1	1	0.033628	1	1	1
M4420	LEE_LIVER_CANCER_MYC_E2F1_UP	c2	56	Mus musculus	15565109	Genes up-regulated in hepatocellular carcinoma (HCC) from MYC and E2F1 [GeneID=4609;1869] double transgenic mice.	0.211649	1	1	1	0.170309	1	1	1	0.0142382	1	1	1
M25	ASTON_MAJOR_DEPRESSIVE_DISORDER_UP	c2	49	Homo sapiens	15303102	Genes up-regulated in the temporal cortex samples from patients with major depressive disorder.	0.453783	0.372205	1	1	0.135124	1	1	1	0.00715173	1	1	1
M4621	ROSS_AML_OF_FAB_M7_TYPE	c2	70	Homo sapiens	15226186	Top 100 probe sets for pediatric acute myeloid leukemia (AML) subtype FAB M7 (also known as acute megakaryoblastic leukemia, AMKL).	0.337145	0.139753	1	1	0.201321	1	0.163996	1	0.124524	0.19871	1	1
M8478	DER_IFN_GAMMA_RESPONSE_DN	c2	11	Homo sapiens	9861020	Genes down-regulated in HT1080 (fibrosarcoma) cells by treatment with interferon gamma for 6 h.	0.487516	1	1	1	1	1	1	1	0.0986136	1	1	1
M18328	POMEROY_MEDULLOBLASTOMA_PROGNOSIS_UP	c2	48	Homo sapiens	11807556	Top marker genes in medulloblastoma associated with good response to treatment (good outcome).	0.220808	1	1	1	1	1	1	1	0.321087	1	1	1
M114	CHEOK_RESPONSE_TO_HD_MTX_UP	c2	23	Homo sapiens	12704389	Genes specifically up-regulated in pediatric acute lymphoblastic leukemia (ALL) patients by high-dose methotrexate (HDMTX) [PubChem=4112].	0.720996	0.481442	1	1	1	1	1	1	0.179838	1	1	1
M1419	MAGRANGEAS_MULTIPLE_MYELOMA_IGG_VS_IGA_UP	c2	20	Homo sapiens	12623842	Up-regulated genes discriminating multiple myeloma samples by type of immunoglobulin they produce: IgG vs IgA.	0.621851	1	1	1	1	1	1	1	1	1	1	1
M1217	SMITH_TERT_TARGETS_DN	c2	87	Homo sapiens	12717449	Genes consistently down-regulated in HMEC cells (primary mammary epithelium) upon expression of TERT [GeneID=7015] off a retroviral vector.	0.133891	0.125697	1	1	1	1	1	1	0.19348	1	1	1
M8813	SHIPP_DLBCL_VS_FOLLICULAR_LYMPHOMA_DN	c2	45	Homo sapiens	11786909	Top 50 down-regulated markers distinguishing diffuse large B-cell lymphoma (DLBCL) from follicular lymphoma (FL) samples.	1	0.722736	1	1	0.00880418	1	1	1	0.321087	0.130339	1	1
M2978	CHEOK_RESPONSE_TO_MERCAPTOPURINE_AND_LD_MTX_DN	c2	21	Homo sapiens	12704389	Genes specifically down-regulated in pediatric acute lymphoblastic leukemia (ALL) patients by mercaptopurine [PubChem=667490] and low-dose methotrexate (LDMTX) [PubChem=4112].	0.64416	1	1	1	1	1	1	1	1	1	1	1
M2195	LEE_LIVER_CANCER_CIPROFIBRATE_UP	c2	60	Mus musculus	15565109	Genes up-regulated in hepatocellular carcinoma (HCC) induced by ciprofibrate [PubChem=2763].	0.970666	1	1	1	0.0170941	1	1	1	0.421935	1	1	1
M11507	IIZUKA_LIVER_CANCER_PROGRESSION_L1_G1_UP	c2	20	Homo sapiens	15710396	Genes up-regulated during transition from L1 (non-tumor, infected with HCV) to G1 (well differentiated tumor, infected with HCV) in the development of hepatocellular carcinoma.	1	0.464961	1	1	1	1	1	1	1	1	1	1
M3254	BYSTRYKH_HEMATOPOIESIS_STEM_CELL_FLI1	c2	8	Mus musculus	15711547	Genes whose expression is coregulated with that of FLI1 [GeneID=2313] in hematopoietic stem cells (HSC).	1	1	1	1	1	1	1	1	1	1	1	1
M1420	MAGRANGEAS_MULTIPLE_MYELOMA_IGLL_VS_IGLK_DN	c2	24	Homo sapiens	12623842	Down-regulated genes discriminating multiple myeloma samples by the ype of immunoglobulin light chain they produce: Ig lambda (IGLL) vs Ig kappa (IGLK).	0.136982	0.497416	1	1	1	1	1	1	1	1	1	1
M6051	DORSAM_HOXA9_TARGETS_DN	c2	32	Homo sapiens	14604967	HOXA9 [GeneID=3205] targets down-regulated in hematopoietic stem cells.	0.275144	1	1	1	1	1	1	1	1	1	1	1
M11814	GRANDVAUX_IRF3_TARGETS_DN	c2	18	Homo sapiens	11991981	Genes down-regulated in Jurkat cells (T lymphocyte) by expression of a constitutively active form of IRF3 [GeneID=3661].	0.28727	0.104617	1	1	1	1	1	1	0.156267	1	1	1
M10382	IIZUKA_LIVER_CANCER_EARLY_RECURRENCE	c2	11	Homo sapiens	12648972	Genes down-regulated in hepatocellular carcinoma (HCC) tumors with higher risk of early intrahepatic recurrence. The single up-regulated gene (GenBank Accession=AC000063) has been excluded from the signature.	0.13421	1	1	1	1	1	1	1	0.0986136	1	1	1
M19208	RADAEVA_RESPONSE_TO_IFNA1_DN	c2	10	Homo sapiens	11910354	Genes down-regulated in primary hepatocytes and Hep3B (hepatocyte) cells in response to IFNA [GeneID=3439].	1	0.171019	1	1	1	1	1	1	1	1	1	1
M15676	BECKER_TAMOXIFEN_RESISTANCE_DN	c2	54	Homo sapiens	15657362	Genes down-regulated in a breast cancer cell line resistant to tamoxifen [PubChem=5376] compared to the parental line sensitive to the drug.	0.313313	1	1	1	0.152896	1	1	1	0.0747248	0.150853	1	1
M12993	KLEIN_PRIMARY_EFFUSION_LYMPHOMA_UP	c2	50	Homo sapiens	12531789	Genes up-regulated in AIDS-related primary effusion lymphoma (PEL) samples compared to other tumor subtypes and normal B lymphocytes.	0.543727	1	1	1	0.152896	1	0.12385	1	0.364574	0.011597	1	1
M16524	LEE_LIVER_CANCER_DENA_UP	c2	60	Mus musculus	15565109	Genes up-regulated in hepatocellular carcinoma (HCC) induced by diethylnitrosamine (DENA) [PubChem=5921].	1	1	1	1	0.184549	1	1	1	0.106142	1	1	1
M15841	FLECHNER_BIOPSY_KIDNEY_TRANSPLANT_OK_VS_DONOR_DN	c2	24	Homo sapiens	15307835	Genes down-regulated in kidney biopsies from patients with well functioning kidneys more than 1-year post transplant compared to the biopsies from normal living kidney donors.	0.767532	0.527905	1	1	1	1	1	1	1	1	1	1
M1422	MAGRANGEAS_MULTIPLE_MYELOMA_IGLL_VS_IGLK_UP	c2	41	Homo sapiens	12623842	Up-regulated genes discriminating multiple myeloma samples by the ype of immunoglobulin light chain they produce: Ig lambda (IGLL) vs Ig kappa (IGLK).	0.906687	0.117609	1	1	1	1	1	1	0.308127	1	1	1
M10243	FLECHNER_PBL_KIDNEY_TRANSPLANT_REJECTED_VS_OK_UP	c2	65	Homo sapiens	15307835	Genes up-regulated in peripheral blood lymphocytes (PBL) from patients with acute transplant rejection compared to those from patients with well functioning kidneys more than 1-year post transplant.	0.000677715	0.281066	1	1	1	1	1	0.0382831	0.109151	1	1	1
M10845	GOLDRATH_IMMUNE_MEMORY	c2	64	Mus musculus	15548615	'Memory genes' expressed uniquely in CD8+ [GeneID=925] memory T lymphocytes (compared with effector or naive cells)	0.290165	0.289494	1	1	1	1	1	1	0.112184	1	1	1
M18438	LEE_LIVER_CANCER_E2F1_UP	c2	63	Mus musculus	15565109	Genes up-regulated in hepatocellular carcinoma (HCC) induced by overexpression of E2F1 [GeneID=1869].	0.705515	1	1	1	0.0187998	1	1	1	0.00259039	1	1	1
M8043	ROSS_AML_WITH_AML1_ETO_FUSION	c2	78	Homo sapiens	15226186	Top 100 probe sets for pediatric acute myeloid leukemia (AML) subtype t(8;21) ; has AML1 ETO fusion [GeneID=861;862].	0.104798	1	1	1	1	0.0971112	1	1	0.474142	1	0.0971112	1
M3256	HASLINGER_B_CLL_WITH_17P13_DELETION	c2	22	Homo sapiens	15459216	Genes changed in the B cell chronic lymphocytic leukemia (B-CLL) with deletions in the 17p13 region.	0.0321767	0.481442	1	1	1	1	1	1	0.179838	1	1	1
M10660	YAO_HOXA10_TARGETS_VIA_PROGESTERONE_UP	c2	80	Mus musculus	12554760	Genes up-regulated in the uteri of ovariectomized mice 6 h after progesterone [PubChem=5994] injection: HOXA10 [GeneID=3206] knockout vs wild type animals.	0.930939	0.895071	1	1	0.220457	1	0.0167545	1	0.493687	1	1	1
M1190	ZHAN_MULTIPLE_MYELOMA_CD1_UP	c2	46	Homo sapiens	16728703	Top 50 up-regulated genes in cluster CD-1 of multiple myeloma samples with the characteristic expression spike of CCND1 [GeneID=595].	0.499783	0.405111	1	1	1	1	0.116572	1	0.346287	1	1	1
M1423	ABBUD_LIF_SIGNALING_1_DN	c2	28	Mus musculus	14576184	Genes down-regulated in AtT20 cells (pituitary cancer) after treatment with LIF [GeneID=3976].	0.458485	0.556547	1	1	1	1	1	1	1	1	1	1
M1428	SANSOM_APC_TARGETS_UP	c2	130	Mus musculus	15198980	Top genes up-regulated at day 5 of Cre-Lox induced APC [GeneID=324] knockout in the intestine.	0.717253	0.718669	1	1	1	1	0.281898	1	0.311185	1	1	1
M8344	NAKAJIMA_EOSINOPHIL	c2	25	Homo sapiens	11493461	Top 30 increased eosinophil specific transcripts.	0.752953	1	1	1	1	1	1	1	0.195188	1	1	1
M18322	ZHANG_TARGETS_OF_EWSR1_FLI1_FUSION	c2	87	Homo sapiens	15930281	Genes up-regulated in RD-EF cells (rhabdomyosarcoma) engineered to express EWSR1-FLI1 fusion [GeneID=2130;2313] and which are also highly expressed in Ewing's famliy tumors.	0.556442	0.735138	1	1	0.252218	1	0.20673	1	0.548091	1	1	1
M17405	ZHAN_MULTIPLE_MYELOMA_SUBGROUPS	c2	30	Homo sapiens	11861292	Top genes up-regulated in MM4 vs MM1 subgroup of multiple myeloma samples.	0.258876	1	1	1	1	1	1	1	0.246694	1	1	1
M17082	HADDAD_T_LYMPHOCYTE_AND_NK_PROGENITOR_UP	c2	82	Homo sapiens	15331438	Genes up-regulated in hematopoietic progenitor cells (HPC) of T lymphocyte and NK (natural killer) lineage.	0.290667	0.0295132	1	1	0.231189	0.107918	1	1	0.159926	1	0.107918	1
M1433	MA_MYELOID_DIFFERENTIATION_DN	c2	43	Mus musculus	12130493	Genes down-regulated during myeloid differentiation induced by tretinoin (ATRA) [PubChem=444795] and IL3 [GeneID=3652] in the EML cell line (myeloid progenitor).	0.246581	0.38326	1	1	0.138111	1	1	1	0.333805	1	1	1
M12456	VERNELL_RETINOBLASTOMA_PATHWAY_DN	c2	23	Homo sapiens	12923195	Cluster 2: genes down-regulated by RB1, CDNK2A [GeneID=1029;5925], and one of the E2Fs (E2F1, E2F2, or E2F3 [GeneID=1869;1870;1871]).	0.309546	1	1	1	1	1	1	1	1	1	1	0.00379146
M11120	HASLINGER_B_CLL_WITH_MUTATED_VH_GENES	c2	18	Homo sapiens	15459216	Genes changed in the B cell chronic lymphocytic leukemia (B-CLL) with mutations in the variable immunoglobulin veriable heavy chain (VH) genes.	1	1	1	1	1	1	1	1	0.156267	1	1	1
M7061	CROMER_METASTASIS_UP	c2	72	Homo sapiens	14676830	Metastatic propensity markers of head and neck squamous cell carcinoma (HNSCC): up-regulated in metastatic vs non-metastatic tumors.	0.0494128	0.884718	1	1	1	1	1	1	0.479098	1	1	1
M16649	ZHAN_MULTIPLE_MYELOMA_CD1_AND_CD2_DN	c2	55	Homo sapiens	16728703	Genes commonly down-regulated in CD-1 and CD-2 clusters of multiple myeloma samples and which were higher expressed in the CD-1 group.	0.514675	0.167828	1	1	1	1	1	1	1	1	1	1
M1436	GUO_HEX_TARGETS_UP	c2	78	Mus musculus	12791650	Genes up-regulated in day 6 embryoid bodies derived from embryonic stem cells (ES) with HEX [GeneID=3087] knockout.	0.812242	0.898312	1	1	0.0262949	1	0.182258	1	1	0.00196733	1	1
M1437	WANG_IMMORTALIZED_BY_HOXA9_AND_MEIS1_DN	c2	24	Mus musculus	15755900	Down-regulated genes in myeloid progenitors immortalized by HOXA9 [GeneID=3205] vs those immortalized by HOXA9 and MEIS1 [GeneID=4211].	0.752953	1	1	1	1	1	0.0613522	1	1	1	0.033925	1
M9377	ALCALAY_AML_BY_NPM1_LOCALIZATION_UP	c2	140	Homo sapiens	15831697	Genes up-regulated in acute myeloid leukemia (AML) with respect to cellular localization of NPM1 [GeneID=4869]: cytoplasmic vs. nucleolar.	0.268398	0.713378	1	1	0.0635417	1	1	1	0.101755	1	0.163896	1
M7202	FAELT_B_CLL_WITH_VH_REARRANGEMENTS_UP	c2	48	Homo sapiens	15817677	Genes up-regulated in B-CLL (B-cell chronic lymphocytic leukemia) patients with mutated immunoglobulin variable heavy chain (VH) genes.	0.499783	0.755387	1	1	1	1	1	1	1	1	1	1
M6509	PARK_HSC_MARKERS	c2	44	Mus musculus	11781229	Genes in a cCDNA library from hematopoietic stem cells (HSC) after subtraction of lineage-specific markers.	0.0916041	0.722736	1	1	1	1	1	1	1	1	0.0596963	1
M1679	ZHAN_MULTIPLE_MYELOMA_CD1_VS_CD2_UP	c2	69	Homo sapiens	16728703	Genes up-regulated in CD-1 compared to CD-2 cluster of multiple myeloma samples.	1	0.0393781	1	1	1	1	0.154716	1	0.112184	1	0.0875516	1
M1440	WANG_TARGETS_OF_MLL_CBP_FUSION_UP	c2	45	Mus musculus	15635450	Top 50 genes up-regulated in granulocyte/macrophage progenitors (GMP) upon expression of MLL-CBP fusion [GeneID=4297;1387].	0.233608	0.731286	1	1	1	1	1	1	1	1	1	1
M1442	STONER_ESOPHAGEAL_CARCINOGENESIS_UP	c2	40	Rattus norvegicus	18676871	Genes up-regulated in esophagus by the carcinogen NMBA [PubChem=13643] and brought back to normal by a diet with PEITC [PubChem=16741] or black raspberries.	0.603592	0.08594	1	1	1	1	1	1	1	1	1	1
M1444	STONER_ESOPHAGEAL_CARCINOGENESIS_DN	c2	6	Rattus norvegicus	18676871	Genes down-regulated in esophagus by the carcinogen NMBA [PubChem=13643] and brought back to normal by a diet with PEITC [PubChem=16741] or black raspberries.	1	1	1	1	1	1	1	1	1	1	1	1
M3941	HASLINGER_B_CLL_WITH_13Q14_DELETION	c2	24	Homo sapiens	15459216	Genes changed in the B cell chronic lymphocytic leukemia (B-CLL) with deletions in the 13q14 region.	0.396614	0.512899	1	1	0.0763844	1	1	1	0.195188	1	1	1
M10783	HOFMANN_CELL_LYMPHOMA_UP	c2	49	Homo sapiens	11468180	Genes up-regulated in lymph nodes from patients with mantle cell lymphoma (MCL) compared to the non-malignant hyperplastic lymph nodes.	0.935243	1	1	1	1	1	1	1	0.346287	0.14212	1	1
M1445	GUO_HEX_TARGETS_DN	c2	65	Mus musculus	12791650	Genes down-regulated in day 6 embryoid bodies derived from embryonic stem cells (ES) with HEX [GeneID=3087] knockout.	0.683819	0.84226	1	1	0.184549	1	1	1	0.0180381	1	1	1
M2386	GILDEA_METASTASIS	c2	29	Homo sapiens	12438227	Top genes down-regulated in metastatic (T24T) vs non-metastatic (T24) bladder cancer cell lines.	0.458485	0.556547	1	1	0.0859138	1	1	1	0.217677	0.0847209	1	1
M896	ZHAN_MULTIPLE_MYELOMA_SPIKED	c2	24	Homo sapiens	11861292	'Spiked' genes: genes most highly up-regulated in multiple myeloma samples; were not differentially expressed as compared to the normal plasma cells.	0.720996	1	1	1	1	1	1	1	1	1	1	1
M3900	MUNSHI_MULTIPLE_MYELOMA_DN	c2	10	Homo sapiens	12969976	Genes down-regulated in multiple myeloma (MM) compared to normal plasma cells from the patient's identical twin.	0.421267	1	1	1	1	1	1	1	1	0.0301663	1	1
M3590	ASTIER_INTEGRIN_SIGNALING	c2	57	Homo sapiens	12393420	Integrin signaling signature in precursor B leukemia (PBL) cells: fibronectin (FN1) [GeneID=2335] vs control treatment with poly-L-lysine.	0.211649	0.0842193	1	1	1	1	1	1	1	0.168057	1	1
M14744	ZHAN_MULTIPLE_MYELOMA_LB_UP	c2	47	Homo sapiens	16728703	Top 50 up-regulated genes in cluster LB of multiple myeloma samples belonging to the low bone disease group.	0.246581	0.38326	1	1	1	1	1	1	0.00763573	1	1	1
M11509	HASLINGER_B_CLL_WITH_11Q23_DELETION	c2	23	Homo sapiens	15459216	Genes changed in the B cell chronic lymphocytic leukemia (B-CLL) with deletions in the 11q23 region.	0.123423	0.0255314	1	1	1	1	1	1	0.179838	1	1	1
M8604	HALMOS_CEBPA_TARGETS_DN	c2	45	Homo sapiens	15205324	Genes down-regulated in H358 cells (lung cancer) by inducible expression of CEBPA [GeneID=1050] off plasmid vector.	0.220808	1	1	1	1	1	1	1	1	1	1	1
M1450	WANG_IMMORTALIZED_BY_HOXA9_AND_MEIS1_UP	c2	31	Mus musculus	15755900	Up-regulated genes in myeloid progenitors immortalized by HOXA9 [GeneID=3205] vs those immortalized by HOXA9 and MEIS1 [GeneID=4211].	0.828503	1	1	1	1	1	1	1	0.239542	1	1	1
M3889	ZHAN_MULTIPLE_MYELOMA_CD1_AND_CD2_UP	c2	95	Homo sapiens	16728703	Genes commonly up-regulated in CD-1 and CD-2 clusters of multiple myeloma samples and which were higher expressed in the CD-1 group.	0.332596	0.918364	1	1	0.241775	1	1	1	1	0.238723	1	1
M1453	NADLER_HYPERGLYCEMIA_AT_OBESITY	c2	58	Mus musculus	11027337	Genes correlated with the development of hyperglycemia in obese mice.	0.0969173	0.815496	1	1	1	1	1	1	1	1	1	1
M11064	HALMOS_CEBPA_TARGETS_UP	c2	48	Homo sapiens	15205324	Genes up-regulated in H358 cells (lung cancer) by inducible expression of CEBPA [GeneID=1050] off plasmid vector.	0.76308	0.167828	1	1	1	1	1	1	0.35244	1	1	1
M3923	YU_MYC_TARGETS_DN	c2	59	Mus musculus	16382050	Genes down-regulated in B cell lymphoma tumors expressing an activated form of MYC [GeneID=4609].	0.201026	1	1	1	1	1	1	1	0.393929	1	1	1
M1454	NUMATA_CSF3_SIGNALING_VIA_STAT3	c2	21	Mus musculus	15664994	Target genes for STAT3 [GeneID=20848] in CSF3 [GeneID=12985] signaling during myeloblast differentiation to neutrophils.	0.703501	1	1	1	1	1	0.0535644	1	0.172055	1	1	1
M3958	ZHAN_MULTIPLE_MYELOMA_UP	c2	64	Homo sapiens	11861292	Genes most significantly up-regulated in multiple myeloma samples, compared to normal bone marrow plasma cells.	0.19059	0.00101535	1	1	1	1	1	1	0.388168	1	1	1
M4562	LENAOUR_DENDRITIC_CELL_MATURATION_UP	c2	116	Homo sapiens	11279020	Genes up-regulated during in vitro maturation of CD14+ [GeneID=929] monocytes (day 0) into immature (day 7) and mature dendritic cells (day 14).	0.502051	0.460344	1	1	0.323802	1	0.0386288	1	0.0219748	0.31995	1	1
M1455	WANG_TARGETS_OF_MLL_CBP_FUSION_DN	c2	45	Mus musculus	15635450	Top 50 genes down-regulated in granulocyte/macrophage progenitors (GMP) upon expression of MLL-CBP fusion [GeneID=4297;1387].	0.691748	0.1244	1	1	1	1	1	1	1	1	1	1
M1457	GREENBAUM_E2A_TARGETS_DN	c2	20	Mus musculus	15310760	Genes down-regulated in pre-B lymphocytes upon Cre-Lox knockout of E2A [GeneID=6929].	0.28727	1	1	1	1	1	1	1	0.01216	1	1	1
M15592	NGUYEN_NOTCH1_TARGETS_UP	c2	27	Homo sapiens	16618808	Genes up-regulated in primary keratinocytes by expression of constantly active NOTCH1 [GeneID=4851].	0.806312	1	1	1	1	1	1	1	0.0264013	1	1	1
M18513	ZHAN_MULTIPLE_MYELOMA_CD2_UP	c2	48	Homo sapiens	16728703	Top 50 up-regulated genes in cluster CD-2 of multiple myeloma samples with the characteristic expression spike of CCND3 [GeneID=896].	0.922264	0.731286	1	1	1	1	1	1	0.327476	1	1	1
M1536	HASLINGER_B_CLL_WITH_CHROMOSOME_12_TRISOMY	c2	23	Homo sapiens	15459216	Genes changed in the B cell chronic lymphocytic leukemia (B-CLL) with trisomy of chromosome 12.	0.110388	0.124886	1	1	0.0667572	1	1	1	1	1	1	1
M1458	ABBUD_LIF_SIGNALING_1_UP	c2	43	Mus musculus	14576184	Genes up-regulated in AtT20 cells (pituitary cancer) after treatment with LIF [GeneID=3976].	0.0843113	1	1	1	0.129118	1	1	1	0.314637	1	1	1
M4861	VERHAAK_AML_WITH_NPM1_MUTATED_UP	c2	185	Homo sapiens	16109776	Genes up-regulated in acute myeloid leukemia (AML) patients with mutated NPM1 [GeneID=4869].	0.0773577	0.771597	1	1	0.116485	1	1	1	0.0766036	1	1	1
M1899	BASSO_CD40_SIGNALING_DN	c2	71	Homo sapiens	15331443	Gene down-regulated by CD40 [GeneID=958] signaling in Ramos cells (EBV negative Burkitt lymphoma).	0.32532	0.865147	1	1	1	1	1	1	1	0.19597	1	1
M10770	ZHAN_MULTIPLE_MYELOMA_MF_UP	c2	48	Homo sapiens	16728703	Top 50 up-regulated genes in cluster MF of multiple myeloma samples with characteristic expression spike of MAF family transcription factors.	0.717307	1	1	1	1	1	1	1	1	1	1	1
M17646	JAIN_NFKB_SIGNALING	c2	75	Homo sapiens	15578091	Genes abnormally regulated in response to CD40L and IL4 [GeneID=959;3565] stimulation of B lymphocytes from patients with a hypomorphic mutation of IKBKG [GeneID=8517].	0.0179243	0.881045	1	1	1	0.0971112	1	1	1	0.206875	1	1
M10582	STAEGE_EWING_FAMILY_TUMOR	c2	32	Homo sapiens	15548687	Genes up-regulated in Ewing family tumors (EFT) compared with normal bone marrow samples.	0.53491	0.608732	1	1	1	1	1	1	1	0.0971112	1	1
M3845	GALE_APL_WITH_FLT3_MUTATED_UP	c2	59	Homo sapiens	16105978	Genes up-regulated in acute promyelocytic leukemia (APL) patients with mutated FLT3 [GeneID=2322].	0.367766	0.803561	1	1	0.164544	1	1	1	1	1	1	1
M11234	THEILGAARD_NEUTROPHIL_AT_SKIN_WOUND_DN	c2	227	Homo sapiens	15187151	Genes down-regulated in polymorphonuclear neutrophilic granulocytes (PMNs) attracted to skin wounds.	2.9158e-05	0.656801	1	1	1	1	1	1	0.331118	0.522395	1	1
M10389	FAELT_B_CLL_WITH_VH_REARRANGEMENTS_DN	c2	49	Homo sapiens	15817677	Genes down-regulated in B-CLL (B-cell chronic lymphocytic leukemia) patients with mutated immunoglobulin variable heavy chain (VH) genes.	0.0473311	0.755387	1	1	1	1	1	1	1	1	1	1
M19867	ALCALAY_AML_BY_NPM1_LOCALIZATION_DN	c2	186	Homo sapiens	15831697	Genes down-regulated in acute myeloid leukemia (AML) with respect to cellular localization of NPM1 [GeneID=4869]: cytoplasmic vs. nucleolar.	0.728623	0.974929	1	1	0.460626	0.235206	0.388545	1	0.0872095	0.45577	0.235206	1
M1514	KANG_IMMORTALIZED_BY_TERT_DN	c2	101	Homo sapiens	15579653	Down-regulated genes in the signature of adipose stromal cells (ADSC) immortalized by forced expression of telomerase (TERT) [GeneID=7015].	0.936378	0.36333	1	1	0.0458539	1	1	1	0.238226	1	1	1
M4435	YAO_HOXA10_TARGETS_VIA_PROGESTERONE_DN	c2	20	Mus musculus	12554760	Genes down-regulated in the uteri of ovariectomized mice 6 h after progesterone [PubChem=5994] injection: HOXA10 [GeneID=3206] knockout vs wild type animals.	1	1	1	1	0.0602842	1	1	1	1	1	1	1
M19025	MOREAUX_MULTIPLE_MYELOMA_BY_TACI_UP	c2	376	Homo sapiens	15827134	Up-regulated genes distinguishing in multiple myeloma (MM) samples with higher expression of TACI [GeneID=23495].	0.977626	0.572396	1	1	0.317695	1	0.0630972	0.195456	0.379507	0.311584	0.394736	1
M305	CHIARETTI_ACUTE_LYMPHOBLASTIC_LEUKEMIA_ZAP70	c2	68	Homo sapiens	16160012	Differentially expressed genes between high vs low ZAP70 [GeneID=7535] acute lymphoblastic leukemia (ALL) cases with no known molecular aberrations.	0.683819	0.0348094	1	1	1	1	1	1	0.106142	1	0.0848024	1
M4385	XU_RESPONSE_TO_TRETINOIN_UP	c2	16	Homo sapiens	16140955	Genes up-regulated in NB4 cells (acute promyelocytic leukemia, APL) by tretinoin [PubChem=444795] alone.	0.220286	1	1	1	1	1	1	1	0.132022	1	1	1
M9880	ABRAHAM_ALPC_VS_MULTIPLE_MYELOMA_DN	c2	20	Homo sapiens	15388584	Genes down-regulated in immunoglobulin light chain amyloidosis plasma cells (ALPC) compared to multiple myeloma (MM) cells.	0.331675	0.464961	1	1	1	1	1	1	0.172055	1	1	1
M1477	MARCINIAK_ER_STRESS_RESPONSE_VIA_CHOP	c2	22	Mus musculus	15601821	Endoplasmic retuculum (ER) stress response (caused by tunicamycin [PubChem=5282055]) genes dependent on CHOP [GeneID=13198].	0.353596	0.481442	1	1	1	1	1	1	1	1	1	1
M13059	ZHAN_V2_LATE_DIFFERENTIATION_GENES	c2	45	Homo sapiens	12393520	The v2LDG set: 50 most variable late differentiation genes (LDG) with similar expression patterns in bone marrow plasma cells (BPC) and multiple myeloma (MM) samples.	0.389937	0.327258	1	1	1	1	1	1	1	0.121398	1	1
M14557	DORSEY_GAB2_TARGETS	c2	30	Homo sapiens	11830491	Genes up-regulated by expression of GAB2 [GeneID=9846] in K562 cells (chronic myeloid leukemia (CML) cell line with p210 BCR-ABL [GeneID=613;25]).	0.258876	0.608732	1	1	0.000148859	1	1	1	0.032127	1	1	1
M389	NAKAJIMA_MAST_CELL	c2	46	Homo sapiens	11493461	Top 50 most-increased mast cell specific genes.	0.75228	0.755387	1	1	0.144055	1	1	1	0.0667751	1	1	1
M1478	LIAN_NEUTROPHIL_GRANULE_CONSTITUENTS	c2	25	Mus musculus	11468144	Granule constituents expressed during mouse promyelocytic cell line differentiation to neutrophils.	0.417625	1	1	1	1	1	1	1	1	1	1	1
M19632	ZHAN_MULTIPLE_MYELOMA_MS_UP	c2	49	Homo sapiens	16728703	Top 50 up-regulated genes in cluster MS of multiple myeloma samples with characteristic expression spike of WHSC1 [GeneID=7468].	0.76308	0.762932	1	1	1	1	1	1	1	0.145041	1	1
M1479	MA_MYELOID_DIFFERENTIATION_UP	c2	38	Mus musculus	12130493	Genes up-regulated during myeloid differentiation induced by tretinoin (ATRA) [PubChem=444795] and IL3 [GeneID=3652] in the EML cell line (myeloid progenitor).	0.17177	0.104465	1	1	1	1	1	1	0.0471421	1	1	1
M7815	RADMACHER_AML_PROGNOSIS	c2	83	Homo sapiens	16670265	The 'Bullinger validation signature' [PMID=15084693] used to validate prediction of prognostic outcome of acute myeloid leukemia (AML) patients with a normal karyotype.	0.988244	0.187163	1	1	1	1	0.182258	1	0.498459	1	1	1
M8417	CROMER_METASTASIS_DN	c2	77	Homo sapiens	14676830	Metastatic propensity markers of head and neck squamous cell carcinoma (HNSCC): down-regulated in metastatic vs non-metastatic tumors.	0.812242	0.187163	1	1	1	1	0.182258	1	0.498459	0.220301	1	1
M16097	NOUZOVA_METHYLATED_IN_APL	c2	66	Homo sapiens	15302897	Genes whose CpG islands are hyper-methylated in the NB4 cell line (APL, acute promyelocytic leukemia) compared to PBMC (normal peripheral peripheral blood mononuclear cells).	1	0.498303	1	1	1	0.00296013	1	1	1	0.168057	1	1
M13746	ZHAN_MULTIPLE_MYELOMA_HP_UP	c2	50	Homo sapiens	16728703	Top 50 up-regulated genes in cluster HP of multiple myeloma samples characterized by a hyperploid signature.	0.0773376	1	1	1	1	1	1	1	0.0518204	1	1	1
M12964	XU_RESPONSE_TO_TRETINOIN_DN	c2	12	Homo sapiens	16140955	Genes down-regulated in NB4 cells (acute promyelocytic leukemia, APL) by tretinoin [PubChem=444795] alone.	1	1	1	1	0.0306038	1	1	1	1	1	1	1
M9709	TAVOR_CEBPA_TARGETS_UP	c2	51	Homo sapiens	14517214	Genes up-regulated in KCL22 cells (chronic myelogenous leukemia, CML, with BCR-ABL1 [GeneID=613;25] fusion) by expression of CEBPA [GeneID=1050].	0.773469	0.175454	1	1	1	1	1	1	1	1	1	1
M18887	YAGI_AML_SURVIVAL	c2	123	Homo sapiens	12738660	Genes differentially expressed in pediatric AML (acute myeloid leukemia) samples from patients with good survival (>3 years without relapse) compared to those with poor survival (relapsed within one year after treatment).	0.00772143	0.473843	1	1	1	1	0.271892	1	0.293862	1	1	1
M17669	XU_CREBBP_TARGETS_UP	c2	22	Mus musculus	16424387	Genes up-regulated in pro-B lymphocytes after knockout of CREBBP [GeneID=1387].	0.353596	1	1	1	1	1	1	1	1	1	1	1
M10117	VERHAAK_AML_WITH_NPM1_MUTATED_DN	c2	250	Homo sapiens	16109776	Genes down-regulated in acute myeloid leukemia (AML) patients with mutated NPM1 [GeneID=4869].	0.510029	0.726125	1	1	0.0465603	1	1	1	0.890461	1	1	0.0457549
M15762	RORIE_TARGETS_OF_EWSR1_FLI1_FUSION_DN	c2	28	Homo sapiens	14973077	Neuroblastoma markers down-regulated in neuroblastoma cell lines expressing ESWR1-FLI1 [GeneID=2130;2313] fusion protein.	0.806312	1	1	1	0.0890686	1	1	1	1	1	1	1
M5319	APPEL_IMATINIB_RESPONSE	c2	33	Homo sapiens	15756019	Genes up-regulated by imatinib [PubChem=5291] during dendritic cell differentiation.	0.11694	0.632477	1	1	1	1	0.08434	1	0.260799	1	1	1
M5103	YAGI_AML_FAB_MARKERS	c2	194	Homo sapiens	12738660	Genes specifically expressed in FAB subtypes M2, M4, M5 and M7 of pediatric AML (acute myeloid leukemia).	0.931569	0.834158	1	1	0.479098	1	1	1	0.25958	0.474142	1	1
M7602	ZHAN_MULTIPLE_MYELOMA_CD1_VS_CD2_DN	c2	53	Homo sapiens	16728703	Genes down-regulated in CD-1 compared to CD-2 cluster of multiple myeloma samples.	0.499783	0.755387	1	1	1	1	1	1	1	1	1	1
M1481	ABBUD_LIF_SIGNALING_2_DN	c2	6	Rattus norvegicus	14576184	Genes down-regulated in GH3 cells (pituitary cancer) after treatment with LIF [GeneID=3976].	1	1	1	1	1	1	1	1	1	1	1	1
M4357	XU_CREBBP_TARGETS_DN	c2	41	Mus musculus	16424387	Genes down-regulated in pro-B lymphocytes after knockout of CREBBP [GeneID=1387].	0.649871	1	1	1	1	1	1	1	1	1	1	1
M1482	IGLESIAS_E2F_TARGETS_DN	c2	16	Mus musculus	15146237	Genes down-regulated in pancreatic cells from mice with double knockout of E2F1 [GeneID=1869] and E2F2 [GeneID=1870] compared to wild type.	1	1	1	1	1	1	1	1	1	1	1	1
M8139	HOEGERKORP_CD44_TARGETS_TEMPORAL_UP	c2	12	Homo sapiens	12411303	Genes temporally up-regulated by CD44 [GeneID=960] stimulation of B lymphocytes.	0.0301095	1	1	1	1	1	1	1	1	1	1	1
M11025	HOEGERKORP_CD44_TARGETS_TEMPORAL_DN	c2	25	Homo sapiens	12411303	Genes temporally down-regulated by CD44 [GeneID=960] stimulation of B lymphocytes.	0.752953	1	1	1	0.0763844	1	1	1	1	0.0753184	1	1
M4517	MUNSHI_MULTIPLE_MYELOMA_UP	c2	77	Homo sapiens	12969976	Genes up-regulated in multiple myeloma (MM) compared to normal plasma cells from the patient's identical twin.	0.0318049	0.0811796	1	1	1	1	1	1	0.156633	1	0.106574	1
M2523	ZHAN_MULTIPLE_MYELOMA_DN	c2	42	Homo sapiens	11861292	Genes most significantly down-regulated in multiple myeloma samples, compared to normal bone marrow plasma cells.	0.220808	1	1	1	0.132126	1	0.106775	1	0.321087	1	1	1
M7362	HASLINGER_B_CLL_WITH_6Q21_DELETION	c2	22	Homo sapiens	15459216	Genes changed in the B cell chronic lymphocytic leukemia (B-CLL) with deletions in the 6q21 region.	0.487516	1	1	1	1	1	1	1	1	1	1	1
M1488	HANSON_HRAS_SIGNALING_VIA_NFKB	c2	23	Mus musculus	15492243	Genes changed by expression of activated form of HRas[GeneID=3265] in MEF cells (embryonic fibroblast) with or without p65/c-Rel complex [GeneID=5970;5966].	0.720996	1	1	1	1	1	1	1	0.0163858	1	1	1
M7218	FAELT_B_CLL_WITH_VH3_21_DN	c2	49	Homo sapiens	15817677	Genes down-regulated in samples from B-CLL (B-cell chronic lymphocytic leukemia) with the immunoglobulin heavy chain VH3-21 gene.	0.141664	1	1	1	0.149959	1	1	1	0.358535	0.147952	1	1
M15068	NOUZOVA_TRETINOIN_AND_H4_ACETYLATION	c2	137	Homo sapiens	15302897	Genes whose CpG islands showed greatly increased histone H4 acetylation in NB4 cells (acute promyelocytic leukemia, APL) upon treatment with tretinoin [PubChem=444795].	0.214921	0.262532	1	1	1	1	1	4.68109e-05	0.283439	0.317619	1	1
M1492	BRUNO_HEMATOPOIESIS	c2	66	Mus musculus	14701746	Genes that are rapidly down-regulated as multipotential cells of the FDCP-mix hematopoiesis model undergo differentiation and loose their self-renewal and proliferation properties.	0.0198368	0.837237	1	1	0.181721	1	1	1	0.421935	0.179335	1	1
M945	MOREAUX_B_LYMPHOCYTE_MATURATION_BY_TACI_UP	c2	88	Homo sapiens	15827134	Genes up-regulated in normal bone marrow plasma cells (BMPC) compared to polyclonal plasmablasts (PPC) that also distinguished multiple myeloma (MM) samples by expression of levels of TACI (TNFRSF13B) [GeneID=23495].	0.934283	0.187163	1	1	0.223154	1	0.182258	1	1	1	1	1
M14487	HOEGERKORP_CD44_TARGETS_DIRECT_UP	c2	26	Homo sapiens	12411303	Genes directly up-regulated by CD44 [GeneID=960] stimulation of B lymphocytes.	0.794162	1	1	1	1	1	1	1	0.217677	1	1	1
M15164	FAELT_B_CLL_WITH_VH3_21_UP	c2	45	Homo sapiens	15817677	Genes up-regulated in samples from B-CLL (B-cell chronic lymphocytic leukemia) with the immunoglobulin heavy chain VH3-21 gene.	0.389937	0.110962	1	1	1	1	1	1	0.049461	1	1	1
M2948	SESTO_RESPONSE_TO_UV_C8	c2	71	Homo sapiens	11867738	Cluster 8: genes changed in primary keratinocytes by UVB irradiation.	0.57448	0.348749	1	1	0.0230446	1	1	1	0.133983	1	1	1
M13686	GENTILE_UV_RESPONSE_CLUSTER_D9	c2	26	Homo sapiens	12907719	Cluster d9: genes progressively down-regulated in WS1 cells (fibroblast) through 24 h after irradiation with high dose UV-C.	0.0321767	0.481442	1	1	1	1	1	1	1	1	1	1
M5077	MARTINEZ_RESPONSE_TO_TRABECTEDIN	c2	50	Homo sapiens	11755394	Genes down-regulated by trabectedin [PubChem=3199] and its synthetic analog phthalascidin Pt 650 in HCT116 cells (colon cancer).	0.514675	0.415896	1	1	1	0.0667362	1	1	1	0.145041	1	1
M11333	WEIGEL_OXIDATIVE_STRESS_BY_TBH_AND_H2O2	c2	35	Homo sapiens	12419474	Oxidative stress genes down-regulated in ARPE-19 cells (retinal pigmented epithelium) in response to tert-butyl hydroperoxide (tBH) and H2O2 [PubChem=6410;784].	0.340856	0.665425	1	1	1	1	1	1	0.0426296	1	1	1
M1497	LEE_AGING_NEOCORTEX_DN	c2	69	Mus musculus	10888876	Downregulated in the neocortex of aged adult mice (30-month) vs young adult (5-month)	0.0149369	0.331816	1	1	0.204082	1	0.1663	1	0.46409	1	1	1
M768	REN_ALVEOLAR_RHABDOMYOSARCOMA_UP	c2	99	Homo sapiens	18701482	Genes commonly up-regulated in human alveolar rhabdomyosarcoma (ARMS) and its mouse model overexpressing PAX3-FOXO1 [GeneID=5077;2308] fusion.	1	0.548768	1	1	0.0409705	1	0.226216	1	0.217467	1	1	1
M2712	TRAYNOR_RETT_SYNDROM_UP	c2	40	Homo sapiens	12418965	Genes up-regulated in primary fibroblasts from Rett syndrom patients who carry mutations inactivating MECP2 [GeneID=4204].	0.894606	0.315874	1	1	1	1	1	1	0.0471421	1	1	1
M17173	MCCLUNG_DELTA_FOSB_TARGETS_8WK	c2	49	Mus musculus	14566342	Genes up-regulated in the nucleus accumbens (a major reward center in brain) 8 weeks after induction of deltaFosB, a FOSB [GeneID=2354] splice variant.	0.942669	0.426582	1	1	0.149959	1	0.121431	1	1	1	1	1
M10332	MODY_HIPPOCAMPUS_POSTNATAL	c2	56	Mus musculus	11438693	Genes up-regulated in hyppocampus at late postnatal stages (clusters 11 and 15).	1	0.0842193	1	1	0.000857209	0.0778942	1	1	0.399636	1	1	1
M19259	IYENGAR_RESPONSE_TO_ADIPOCYTE_FACTORS	c2	10	Homo sapiens	14508521	Genes up-regulated in MCF-7 cells (breast cancer) in response to growth medium from L3T3-L1 cells (differentiated to pre-adipocytes).	0.455397	0.268478	1	1	1	1	1	1	1	1	1	1
M16561	JAZAERI_BREAST_CANCER_BRCA1_VS_BRCA2_DN	c2	42	Homo sapiens	12096084	Down-regulated genes distinguishing between breast cancer tumors with mutated BRCA1 [GeneID=672] from those with mutated BRCA2 [GeneID=675].	0.389937	0.695424	1	1	1	1	0.0993572	1	0.301555	1	1	1
M8463	DAZARD_UV_RESPONSE_CLUSTER_G3	c2	14	Homo sapiens	12771951	Cluster G3: genes increasingly up-regulated in NHEK cells (normal keratinocyte) after 6 h time point upon UV-B irradiation.	1	0.354496	1	1	1	1	1	1	1	1	1	1
M1502	SCHLINGEMANN_SKIN_CARCINOGENESIS_TPA_UP	c2	38	Mus musculus	12640676	Up-regulated in murine dorsal skin cells at 6 h after treatment with the phorbol ester carcinogen TPA [PubChem=4792].	1	1	1	1	1	1	1	1	1	1	1	1
M10619	KAAB_FAILED_HEART_ATRIUM_DN	c2	147	Homo sapiens	15103417	Genes down-regulated in atria of failing hearts (DCM and ICM) compared to healthy controls.	0.273683	0.123396	1	1	0.373562	1	0.311112	1	0.00899753	1	1	1
M19938	SU_PANCREAS	c2	50	Homo sapiens	11904358	Genes up-regulated specifically in human pancreas.	0.115333	1	1	1	1	1	1	1	1	1	0.0639264	1
M17517	WU_HBX_TARGETS_2_DN	c2	16	Homo sapiens	11439330	Genes down-regulated by expression of HBV X protein (HBVgp3) [GeneID=944566] in primary hepatocytes.	0.572955	0.0673839	1	1	1	1	0.037798	1	1	1	1	1
M1508	JIANG_AGING_CEREBRAL_CORTEX_UP	c2	32	Mus musculus	11172053	Up-regulated in the cerebral cortex of aged (22 months) BALB/c mice, compared to young (2 months) controls	0.497627	1	1	1	0.0922127	1	1	1	0.0282593	1	1	1
M14591	WEIGEL_OXIDATIVE_STRESS_RESPONSE	c2	33	Homo sapiens	12419474	Oxidative stress genes down-regulated in ARPE-19 cells (retinal pigmented epithelium) in response to HNE, tBH and H2O2 [PubChem=5283344;6410;784].	1	0.0161257	1	1	1	1	1	1	0.260799	1	1	1
M9112	LU_AGING_BRAIN_DN	c2	153	Homo sapiens	15190254	Age down-regulated genes in the human frontal cortex.	0.969771	0.00140053	1	1	9.13635e-06	1	1	1	1	1	1	1
M1512	RUAN_RESPONSE_TO_TNF_UP	c2	12	Mus musculus	12732648	Adipocyte abundant genes up-regulated in 3T3-L1 cells (fibroblasts induced to differentiate to adipocytes) in response to TNF [GeneID=7124].	1	1	1	1	0.0405985	1	1	1	0.00544285	1	1	1
M1513	LEE_CALORIE_RESTRICTION_NEOCORTEX_UP	c2	68	Mus musculus	10888876	Up-regulated in the neocortex of aged (30-month) mice subjected to caloric restriction since young adulthood.	0.157328	0.123384	1	1	1	1	0.157045	1	1	1	1	1
M1515	JOSEPH_RESPONSE_TO_SODIUM_BUTYRATE_DN	c2	60	Homo sapiens	15318170	Genes down-regulated in H460 cells (non-small cell lung carcinoma, NSCLC) after treatment with sodium butyrate [PubChem=5222465].	0.461851	1	1	1	1	1	1	1	0.427379	0.182131	1	1
M1516	HU_GENOTOXIN_ACTION_DIRECT_VS_INDIRECT_4HR	c2	38	Mus musculus	15120960	Genes discriminating between direct (cisplatin, MMS, mitomycin C [PubChem=2767;4156;5746]) and indirect (paclitaxel, hydroxyurea, etoposide [PubChem=4666;3657;36462]) acting genotoxins at 4 h time point.	0.873492	0.0198223	1	1	1	1	0.0893729	1	0.0404381	1	0.0497541	1
M17330	MARCHINI_TRABECTEDIN_RESISTANCE_UP	c2	20	Homo sapiens	15661559	Genes up-regulated in chondrosarcoma and ovarian carcinoma cell lines which developed resistance to trabectedin [PubChem=3199].	0.703501	0.0223843	1	1	1	1	1	1	1	1	1	1
M6416	BANDRES_RESPONSE_TO_CARMUSTIN_WITHOUT_MGMT_24HR_UP	c2	14	Homo sapiens	15980968	Genes up-regulated in A172 cells (glioma, does not express MGMT [GeneID=4255]) by carmustine [PubChem=2578] at 24 h.	0.572955	1	1	1	1	1	1	1	1	1	1	1
M5813	WU_HBX_TARGETS_1_DN	c2	23	Homo sapiens	11439330	Genes down-regulated by expression of HBV X protein (HBVgp3) [GeneID=944566] in SK-Hep-1 cells (hepatocellular carcinoma).	0.375258	0.145988	1	1	1	1	0.0587633	1	1	1	1	1
M19977	SU_SALIVARY_GLAND	c2	15	Homo sapiens	11904358	Genes up-regulated specifically in human salivary gland tissue.	1	0.31283	1	1	1	1	0.0324854	1	1	1	1	1
M15057	HENDRICKS_SMARCA4_TARGETS_UP	c2	54	Homo sapiens	14673169	Genes up-regulated in ALAB cells (breast cancer) upon reintroduction of SMARCA4 [GeneID=6597] expressed off adenoviral vector.	1	1	1	1	1	1	1	1	0.0115614	0.156626	1	1
M1525	ZHENG_RESPONSE_TO_ARSENITE_DN	c2	12	Homo sapiens	12679051	Down-regulated in HEK293 cells (kidney epithelium) by treatment with sodium arsenite [PubChem=26435].	0.0235966	1	1	1	1	1	1	1	1	1	1	1
M16756	MURAKAMI_UV_RESPONSE_6HR_DN	c2	21	Homo sapiens	11532376	Genes down-regulated in primary keratinocytes at 6 h after UVB irradiation.	1	1	1	1	1	1	1	1	0.179838	1	1	1
M7566	CHEN_LVAD_SUPPORT_OF_FAILING_HEART_DN	c2	42	Homo sapiens	12824457	Down-regulated genesin the left ventricle myocardium of patients with heart failure following implantation of LVAD (left ventricular assist device).	0.453783	0.731286	1	1	0.135124	1	1	1	1	1	1	1
M1526	MARIADASON_RESPONSE_TO_CURCUMIN_SULINDAC_7	c2	14	Homo sapiens	10969808	Cluster 7: genes up-regulated in SW260 cells (colon cancer) by curcumin and sulindac [PubChem=969516;5352].	0.0179349	0.268478	1	1	1	1	1	1	0.0900636	1	1	1
M9634	SESTO_RESPONSE_TO_UV_C4	c2	20	Homo sapiens	11867738	Cluster 4: genes changed in primary keratinocytes by UVB irradiation.	0.665153	1	1	1	1	1	1	1	1	1	1	1
M1227	TRAYNOR_RETT_SYNDROM_DN	c2	15	Homo sapiens	12418965	Genes down-regulated in primary fibroblasts from Rett syndrom patients who carry mutations inactivating MECP2 [GeneID=4204].	1	0.354496	1	1	1	1	1	1	1	1	1	1
M4229	SESTO_RESPONSE_TO_UV_C6	c2	39	Homo sapiens	11867738	Cluster 6: genes changed in primary keratinocytes by UVB irradiation.	0.894606	1	1	1	1	1	0.0968713	1	0.294921	1	1	1
M3576	MCCLUNG_CREB1_TARGETS_DN	c2	56	Mus musculus	14566342	Genes down-regulated in the nucleus accumbens (a major reward center in the brain) 8 weeks after induction of CREB1 [GeneID=1385] expression in a transgenic Tet-Off system.	0.843105	1	1	1	1	1	1	1	0.405289	1	1	1
M1530	SUZUKI_RESPONSE_TO_TSA_AND_DECITABINE_1B	c2	16	Homo sapiens	11992124	Genes with some basal expression and partially methylated promoters, up-regulated by the combination of TSA and decitabine [PubChem=5562;451668] in RKO cells (colorectal cancer).	1	1	1	1	1	1	1	1	0.115475	1	1	1
M2589	SESTO_RESPONSE_TO_UV_C2	c2	54	Homo sapiens	11867738	Cluster 2: genes changed in primary keratinocytes by UVB irradiation.	0.000576387	0.790856	1	1	1	1	1	1	0.376482	1	1	0.00995438
M6669	HEDENFALK_BREAST_CANCER_BRACX_UP	c2	19	Homo sapiens	12610208	Up-regulated genes distinguishing between two groups of non-BRCA1/BRCA2 [GeneID=672;675] breast tumors (BRACx): group A vs group B.	0.264915	1	1	1	1	1	1	1	1	1	1	1
M19944	GEISS_RESPONSE_TO_DSRNA_DN	c2	16	Homo sapiens	11487589	Genes down-pregulated by dsRNA in GRE cells (glioma; no interferon system).	0.0546301	0.0762108	1	1	1	1	1	1	0.132022	1	1	1
M1534	VIETOR_IFRD1_TARGETS	c2	24	Mus musculus	12198164	Genes down-regulated in c-JunER cells (mammary gland epithelum) by overexpression of IFRD1 [GeneID=3475] off an adenovirus vector.	0.331675	0.124886	1	1	1	1	1	1	1	1	1	1
M8941	HEDENFALK_BREAST_CANCER_BRACX_DN	c2	20	Homo sapiens	12610208	Down-regulated genes distinguishing between two groups of non-BRCA1/BRCA2 [GeneID=672;675] breast tumors (BRACx): group A vs group B.	0.28727	1	1	1	1	1	1	1	0.156267	1	1	1
M1535	JIANG_AGING_HYPOTHALAMUS_DN	c2	35	Mus musculus	11172053	Down-regulated in the hypothalamus of aged (22 months) BALB/c mice, compared to young (2 months) controls	1	0.269993	1	1	1	1	0.0868599	1	1	0.106295	1	1
M1537	MARIADASON_RESPONSE_TO_BUTYRATE_CURCUMIN_SULINDAC_TSA_8	c2	10	Homo sapiens	10969808	Cluster 8: genes down-regulated in SW260 cells (colon cancer) by sodium butyrate, curcumin, sulindac and TSA [PubChem=5222465;969516;5352;5562].	0.455397	1	1	1	1	1	1	1	0.0900636	1	1	1
M10372	CHIBA_RESPONSE_TO_TSA_UP	c2	50	Homo sapiens	15452378	Cancer related genes up-regulated in any of four hepatoma cell lines following 24 h treatment with TSA [PubChem=5562].	0.783458	0.437165	1	1	1	1	0.12385	1	0.0747248	1	1	1
M16963	RAMASWAMY_METASTASIS_DN	c2	59	Homo sapiens	12469122	Down-regulated genes in metastatic vs primary solid tumors.	0.966865	0.826706	1	1	1	1	1	1	1	0.173715	1	1
M7409	MODY_HIPPOCAMPUS_NEONATAL	c2	32	Mus musculus	11438693	Genes highly expressed in the neonatal hippocampus (clusters 4 and 8).	0.258876	0.608732	1	1	0.098469	1	0.0792799	1	0.246694	1	1	1
M1539	MCCLUNG_COCAINE_REWARD_5D	c2	75	Mus musculus	14566342	Genes up-regulated in the nucleus accumbens (a major reward center in the brain) after 5 days of cocaine [PubChem=5760] treatment.	0.384666	0.631281	1	1	0.212312	1	0.173176	1	1	0.209578	1	1
M16050	KAYO_AGING_MUSCLE_UP	c2	242	Macaca mulatta	11309484	Upregulated in the vastus lateralis muscle of aged vs young adult rhesus monkeys	0.802723	0.565182	1	1	1	1	0.470834	1	0.366992	0.544858	1	1
M1540	VISALA_RESPONSE_TO_HEAT_SHOCK_AND_AGING_UP	c2	15	Homo sapiens	12618007	Genes up-regulated after heat shock in peripheral lympocytes from old donors, compared to those from the young ones.	1	1	1	1	1	1	1	1	1	1	1	1
M1541	DELASERNA_MYOD_TARGETS_DN	c2	57	Mus musculus	15870273	Genes down-regulated in NIH 3T3 cells (fibroblasts) 24 h after inducing MyoD [GeneID=4654] differentiation program.	0.381378	0.809622	1	1	1	1	1	1	0.088595	0.165214	1	1
M1542	YAMAZAKI_TCEB3_TARGETS_UP	c2	167	Mus musculus	12604609	Genes up-regulated in embryonic stem cells from TCEB3 [GeneID=6924] knockout mice.	0.463188	0.543627	1	1	0.00221884	1	1	1	0.0172582	1	1	1
M1543	HU_GENOTOXIN_ACTION_DIRECT_VS_INDIRECT_24HR	c2	50	Mus musculus	15120960	Genes discriminating between direct (cisplatin, MMS, mitomycin C [PubChem=2767;4156;5746]) and indirect (paclitaxel, hydroxyurea, etoposide [PubChem=4666;3657;36462]) acting genotoxins at 24 h time point.	0.0390782	0.739572	1	1	0.138111	1	1	1	1	1	1	1
M18850	JIANG_VHL_TARGETS	c2	88	Homo sapiens	12692265	Genes up-regulated in 786-0 cells (renal carcinoma, RCC) upon expression of VHL [GeneID=7428] off a retroviral vector under normoxia (normal oxygen) condition.	0.0831172	0.212573	1	1	0.233849	0.10926	1	1	0.517105	1	1	1
M10593	MACLACHLAN_BRCA1_TARGETS_DN	c2	16	Homo sapiens	10644742	Genes down-regulated in SW480 cells (colon cancer with mutated p53 [GeneID=7157]) upon expression of BRCA1 [GeneID=672] off an adenovirus vector.	1	1	1	1	1	1	1	1	0.0096552	1	1	1
M1544	LEE_AGING_CEREBELLUM_DN	c2	73	Mus musculus	10888876	Downregulated in the cerebellum of aged adult mice (30-month) vs young adult (5-month)	0.201684	0.151121	1	1	1	1	0.168599	1	0.46914	0.204162	1	1
M5053	EHRLICH_ICF_SYNDROM_UP	c2	13	Homo sapiens	11741835	Up-regulated in B lymphocytes from patients with ICF syndrom caused by mutations in DNMT3B [GeneID=1789] compared to normals.	0.421267	1	1	1	1	1	1	1	1	1	1	1
M8645	MCCLUNG_DELTA_FOSB_TARGETS_2WK	c2	49	Mus musculus	14566342	Genes up-regulated in the nucleus accumbens (a major reward center in brain) 2 weeks after induction of deltaFosB, a FOSB [GeneID=2354] splice variant.	0.912198	0.1244	1	1	1	1	1	1	1	1	1	1
M6937	CUI_TCF21_TARGETS_DN	c2	33	Mus musculus	16207825	Genes most strongly down-regulated in kidney glomeruli isolated from TCF21 [GeneID=6943] knockout mice.	0.848154	0.246983	1	1	1	1	1	1	0.25378	1	1	1
M13095	SU_THYMUS	c2	20	Homo sapiens	11904358	Genes up-regulated specifically in human thymus.	1	1	1	1	1	1	1	1	1	1	0.0295639	1
M12110	KANG_FLUOROURACIL_RESISTANCE_DN	c2	16	Homo sapiens	14734480	Genes down-regulated in gastric cancer cell lines resistant to 5-fluorouracil [PubChem=3385].	0.621851	1	1	1	1	1	1	1	1	1	1	1
M17537	JI_RESPONSE_TO_FSH_DN	c2	53	Homo sapiens	15386376	Down-regulated in ovarian epithelial cells (MCV152) 72 hours following FSH treatment, compared to untreated	0.354137	0.206844	1	1	1	1	1	1	1	1	1	1
M10970	CHUANG_OXIDATIVE_STRESS_RESPONSE_UP	c2	28	Homo sapiens	12414654	Genes up-regulated in MCF7 cells (breast cancer) after treatment with the oxydants: hydrogen peroxyde, menadione, and t-butyl hydroperoxyde [PubChem=784;4055;6410].	0.478281	0.201289	1	1	1	1	1	1	0.225034	1	1	1
M2567	NATSUME_RESPONSE_TO_INTERFERON_BETA_DN	c2	51	Homo sapiens	16140920	Genes down-regulated in T98 cells (glioma) 48 h after treatment with interferon beta.	0.952243	0.790856	1	1	1	1	1	1	0.376482	1	1	1
M1549	LINDVALL_IMMORTALIZED_BY_TERT_UP	c2	68	Homo sapiens	12702554	Genes up-regulated in BJ cells (foreskin fibroblasts) immortalized by expression of TERT [GeneID=7015].	0.157328	0.85642	1	1	0.192978	1	1	1	0.443409	0.190462	1	1
M6541	WU_HBX_TARGETS_3_UP	c2	18	Homo sapiens	11439330	Genes up-regulated by expression of HBV X protein (HBVgp3) [GeneID=944566] both in SK-Hep-1 cells (hepatocellular carcinoma) and normal primary hepatocytes.	0.28727	0.430414	1	1	1	1	1	1	1	0.0594356	1	1
M453	MURAKAMI_UV_RESPONSE_6HR_UP	c2	34	Homo sapiens	11532376	Genes up-regulated in primary keratinocytes at 6 h after UVB irradiation.	0.570246	0.632477	1	1	1	1	1	1	0.260799	1	1	1
M1550	SIMBULAN_PARP1_TARGETS_UP	c2	31	Mus musculus	11016956	Genes up-regulated in MEF cells (embryonic fibroblasts) from PARP1 [GeneID=142] knockout mice.	0.53491	0.608732	1	1	0.098469	1	1	1	0.246694	1	1	0.00598159
M1551	ULE_SPLICING_VIA_NOVA2	c2	43	Mus musculus	16041372	Genes whose splicing in neocortex was most affected by knock out of NOVA2 [GeneID=4858].	0.469323	1	1	1	0.000438204	1	1	1	1	1	1	1
M1552	MARIADASON_REGULATED_BY_HISTONE_ACETYLATION_DN	c2	42	Homo sapiens	10969808	Cluster 10: genes down-regulated in SW260 cells (colon cancer) by sodium butyrate and TSA [PubChem=5222465;5562] with the same kinetics with which each alters the level of histone H4 acetylation.	0.17177	0.685735	1	1	1	1	1	1	1	1	1	1
M6813	IVANOVA_HEMATOPOIESIS_STEM_CELL	c2	189	Mus musculus	12228721	Genes in the expression cluster 'HSC Shared': up-regulated in hematopoietic stem cells (HSC) from adult bone marrow and fetal liver.	0.54911	0.154575	1	1	0.445385	1	0.374817	1	0.2148	0.440618	1	1
M10540	KANG_FLUOROURACIL_RESISTANCE_UP	c2	22	Homo sapiens	14734480	Genes up-regulated in gastric cancer cell lines resistant to 5-fluorouracil [PubChem=3385].	1	1	1	1	0.0635262	1	1	1	1	1	1	1
M12107	MAHAJAN_RESPONSE_TO_IL1A_DN	c2	70	Homo sapiens	12091409	Genes down-regulated in corneal fibroblasts after treatment with IL1A [GeneID=3552].	0.192465	0.607053	1	1	0.204082	1	1	1	0.46409	1	1	1
M1558	BURTON_ADIPOGENESIS_12	c2	33	Mus musculus	15033539	Strongly down-regulated at 2 h during differentiation of 3T3-L1 cells (fibroblast) into adipocytes.	0.767532	1	1	1	1	1	1	1	1	1	1	1
M8009	KAAB_FAILED_HEART_ATRIUM_UP	c2	36	Homo sapiens	15103417	Genes up-regulated in atria of failing hearts (DCM and ICM) compared to healthy controls.	0.848154	1	1	1	1	1	0.0818134	1	1	1	1	1
M1559	MARIADASON_REGULATED_BY_HISTONE_ACETYLATION_UP	c2	61	Homo sapiens	10969808	Cluster 9: genes up-regulated in SW260 cells (colon cancer) by sodium butyrate and TSA [PubChem=5222465;5562] with the same kinetics with which each alters the level of histone H4 acetylation.	0.598664	0.478393	1	1	0.164544	1	0.133463	1	0.388168	1	1	1
M292	DASU_IL6_SIGNALING_SCAR_UP	c2	31	Homo sapiens	15095275	Genes up-regulated in hypertrophic scar fibroblasts in response to IL6 [GeneID=3569].	0.838627	0.235499	1	1	1	1	0.0792799	1	0.246694	0.0971112	1	1
M16977	CHIBA_RESPONSE_TO_TSA	c2	45	Homo sapiens	15336447	Genes up-regulated in more than one of several human hepatoma cell lines by TSA [PubChem=5562].	0.649871	0.685735	1	1	0.120033	1	1	1	1	1	1	1
M1562	YIH_RESPONSE_TO_ARSENITE_C2	c2	14	Homo sapiens	12016162	Genes in cluster 2: moderately up-regulated in HFW cells (fibroblast) upon treatment with sodium arsenite [PubChem=26435] at all time points.	0.198199	1	1	1	1	1	1	1	1	1	1	1
M12300	CHEN_LVAD_SUPPORT_OF_FAILING_HEART_UP	c2	102	Homo sapiens	12824457	Up-regulated genesin the left ventricle myocardium of patients with heart failure following implantation of LVAD (left ventricular assist device).	0.501729	0.799291	1	1	0.282702	1	1	1	0.0618242	0.279234	1	1
M14702	KIM_GASTRIC_CANCER_CHEMOSENSITIVITY	c2	96	Homo sapiens	15033468	Genes up-regulated in gastric cancer patients refractory to chemotherapy treatment with 5-fluorouracil and cisplatin [PubChem=3385;2767] compared to the sensitive state.	0.567103	0.488213	1	1	1	1	1	1	0.552353	1	1	1
M13814	GENTILE_UV_RESPONSE_CLUSTER_D5	c2	35	Homo sapiens	12907719	Cluster d5: genes progressively down-regulated in WS1 cells (fibroblast) through 18 h after irradiation with high dose UV-C.	0.0377446	0.0744523	1	1	1	1	1	1	1	0.103244	1	1
M1572	LEE_CALORIE_RESTRICTION_MUSCLE_UP	c2	39	Mus musculus	10464095	Up-regulated in the gastrocnemius muscle of aged (30-month) mice subjected to caloric restriction diet since young adulthood.	0.894606	0.685735	1	1	0.120033	1	1	1	0.0471421	1	1	1
M17772	MACLACHLAN_BRCA1_TARGETS_UP	c2	21	Homo sapiens	10644742	Genes up-regulated in SW480 cells (colon cancer with mutated p53 [GeneID=7157]) upon expression of BRCA1 [GeneID=672] off an adenovirus vector.	1	0.464961	1	1	1	1	1	1	0.172055	1	1	1
M16617	GAJATE_RESPONSE_TO_TRABECTEDIN_DN	c2	20	Homo sapiens	12198119	Genes down-regulated in HeLa cells (cervical carcinoma) by trabectedin [PubChem=3199].	0.220286	0.000924609	1	1	1	1	1	1	1	1	1	1
M1574	LEE_AGING_MUSCLE_DN	c2	41	Mus musculus	10464095	Downregulated in the gastrocnemius muscle of aged adult mice (30-month) vs young adult (5-month)	0.195814	0.338591	1	1	0.1261	0.056866	1	1	0.308127	1	1	1
M16992	ZHANG_PROLIFERATING_VS_QUIESCENT	c2	49	Homo sapiens	14517420	Genes up-regulated in HDMEC cells (microvascular endothelium): proliferating vs quiescent cells.	0.286328	0.415896	1	1	0.147012	1	1	1	0.35244	0.145041	1	1
M6470	VERRECCHIA_RESPONSE_TO_TGFB1_C5	c2	21	Homo sapiens	11279127	Cluster 5: ECM related genes up-regulated in dermal fibroblasts later than 30 min after TGFB1 [GeneID=7040] addition; decreased slowly after the peak at 120 min time point.	0.123423	1	1	1	1	1	1	1	0.0163858	0.0689972	1	1
M1576	GERHOLD_ADIPOGENESIS_DN	c2	62	Mus musculus	12021175	Selected genes down-regulated during differentiation of 3T3-L1 cells (fibroblast) into adipocytes in response to adipogenic hormones.	0.694812	0.555026	1	1	0.187369	1	1	1	0.0188591	1	1	0.0119363
M7912	DELLA_RESPONSE_TO_TSA_AND_BUTYRATE	c2	21	Homo sapiens	11423116	Genes up-regulated in HT-29 cells (colon cancer) by the combination of trichostatin A (TSA) and sodium butyrate [PubChem=5562;5222465].	0.353596	1	1	1	1	1	1	1	1	1	1	1
M1581	RUAN_RESPONSE_TO_TNF_TROGLITAZONE_UP	c2	16	Mus musculus	12732648	Adipocyte abundant genes up-regulated in 3T3-L1 cells (fibroblasts induced to differentiate to adipocytes) in response to troglitazone [PubChem=5591] and TNF [GeneID=7124].	1	1	1	1	1	1	1	1	0.14018	1	1	1
M1582	BURTON_ADIPOGENESIS_2	c2	71	Mus musculus	15033539	Strongly up-regulated at 8 h during differentiation of 3T3-L1 cells (fibroblast) into adipocytes.	0.117497	0.639094	1	1	0.215036	1	0.175456	1	0.140377	1	0.0998247	1
M16128	XU_GH1_EXOGENOUS_TARGETS_UP	c2	55	Homo sapiens	15845533	Genes up-regulated in MFCF-7 cells (breast cancer) by exogenous HG1 [GeneID=2688].	0.939069	0.762932	1	1	1	1	1	1	0.35244	1	1	1
M3518	WU_HBX_TARGETS_3_DN	c2	13	Homo sapiens	11439330	Genes down-regulated by expression of HBV X protein (HBVgp3) [GeneID=944566] both in SK-Hep-1 cells (hepatocellular carcinoma) and normal primary hepatocytes.	0.0374651	1	1	1	1	1	1	1	0.115475	1	1	1
M5672	SU_KIDNEY	c2	15	Homo sapiens	11904358	Genes up-regulated specifically in human kidney tissue.	1	1	1	1	1	1	1	1	1	1	1	1
M12861	GENTILE_UV_RESPONSE_CLUSTER_D2	c2	38	Homo sapiens	12907719	Cluster d2: genes down-regulated consistently in WS1 cells (fibroblast) between 6 h and 24 h after irradiation with high dose UV-C.	0.357283	0.304447	1	1	1	1	1	1	1	0.115387	1	1
M5519	PAL_PRMT5_TARGETS_DN	c2	29	Mus musculus	15485929	Genes down-regulated in NIH-3T3 cells (fibroblast) after knockdown of PRMT5 [GeneID=10419] by RNAi.	0.226782	1	1	1	0.0922127	1	1	1	1	1	1	1
M1583	VISALA_AGING_LYMPHOCYTE_DN	c2	19	Homo sapiens	12618007	Genes down-regulated in peripheral lymphocytes from old individuals compared to those from young donors.	1	0.374374	1	1	1	1	1	1	1	1	1	1
M1586	CHEN_ETV5_TARGETS_SERTOLI	c2	26	Mus musculus	16107850	Genes down-regulated in Sertoli cells from both 4 and 10 week old ETV5 [GeneID=2119] knockout mice.	0.180344	0.54245	1	1	1	1	1	1	1	1	1	1
M15501	MOREIRA_RESPONSE_TO_TSA_UP	c2	28	Homo sapiens	14606959	Up-regulated in CD4+ [GeneID=920] T lymphocytes after 4 h treatment with 100 nM TSA [PubChem=5562].	0.478281	0.570211	1	1	1	1	1	1	0.225034	1	1	1
M14523	IVANOVA_HEMATOPOIESIS_STEM_CELL_SHORT_TERM	c2	22	Mus musculus	12228721	Genes in the expression cluster 'ST-HSC Shared': up-regulated in short term hematopoietic stem cells (ST-HSC) from adult bone marrow and fetal liver.	0.110388	0.0223843	1	1	1	1	1	1	1	1	1	1
M17860	TAKAO_RESPONSE_TO_UVB_RADIATION_DN	c2	98	Homo sapiens	11982916	Genes down-regulated in primary tissue culture of epidermal kerationcytes after UVB irradiation.	0.000298743	0.314261	1	1	0.272679	1	1	1	0.214022	1	1	1
M1588	MARIADASON_RESPONSE_TO_BUTYRATE_SULINDAC_4	c2	16	Homo sapiens	10969808	Cluster 4: genes down-regulated in SW260 cells (colon cancer) by sodium butyrate and sulindac [PubChem=5222465;5352].	0.220286	0.374374	1	1	1	1	1	1	1	1	1	1
M1589	ZHENG_RESPONSE_TO_ARSENITE_UP	c2	15	Homo sapiens	12679051	Up-regulated in HEK293 cells (kidney epithelium) by treatment with sodium arsenite [PubChem=26435].	1	0.333988	1	1	1	1	1	1	1	1	1	1
M10885	DAZARD_UV_RESPONSE_CLUSTER_G4	c2	20	Homo sapiens	12771951	Cluster G4: genes increasingly up-regulated in NHEK cells (normal keratinocyte) after 12 h time point after UV-B irradiation.	1	1	1	1	1	1	1	1	1	1	1	1
M16093	GENTILE_UV_RESPONSE_CLUSTER_D7	c2	37	Homo sapiens	12907719	Cluster d7: genes progressively down-regulated in WS1 cells (fibroblast) through 18 h after irradiation with high dose UV-C.	0.10704	1	1	1	1	1	1	1	0.25378	1	1	1
M2375	EHRLICH_ICF_SYNDROM_DN	c2	17	Homo sapiens	11741835	Down-regulated in B lymphocytes from patients with ICF syndrom caused by mutations in DNMT3B [GeneID=1789] compared to normals.	0.546187	1	1	1	1	1	1	1	1	1	1	1
M16643	VERRECCHIA_DELAYED_RESPONSE_TO_TGFB1	c2	37	Homo sapiens	11279127	ECM related genes up-regulated later than 30 min following addition of TGFB1 [GeneID=7040] in dermal fibroblasts.	0.17177	1	1	1	1	1	0.0968713	1	0.0471421	0.118398	1	1
M1592	SARTIPY_NORMAL_AT_INSULIN_RESISTANCE_UP	c2	30	Mus musculus	14530283	Genes up-regulated in 3T3-L1 cells (adipocyte) by insulin [GeneID=3630] which continued to respond normally to insulin in the insulin resistant cells.	1	0.570211	1	1	1	1	1	1	1	0.0878341	0.0397103	1
M1593	MULLIGAN_NTF3_SIGNALING_VIA_INSR_AND_IGF1R_UP	c2	22	Mus musculus	12213819	Genes similarly up-regulated in 3T3-L1 cells (fibroblasts able to differentiate to adipocytes) upon stimulation of INSR or IGFR1 by NTF3 [GeneID=3643;3480;4908].	0.353596	0.135344	1	1	1	1	1	1	1	1	0.0310197	1
M7914	HENDRICKS_SMARCA4_TARGETS_DN	c2	49	Homo sapiens	14673169	Genes down-regulated in ALAB cells (breast cancer) upon reintroduction of SMARCA4 [GeneID=6597] expressed off adenoviral vector.	0.00377874	0.39423	1	1	0.0100898	1	1	1	0.340075	1	1	1
M3323	KANG_DOXORUBICIN_RESISTANCE_DN	c2	19	Homo sapiens	14734480	Genes down-regulated in gastric cancer cell lines: doxorubicin [PubChem=31703] resistant vs sensitive.	0.242558	0.39364	1	1	0.0537669	1	1	1	1	1	1	1
M459	SESTO_RESPONSE_TO_UV_C0	c2	109	Homo sapiens	11867738	Cluster 0: genes changed in primary keratinocytes by UVB irradiation.	0.00124257	0.837972	1	1	1	1	1	1	0.629672	1	1	1
M1598	CHEN_PDGF_TARGETS	c2	18	Mus musculus	14981515	Up-regulated PDGF targets identified by a gene-trap screen.	0.242558	1	1	1	1	1	1	1	1	1	1	1
M6920	MCCLUNG_CREB1_TARGETS_UP	c2	101	Mus musculus	14566342	Genes up-regulated in the nucleus accumbens (a major reward center in the brain) 8 weeks after induction of CREB1 [GeneID=1385] expression in a transgenic Tet-Off system.	0.91746	0.158766	1	1	0.275198	1	0.226216	1	1	1	1	1
[truncated: 31,381 more rows]

## Sheet: Table S11 | CNV sets
SUPPLEMENTARY TABLE 11 | ENRICHMENTS FOR GROUP-LASSO MODEL (CASE 1)
[truncated: 5 more rows]

## Sheet: Legend
SUPPLEMENTARY TABLE 11 | ENRICHMENTS FOR GROUP-LASSO MODEL (CASE 1)
SetID	Internal or GSEA ID of geneset.
[truncated: 8 more rows]
