# Supplementary material for: Deconstructing Intratumoral Heterogeneity through Multiomic and Multiscale Analysis of Serial Sections
Source: Cancers (Basel). 2024 Jul 1;16(13):2429. doi: 10.3390/cancers16132429 (PMC11240479; doi:10.3390/cancers16132429)
Supplement: Supplementary file 1 [file cancers-16-02429-s001.zip › Table S14.xlsx]

## Sheet: Table S14
SUPPLEMENTARY TABLE 14 | kME DIFFERENTIAL COEXPRESSION (CASE 1)
Gene	ModSeed	MeanExpr	MeanExprPercentile	TopModPosBC_1.18e-08	TopModPosFDR_0.036	kMEgrey60	kMEgrey60.pval	kMEbrown4	kMEbrown4.pval	kMEsalmon4	kMEsalmon4.pval	kMElightyellow	kMElightyellow.pval	kMEtan	kMEtan.pval	kMEyellow	kMEyellow.pval	kMEdarkgreen	kMEdarkgreen.pval	kMEdarkseagreen4	kMEdarkseagreen4.pval	kMEthistle2	kMEthistle2.pval	kMEsaddlebrown	kMEsaddlebrown.pval	kMEdarkslateblue	kMEdarkslateblue.pval	kMEmagenta	kMEmagenta.pval	kMEpaleturquoise	kMEpaleturquoise.pval	kMEmediumorchid	kMEmediumorchid.pval	kMEsteelblue	kMEsteelblue.pval	kMEfloralwhite	kMEfloralwhite.pval	kMEthistle1	kMEthistle1.pval	kMEnavajowhite2	kMEnavajowhite2.pval	kMElightpink3	kMElightpink3.pval	kMEdarkorange	kMEdarkorange.pval	kMElavenderblush2	kMElavenderblush2.pval	kMEviolet	kMEviolet.pval
7A5	NA	6.85336	47.1341	NA	NA	0.0510564	0.676949	-0.0633605	0.605005	-0.000822654	0.994647	-0.0211488	0.863056	0.0270973	0.82508	-0.0717315	0.558066	-0.0282292	0.817896	0.151856	0.21291	0.13488	0.269164	0.163883	0.178444	0.0661767	0.589021	0.108796	0.373539	0.0180021	0.883277	-0.0116367	0.924395	0.0922613	0.450856	-0.0020262	0.986817	0.0546311	0.655711	-0.0595003	0.627217	0.00497098	0.967664	0.144332	0.236722	0.00247292	0.983911	0.123816	0.31077
A1BG	NA	6.88666	47.3631	NA	antiquewhite4	-0.0219521	0.857908	0.0816178	0.504966	0.0329832	0.787893	0.0992307	0.41724	0.11787	0.334754	0.0699931	0.56767	0.205911	0.0896177	0.163958	0.178242	0.180906	0.136865	0.245667	0.0418834	0.230288	0.0569574	0.247312	0.0404871	0.219938	0.0693904	0.282083	0.0188614	0.0420273	0.73169	0.234459	0.0524883	0.125319	0.304884	0.15448	0.205017	0.214386	0.0769066	0.265519	0.027453	0.338106	0.00449151	0.157356	0.196607
A1CF	NA	6.76757	46.5441	NA	NA	0.0586217	0.63232	0.0315057	0.797188	-0.0371404	0.761905	0.143318	0.240068	0.150414	0.217338	0.0857766	0.483434	0.102863	0.400311	0.109442	0.370692	-0.0186063	0.879388	0.0754882	0.53758	-0.00747391	0.951399	0.0603083	0.622539	0.0470342	0.701149	-0.0223115	0.855606	-0.110048	0.368031	-0.0327643	0.789269	-0.0349669	0.775462	0.100354	0.411961	0.176388	0.147109	0.0761405	0.53406	0.0232796	0.849413	0.0228932	0.851884
A26C3	NA	6.87303	47.2694	NA	NA	0.049236	0.687863	-0.112854	0.355869	-0.215982	0.0746825	-0.0869647	0.477373	-0.106429	0.384086	0.106777	0.382527	0.103281	0.398386	0.218463	0.0713268	0.0931501	0.446487	0.0394656	0.747481	0.178894	0.141359	0.110312	0.366876	0.13404	0.272187	0.139071	0.254431	0.187345	0.123206	0.107111	0.38103	0.00853157	0.944532	0.224088	0.0641657	0.143821	0.238405	-0.0463697	0.705176	0.0374567	0.759938	0.00605559	0.960614
A2BP1	blue	6.9502	47.8002	blue	blue	-0.655575	9.7748e-10	-0.596308	6.42893e-08	-0.440552	0.000151649	-0.682022	1.10196e-10	-0.597874	5.81846e-08	-0.698457	2.52222e-11	-0.726973	1.52154e-12	-0.342327	0.00398723	-0.324474	0.00652694	-0.561861	5.08094e-07	-0.448356	0.000111774	-0.467188	5.18873e-05	-0.610219	2.59947e-08	-0.58038	1.72237e-07	-0.48236	2.70407e-05	-0.605536	3.54316e-08	-0.560693	5.42782e-07	-0.685014	8.4858e-11	-0.738713	4.31306e-13	-0.599467	5.25397e-08	-0.652024	1.28925e-09	-0.715661	4.82779e-12
A2LD1	NA	7.44705	51.2172	NA	yellowgreen	0.333441	0.00511387	0.0761399	0.534064	0.154192	0.205873	0.176236	0.147464	0.222985	0.0655225	0.305002	0.0108255	0.214975	0.0760805	0.116058	0.342288	0.0118549	0.922982	0.190399	0.117102	0.0949539	0.437694	-0.000210324	0.998631	0.100086	0.413217	0.14373	0.238705	0.273292	0.0230805	0.237709	0.0492085	0.160088	0.188848	0.132908	0.276293	0.153237	0.20873	0.0593303	0.628203	0.0650023	0.595664	0.252731	0.036159
A2M	turquoise	11.4491	78.7411	brown	brown	0.503274	1.04527e-05	0.585152	1.28918e-07	0.255885	0.033823	0.631915	5.78418e-09	0.498382	1.31288e-05	0.487126	2.18932e-05	0.599729	5.16627e-08	0.243752	0.0435581	0.302586	0.011501	0.499495	1.24689e-05	0.371876	0.0016537	0.333297	0.00513415	0.655645	9.72136e-10	0.611449	2.39438e-08	0.468956	4.81689e-05	0.694369	3.67329e-11	0.692864	4.21176e-11	0.647714	1.79525e-09	0.719048	3.43689e-12	0.512604	6.70124e-06	0.729094	1.21745e-12	0.676811	1.72446e-10
A2ML1	NA	7.04788	48.4719	NA	thistle3	0.320121	0.00732918	0.146441	0.22987	0.222864	0.0656721	0.413175	0.000418015	0.318058	0.00773854	0.381822	0.00120667	0.344571	0.00374015	0.119269	0.329009	0.179421	0.140172	0.260439	0.0306726	0.294522	0.014028	0.255596	0.0340316	0.370504	0.00172585	0.428017	0.000243839	0.381429	0.001222	0.267011	0.0265634	0.178297	0.142714	0.494866	1.54325e-05	0.529631	2.87578e-06	0.325177	0.00640496	0.390269	0.0009161	0.368172	0.00185507
A3GALT2	NA	6.88448	47.3481	NA	NA	-0.0217156	0.859423	-0.077504	0.526741	-0.167457	0.169031	-0.221938	0.0668319	-0.134529	0.270424	-0.0701223	0.566954	-0.153737	0.207229	0.0813509	0.506365	0.0421733	0.730793	-0.0073764	0.952033	0.00371657	0.975821	0.0673391	0.582479	0.00060813	0.996043	0.0875735	0.474283	-0.157923	0.194979	-0.121253	0.320969	-0.201116	0.097509	-0.089932	0.462416	-0.0178767	0.884084	-0.0771349	0.528717	-0.120896	0.322405	-0.120058	0.325796
A4GALT	NA	6.96385	47.894	NA	red	0.0115736	0.924804	-0.132295	0.278534	-0.0694431	0.570725	0.0266045	0.828212	-0.0561947	0.646505	-0.0909678	0.457256	-0.180721	0.137273	-0.173448	0.154077	-0.150642	0.216633	-0.135305	0.267646	-0.319889	0.00737423	-0.236265	0.0506452	-0.137311	0.260551	-0.251519	0.0370926	-0.0747244	0.541715	-0.156398	0.19938	-0.154617	0.20461	-0.0112943	0.926613	0.0267288	0.827422	-0.24159	0.0455144	-0.180332	0.138136	-0.202031	0.0959615
A4GNT	NA	7.13254	49.0542	NA	navajowhite1	0.00278207	0.9819	0.0346207	0.777627	-0.0170384	0.889485	0.168438	0.166512	0.0296283	0.809037	0.169003	0.165075	0.036603	0.765251	-0.12588	0.30271	-0.290489	0.0154626	-0.186026	0.125914	-0.230134	0.0571273	-0.200114	0.0992242	-0.278652	0.0204223	-0.327847	0.00595947	-0.0534405	0.662755	-0.140078	0.250972	-0.0897367	0.463392	-0.0826273	0.499694	-0.0780075	0.524051	-0.27399	0.0227183	-0.12938	0.289354	-0.057075	0.641345
AAA1	NA	7.05048	48.4898	NA	darkviolet	0.13931	0.253606	0.192573	0.112902	-0.00572541	0.96276	0.243971	0.0433638	0.2038	0.0930274	0.237792	0.0491274	0.258174	0.0322073	0.203498	0.0935224	0.0918519	0.452876	0.212903	0.0790213	0.137902	0.258483	0.180278	0.138255	0.208887	0.0849787	0.335046	0.00489166	0.129472	0.289008	0.173384	0.154232	0.229598	0.0577249	0.306498	0.0104244	0.287201	0.0167234	0.280024	0.0197852	0.138307	0.257074	0.172476	0.156434
AAAS	turquoise	7.35882	50.6104	NA	skyblue1	0.402802	0.000600481	0.377303	0.00139412	0.319151	0.00751932	0.327054	0.00608892	0.413884	0.000407616	0.377197	0.00139882	0.400146	0.000657631	0.280234	0.0196894	0.257366	0.0327699	0.414172	0.000403452	0.390811	0.000899821	0.418223	0.000348955	0.453618	9.06075e-05	0.420094	0.000326132	0.255298	0.0342475	0.391513	0.000879135	0.377904	0.00136779	0.290839	0.015333	0.404955	0.000557538	0.354834	0.00277496	0.413361	0.000415256	0.429381	0.000231758
AACS	blue	8.04636	55.339	blue	blue	-0.663391	5.24614e-10	-0.589654	9.76641e-08	-0.411333	0.000446155	-0.687815	6.62611e-11	-0.632379	5.59423e-09	-0.667991	3.60594e-10	-0.708047	1.01837e-11	-0.381855	0.00120538	-0.415966	0.000378433	-0.650607	1.43832e-09	-0.527253	3.24546e-06	-0.46582	5.4946e-05	-0.662178	5.78525e-10	-0.700806	2.02642e-11	-0.608329	2.94728e-08	-0.730896	1.00578e-12	-0.694328	3.68707e-11	-0.70298	1.65183e-11	-0.799079	1.89106e-16	-0.648354	1.70959e-09	-0.750843	1.09045e-13	-0.801576	1.29924e-16
AACSL	NA	7.15993	49.2426	NA	darkseagreen3	-0.0527621	0.666783	-0.0554531	0.650865	-0.0243576	0.842527	0.0066455	0.956781	0.0576263	0.638122	-0.00286209	0.981379	-0.0158185	0.897353	-0.182413	0.13357	-0.261755	0.0298097	-0.200318	0.0988729	-0.214061	0.0773665	-0.179647	0.139663	-0.111513	0.361652	-0.111997	0.35956	0.0729171	0.551561	-0.031609	0.796537	0.00157689	0.98974	-0.0268566	0.82661	-0.016655	0.891957	-0.171813	0.158058	-0.0203079	0.868452	-0.0893575	0.465291
AADAC	NA	6.85894	47.1725	NA	navajowhite1	-0.150376	0.217455	-0.0337189	0.783276	-0.086794	0.478242	0.0601722	0.623326	-0.0934147	0.445191	-0.167358	0.169286	-0.0204329	0.86765	-0.395003	0.0007825	-0.293254	0.0144661	-0.23847	0.0484661	-0.304784	0.010885	-0.22007	0.0692191	-0.237086	0.0498247	-0.269364	0.0252099	-0.232577	0.0544678	-0.0856453	0.484106	-0.120693	0.323224	-0.186189	0.125578	-0.122096	0.31759	-0.221765	0.0670497	-0.107264	0.380347	-0.225721	0.0621996
AADACL1	blue	9.05637	62.2854	blue	blue	-0.70104	1.98248e-11	-0.630567	6.37169e-09	-0.438645	0.000163208	-0.745956	1.91536e-13	-0.688075	6.47435e-11	-0.732855	8.15762e-13	-0.749404	1.28895e-13	-0.365228	0.00203045	-0.357178	0.00258856	-0.632191	5.67036e-09	-0.496092	1.45894e-05	-0.447837	0.000114087	-0.636012	4.2978e-09	-0.686964	7.14516e-11	-0.626154	8.71867e-09	-0.725863	1.70827e-12	-0.695071	3.44521e-11	-0.736067	5.76371e-13	-0.802827	1.07423e-16	-0.653992	1.1064e-09	-0.731281	9.65325e-13	-0.806713	5.90005e-17
AADACL2	NA	6.83395	47.0007	NA	firebrick4	-0.135432	0.267191	0.0141368	0.908216	0.0992758	0.417027	-0.0476126	0.69765	0.0382999	0.754702	-0.0164164	0.893495	0.00175894	0.988556	-0.0707157	0.563669	-0.156405	0.199358	-0.214011	0.077438	-0.11487	0.347286	-0.0720963	0.55606	-0.0536808	0.661331	-0.107071	0.38121	-0.103957	0.395292	-0.0363742	0.766677	0.00665969	0.956689	-0.0715155	0.559255	-0.200853	0.0979571	0.0495973	0.685691	-0.0304658	0.803746	-0.0376092	0.75899
AADACL3	NA	6.84054	47.0459	NA	NA	0.00697943	0.954611	0.102298	0.402915	0.152622	0.210585	-0.032257	0.792458	0.00854265	0.94446	0.0105883	0.931189	0.0817679	0.504181	-0.13924	0.253847	-0.0768847	0.530059	-0.0989613	0.418512	-0.0880236	0.472006	-0.115597	0.344224	0.00230756	0.984986	-0.0647747	0.596954	0.0199249	0.870911	-0.0833858	0.495752	0.0341696	0.780452	0.0677658	0.580087	-0.0353669	0.772962	-0.014027	0.908926	-0.0651964	0.594563	0.057624	0.638136
AADACL4	NA	6.93921	47.7246	NA	NA	0.0355825	0.771615	-0.21281	0.0791553	-0.147308	0.227092	-0.0356369	0.771276	-0.0588271	0.631125	-0.00537336	0.965048	-0.0202127	0.869063	0.100995	0.408964	0.0927126	0.448634	0.071857	0.557376	0.122312	0.316729	0.134686	0.269862	0.0550401	0.653297	-0.118017	0.334148	-0.000610271	0.996029	-0.0227318	0.852916	-0.120186	0.325277	0.035589	0.771575	-0.0766557	0.531289	0.0110929	0.927919	-0.0638406	0.602266	-0.0126102	0.918091
AADAT	NA	8.74877	60.1698	magenta4	magenta4	0.515187	5.9115e-06	0.468876	4.83302e-05	0.2073	0.087428	0.368786	0.00182024	0.457869	7.62812e-05	0.443092	0.000137424	0.509571	7.75423e-06	0.443849	0.000133431	0.379209	0.00131207	0.543402	1.40171e-06	0.451513	9.85861e-05	0.563383	4.66005e-07	0.538044	1.86095e-06	0.5848	1.31722e-07	0.311404	0.00919893	0.384122	0.00112025	0.432335	0.000207468	0.538146	1.85106e-06	0.527693	3.1738e-06	0.646863	1.91528e-09	0.485715	2.3313e-05	0.527553	3.19641e-06
AAGAB	NA	8.79611	60.4954	blue	blue	-0.653271	1.1703e-09	-0.62047	1.29635e-08	-0.434751	0.00018936	-0.679502	1.36997e-10	-0.646136	2.02383e-09	-0.70858	9.67212e-12	-0.732436	8.53255e-13	-0.440088	0.000154391	-0.402632	0.000604016	-0.645448	2.13201e-09	-0.552235	8.69096e-07	-0.515372	5.85844e-06	-0.633018	5.34205e-09	-0.716961	4.24e-12	-0.623122	1.0784e-08	-0.741954	3.00946e-13	-0.682897	1.02126e-10	-0.706301	1.20438e-11	-0.75995	3.68431e-14	-0.686459	7.47127e-11	-0.72398	2.07655e-12	-0.750076	1.19233e-13
AAK1	green	7.19958	49.5153	NA	green	0.33549	0.00483172	0.259471	0.0313211	0.131498	0.281464	0.141206	0.247139	0.27167	0.0239404	0.292258	0.0148184	0.269886	0.0249177	0.411878	0.000437659	0.391421	0.000881806	0.505635	9.35217e-06	0.468111	4.99134e-05	0.400572	0.000648147	0.492798	1.69583e-05	0.54946	1.0114e-06	0.326889	0.00611611	0.431181	0.000216665	0.32875	0.00581513	0.332577	0.00523706	0.458849	7.329e-05	0.473443	3.98102e-05	0.362635	0.00219717	0.481141	2.85275e-05
AAMP	turquoise	9.26777	63.7392	black	black	0.397857	0.000710785	0.429363	0.000231915	0.370721	0.00171425	0.580088	1.75297e-07	0.442756	0.000139234	0.622323	1.14013e-08	0.513181	6.51669e-06	0.12118	0.321263	0.053269	0.663772	0.267032	0.0265508	0.365616	0.00200654	0.138927	0.254926	0.237238	0.0496734	0.366865	0.00193115	0.5388	1.78851e-06	0.43309	0.000201646	0.334829	0.00492117	0.434242	0.00019305	0.468821	4.84427e-05	0.344801	0.00371555	0.416038	0.000377458	0.521808	4.26603e-06
AANAT	NA	6.74574	46.394	NA	NA	-0.0246953	0.840372	0.110114	0.367744	-0.0581242	0.635217	0.182358	0.133688	-0.0504131	0.680798	0.0225881	0.853836	0.0632253	0.605777	0.0491862	0.688162	-0.0598857	0.624984	-0.140516	0.249479	0.0075677	0.95079	0.0336569	0.783666	0.0241569	0.843808	-0.0659287	0.590421	-0.0619743	0.612941	0.0216983	0.859534	-0.0828114	0.498736	0.124973	0.306232	0.0557737	0.648979	-0.0700394	0.567413	0.106786	0.382487	-0.153989	0.206478
AARS	NA	12.513	86.0586	NA	honeydew	-0.388975	0.000956022	-0.442236	0.000142075	-0.0474236	0.698793	-0.385067	0.0010864	-0.216622	0.0738056	-0.306999	0.0102931	-0.410971	0.000451896	-0.289843	0.0157034	-0.26892	0.0254605	-0.395764	0.000762768	-0.169494	0.163833	-0.244201	0.0431603	-0.397689	0.000714832	-0.418023	0.000351488	-0.206056	0.0893872	-0.488357	2.07205e-05	-0.422288	0.000301114	-0.451618	9.8174e-05	-0.357835	0.0025383	-0.282188	0.0188156	-0.488037	2.10201e-05	-0.363152	0.00216295
AARS2	NA	8.38089	57.6397	NA	royalblue	-0.0217859	0.858973	0.0954119	0.435477	0.257312	0.032808	0.181913	0.134656	0.315809	0.00820784	0.303872	0.0111371	0.21845	0.0713444	-0.244482	0.0429132	-0.365138	0.00203605	-0.200397	0.0987368	-0.0896442	0.463855	-0.223619	0.0647394	-0.172898	0.155409	-0.229573	0.0577528	0.099183	0.417465	-0.0103125	0.932978	-0.0370035	0.762757	-0.213811	0.0777221	-0.0289954	0.813042	0.00232562	0.984869	0.0197669	0.871926	0.128826	0.291443
AARSD1	blue	9.29375	63.918	blue	blue	-0.56982	3.21777e-07	-0.436675	0.000175991	-0.366217	0.00196997	-0.552777	8.4359e-07	-0.547796	1.10699e-06	-0.532174	2.52445e-06	-0.531567	2.60447e-06	-0.261045	0.0302729	-0.31565	0.00824174	-0.527468	3.21034e-06	-0.399417	0.000674149	-0.320452	0.00726529	-0.603398	4.07428e-08	-0.646097	2.02994e-09	-0.51594	5.69806e-06	-0.574704	2.4166e-07	-0.558957	5.98468e-07	-0.630867	6.23652e-09	-0.74518	2.09207e-13	-0.550551	9.53036e-07	-0.647677	1.80021e-09	-0.684662	8.75256e-11
AASDH	turquoise	8.45898	58.1768	turquoise	turquoise	0.641486	2.8702e-09	0.560519	5.48138e-07	0.331271	0.00542847	0.674456	2.10513e-10	0.616579	1.69319e-08	0.657099	8.67082e-10	0.705959	1.24447e-11	0.370777	0.0017113	0.361889	0.00224731	0.616405	1.7134e-08	0.443687	0.000134277	0.442062	0.000143036	0.648494	1.69149e-09	0.678594	1.48099e-10	0.554676	7.59702e-07	0.708435	9.80906e-12	0.638078	3.69374e-09	0.768517	1.26963e-14	0.812836	2.23145e-17	0.632274	5.63641e-09	0.745714	1.96877e-13	0.749651	1.25252e-13
AASDHPPT	NA	9.62079	66.1672	coral1	coral1	-0.535622	2.11194e-06	-0.440436	0.000152333	-0.529938	2.83108e-06	-0.735283	6.27647e-13	-0.683969	9.30019e-11	-0.782799	1.93425e-15	-0.663707	5.11405e-10	0.0616037	0.615071	0.203359	0.0937523	-0.18942	0.119033	-0.0244388	0.842008	0.007332	0.952321	-0.135597	0.266604	-0.18155	0.13545	-0.492043	1.75492e-05	-0.273188	0.0231347	-0.315971	0.00817311	-0.42349	0.00028817	-0.481371	2.82415e-05	-0.287588	0.0165705	-0.396945	0.000733038	-0.610638	2.5278e-08
AASS	turquoise	7.532	51.8015	turquoise	turquoise	0.566392	3.92308e-07	0.506286	9.06801e-06	0.393135	0.000832945	0.626776	8.34402e-09	0.542377	1.48042e-06	0.615584	1.8118e-08	0.599186	5.34963e-08	0.269962	0.0248752	0.311608	0.00915102	0.542103	1.50212e-06	0.494931	1.5387e-05	0.38538	0.0010754	0.447222	0.000116891	0.560647	5.44177e-07	0.671638	2.66612e-10	0.750102	1.18866e-13	0.598739	5.50495e-08	0.530934	2.69035e-06	0.652612	1.2318e-09	0.499514	1.2458e-05	0.645139	2.18234e-09	0.679214	1.40429e-10
AATF	turquoise	9.30352	63.9851	turquoise	turquoise	0.696445	3.03718e-11	0.66792	3.62707e-10	0.475758	3.6043e-05	0.787046	1.07556e-15	0.69786	2.66557e-11	0.777919	3.73673e-15	0.766782	1.58115e-14	0.385442	0.00107324	0.293532	0.0143691	0.558419	6.16795e-07	0.497448	1.37075e-05	0.430694	0.000220661	0.658254	7.91371e-10	0.608537	2.90702e-08	0.553324	8.18568e-07	0.714175	5.59531e-12	0.62975	6.75534e-09	0.730559	1.04243e-12	0.773233	6.92504e-15	0.667118	3.87391e-10	0.736593	5.4424e-13	0.8179	9.71579e-18
AATK	blue	7.57678	52.1095	blue	blue	-0.615245	1.85401e-08	-0.565352	4.16453e-07	-0.280938	0.0193708	-0.649568	1.55794e-09	-0.584101	1.3746e-07	-0.607891	3.03412e-08	-0.612588	2.21825e-08	-0.349607	0.00323448	-0.326576	0.00616809	-0.597912	5.80437e-08	-0.408224	0.000497634	-0.42637	0.000259186	-0.576034	2.23348e-07	-0.61355	2.07917e-08	-0.435204	0.000186135	-0.678133	1.5406e-10	-0.623343	1.06192e-08	-0.624872	9.54142e-09	-0.714283	5.53607e-12	-0.59397	7.4545e-08	-0.673658	2.25143e-10	-0.712514	6.59133e-12
ABAT	NA	6.96154	47.8781	NA	NA	-0.00908564	0.940936	0.00143417	0.990669	0.0542312	0.658074	-0.0217505	0.859199	-0.0195618	0.873244	0.034917	0.775774	-0.0941848	0.441431	-0.0994464	0.416223	-0.0812868	0.506701	-0.115653	0.343989	-0.000845455	0.994499	-0.00367604	0.976085	-0.0723345	0.554753	-0.128512	0.292629	0.0492375	0.687854	0.00805337	0.947636	-0.0335012	0.784642	-0.0294236	0.810332	-0.0496528	0.685358	-0.0761663	0.533922	-0.14608	0.231034	0.00129517	0.991573
ABCA1	turquoise	11.3626	78.1467	turquoise	turquoise	0.69634	3.06672e-11	0.589945	9.5914e-08	0.378118	0.00135849	0.672995	2.38013e-10	0.629094	7.07885e-09	0.664502	4.79491e-10	0.706965	1.13007e-11	0.468382	4.9347e-05	0.477553	3.33547e-05	0.714126	5.62242e-12	0.572831	2.69851e-07	0.537035	1.9619e-06	0.701955	1.81928e-11	0.760277	3.54037e-14	0.621382	1.21712e-08	0.724229	2.02381e-12	0.697527	2.74904e-11	0.774668	5.74226e-15	0.828012	1.70567e-18	0.700217	2.14122e-11	0.736606	5.43498e-13	0.78115	2.42087e-15
ABCA10	NA	6.91652	47.5685	NA	darkslateblue	0.0620296	0.612624	0.199763	0.0998306	-0.0418016	0.733077	0.0365568	0.765538	0.0265394	0.828627	0.0571452	0.640934	0.13135	0.282012	0.286208	0.017121	0.259646	0.0312029	0.285895	0.0172481	0.315141	0.00835185	0.308725	0.00985159	0.0576657	0.637892	0.206964	0.0879531	0.123931	0.310316	0.12854	0.292522	0.22922	0.0581498	0.0474885	0.6984	0.174294	0.152048	0.264924	0.0278145	0.190815	0.116289	0.111283	0.362648
ABCA11	NA	7.29922	50.2005	NA	magenta	0.0175921	0.885917	0.00280514	0.981749	-0.113888	0.351452	0.0111953	0.927255	-0.00495403	0.967774	0.00152164	0.990099	0.0998725	0.414219	0.195445	0.107531	0.184938	0.128185	0.261914	0.0297069	0.220929	0.0681129	0.333554	0.00509794	0.256322	0.0335094	0.185971	0.126029	-0.104596	0.392376	0.0612332	0.617203	0.244979	0.0424789	0.0520003	0.671316	0.00740086	0.951874	0.198477	0.102078	0.228152	0.0593625	0.144155	0.237305
ABCA12	NA	6.74557	46.3928	NA	NA	0.122118	0.317502	0.0421085	0.731191	0.135319	0.267594	0.0358174	0.770149	0.125033	0.306	0.128634	0.292167	0.104295	0.393749	0.0742116	0.5445	-0.0194511	0.873955	-0.0191127	0.876131	0.103991	0.395136	0.0535143	0.662318	0.0789478	0.519046	0.0655687	0.592456	0.070499	0.564867	-0.024272	0.843073	-0.0639448	0.601673	0.0197215	0.872218	0.0708309	0.563032	0.165321	0.174612	0.10474	0.391722	0.183141	0.131999
ABCA13	NA	6.73224	46.3011	NA	NA	-0.0747234	0.54172	-0.234557	0.0523867	-0.19773	0.1034	-0.183708	0.130786	-0.196921	0.104849	-0.233845	0.0531281	-0.243237	0.0440179	-0.0636843	0.603157	-0.00791897	0.948509	-0.117025	0.338255	-0.040064	0.743783	-0.109755	0.369315	-0.0467672	0.702766	-0.135898	0.265536	-0.147768	0.225629	-0.148883	0.222108	-0.205589	0.0901313	-0.034998	0.775268	-0.160701	0.187141	-0.288751	0.0161184	-0.145779	0.232007	-0.25027	0.0380745
ABCA2	NA	6.83592	47.0142	NA	orange	-0.11917	0.329414	-0.154079	0.206209	-0.110651	0.365399	-0.0384301	0.753894	-0.0791683	0.517876	-0.137074	0.261381	-0.178183	0.142974	-0.164165	0.177687	-0.088921	0.467483	-0.119917	0.326367	-0.0748148	0.541225	-0.175387	0.149456	-0.173241	0.154577	-0.196296	0.105979	-0.0430764	0.725254	-0.162906	0.181082	-0.131501	0.281455	-0.245177	0.0423063	-0.125542	0.304019	-0.150918	0.215781	-0.154947	0.203634	-0.0978923	0.423581
ABCA3	blue	10.5129	72.303	blue	blue	-0.559585	5.77729e-07	-0.418906	0.00034046	-0.0215315	0.860602	-0.433224	0.000200625	-0.23318	0.0538267	-0.293147	0.0145038	-0.438942	0.000161355	-0.456776	7.97476e-05	-0.530785	2.71107e-06	-0.613269	2.11898e-08	-0.457833	7.63907e-05	-0.501831	1.1184e-05	-0.688325	6.33216e-11	-0.646481	1.97169e-09	-0.426176	0.000261054	-0.657306	8.52998e-10	-0.56506	4.23474e-07	-0.68213	1.09168e-10	-0.688332	6.32839e-11	-0.501963	1.1115e-05	-0.548627	1.05824e-06	-0.548617	1.05879e-06
ABCA4	NA	6.9028	47.4742	NA	plum1	-0.180228	0.138366	-0.0396195	0.746529	-0.196637	0.105361	-0.0983111	0.421591	-0.275177	0.0221138	-0.262509	0.0293244	-0.236874	0.0500351	0.136427	0.263661	0.185318	0.127388	-0.0133571	0.913258	0.1628	0.18137	0.0472153	0.700053	-0.0966409	0.429559	0.00619998	0.959676	0.140787	0.24856	0.052035	0.671109	0.00750477	0.951199	-0.0814641	0.505771	-0.071928	0.556985	-0.0236453	0.847075	-0.173077	0.154975	-0.154787	0.204106
ABCA5	blue	6.76566	46.5309	blue	blue	-0.499607	1.24043e-05	-0.570978	3.0077e-07	-0.32469	0.00648923	-0.484386	2.47293e-05	-0.471251	4.37095e-05	-0.444993	0.000127593	-0.394291	0.000801402	-0.375052	0.00149698	-0.302008	0.0116682	-0.501645	1.12814e-05	-0.321179	0.00712657	-0.372747	0.00160931	-0.495734	1.48313e-05	-0.492345	1.73108e-05	-0.342479	0.00397009	-0.54566	1.24211e-06	-0.604722	3.73702e-08	-0.450673	0.000101948	-0.558011	6.31052e-07	-0.46733	5.1579e-05	-0.566182	3.97083e-07	-0.545205	1.27286e-06
ABCA6	NA	6.90301	47.4756	NA	NA	0.0375633	0.759276	0.0695505	0.570127	0.00222845	0.985501	0.00435679	0.971658	-0.135495	0.266967	-0.0840189	0.492475	-0.0136473	0.911381	-0.0304084	0.804108	-0.0171942	0.88848	0.0349626	0.775489	-0.0306017	0.802888	-0.0444445	0.71689	0.0349731	0.775423	0.0589596	0.630355	-0.00370582	0.975891	0.0168929	0.890423	0.170275	0.16187	0.245107	0.0423674	0.123036	0.313852	-0.0173999	0.887155	-0.0499838	0.683372	-0.0192595	0.875187
ABCA7	NA	6.82318	46.9266	NA	antiquewhite2	0.0656588	0.591946	-0.027571	0.822072	-0.0611458	0.617706	-0.0808799	0.508838	0.021777	0.85903	-0.0267754	0.827126	-0.00470604	0.969387	0.219748	0.0696378	0.225225	0.0627911	0.183429	0.131383	0.214215	0.0771491	0.248032	0.0398887	0.163168	0.180371	0.0657825	0.591247	-0.0097204	0.936817	0.127567	0.296224	-0.128694	0.291941	-0.0507663	0.678684	0.088341	0.470403	0.110305	0.36691	0.180504	0.137753	0.00626486	0.959254
ABCA8	turquoise	8.3449	57.3922	steelblue	steelblue	0.480234	2.96817e-05	0.187171	0.123561	0.144843	0.235049	0.380973	0.00124003	0.310993	0.00929654	0.442603	0.000140066	0.301603	0.0117862	0.149164	0.221228	0.229106	0.0582775	0.362052	0.00223623	0.363459	0.00214286	0.15819	0.194214	0.306624	0.0103913	0.464864	5.71796e-05	0.762117	2.82579e-14	0.502843	1.06663e-05	0.410572	0.000458285	0.519048	4.89141e-06	0.630409	6.44444e-09	0.225469	0.0624995	0.262681	0.0292146	0.425557	0.000267086
ABCA9	NA	6.94393	47.757	NA	red	-0.175797	0.148491	-0.390474	0.000909888	-0.27567	0.0218667	-0.254956	0.0344975	-0.25493	0.0345165	-0.389511	0.000939297	-0.339692	0.00429573	-0.185007	0.12804	-0.0260044	0.83203	-0.0854171	0.485276	-0.305014	0.0108221	-0.0773525	0.527552	-0.212839	0.0791133	-0.225153	0.0628777	-0.318889	0.00757141	-0.249977	0.0383081	-0.279493	0.0200299	-0.249956	0.0383252	-0.140996	0.247849	-0.198112	0.102722	-0.252208	0.0365594	-0.370786	0.00171084
ABCB1	blue	8.56002	58.8717	red	red	-0.50994	7.61833e-06	-0.386837	0.00102548	-0.310415	0.00943538	-0.415913	0.000379149	-0.584062	1.37792e-07	-0.581361	1.62338e-07	-0.576814	2.13233e-07	-0.341683	0.0040607	-0.294223	0.0141303	-0.442907	0.000138417	-0.452549	9.45817e-05	-0.436584	0.000176602	-0.490212	1.90631e-05	-0.520411	4.57268e-06	-0.299972	0.012273	-0.443831	0.000133522	-0.51733	5.32315e-06	-0.549719	9.97263e-07	-0.606939	3.23078e-08	-0.596289	6.4369e-08	-0.553543	8.0877e-07	-0.555464	7.27233e-07
ABCB10	NA	8.65094	59.497	NA	skyblue3	-0.0315631	0.796826	0.213749	0.0778091	-0.161227	0.185681	-0.00712059	0.953694	-0.075743	0.536203	-0.175719	0.148675	0.0468983	0.701972	0.198525	0.101993	0.487116	2.19033e-05	0.37846	0.0013438	0.279627	0.0199681	0.329652	0.00567403	0.39859	0.000693339	0.491684	1.78367e-05	0.0714021	0.55988	0.303948	0.0111159	0.34144	0.00408883	0.351293	0.00307934	0.228394	0.0590859	0.3037	0.0111852	0.418659	0.00034351	0.178107	0.143146
ABCB11	NA	6.87656	47.2937	NA	orangered3	-0.28907	0.0159962	-0.0894084	0.465036	-0.0232345	0.849701	-0.258134	0.0322351	-0.185856	0.126269	-0.225415	0.0625645	-0.181148	0.136331	-0.225508	0.0624534	-0.2085	0.085571	-0.154077	0.206216	-0.112881	0.355752	-0.203357	0.093756	-0.254792	0.0346174	-0.23631	0.0505996	-0.178609	0.142003	-0.256925	0.0330803	-0.117497	0.336295	-0.287022	0.0167946	-0.197844	0.103198	-0.151296	0.214622	-0.180718	0.13728	-0.208601	0.0854155
ABCB4	NA	7.00624	48.1855	NA	lightpink3	0.22257	0.0660385	0.115663	0.343945	-0.0544007	0.657072	0.197936	0.103035	0.133904	0.272676	0.222463	0.0661727	0.290779	0.0153552	0.13235	0.278331	0.185003	0.128048	0.244703	0.0427192	0.277983	0.0207389	0.272556	0.0234673	0.346497	0.00353904	0.290805	0.0153458	0.199571	0.100164	0.301967	0.0116801	0.258539	0.0319553	0.334016	0.00503324	0.367137	0.00191509	0.194968	0.108408	0.243416	0.0438577	0.160453	0.187829
ABCB5	NA	6.71945	46.2132	NA	NA	0.0650587	0.595343	0.0624847	0.610014	0.130637	0.284656	0.0179221	0.883792	0.0875188	0.474561	0.0728813	0.551757	0.0925536	0.449417	0.0843428	0.490802	-0.0209151	0.864555	0.0461746	0.70636	0.0389915	0.750416	0.0727879	0.552268	0.16005	0.188955	0.209389	0.084215	-0.00326466	0.97876	0.141612	0.245768	0.0602914	0.622637	0.00889917	0.942146	0.0489576	0.689538	0.148086	0.224621	0.201395	0.097035	0.111216	0.362939
ABCB6	turquoise	9.37368	64.4677	midnightblue	midnightblue	0.58623	1.20671e-07	0.500543	1.18761e-05	0.511674	7.00911e-06	0.654306	1.07956e-09	0.600127	5.03539e-08	0.59466	7.13687e-08	0.591332	8.79673e-08	0.143395	0.239812	0.0293292	0.810929	0.360358	0.00235353	0.181162	0.1363	0.131118	0.28287	0.367179	0.0019126	0.311757	0.00911585	0.45039	0.000103102	0.484446	2.46637e-05	0.495929	1.46989e-05	0.442044	0.000143139	0.564885	4.27727e-07	0.372499	0.00162185	0.449689	0.000106018	0.556931	6.70268e-07
ABCB7	turquoise	8.48304	58.3423	turquoise	turquoise	0.660087	6.84021e-10	0.552079	8.76566e-07	0.313639	0.00868369	0.681215	1.1818e-10	0.553591	8.06612e-07	0.583769	1.40272e-07	0.581169	1.64234e-07	0.348005	0.0033883	0.369602	0.00177487	0.602986	4.18501e-08	0.401701	0.000623598	0.368317	0.00184679	0.614829	1.90695e-08	0.660764	6.48021e-10	0.552665	8.48825e-07	0.691454	4.78424e-11	0.706731	1.1558e-11	0.665738	4.3364e-10	0.741787	3.06632e-13	0.545294	1.26674e-06	0.723485	2.18541e-12	0.736576	5.4528e-13
ABCB8	NA	7.11748	48.9506	NA	yellow4	-0.383667	0.00113687	-0.163765	0.178761	-0.423923	0.000283627	-0.526613	3.35233e-06	-0.442607	0.000140041	-0.515106	5.93467e-06	-0.465425	5.5858e-05	0.023729	0.84654	-0.0477497	0.696821	-0.301404	0.0118447	-0.173191	0.154698	-0.101913	0.404696	-0.172228	0.15704	-0.238733	0.0482116	-0.417369	0.000359859	-0.344135	0.00378709	-0.27475	0.0223295	-0.375664	0.00146839	-0.499885	1.22455e-05	-0.31998	0.00735651	-0.359729	0.0023984	-0.472552	4.13539e-05
ABCB9	NA	6.94235	47.7461	NA	saddlebrown	0.0298971	0.807338	0.00928781	0.939624	0.0709955	0.562123	-0.0622822	0.611175	0.0507293	0.678905	0.0392818	0.748618	0.110159	0.367547	0.0933484	0.445516	0.142116	0.244075	0.264597	0.0280153	0.12376	0.31099	0.216561	0.0738882	-0.000162736	0.998941	0.0735553	0.548074	-0.0165053	0.892922	-6.64569e-05	0.999568	0.00087907	0.99428	0.0506823	0.679186	-0.0199901	0.870493	0.207331	0.08738	-0.0214571	0.86108	0.120215	0.325159
ABCC1	NA	6.83818	47.0297	NA	NA	-0.0948538	0.43818	-0.146968	0.22818	-0.179502	0.13999	-0.0731745	0.550153	-0.121982	0.318044	-0.144547	0.236017	-0.161544	0.184807	-0.00890079	0.942135	0.108889	0.37313	-0.0445114	0.716482	0.0468384	0.702335	-0.00885805	0.942413	0.0747425	0.541617	0.0623682	0.610682	0.0498631	0.684096	-0.0055173	0.964113	-0.0393334	0.748299	0.00950569	0.93821	-0.0904013	0.460074	-0.132567	0.277538	0.0898743	0.462704	-0.105828	0.386795
ABCC10	NA	7.4694	51.3709	NA	grey60	0.471636	4.29988e-05	0.381654	0.0012132	0.246495	0.0411753	0.331085	0.00545614	0.305303	0.0107436	0.363635	0.00213147	0.422572	0.00029801	0.197085	0.104554	0.16143	0.185122	0.307926	0.0100539	0.176929	0.145853	0.226685	0.0610617	0.277993	0.0207344	0.348424	0.00334744	0.109812	0.369069	0.263513	0.0286885	0.321365	0.00709156	0.371174	0.00169032	0.344168	0.00378345	0.358574	0.00248288	0.271377	0.0240986	0.299347	0.0124642
ABCC11	NA	7.06303	48.5761	NA	sienna3	-0.375635	0.00146971	-0.0420522	0.731537	-0.109716	0.369487	-0.225403	0.0625788	-0.220455	0.0687209	-0.235547	0.051371	-0.179926	0.139039	-0.129123	0.290323	-0.102763	0.400769	-0.168144	0.167263	-0.150532	0.216972	-0.126077	0.301947	-0.11425	0.349911	-0.188559	0.120751	-0.226522	0.0612526	-0.212116	0.0801611	0.0550309	0.653352	-0.173589	0.153739	-0.295364	0.0137436	-0.039193	0.749168	-0.180914	0.136848	-0.113325	0.353851
ABCC12	blue	7.33953	50.4777	blue	blue	-0.687482	6.82483e-11	-0.591319	8.80428e-08	-0.413303	0.00041612	-0.744664	2.21831e-13	-0.617902	1.54687e-08	-0.702808	1.67883e-11	-0.739452	3.97508e-13	-0.394618	0.000792676	-0.414287	0.0004018	-0.694355	3.67801e-11	-0.522953	4.02918e-06	-0.48047	2.93774e-05	-0.640079	3.18638e-09	-0.701578	1.88494e-11	-0.57152	2.91405e-07	-0.721852	2.58413e-12	-0.677684	1.60087e-10	-0.7178	3.89752e-12	-0.813217	2.09783e-17	-0.661336	6.19003e-10	-0.749078	1.33843e-13	-0.794916	3.49568e-16
ABCC13	NA	6.87472	47.281	NA	violet	0.0687427	0.574625	0.22444	0.0637381	0.0347589	0.776763	0.157364	0.196585	0.0990192	0.418239	0.162375	0.182529	0.219995	0.0693157	-0.0550412	0.653291	0.0204321	0.867655	0.0807135	0.509713	0.132183	0.278943	0.106422	0.384119	0.0818861	0.503562	0.134476	0.270615	0.139469	0.253062	0.267315	0.0263852	0.175171	0.149964	0.0253774	0.836023	0.128119	0.29412	0.0845683	0.489639	0.110766	0.364895	0.287703	0.0165255
ABCC2	NA	6.75003	46.4234	NA	NA	0.152911	0.209711	0.139326	0.253552	0.208089	0.0862036	0.151175	0.214992	0.23074	0.0564579	0.20131	0.0971794	0.0849802	0.487519	0.171492	0.158847	0.0108634	0.929406	0.0885813	0.469193	0.207143	0.0876735	0.0404728	0.74126	0.166907	0.170454	-0.0278978	0.819999	0.19158	0.114807	0.076538	0.531921	0.010662	0.930711	0.0835176	0.495069	0.121307	0.320749	0.177121	0.145409	-0.0584878	0.633099	0.160485	0.187742
ABCC3	NA	6.94343	47.7536	NA	plum3	0.115728	0.343674	0.0657239	0.591578	0.142785	0.241839	0.258364	0.0320759	0.264424	0.0281218	0.219613	0.0698131	0.234867	0.052067	0.112642	0.356778	0.104839	0.391273	0.247461	0.0403631	0.184859	0.12835	0.143631	0.239031	0.291215	0.0151954	0.309357	0.00969405	0.244616	0.0427956	0.26878	0.0255403	0.284949	0.017637	0.268151	0.0258999	0.319092	0.00753105	0.17287	0.155477	0.321196	0.00712339	0.175074	0.150195
ABCC4	turquoise	8.60405	59.1745	turquoise	turquoise	0.692024	4.54439e-11	0.522276	4.16766e-06	0.299257	0.0124921	0.65403	1.10312e-09	0.55114	9.22848e-07	0.623089	1.08086e-08	0.627516	7.91879e-09	0.430547	0.000221876	0.489281	1.98787e-05	0.718165	3.75676e-12	0.554206	7.79705e-07	0.489965	1.92765e-05	0.65508	1.01617e-09	0.747859	1.54043e-13	0.693069	4.13439e-11	0.717814	3.89209e-12	0.668023	3.59659e-10	0.734784	6.62562e-13	0.827227	1.96001e-18	0.591275	8.8282e-08	0.702947	1.65694e-11	0.748569	1.41957e-13
ABCC5	turquoise	9.0512	62.2498	brown	brown	0.499689	1.23576e-05	0.601525	4.60097e-08	0.3281	0.00591874	0.5169	5.43652e-06	0.493927	1.61089e-05	0.412163	0.000433274	0.584468	1.34419e-07	0.305036	0.010816	0.279458	0.0200461	0.466497	5.34108e-05	0.248566	0.0394493	0.326319	0.00621091	0.607217	3.17224e-08	0.53012	2.8049e-06	0.221327	0.0676051	0.506641	8.91685e-06	0.677674	1.6022e-10	0.614216	1.98773e-08	0.566223	3.96132e-07	0.562874	4.79709e-07	0.62353	1.04809e-08	0.58366	1.4121e-07
ABCC6	NA	6.88774	47.3705	NA	purple	0.181067	0.13651	0.24381	0.043506	0.270472	0.0245927	0.294585	0.0140065	0.356863	0.00261289	0.35629	0.00265782	0.262818	0.0291274	-0.173393	0.154212	-0.254088	0.0351381	-0.104612	0.392304	-0.191418	0.11512	-0.243668	0.0436323	0.0282653	0.817667	0.060687	0.620352	0.110263	0.367091	0.116676	0.339708	0.121072	0.321698	0.0626521	0.609055	0.101162	0.408186	0.0965792	0.429856	0.269515	0.0251252	0.200996	0.0977122
ABCC6P1	NA	6.9378	47.7148	NA	skyblue1	0.164284	0.177369	0.0593273	0.62822	-0.00062709	0.99592	0.00852732	0.944559	0.14796	0.22502	0.0384499	0.753771	0.152066	0.21227	0.143455	0.239614	0.21701	0.073278	0.188744	0.120381	0.0780891	0.523616	0.255225	0.034301	0.230049	0.0572215	0.254758	0.0346424	0.0420821	0.731353	0.129198	0.29004	0.24809	0.0398411	0.203188	0.0940347	0.0624891	0.609988	0.259151	0.0315375	0.178551	0.142136	0.137103	0.261279
ABCC6P2	NA	7.20512	49.5533	violet	violet	0.506939	8.79151e-06	0.490064	1.91907e-05	0.396076	0.000754798	0.554182	7.8073e-07	0.624777	9.6052e-09	0.620447	1.29841e-08	0.654331	1.07751e-09	0.319241	0.00750137	0.252564	0.0362863	0.426241	0.000260426	0.454943	8.58956e-05	0.380027	0.00127821	0.439214	0.000159679	0.430398	0.000223116	0.41788	0.000353296	0.488573	2.05211e-05	0.3911	0.000891241	0.422448	0.000299361	0.496317	1.44397e-05	0.562031	5.03214e-07	0.585064	1.29612e-07	0.676021	1.84426e-10
ABCC8	NA	9.1796	63.1329	NA	salmon4	-0.0351584	0.774265	0.0804742	0.510973	0.486641	2.23723e-05	0.201283	0.0972249	0.282636	0.0186199	0.241936	0.0451964	0.247869	0.0400238	-0.353512	0.0028853	-0.403919	0.000577837	-0.207514	0.0870936	-0.295218	0.0137926	-0.295427	0.0137226	-0.366205	0.00197067	-0.215221	0.0757371	0.0188724	0.877676	-0.1333	0.274864	-0.0203013	0.868494	-0.0219812	0.857721	-0.0637643	0.602702	-0.0281155	0.818617	-0.14497	0.234637	0.0144892	0.905938
ABCC9	NA	7.13145	49.0467	NA	skyblue2	0.281417	0.0191562	0.257882	0.0324098	0.209187	0.0845216	0.348105	0.00337849	0.215918	0.0747705	0.306159	0.0105143	0.337433	0.00457687	0.207549	0.0870403	0.169835	0.162972	0.205458	0.0903407	0.345653	0.00362598	0.217112	0.0731396	0.31931	0.00748791	0.339979	0.00426111	0.345442	0.00364795	0.296627	0.0133262	0.255674	0.0339747	0.441894	0.000143972	0.452408	9.51184e-05	0.291841	0.014968	0.197062	0.104595	0.35361	0.00287698
ABCD1	turquoise	7.08688	48.7402	turquoise	turquoise	0.437461	0.000170782	0.388168	0.000981721	0.188465	0.120941	0.444894	0.000128088	0.335745	0.00479758	0.384618	0.00110237	0.422723	0.000296367	0.492737	1.70055e-05	0.450614	0.000102185	0.582483	1.51679e-07	0.518305	5.07397e-06	0.462005	6.43767e-05	0.566754	3.84223e-07	0.60915	2.79114e-08	0.364476	0.00207756	0.418381	0.000346983	0.50533	9.48803e-06	0.574743	2.41098e-07	0.493772	1.62231e-05	0.561634	5.14669e-07	0.409545	0.000475128	0.538763	1.79207e-06
ABCD2	NA	6.86049	47.1832	NA	skyblue	-0.28471	0.0177366	-0.047828	0.696348	-0.116958	0.338535	-0.170607	0.161042	-0.225818	0.0620844	-0.207207	0.0875738	-0.167905	0.167876	0.0186348	0.879204	-0.132547	0.277609	-0.17989	0.139119	-0.121673	0.319281	-0.0691315	0.572459	-0.0850205	0.487312	-0.196448	0.105702	-0.391956	0.000866299	-0.288729	0.0161267	-0.121779	0.318858	-0.1944	0.109462	-0.253255	0.035762	-0.0368841	0.763501	-0.164471	0.176869	-0.123665	0.311366
ABCD3	turquoise	9.59856	66.0143	turquoise	turquoise	0.558704	6.07011e-07	0.474448	3.81325e-05	0.254557	0.0347908	0.565811	4.0563e-07	0.410346	0.000461945	0.478046	3.26488e-05	0.548949	1.03991e-06	0.439635	0.000157111	0.585059	1.29649e-07	0.739221	4.07813e-13	0.614368	1.96748e-08	0.544392	1.32949e-06	0.651519	1.34061e-09	0.751275	1.03681e-13	0.631206	6.08645e-09	0.745453	2.02825e-13	0.651647	1.32741e-09	0.71486	5.22778e-12	0.746973	1.70527e-13	0.626639	8.42536e-09	0.639428	3.34369e-09	0.699456	2.29875e-11
ABCD4	NA	7.04048	48.4211	NA	thistle2	0.47849	3.20247e-05	0.0596277	0.626478	-0.0353143	0.77329	0.0539631	0.65966	0.0893943	0.465107	0.0884405	0.469902	0.018815	0.878046	0.596647	6.29201e-08	0.61928	1.40722e-08	0.535121	2.16767e-06	0.486142	2.28751e-05	0.503846	1.01753e-05	0.540389	1.6449e-06	0.462161	6.39633e-05	0.231457	0.0556741	0.337204	0.00460633	0.225086	0.0629588	0.3594	0.00242218	0.333564	0.00509649	0.298627	0.0126876	0.236583	0.0503254	0.186753	0.124417
ABCE1	turquoise	9.3222	64.1136	green	green	0.413723	0.000409945	0.307728	0.0101047	-0.0151479	0.901682	0.301765	0.011739	0.190698	0.116517	0.239642	0.0473396	0.316037	0.00815905	0.53926	1.74577e-06	0.668533	3.44855e-10	0.701545	1.89086e-11	0.643494	2.46998e-09	0.581861	1.57505e-07	0.693742	3.88906e-11	0.762143	2.81683e-14	0.484897	2.41749e-05	0.639126	3.41919e-09	0.550004	9.81892e-07	0.599805	5.14091e-08	0.621593	1.19943e-08	0.56399	4.50182e-07	0.594655	7.13908e-08	0.51424	6.19019e-06
ABCF1	NA	10.8743	74.788	yellow	yellow	0.557275	6.57541e-07	0.455264	8.47891e-05	0.676187	1.81834e-10	0.643654	2.44063e-09	0.809812	3.62227e-17	0.820271	6.52512e-18	0.648629	1.67409e-09	0.115786	0.343427	-0.0491362	0.688463	0.280147	0.0197294	0.279399	0.0200736	0.173576	0.15377	0.280389	0.0196191	0.307341	0.0102044	0.477462	3.34854e-05	0.368834	0.00181755	0.350791	0.00312485	0.379732	0.00129031	0.51685	5.44984e-06	0.506748	8.87158e-06	0.458549	7.41933e-05	0.661643	6.03953e-10
ABCF2	NA	8.55302	58.8236	NA	purple	-0.206302	0.0889973	0.13539	0.267342	-0.036996	0.762804	0.110992	0.363914	-0.0911372	0.456414	-0.160807	0.186846	-0.0284993	0.816184	-0.290959	0.0152889	-0.247655	0.0402009	-0.276573	0.0214203	-0.326053	0.00625569	-0.331748	0.00535783	-0.126195	0.301491	-0.193238	0.11164	-0.137833	0.258725	-0.130251	0.286092	0.11694	0.33861	-0.185771	0.126444	-0.250899	0.0375768	-0.100098	0.413159	-0.0563207	0.645765	-0.142506	0.24277
ABCF3	NA	7.94604	54.6491	NA	honeydew	0.00444403	0.97109	-0.169218	0.16453	0.0832354	0.496533	-0.0685826	0.575519	-0.028243	0.817809	0.0248803	0.839192	-0.0653628	0.593621	0.045577	0.709991	-0.172168	0.157187	-0.210799	0.0820991	-0.0516005	0.6737	-0.0205727	0.866752	-0.198471	0.102088	-0.233145	0.0538642	-0.219087	0.0705028	-0.321397	0.00708559	-0.446014	0.000122586	-0.201882	0.0962127	-0.256437	0.033427	-0.0126236	0.918004	-0.297845	0.0129339	-0.18293	0.132453
ABCG1	NA	7.69729	52.9382	brown2	brown2	0.468589	4.89187e-05	0.319	0.00754924	0.512985	6.5789e-06	0.566602	3.87594e-07	0.470586	4.49606e-05	0.487368	2.16586e-05	0.464617	5.77716e-05	0.025245	0.836867	0.0698928	0.568226	0.244653	0.0427634	0.128784	0.291601	0.0973468	0.426181	0.269682	0.0250313	0.278596	0.0204489	0.393663	0.00081841	0.336623	0.00468165	0.327195	0.00606578	0.430213	0.00022467	0.477858	3.29159e-05	0.300278	0.0121806	0.389789	0.000930732	0.502689	1.07435e-05
ABCG2	NA	7.78459	53.5387	NA	thistle2	0.110151	0.36758	0.0314147	0.797761	-0.191901	0.114187	-0.159251	0.191201	-0.307056	0.0102784	-0.151209	0.214888	-0.0241699	0.843725	0.356006	0.00268028	0.496669	1.42077e-05	0.381782	0.00120822	0.374359	0.00152999	0.435493	0.000184098	0.315704	0.00823031	0.375991	0.00145329	0.0981567	0.422324	0.214068	0.0773573	-0.0108925	0.929217	0.17895	0.141232	0.130711	0.284378	0.195247	0.107895	0.0662694	0.588498	0.0672753	0.582838
ABCG4	blue	8.09836	55.6966	blue	blue	-0.655888	9.53819e-10	-0.612563	2.22198e-08	-0.416305	0.000373859	-0.725525	1.76938e-12	-0.658334	7.86337e-10	-0.698221	2.57806e-11	-0.752356	9.13535e-14	-0.358963	0.00245413	-0.393134	0.000832969	-0.650522	1.44772e-09	-0.511348	7.12014e-06	-0.474797	3.75654e-05	-0.622729	1.10835e-08	-0.705095	1.35143e-11	-0.621365	1.21853e-08	-0.724239	2.02182e-12	-0.672019	2.5826e-10	-0.735531	6.10973e-13	-0.790874	6.26399e-16	-0.676239	1.81035e-10	-0.748542	1.42404e-13	-0.797768	2.29851e-16
ABCG5	NA	6.87795	47.3033	NA	coral	0.126057	0.302024	-0.0054296	0.964683	0.0369402	0.763151	0.127214	0.297574	-0.0213003	0.862085	0.0865651	0.479407	-0.0317551	0.795617	-0.0707962	0.563224	-0.178322	0.142657	-0.190798	0.116322	-0.1168	0.33919	-0.278519	0.0204848	-0.0244481	0.841949	0.0235544	0.847656	0.20515	0.0908349	-0.0860325	0.482125	0.00541473	0.964779	0.181459	0.135647	-0.00456805	0.970284	-0.141791	0.245168	-0.0868255	0.478081	0.0442991	0.717778
ABCG8	NA	6.87452	47.2796	NA	plum1	-0.211927	0.0804367	-0.122276	0.316871	0.100765	0.410037	-0.0765599	0.531804	-0.0577629	0.637325	-0.0798485	0.514274	-0.084022	0.492459	0.00968844	0.937025	-0.0565097	0.644656	-0.21412	0.0772831	0.0786504	0.520626	0.0186997	0.878787	-0.123077	0.313688	-0.109026	0.372522	0.0391683	0.749321	-0.189656	0.118565	-0.138433	0.256638	-0.122021	0.317889	-0.148532	0.223212	0.00929983	0.939546	-0.207567	0.0870125	-0.0754702	0.537677
ABHD1	turquoise	7.5478	51.9101	turquoise	turquoise	0.600227	5.0033e-08	0.526598	3.3548e-06	0.321067	0.00714792	0.67042	2.95051e-10	0.629829	6.71736e-09	0.642544	2.6523e-09	0.574087	2.50616e-07	0.318743	0.00760048	0.212554	0.079526	0.441137	0.000148258	0.284561	0.017799	0.30974	0.00959989	0.518148	5.11334e-06	0.525416	3.56094e-06	0.36318	0.0021611	0.467355	5.15256e-05	0.501613	1.12982e-05	0.644657	2.26326e-09	0.555221	7.37109e-07	0.53323	2.39066e-06	0.591073	8.94011e-08	0.60962	2.70535e-08
ABHD10	NA	9.17065	63.0713	darkmagenta	darkmagenta	-0.395957	0.000757831	-0.347921	0.00339652	0.0201344	0.869566	-0.302285	0.0115878	-0.131136	0.282803	-0.204861	0.0913014	-0.254927	0.0345185	-0.294242	0.014124	-0.25875	0.0318112	-0.393352	0.000826942	-0.183943	0.130287	-0.266314	0.0269759	-0.427373	0.000249734	-0.331009	0.00546746	-0.178698	0.141803	-0.519952	4.67771e-06	-0.478643	3.18136e-05	-0.408486	0.000493094	-0.447024	0.000117808	-0.254207	0.0350498	-0.395861	0.000760287	-0.363424	0.00214515
ABHD11	turquoise	7.19737	49.5	greenyellow	greenyellow	0.366503	0.00195274	0.299936	0.0122841	0.0119264	0.922519	0.270149	0.0247714	0.149581	0.219925	0.368095	0.00185944	0.312891	0.00885324	0.549888	9.88136e-07	0.446381	0.000120829	0.51485	6.00921e-06	0.561195	5.2761e-07	0.543382	1.40326e-06	0.461383	6.60508e-05	0.537183	1.94677e-06	0.355738	0.00270168	0.551356	9.12014e-07	0.21461	0.0765914	0.461873	6.47287e-05	0.387737	0.000995701	0.425386	0.000268767	0.414513	0.000398584	0.381101	0.00123494
ABHD12	turquoise	9.13525	62.8278	skyblue2	skyblue2	0.552184	8.71538e-07	0.449681	0.000106052	0.399618	0.000669554	0.663624	5.14833e-10	0.599892	5.11218e-08	0.63268	5.47387e-09	0.592622	8.1144e-08	0.224192	0.0640387	0.217741	0.0722913	0.471427	4.33827e-05	0.364246	0.00209219	0.227557	0.0600467	0.460733	6.78419e-05	0.548818	1.04731e-06	0.695454	3.32649e-11	0.61574	1.79264e-08	0.595622	6.71505e-08	0.598426	5.61673e-08	0.719185	3.38952e-12	0.418199	0.000349258	0.607032	3.21105e-08	0.633959	4.99021e-09
ABHD12B	NA	6.96215	47.8823	NA	orangered3	-0.217165	0.0730672	-0.182593	0.133181	-0.216081	0.0745464	-0.244882	0.0425633	-0.149086	0.221471	-0.190097	0.117695	-0.217857	0.0721355	-0.139171	0.254087	-0.264334	0.0281773	-0.16868	0.165895	-0.264168	0.0282798	-0.090974	0.457225	-0.230826	0.0563638	-0.343942	0.00380794	-0.417784	0.000354527	-0.207834	0.0865968	-0.161954	0.183679	-0.386083	0.00105104	-0.353567	0.00288065	-0.247538	0.0402985	-0.263129	0.02893	-0.182667	0.133021
ABHD13	NA	6.94436	47.76	NA	NA	-0.142669	0.242225	-0.0196322	0.872792	0.11017	0.367496	0.0488574	0.690141	0.0406292	0.740295	0.131719	0.280651	0.0284484	0.816507	-0.083367	0.49585	-0.167696	0.168415	-0.169697	0.163321	0.0384928	0.753506	-0.136786	0.262396	-0.121764	0.318918	-0.185456	0.127101	0.072111	0.55598	0.0998492	0.414329	-0.0356404	0.771254	-0.0477229	0.696983	0.0711913	0.561042	-0.0384009	0.754076	-0.0727724	0.552353	-0.0178804	0.88406
ABHD14A	blue	10.1745	69.9751	blue	blue	-0.603831	3.96104e-08	-0.491167	1.82588e-05	-0.287833	0.0164743	-0.578783	1.89575e-07	-0.492996	1.6806e-05	-0.522042	4.21657e-06	-0.592723	8.06297e-08	-0.42796	0.000244355	-0.529436	2.90456e-06	-0.730336	1.06744e-12	-0.539361	1.73658e-06	-0.532863	2.43643e-06	-0.650657	1.43283e-09	-0.7633	2.44193e-14	-0.585217	1.28408e-07	-0.687761	6.65779e-11	-0.671948	2.59798e-10	-0.703492	1.57379e-11	-0.775065	5.45048e-15	-0.628168	7.56055e-09	-0.70166	1.87055e-11	-0.710276	8.20524e-12
ABHD14B	NA	7.30761	50.2582	brown2	brown2	0.460487	6.85298e-05	0.377778	0.00137325	0.358377	0.00249757	0.518319	5.0704e-06	0.50274	1.07181e-05	0.573503	2.59403e-07	0.597161	6.08919e-08	0.117593	0.3359	0.118244	0.333212	0.394825	0.000787203	0.263418	0.028748	0.228461	0.0590094	0.227271	0.0603781	0.359371	0.00242431	0.435306	0.000185413	0.336626	0.00468129	0.398892	0.000686274	0.474681	3.77521e-05	0.481504	2.80764e-05	0.426345	0.000259423	0.38618	0.00104773	0.510003	7.59549e-06
ABHD15	turquoise	7.4541	51.2657	turquoise	turquoise	0.492098	1.75056e-05	0.613906	2.02987e-08	0.335141	0.00487871	0.536348	2.03358e-06	0.52563	3.52278e-06	0.53793	1.87214e-06	0.570422	3.10683e-07	0.342376	0.00398165	0.376476	0.00143116	0.583301	1.44326e-07	0.535088	2.17142e-06	0.452084	9.63609e-05	0.507874	8.40911e-06	0.628067	7.61525e-09	0.506729	8.87981e-06	0.70159	1.88282e-11	0.645887	2.0625e-09	0.486128	2.28896e-05	0.620848	1.2629e-08	0.580058	1.7561e-07	0.640285	3.13814e-09	0.688758	6.09252e-11
ABHD2	blue	7.5509	51.9315	blue	blue	-0.557425	6.52048e-07	-0.560317	5.54412e-07	-0.361316	0.00228652	-0.621264	1.22712e-08	-0.553754	7.99418e-07	-0.578059	1.97971e-07	-0.656808	8.87187e-10	-0.395645	0.000765818	-0.457746	7.6664e-05	-0.663515	5.19387e-10	-0.540933	1.59827e-06	-0.527877	3.1444e-06	-0.617832	1.55424e-08	-0.704826	1.38658e-11	-0.543859	1.36795e-06	-0.632129	5.69566e-09	-0.602751	4.2496e-08	-0.666953	3.92658e-10	-0.793343	4.39345e-16	-0.680207	1.28931e-10	-0.685881	7.86229e-11	-0.729531	1.16248e-12
ABHD3	turquoise	8.3453	57.395	turquoise	turquoise	0.656189	9.31471e-10	0.513776	6.33132e-06	0.268747	0.0255592	0.616665	1.68326e-08	0.493085	1.6738e-05	0.609301	2.76331e-08	0.659325	7.26838e-10	0.495489	1.49989e-05	0.566718	3.8502e-07	0.743632	2.49245e-13	0.646457	1.97525e-09	0.561574	5.16414e-07	0.694066	3.77608e-11	0.780151	2.77099e-15	0.650293	1.47352e-09	0.707591	1.06408e-11	0.667457	3.76764e-10	0.749963	1.208e-13	0.829329	1.3486e-18	0.658499	7.76159e-10	0.72384	2.10688e-12	0.7582	4.5553e-14
ABHD4	turquoise	8.31883	57.2129	turquoise	turquoise	0.736637	5.41618e-13	0.604796	3.71912e-08	0.52264	4.09278e-06	0.757949	4.69528e-14	0.7535	7.98409e-14	0.835756	4.16089e-19	0.784658	1.49843e-15	0.364001	0.0021079	0.329527	0.00569346	0.616898	1.65677e-08	0.545075	1.28175e-06	0.458158	7.53869e-05	0.588024	1.08046e-07	0.671359	2.72874e-10	0.685127	8.40225e-11	0.672981	2.383e-10	0.593585	7.63771e-08	0.695383	3.34812e-11	0.799377	1.80873e-16	0.688499	6.23461e-11	0.68967	5.61578e-11	0.845016	6.97455e-20
ABHD5	turquoise	7.7974	53.6268	brown	brown	0.396948	0.000732943	0.305999	0.0105566	0.0358734	0.7698	0.41864	0.000343753	0.210469	0.0825905	0.287502	0.0166043	0.395873	0.000759987	0.371588	0.00166863	0.473097	4.04031e-05	0.571529	2.91246e-07	0.494181	1.59229e-05	0.434381	0.00019204	0.65846	7.78571e-10	0.688293	6.35003e-11	0.454556	8.72473e-05	0.641401	2.88829e-09	0.539519	1.72214e-06	0.657764	8.22683e-10	0.65489	1.03145e-09	0.474345	3.83004e-05	0.551734	8.93314e-07	0.475253	3.68357e-05
ABHD6	NA	10.2773	70.6822	NA	steelblue	0.211247	0.0814354	0.122539	0.315823	0.332793	0.00520605	0.285268	0.017505	0.348251	0.00336426	0.357658	0.00255173	0.280716	0.0194707	0.0940849	0.441918	0.135709	0.266206	0.104363	0.393436	0.40674	0.000524063	0.145077	0.234287	0.173186	0.154712	0.207679	0.0868384	0.461238	6.64468e-05	0.185795	0.126395	0.206803	0.0882069	0.103676	0.396576	0.189614	0.118648	0.275449	0.0219774	0.191524	0.114915	0.364427	0.00208069
ABHD7	blue	8.60761	59.199	blue	blue	-0.699308	2.33056e-11	-0.62381	1.02785e-08	-0.494702	1.5549e-05	-0.7399	3.78289e-13	-0.710605	7.9459e-12	-0.725899	1.70192e-12	-0.746328	1.83579e-13	-0.355803	0.00269647	-0.359152	0.00244026	-0.621186	1.23373e-08	-0.511275	7.14516e-06	-0.427828	0.000245555	-0.634968	4.63756e-09	-0.699189	2.3564e-11	-0.64017	3.16497e-09	-0.687383	6.88476e-11	-0.663916	5.02837e-10	-0.735573	6.08217e-13	-0.820672	6.09656e-18	-0.68399	9.28296e-11	-0.718456	3.64828e-12	-0.80976	3.65231e-17
ABHD8	blue	10.275	70.6662	blue	blue	-0.664749	4.69974e-10	-0.589005	1.0168e-07	-0.380784	0.00124758	-0.687205	6.99441e-11	-0.623782	1.02985e-08	-0.668067	3.58355e-10	-0.69527	3.38283e-11	-0.426233	0.000260501	-0.450354	0.000103251	-0.686872	7.20338e-11	-0.570237	3.14059e-07	-0.515725	5.75828e-06	-0.698127	2.60066e-11	-0.722672	2.37586e-12	-0.589105	1.0105e-07	-0.733392	7.70007e-13	-0.686197	7.64652e-11	-0.728225	1.33421e-12	-0.80945	3.8368e-17	-0.695132	3.42598e-11	-0.734638	6.7314e-13	-0.808934	4.16301e-17
ABHD9	NA	7.0103	48.2135	NA	grey60	0.410036	0.00046701	0.213561	0.0780777	0.19147	0.115019	0.0954232	0.435423	0.241762	0.0453566	0.255123	0.0343753	0.227986	0.0595529	0.257874	0.0324153	0.189942	0.118	0.275625	0.0218896	0.168644	0.165986	0.158943	0.192072	0.246251	0.0413829	0.285194	0.0175355	0.231277	0.05587	0.184911	0.128242	0.304151	0.0110594	0.279288	0.020125	0.253086	0.0358897	0.196831	0.10501	0.253533	0.0355529	0.263128	0.0289307
ABI1	NA	7.23117	49.7325	NA	mediumorchid	0.371871	0.00165396	0.167273	0.169507	0.135776	0.265969	0.214956	0.0761063	0.227241	0.0604134	0.273399	0.0230247	0.229889	0.0574006	0.290665	0.0153972	0.311954	0.00906971	0.316848	0.00798803	0.239353	0.0476155	0.277097	0.021165	0.312247	0.00900172	0.461721	6.5137e-05	0.358415	0.00249469	0.272743	0.0233682	0.279023	0.0202486	0.428171	0.000242448	0.298519	0.0127212	0.351254	0.00308291	0.234408	0.0525416	0.319477	0.00745483
ABI2	NA	6.86092	47.1861	NA	NA	-0.0678891	0.579396	0.0857228	0.483709	0.166721	0.17094	-0.00337491	0.978043	0.113791	0.351863	0.0108748	0.929332	0.100159	0.412874	-0.124364	0.308614	-0.133212	0.275185	-0.231036	0.0561339	-0.0939414	0.442618	-0.0614422	0.616	-0.0366511	0.764951	-0.0724441	0.554152	-0.0684892	0.57604	-0.129881	0.287476	-0.0194391	0.874032	-0.00687655	0.95528	0.0155519	0.899074	0.017931	0.883735	-0.0632135	0.605844	-0.0564305	0.645121
ABI3	turquoise	7.7703	53.4404	turquoise	turquoise	0.706912	1.1359e-11	0.664351	4.85396e-10	0.442691	0.000139585	0.674288	2.13509e-10	0.648672	1.66862e-09	0.698776	2.4486e-11	0.749433	1.28457e-13	0.377905	0.00136772	0.310958	0.00930509	0.552983	8.3407e-07	0.465883	5.48e-05	0.40645	0.000529365	0.717032	4.20967e-12	0.650332	1.46905e-09	0.543454	1.39787e-06	0.701724	1.85928e-11	0.636511	4.1438e-09	0.704116	1.48339e-11	0.754751	6.88464e-14	0.673629	2.25689e-10	0.756174	5.81117e-14	0.791796	5.48967e-16
ABI3BP	turquoise	8.43352	58.0017	turquoise	turquoise	0.63156	5.93381e-09	0.580945	1.6647e-07	0.365055	0.0020412	0.73368	7.46444e-13	0.618264	1.50895e-08	0.720934	2.83798e-12	0.731533	9.39777e-13	0.401211	0.000634148	0.425874	0.000263974	0.665483	4.42752e-10	0.611662	2.36052e-08	0.502599	1.07891e-05	0.650615	1.43745e-09	0.725509	1.77239e-12	0.686837	7.22589e-11	0.766891	1.55953e-14	0.699759	2.23471e-11	0.747947	1.52495e-13	0.805465	7.16174e-17	0.667383	3.79069e-10	0.739045	4.15795e-13	0.800955	1.42704e-16
ABL1	NA	6.84988	47.1102	NA	thistle2	0.0310226	0.800232	-0.0598667	0.625094	-0.178497	0.142257	-0.163117	0.180511	-0.0186842	0.878887	-0.094346	0.440647	-0.150086	0.218352	0.126003	0.302231	0.253113	0.0358695	0.125065	0.305876	0.146235	0.230534	0.0910301	0.456946	-0.0173422	0.887527	0.04072	0.739735	0.0904945	0.459609	-0.0377515	0.758106	-0.0138795	0.909879	-0.100248	0.412458	0.0938371	0.443127	0.0068438	0.955492	0.00695769	0.954752	-0.028374	0.816978
ABL2	NA	7.00802	48.1978	NA	skyblue	0.0547168	0.655205	-0.305527	0.0106832	-0.0444121	0.717088	-0.26254	0.0293043	-0.225335	0.0626603	-0.158322	0.193838	-0.32604	0.00625789	0.083389	0.495736	0.0335968	0.784042	0.00623633	0.95944	-0.121854	0.318559	-0.0694476	0.570699	-0.14985	0.219087	-0.09574	0.433893	-0.108819	0.373439	-0.104134	0.394481	-0.157109	0.197321	-0.138904	0.255008	-0.215488	0.0753651	-0.260313	0.0307563	-0.287034	0.0167896	-0.224148	0.0640929
ABLIM1	NA	6.92955	47.6581	NA	NA	0.0123107	0.92003	0.0884795	0.469705	0.199376	0.100503	0.0418313	0.732894	0.107859	0.377692	0.15595	0.200685	0.176528	0.146783	0.117371	0.336818	-0.00192803	0.987456	-0.0162987	0.894255	0.188165	0.121544	0.203474	0.0935627	0.117151	0.33773	0.00365237	0.976239	0.119416	0.328408	0.0427394	0.727319	-0.178125	0.143106	0.0598831	0.624999	0.133261	0.275006	0.201834	0.0962938	-0.0472491	0.699848	0.172612	0.156104
ABLIM2	blue	9.59221	65.9706	blue	blue	-0.659569	7.12847e-10	-0.603258	4.11177e-08	-0.441151	0.000148177	-0.714186	5.58935e-12	-0.679855	1.32903e-10	-0.708563	9.68802e-12	-0.727594	1.42561e-12	-0.320854	0.00718825	-0.357374	0.00257345	-0.619375	1.3981e-08	-0.486392	2.26215e-05	-0.401934	0.000618638	-0.612355	2.25329e-08	-0.702215	1.7754e-11	-0.664304	4.87262e-10	-0.71323	6.14295e-12	-0.687487	6.8218e-11	-0.733553	7.5675e-13	-0.81634	1.25864e-17	-0.647365	1.84363e-09	-0.735045	6.44075e-13	-0.793331	4.40113e-16
ABLIM3	turquoise	9.3458	64.2759	turquoise	turquoise	0.651861	1.30557e-09	0.633258	5.25005e-09	0.473453	3.97929e-05	0.818318	9.06146e-18	0.707057	1.1202e-11	0.765263	1.91311e-14	0.749037	1.34492e-13	0.27793	0.0207646	0.207808	0.0866383	0.488386	2.06934e-05	0.388756	0.000962951	0.361742	0.00225735	0.54145	1.55507e-06	0.550519	9.54688e-07	0.545133	1.27776e-06	0.657097	8.67177e-10	0.603356	4.08551e-08	0.675841	1.87249e-10	0.71431	5.52102e-12	0.610701	2.51731e-08	0.699599	2.26835e-11	0.793803	4.11045e-16
ABO	NA	6.73402	46.3133	NA	NA	0.0622958	0.611097	0.100652	0.410566	-0.0609293	0.618954	-0.0784451	0.521719	-0.0163006	0.894242	0.0361969	0.767781	0.088081	0.471716	0.0700637	0.567279	0.0792893	0.517234	-0.014754	0.904227	0.113264	0.354114	0.103453	0.397596	0.109847	0.368914	0.0152925	0.900749	0.0123363	0.919864	0.232611	0.0544321	-0.015445	0.899764	-0.0935742	0.444411	-0.0067905	0.955839	0.0136633	0.911277	0.130646	0.284621	0.0331131	0.787078
ABP1	NA	6.87511	47.2837	NA	saddlebrown	0.47674	3.45479e-05	0.108184	0.37625	0.125283	0.305026	0.160648	0.187287	0.180861	0.136964	0.263481	0.0287084	0.196144	0.106254	0.306825	0.0103386	0.37191	0.00165194	0.506293	9.06507e-06	0.356557	0.00263683	0.355276	0.00273888	0.333215	0.00514578	0.337581	0.00455804	0.324938	0.0064462	0.388265	0.00097862	0.185443	0.127128	0.244951	0.042503	0.374436	0.00152631	0.34611	0.00357865	0.135272	0.267763	0.306225	0.0104967
ABR	NA	6.94116	47.738	NA	white	-0.189506	0.118862	-0.122629	0.315465	-0.0654208	0.593292	-0.198111	0.102724	-0.127436	0.296725	-0.183293	0.131673	-0.238384	0.0485492	-0.0372144	0.761445	-0.132387	0.278195	-0.164677	0.176321	-0.126148	0.301672	-0.262051	0.0296181	-0.162257	0.18285	-0.130377	0.285624	0.0349843	0.775353	-0.160009	0.18907	-0.255958	0.0337699	-0.117283	0.337182	-0.00796534	0.948208	-0.139279	0.253712	-0.234709	0.0522301	-0.248084	0.0398457
ABRA	NA	6.72133	46.2261	NA	NA	0.0124426	0.919176	-0.0284722	0.816356	0.171904	0.157835	-0.016253	0.894549	0.0672292	0.583097	-0.0901018	0.461568	-0.0294467	0.810186	-0.209503	0.0840428	-0.0518278	0.672344	-0.0555168	0.65049	-0.118573	0.331857	-0.141523	0.246069	-0.0116288	0.924446	-0.00897486	0.941655	-0.0407914	0.739295	-0.0439215	0.720084	0.0412502	0.736468	0.0155676	0.898972	0.00450163	0.970716	0.0601722	0.623326	0.0200248	0.87027	0.0892095	0.466034
ABT1	NA	7.44093	51.1752	NA	NA	-0.0541949	0.658288	-0.0195888	0.873071	-0.101625	0.406035	-0.066845	0.585256	-0.165506	0.174123	-0.125472	0.304293	-0.123037	0.313846	-0.0323409	0.79193	-0.0783422	0.522267	-0.0808139	0.509185	-0.0373128	0.760833	-0.0321073	0.7934	-0.00712444	0.953669	-0.0866025	0.479217	-0.0960355	0.432469	-0.190552	0.116803	-0.141078	0.247572	-0.0502198	0.681956	0.0435731	0.722213	-0.0874034	0.475145	-0.136471	0.263505	-0.0170005	0.889729
ABTB1	blue	9.05248	62.2586	blue	blue	-0.705937	1.24715e-11	-0.61147	2.39102e-08	-0.409442	0.000476849	-0.715307	5.00084e-12	-0.628952	7.15066e-09	-0.693995	3.80049e-11	-0.731985	8.95441e-13	-0.4638	5.97675e-05	-0.477986	3.27337e-05	-0.729623	1.15126e-12	-0.596864	6.20543e-08	-0.549378	1.01592e-06	-0.687141	7.03409e-11	-0.745702	1.97159e-13	-0.614015	2.01498e-08	-0.747621	1.58315e-13	-0.702576	1.71595e-11	-0.735187	6.34205e-13	-0.815925	1.34787e-17	-0.704361	1.44928e-11	-0.754345	7.22485e-14	-0.82372	3.61798e-18
ABTB2	blue	7.48352	51.468	NA	lightcyan1	-0.422765	0.000295915	-0.346506	0.00353809	-0.100829	0.409739	-0.301837	0.0117178	-0.221601	0.0672566	-0.276166	0.0216207	-0.23276	0.0542726	-0.202677	0.0948828	-0.29566	0.0136448	-0.387471	0.00100443	-0.332234	0.00528676	-0.265295	0.0275888	-0.423143	0.000291852	-0.442198	0.000142284	-0.329543	0.005691	-0.438761	0.000162485	-0.39439	0.000798741	-0.312029	0.0090522	-0.481509	2.80711e-05	-0.282925	0.0184947	-0.294779	0.0139407	-0.39214	0.000861011
ACAA1	turquoise	10.0466	69.0958	turquoise	turquoise	0.683956	9.3105e-11	0.568046	3.56634e-07	0.400505	0.000649633	0.683834	9.41086e-11	0.628074	7.61139e-09	0.791503	5.72502e-16	0.748871	1.37086e-13	0.509052	7.94936e-06	0.396931	0.000733383	0.626671	8.40616e-09	0.63972	3.27236e-09	0.596938	6.1763e-08	0.632094	5.71025e-09	0.67272	2.43567e-10	0.585064	1.2961e-07	0.689544	5.67969e-11	0.57676	2.13915e-07	0.685389	8.2109e-11	0.734825	6.59592e-13	0.668408	3.48435e-10	0.678959	1.43539e-10	0.779489	3.02885e-15
ACAA2	blue	8.69434	59.7955	blue	blue	-0.635798	4.36541e-09	-0.551562	9.01752e-07	-0.348155	0.00337362	-0.610718	2.51433e-08	-0.609874	2.65991e-08	-0.604118	3.88752e-08	-0.677195	1.66903e-10	-0.456387	8.10181e-05	-0.485436	2.36036e-05	-0.683172	9.97101e-11	-0.620066	1.33305e-08	-0.58064	1.69556e-07	-0.706839	1.14383e-11	-0.757625	4.88273e-14	-0.584136	1.37169e-07	-0.679549	1.36451e-10	-0.631228	6.07704e-09	-0.723305	2.22633e-12	-0.794176	3.89362e-16	-0.741944	3.01284e-13	-0.725746	1.72923e-12	-0.754621	6.99204e-14
ACACA	NA	6.71094	46.1546	NA	darkolivegreen	-0.249377	0.0387901	-0.129024	0.290693	-0.0410281	0.737836	-0.154427	0.205174	-0.0894343	0.464906	-0.218674	0.0710469	-0.200923	0.097838	0.100312	0.412158	0.15381	0.207012	0.00874831	0.943125	0.0695086	0.57036	0.0516752	0.673254	-0.029233	0.811538	-0.069855	0.568436	-0.215941	0.0747387	-0.112207	0.358654	-0.155243	0.202761	-0.135928	0.265428	-0.229416	0.0579295	0.0942555	0.441087	0.00595865	0.961244	-0.176417	0.147043
ACACB	blue	8.35331	57.45	red	red	-0.517096	5.38454e-06	-0.508497	8.16294e-06	-0.217207	0.0730102	-0.458827	7.3355e-05	-0.533406	2.36902e-06	-0.545323	1.26479e-06	-0.613705	2.05756e-08	-0.494511	1.56848e-05	-0.560403	5.51717e-07	-0.667985	3.6079e-10	-0.711253	7.45847e-12	-0.620278	1.31373e-08	-0.740111	3.69521e-13	-0.75722	5.12654e-14	-0.577111	2.09499e-07	-0.72548	1.77777e-12	-0.684198	9.11533e-11	-0.638584	3.55882e-09	-0.678448	1.4997e-10	-0.709445	8.89541e-12	-0.764574	2.08466e-14	-0.747575	1.59148e-13
ACAD10	turquoise	8.205	56.43	turquoise	turquoise	0.551465	9.06579e-07	0.557011	6.67299e-07	0.401691	0.000623817	0.577799	2.01073e-07	0.638441	3.59655e-09	0.605161	3.63124e-08	0.618767	1.45772e-08	0.33424	0.00500206	0.273353	0.0230483	0.502189	1.09982e-05	0.396989	0.000731946	0.306514	0.0104203	0.483985	2.51708e-05	0.617972	1.53941e-08	0.485633	2.33982e-05	0.534041	2.29246e-06	0.687657	6.71931e-11	0.576652	2.15291e-07	0.583925	1.38948e-07	0.558893	6.0061e-07	0.635938	4.32108e-09	0.602498	4.31985e-08
ACAD11	turquoise	9.38487	64.5446	turquoise	turquoise	0.652473	1.24512e-09	0.635272	4.53623e-09	0.370515	0.00172528	0.68242	1.06455e-10	0.641051	2.96466e-09	0.650627	1.43605e-09	0.729415	1.17687e-12	0.38169	0.0012118	0.394452	0.000797084	0.635205	4.5584e-09	0.486978	2.20383e-05	0.479435	3.07346e-05	0.667663	3.7046e-10	0.692983	4.16661e-11	0.524823	3.66886e-06	0.700668	2.05289e-11	0.726966	1.52257e-12	0.713708	5.85963e-12	0.768168	1.32715e-14	0.659723	7.04189e-10	0.778848	3.30093e-15	0.770793	9.49227e-15
ACAD8	NA	7.14376	49.1314	NA	lightpink3	0.273559	0.0229413	0.253929	0.0352563	0.100466	0.411437	0.246182	0.0414424	0.218542	0.0712228	0.194485	0.109304	0.225834	0.0620651	0.171178	0.159622	0.262235	0.0295001	0.270131	0.0247812	0.279497	0.0200279	0.149396	0.220502	0.227756	0.0598173	0.250814	0.0376438	0.24434	0.0430381	0.289785	0.0157251	0.296593	0.0133372	0.205694	0.0899624	0.528787	3.0023e-06	0.30346	0.0112525	0.390755	0.00090149	0.287276	0.0166937
ACAD9	NA	9.41347	64.7413	NA	lightcyan	0.000902336	0.994129	0.259363	0.0313936	0.386121	0.00104975	0.365668	0.00200331	0.359035	0.00244882	0.468274	4.95729e-05	0.381818	0.00120682	-0.320688	0.00722001	-0.440565	0.000151575	-0.25818	0.0322032	-0.207413	0.0872523	-0.259328	0.0314176	-0.219261	0.0702741	-0.112976	0.355346	0.162757	0.181488	-0.0211843	0.862829	-0.0803584	0.511583	0.114844	0.347398	-0.00120711	0.992146	0.0399515	0.744478	0.12054	0.323841	0.14943	0.220395
ACADL	NA	6.94437	47.76	NA	plum1	-0.242796	0.0444142	-0.153579	0.207703	-0.206038	0.0894153	-0.305844	0.0105981	-0.288843	0.0160829	-0.317478	0.00785731	-0.247205	0.0405773	-0.100701	0.410337	0.0286621	0.815153	-0.0531936	0.66422	-0.0457182	0.709133	-0.0153058	0.900663	-0.254779	0.034627	-0.0590277	0.62996	-0.115637	0.344055	-0.082955	0.497989	-0.152599	0.210653	-0.205187	0.0907747	-0.146006	0.231273	-0.141299	0.246826	-0.133814	0.273002	-0.273061	0.0232014
ACADM	green	9.56527	65.7853	green	green	0.407206	0.000515619	0.278533	0.0204781	-0.236883	0.0500259	0.166986	0.170249	0.0822026	0.501909	0.10937	0.371007	0.172938	0.155312	0.602948	4.19548e-08	0.689153	5.88143e-11	0.680006	1.31184e-10	0.558246	6.22792e-07	0.596585	6.31677e-08	0.667676	3.70044e-10	0.705162	1.34283e-11	0.347144	0.00347368	0.588942	1.02074e-07	0.515566	5.80305e-06	0.523597	3.90159e-06	0.527018	3.28436e-06	0.424737	0.000275275	0.499631	1.23908e-05	0.404188	0.0005725
ACADS	NA	7.3836	50.7809	blue	blue	-0.552104	8.75363e-07	-0.495631	1.49015e-05	-0.329665	0.00567206	-0.564127	4.46674e-07	-0.522519	4.11753e-06	-0.538456	1.8212e-06	-0.580994	1.65978e-07	-0.349174	0.00327543	-0.459006	7.28189e-05	-0.592657	8.09651e-08	-0.511441	7.08808e-06	-0.432197	0.00020855	-0.579468	1.81944e-07	-0.712451	6.6324e-12	-0.57868	1.90751e-07	-0.624147	1.00387e-08	-0.626301	8.62862e-09	-0.701205	1.95211e-11	-0.731191	9.74693e-13	-0.606807	3.25897e-08	-0.643723	2.42804e-09	-0.678849	1.44901e-10
ACADSB	NA	7.17124	49.3203	NA	sienna3	-0.222484	0.0661457	-0.212796	0.0791753	-0.167258	0.169545	-0.327742	0.00597646	-0.262503	0.0293283	-0.199511	0.100268	-0.228309	0.059183	-0.104521	0.392719	0.013401	0.912974	-0.0526083	0.667697	-0.123143	0.313428	-0.00922805	0.940012	-0.358816	0.00246497	-0.166048	0.172697	-0.242282	0.0448808	-0.213415	0.0782868	-0.211791	0.0806367	-0.289425	0.0158613	-0.337532	0.00456425	-0.122112	0.317527	-0.138308	0.257071	-0.30941	0.00968103
ACADVL	turquoise	11.3254	77.8906	yellowgreen	yellowgreen	0.639584	3.3055e-09	0.44041	0.000152486	0.379653	0.00129359	0.702489	1.73011e-11	0.575574	2.29526e-07	0.704559	1.42226e-11	0.60925	2.77264e-08	0.248334	0.0396394	0.179543	0.139898	0.471774	4.27478e-05	0.326658	0.00615432	0.235774	0.0511403	0.396981	0.000732139	0.46654	5.33166e-05	0.589669	9.75725e-08	0.587653	1.10548e-07	0.580163	1.74501e-07	0.58973	9.72045e-08	0.627946	7.68104e-09	0.350894	0.00311544	0.490767	1.85917e-05	0.635018	4.62084e-09
ACAN	NA	6.71272	46.1669	NA	darkmagenta	0.00119158	0.992247	-0.0679892	0.578836	0.235555	0.0513636	0.029307	0.81107	0.129713	0.288104	0.137318	0.260526	0.0322043	0.792789	-0.106829	0.382294	-0.078244	0.52279	-0.127692	0.295747	0.00712657	0.953655	-0.076862	0.530181	-0.060518	0.621328	-0.171944	0.157735	0.118042	0.334045	-0.0118284	0.923153	-0.0345934	0.777798	-0.0373634	0.760518	-0.00909921	0.940848	-0.0159479	0.896518	-0.113821	0.351738	0.132569	0.277531
ACAP1	blue	6.87965	47.3149	palevioletred3	palevioletred3	-0.465546	5.55784e-05	-0.416781	0.000367529	-0.216154	0.0744461	-0.547795	1.10704e-06	-0.43608	0.000180029	-0.517602	5.25246e-06	-0.530053	2.81449e-06	-0.223719	0.0646167	-0.203663	0.0932513	-0.443355	0.000136025	-0.324672	0.00649249	-0.41242	0.00042934	-0.400687	0.000645601	-0.495516	1.49803e-05	-0.309081	0.00976261	-0.377874	0.00136905	-0.391823	0.00087013	-0.573335	2.61967e-07	-0.584453	1.34545e-07	-0.488197	2.08698e-05	-0.513773	6.33232e-06	-0.536773	1.98895e-06
ACAP2	NA	8.22614	56.5754	turquoise	turquoise	0.608641	2.88712e-08	0.427054	0.000252704	0.137478	0.259965	0.411844	0.000438177	0.378232	0.00135359	0.459479	7.14243e-05	0.483893	2.52744e-05	0.511682	7.00646e-06	0.64481	2.23731e-09	0.796264	2.86985e-16	0.638693	3.53035e-09	0.61176	2.34512e-08	0.622075	1.15998e-08	0.82494	2.92786e-18	0.625703	9.00028e-09	0.633554	5.13888e-09	0.597272	6.04634e-08	0.699921	2.20127e-11	0.719902	3.15212e-12	0.596731	6.25823e-08	0.588688	1.03698e-07	0.626404	8.56627e-09
ACAP3	NA	7.27863	50.0589	NA	darkslateblue	0.163448	0.179616	0.264094	0.0283258	0.0930993	0.446736	0.187032	0.123844	0.178163	0.143018	0.145019	0.234475	0.296161	0.013479	0.3636	0.00213372	0.373474	0.00157311	0.394623	0.000792551	0.507761	8.4545e-06	0.422264	0.000301384	0.417035	0.000364194	0.422362	0.000300304	0.171735	0.158251	0.257199	0.0328872	0.384853	0.00109399	0.264918	0.0278186	0.26617	0.0270615	0.43633	0.000178323	0.347306	0.00345742	0.303924	0.0111225
ACAT1	turquoise	11.3748	78.2305	turquoise	turquoise	0.644578	2.2767e-09	0.557836	6.37242e-07	0.379376	0.00130508	0.679354	1.38761e-10	0.657524	8.38447e-10	0.709602	8.76092e-12	0.731361	9.57196e-13	0.458153	7.54024e-05	0.466987	5.2326e-05	0.694751	3.54728e-11	0.599278	5.31794e-08	0.566828	3.82588e-07	0.640791	3.02242e-09	0.700715	2.04376e-11	0.540417	1.64243e-06	0.679651	1.35263e-10	0.650641	1.43451e-09	0.695658	3.26497e-11	0.800323	1.56959e-16	0.704626	1.41322e-11	0.735054	6.43469e-13	0.784476	1.53661e-15
ACAT2	NA	10.1626	69.8935	NA	thistle2	0.0260404	0.831801	-0.0393086	0.748453	-0.371436	0.00167656	-0.284794	0.0177014	-0.319655	0.00741995	-0.279412	0.0200672	-0.272422	0.0235384	0.43889	0.000161676	0.529854	2.84333e-06	0.419552	0.0003326	0.429042	0.000234709	0.454647	8.69282e-05	0.264611	0.0280064	0.37163	0.00166643	0.0753209	0.538484	0.250057	0.0382445	0.155538	0.201892	0.0357066	0.77084	0.12804	0.29442	0.112123	0.359013	-0.0157681	0.897678	-0.0716834	0.558331
ACBD3	NA	9.74838	67.0447	green	green	0.159142	0.19151	0.209815	0.0835714	-0.20033	0.0988516	0.0581435	0.635104	-0.0106033	0.931092	-0.0764401	0.532448	0.0993278	0.416782	0.475804	3.59728e-05	0.601841	4.50784e-08	0.55923	5.89359e-07	0.465905	5.47498e-05	0.509648	7.72584e-06	0.636823	4.05035e-09	0.568491	3.47557e-07	0.196793	0.10508	0.455862	8.27595e-05	0.493978	1.60712e-05	0.430905	0.000218917	0.392407	0.000853392	0.458863	7.32462e-05	0.437036	0.000173586	0.292514	0.0147271
ACBD4	NA	7.60935	52.3335	NA	tan	0.263593	0.0286384	0.385239	0.00108036	0.258496	0.0319852	0.50364	1.02747e-05	0.515554	5.80656e-06	0.409227	0.000480471	0.395032	0.00078174	-0.0494988	0.686283	-0.100005	0.413596	0.143865	0.238261	0.0155692	0.898962	0.110495	0.366076	0.165461	0.174242	0.104982	0.39062	0.258039	0.0323006	0.338288	0.00446867	0.36727	0.00190726	0.0476674	0.697318	0.240043	0.0469588	0.233664	0.0533171	0.415516	0.000384571	0.41401	0.000405782
ACBD5	turquoise	7.70936	53.0213	turquoise	turquoise	0.61208	2.29528e-08	0.490628	1.87094e-05	0.128188	0.293858	0.485577	2.34563e-05	0.363202	0.00215967	0.520575	4.53559e-06	0.561	5.33432e-07	0.588042	1.07927e-07	0.567332	3.71651e-07	0.683384	9.78747e-11	0.684401	8.95463e-11	0.62924	7.00539e-09	0.750022	1.19985e-13	0.783645	1.72284e-15	0.577724	2.01978e-07	0.709155	9.14858e-12	0.560624	5.44876e-07	0.761071	3.21328e-14	0.769341	1.14315e-14	0.632392	5.58885e-09	0.64626	2.005e-09	0.632858	5.40401e-09
ACBD6	NA	8.84544	60.8347	NA	lightyellow	0.106062	0.385737	0.148662	0.222804	0.318626	0.00762393	0.431494	0.000214135	0.382459	0.00118214	0.426229	0.000260542	0.423759	0.00028534	-0.185193	0.12765	-0.200161	0.0991436	0.00261917	0.982959	-0.0801543	0.512659	-0.156709	0.198476	-0.125668	0.303531	-0.0537918	0.660674	0.182604	0.133157	0.114421	0.349189	0.0707941	0.563235	0.155728	0.201335	0.243085	0.0441542	0.188301	0.121269	0.184	0.130166	0.259063	0.0315975
ACBD7	NA	10.5924	72.8497	red	red	-0.626702	8.38804e-09	-0.583319	1.44171e-07	-0.332733	0.00521471	-0.65123	1.37082e-09	-0.653804	1.12276e-09	-0.682984	1.01352e-10	-0.71172	7.12556e-12	-0.448743	0.000110072	-0.467346	5.15443e-05	-0.669877	3.08617e-10	-0.633417	5.19012e-09	-0.569617	3.25591e-07	-0.717568	3.98924e-12	-0.73675	5.34995e-13	-0.571175	2.97342e-07	-0.763168	2.48227e-14	-0.741562	3.14431e-13	-0.71206	6.89166e-12	-0.737262	5.05884e-13	-0.743	2.67628e-13	-0.770682	9.62957e-15	-0.809376	3.88167e-17
ACCN1	NA	6.88143	47.3272	NA	white	-0.296131	0.0134887	-0.127997	0.294583	-0.00241584	0.984282	-0.108552	0.37462	-0.220578	0.0685633	-0.146222	0.230576	-0.0685996	0.575424	-0.164231	0.17751	-0.161758	0.184218	-0.184848	0.128374	-0.115339	0.345309	-0.287886	0.0164535	-0.0682088	0.577607	-0.209621	0.0838632	0.00577274	0.962452	-0.131232	0.282448	-0.0401715	0.743119	-0.0202809	0.868625	-0.126477	0.300403	-0.214495	0.0767542	-0.185747	0.126495	-0.152644	0.210517
ACCN2	NA	6.73297	46.3061	NA	NA	0.00246484	0.983963	-0.113753	0.352027	-0.0904378	0.459892	-0.101251	0.407774	-0.043013	0.725642	-0.00889434	0.942177	-0.0207	0.865935	-0.0561001	0.64706	-0.00339042	0.977943	0.0912823	0.455695	0.00926477	0.939773	0.0433555	0.723545	0.0259352	0.832471	0.181557	0.135434	0.136185	0.264517	0.135596	0.266607	0.155901	0.20083	0.0434648	0.722876	0.0169497	0.890057	0.0823357	0.501214	0.0808187	0.509159	0.0304643	0.803755
ACCN3	NA	7.54642	51.9006	NA	lightsteelblue1	-0.154074	0.206225	-0.0927848	0.44828	0.00213668	0.986098	-0.0580061	0.635906	-0.0617065	0.61448	-0.167927	0.16782	-0.164718	0.176211	0.0103521	0.932721	-0.0347394	0.776885	-0.147219	0.227378	-0.138437	0.256625	-0.127655	0.295886	-0.142022	0.244392	-0.120401	0.324404	-0.149163	0.221232	-0.257641	0.0325774	-0.0519884	0.671386	-0.0754994	0.537519	-0.339308	0.00434249	-0.135486	0.267	-0.100611	0.410757	-0.223798	0.0645209
ACCN4	turquoise	7.14403	49.1332	pink	pink	0.395955	0.000757898	0.463241	6.11701e-05	0.421428	0.000310706	0.536692	1.99734e-06	0.622465	1.12889e-08	0.580567	1.70312e-07	0.615359	1.83967e-08	0.275949	0.0217283	0.224695	0.0634288	0.410495	0.00045954	0.403423	0.000587806	0.35815	0.00251451	0.535169	2.16221e-06	0.540757	1.61317e-06	0.342462	0.00397196	0.502168	1.10091e-05	0.516876	5.44297e-06	0.627434	7.96449e-09	0.637047	3.98454e-09	0.602046	4.44857e-08	0.603766	3.97797e-08	0.640829	3.01405e-09
ACCN5	NA	6.85531	47.1475	NA	darkolivegreen4	0.0211495	0.863052	0.00686135	0.955378	0.0188064	0.878101	-0.167711	0.168376	0.0870091	0.477147	-0.0150269	0.902464	0.00441712	0.971265	0.0262957	0.830176	-0.0441332	0.71879	-0.04351	0.7226	0.0190143	0.876763	0.0081711	0.946872	0.175826	0.148422	-0.0444959	0.716576	-0.201785	0.0963753	-0.0427171	0.727456	-0.0205704	0.866767	-0.118547	0.331965	-0.126097	0.301871	0.0461964	0.706228	0.0360773	0.768527	0.0466867	0.703254
ACCS	NA	8.16308	56.1418	brown2	brown2	0.551634	8.98203e-07	0.597197	6.07525e-08	0.430654	0.000220987	0.684098	9.19565e-11	0.619156	1.41935e-08	0.615948	1.76747e-08	0.698198	2.5836e-11	0.187793	0.122296	0.16274	0.181532	0.468208	4.97106e-05	0.241343	0.0457426	0.278476	0.020505	0.475017	3.72116e-05	0.473911	3.90192e-05	0.389272	0.000946731	0.525777	3.4967e-06	0.660708	6.5094e-10	0.58145	1.61473e-07	0.562155	4.99701e-07	0.488868	2.02516e-05	0.647591	1.81211e-09	0.630348	6.47263e-09
ACCSL	NA	6.8222	46.9198	NA	lightgreen	-0.121698	0.319184	-0.0899555	0.462298	-0.0396736	0.746195	-0.0780437	0.523858	-0.0336028	0.784005	-0.0616318	0.614909	-0.0949871	0.437533	-0.297951	0.0129004	-0.238596	0.0483435	-0.312341	0.00897975	-0.229498	0.0578375	-0.165829	0.173274	-0.165284	0.174709	-0.210965	0.0818531	-0.174197	0.15228	-0.150356	0.217517	-0.171472	0.158898	-0.227447	0.0601737	-0.191914	0.114163	-0.196191	0.106169	-0.0421782	0.730763	-0.0170326	0.889523
ACD	turquoise	8.87058	61.0076	turquoise	turquoise	0.545652	1.24264e-06	0.621134	1.23815e-08	0.418537	0.000345028	0.746279	1.84599e-13	0.648957	1.63265e-09	0.672935	2.39215e-10	0.738056	4.63679e-13	0.200823	0.0980085	0.0726994	0.552753	0.371566	0.00166977	0.247917	0.0399838	0.245784	0.0417827	0.465467	5.57615e-05	0.473652	3.94552e-05	0.368797	0.00181959	0.531009	2.6801e-06	0.624904	9.51964e-09	0.636591	4.11965e-09	0.619248	1.41033e-08	0.54041	1.64308e-06	0.655304	9.98534e-10	0.662956	5.43397e-10
ACE	NA	6.88588	47.3578	NA	darkorange2	0.0583578	0.633856	0.264187	0.0282683	0.111804	0.360392	0.230319	0.0569226	0.148822	0.222299	0.0811834	0.507243	0.182212	0.134005	-0.0178082	0.884525	0.160325	0.188189	0.170836	0.160471	0.133334	0.274743	0.0785913	0.520941	0.0607447	0.620019	0.206411	0.0888243	0.227222	0.0604353	0.215596	0.0752167	0.288027	0.0163986	0.204951	0.0911549	0.161217	0.185709	0.193756	0.110664	0.23983	0.0471608	0.21763	0.0724403
ACE2	NA	6.93053	47.6649	NA	skyblue	-0.14019	0.25059	-0.154335	0.205446	0.175971	0.148083	0.0963435	0.430987	0.0252829	0.836625	-0.0141399	0.908196	-0.00586575	0.961848	-0.134677	0.269894	-0.124732	0.307175	-0.163907	0.178379	-0.0491396	0.688442	-0.175681	0.148764	-0.202487	0.0951983	-0.120967	0.322119	-0.0837844	0.493687	-0.129244	0.289867	-0.199926	0.0995494	-0.23606	0.050851	-0.17528	0.149708	-0.0964827	0.430319	-0.0572468	0.64034	-0.187532	0.122825
ACER1	NA	6.86408	47.2078	NA	NA	-0.0907364	0.458405	-0.156313	0.199626	0.0115167	0.925172	0.00770432	0.949903	0.0524665	0.66854	0.00347469	0.977394	0.0258217	0.833193	-0.185061	0.127927	-0.177857	0.143718	-0.0230955	0.85059	-0.0666825	0.586171	-0.195717	0.107032	-0.0401604	0.743188	-0.04656	0.704022	0.144686	0.235564	0.0407818	0.739354	0.0288873	0.813727	-0.0686888	0.574926	-0.0304869	0.803612	-0.0608431	0.619451	-0.0162363	0.894657	0.091655	0.453849
ACER2	NA	6.94735	47.7805	NA	lavenderblush2	0.116769	0.339319	-0.00972907	0.936761	0.0406057	0.74044	0.203872	0.0929088	0.11537	0.345176	0.036157	0.768031	0.0624519	0.610202	0.0028841	0.981236	0.108603	0.374394	0.0683161	0.577008	-0.0708189	0.563098	0.0404715	0.741268	0.150432	0.21728	0.0284362	0.816584	-0.148077	0.224649	0.121806	0.318748	0.15663	0.198706	0.0393325	0.748305	0.101269	0.407688	0.0696947	0.569327	0.311654	0.00913998	0.0545895	0.655956
ACER3	NA	7.68278	52.8385	NA	thistle2	0.0723141	0.554865	0.0470418	0.701103	-0.25982	0.0310858	-0.21412	0.0772825	-0.216242	0.0743256	-0.177751	0.143961	-0.181807	0.134886	0.325485	0.00635215	0.553582	8.07041e-07	0.309691	0.00961185	0.440369	0.000152726	0.450047	0.000104517	0.275807	0.0217985	0.367943	0.0018682	0.154171	0.205935	0.334873	0.00491519	0.0775197	0.526657	0.0279419	0.819719	0.121926	0.318269	0.177541	0.144443	0.0698001	0.568741	0.00498954	0.967544
ACHE	NA	7.27933	50.0638	NA	honeydew1	-0.213597	0.0780257	-0.329848	0.0056439	-0.284001	0.0180346	-0.356759	0.00262097	-0.220733	0.0683636	-0.353957	0.00284771	-0.327087	0.00608341	-0.115283	0.345543	-0.113609	0.352638	-0.227139	0.0605312	-0.283648	0.0181841	-0.186767	0.124388	-0.308329	0.00995152	-0.317916	0.0077675	-0.404025	0.000575725	-0.441681	0.000145167	-0.397422	0.000721316	-0.423167	0.000291593	-0.469497	4.70805e-05	-0.215596	0.0752156	-0.376944	0.00141011	-0.372985	0.0015974
ACIN1	turquoise	9.08002	62.448	pink	pink	0.561952	5.05472e-07	0.649524	1.56313e-09	0.541018	1.59111e-06	0.627416	7.97508e-09	0.672453	2.49078e-10	0.57846	1.93283e-07	0.704724	1.40013e-11	0.21074	0.0821876	0.121036	0.321839	0.348187	0.00337054	0.281634	0.0190598	0.336663	0.00467641	0.550174	9.72854e-07	0.427379	0.000249684	0.165045	0.175342	0.369536	0.00177847	0.500979	1.16378e-05	0.53214	2.52888e-06	0.533447	2.36404e-06	0.654819	1.03714e-09	0.607768	3.05885e-08	0.661469	6.12432e-10
ACLY	NA	9.7603	67.1266	NA	darkslateblue	-0.0203154	0.868404	0.165736	0.173518	0.0334777	0.78479	0.115586	0.344271	0.112685	0.356596	0.109777	0.369221	0.14689	0.22843	0.232118	0.0549597	0.374358	0.00153006	0.318569	0.0076354	0.55456	7.64604e-07	0.327128	0.00607675	0.251925	0.0367773	0.32084	0.00719095	0.297431	0.0130663	0.271429	0.0240702	0.107191	0.380672	0.068414	0.576461	0.231836	0.0552638	0.308883	0.00981201	0.282853	0.0185256	0.269786	0.0249732
ACMSD	NA	6.82886	46.9656	NA	NA	-0.086319	0.480662	0.0366983	0.764657	0.0800192	0.513372	-0.0193902	0.874347	0.0187181	0.878669	0.0474187	0.698822	0.0724149	0.554312	0.0958178	0.433518	0.0660966	0.589473	0.0412714	0.736338	0.167538	0.168822	0.13529	0.267699	-0.0600942	0.623777	-0.0124171	0.919341	0.0824948	0.500385	0.181034	0.136583	0.0873233	0.475552	0.0200931	0.869831	-0.0182613	0.881608	0.146845	0.228572	0.0534031	0.662977	0.0646761	0.597514
ACN9	turquoise	8.96132	61.6316	turquoise	turquoise	0.705187	1.33966e-11	0.598825	5.47496e-08	0.386123	0.00104969	0.714464	5.4376e-12	0.694429	3.65306e-11	0.755429	6.35149e-14	0.751669	9.90183e-14	0.420422	0.000322274	0.391774	0.000871542	0.668879	3.35169e-10	0.545214	1.27224e-06	0.482994	2.62963e-05	0.659366	7.24486e-10	0.725945	1.69378e-12	0.647465	1.82954e-09	0.718015	3.81411e-12	0.663973	5.00522e-10	0.73788	4.72722e-13	0.802251	1.17278e-16	0.662395	5.68519e-10	0.760117	3.61045e-14	0.839209	2.16637e-19
ACO1	turquoise	10.6227	73.0575	turquoise	turquoise	0.662392	5.68641e-10	0.54698	1.15688e-06	0.39635	0.000747873	0.639791	3.25513e-09	0.575034	2.36994e-07	0.602633	4.28208e-08	0.636079	4.27681e-09	0.374976	0.00150058	0.43388	0.000195713	0.666001	4.24431e-10	0.507703	8.47791e-06	0.442435	0.000140981	0.601382	4.64386e-08	0.663683	5.12415e-10	0.625759	8.96456e-09	0.633919	5.00484e-09	0.651519	1.34059e-09	0.695851	3.20763e-11	0.803438	9.78435e-17	0.620115	1.32853e-08	0.626112	8.74439e-09	0.732411	8.55502e-13
ACO2	blue	10.4587	71.9297	blue	blue	-0.624415	9.8521e-09	-0.582321	1.53176e-07	-0.382748	0.00117118	-0.628209	7.53868e-09	-0.633755	5.06477e-09	-0.590144	9.47352e-08	-0.662685	5.55386e-10	-0.259335	0.0314125	-0.298201	0.0128214	-0.526545	3.36375e-06	-0.343479	0.00385861	-0.341806	0.00404668	-0.613637	2.06707e-08	-0.624648	9.69208e-09	-0.509926	7.62347e-06	-0.606322	3.36488e-08	-0.634076	4.94804e-09	-0.68956	5.67148e-11	-0.735163	6.35883e-13	-0.605282	3.60262e-08	-0.657715	8.25869e-10	-0.693382	4.01855e-11
ACOT1	NA	8.5416	58.745	NA	greenyellow	0.11519	0.345934	-0.00395958	0.974241	-0.128232	0.293691	0.0840722	0.492199	-0.119415	0.328414	0.21523	0.0757245	0.097532	0.425298	0.259735	0.0311431	0.0078044	0.949253	0.0795468	0.51587	0.152721	0.210283	0.184036	0.130089	0.0881331	0.471453	0.126961	0.298544	0.102303	0.402895	0.180137	0.138569	-0.103633	0.396774	0.161749	0.184242	-0.0395553	0.746927	-0.0387685	0.751797	0.0017822	0.988404	0.114781	0.347663
ACOT11	blue	7.37411	50.7156	NA	plum2	-0.435675	0.000182828	-0.270622	0.0245102	-0.0711476	0.561283	-0.30496	0.0108369	-0.394472	0.000796549	-0.258975	0.0316573	-0.360114	0.00237085	-0.217206	0.0730117	-0.318657	0.00761766	-0.44477	0.000128712	-0.179812	0.139295	-0.297893	0.0129188	-0.398361	0.000698744	-0.413992	0.000406052	-0.222448	0.0661911	-0.465329	5.60839e-05	-0.481318	2.8307e-05	-0.380769	0.00124818	-0.491717	1.78104e-05	-0.370715	0.00171457	-0.421228	0.000312981	-0.414882	0.00039337
ACOT12	NA	6.82205	46.9188	NA	cyan	-0.103164	0.398926	0.0352565	0.773652	0.188126	0.121622	0.130089	0.286698	0.119434	0.328336	0.126047	0.302062	0.258055	0.0322897	-0.27393	0.0227495	-0.305161	0.0107822	-0.128586	0.292351	-0.180446	0.137882	-0.0941661	0.441522	-0.169424	0.16401	-0.0693518	0.571233	-0.130445	0.285371	-0.195736	0.106998	0.00973875	0.936698	0.150011	0.218587	0.0804336	0.511186	0.050638	0.679452	-0.0387884	0.751673	0.0923403	0.450467
ACOT2	NA	8.32417	57.2496	black	black	0.651571	1.33523e-09	0.400245	0.000655408	0.317452	0.00786264	0.500554	1.18703e-05	0.522483	4.12503e-06	0.731074	9.86919e-13	0.58193	1.56853e-07	0.48163	2.79226e-05	0.30204	0.0116587	0.548071	1.09059e-06	0.556004	7.05756e-07	0.472903	4.07387e-05	0.552947	8.35735e-07	0.528059	3.11538e-06	0.49499	1.53456e-05	0.570956	3.01168e-07	0.301967	0.0116801	0.639237	3.39127e-09	0.717955	3.83706e-12	0.521446	4.3435e-06	0.470842	4.44743e-05	0.627368	8.00223e-09
ACOT4	blue	9.11007	62.6547	blue	blue	-0.414705	0.000395862	-0.565242	4.19087e-07	-0.446457	0.000120469	-0.578886	1.88411e-07	-0.573696	2.56469e-07	-0.562569	4.88095e-07	-0.699072	2.38229e-11	-0.277517	0.0209623	-0.317012	0.00795388	-0.524094	3.80565e-06	-0.470536	4.50556e-05	-0.419004	0.000339264	-0.604337	3.83245e-08	-0.648276	1.71993e-09	-0.494376	1.57821e-05	-0.60406	3.90228e-08	-0.638682	3.53321e-09	-0.687318	6.92446e-11	-0.680235	1.28626e-10	-0.691302	4.85057e-11	-0.732314	8.64478e-13	-0.721458	2.69032e-12
ACOT6	NA	6.8616	47.1908	NA	skyblue	-0.0524396	0.6687	0.20474	0.0914963	0.0651082	0.595063	0.178145	0.14306	0.00813802	0.947087	0.0256426	0.834334	-0.000339069	0.997794	-0.0762065	0.533705	-0.108076	0.37673	-0.0575137	0.638779	-0.0150949	0.902025	-0.133494	0.274161	-0.0193449	0.874638	-0.097664	0.424668	-0.0904431	0.459865	-0.106287	0.384726	0.0357833	0.770362	0.0030033	0.980461	-0.011746	0.923687	0.0616197	0.614979	-0.0388611	0.751223	0.0414175	0.735439
ACOT7	NA	6.79598	46.7395	NA	sienna3	-0.121774	0.31888	-0.164111	0.177833	-0.171281	0.15937	-0.246194	0.041432	-0.126403	0.300687	-0.262657	0.0292297	-0.136308	0.264083	0.0138057	0.910356	0.0638447	0.602243	0.0706725	0.563908	0.0528237	0.666416	0.056037	0.647431	-0.098829	0.419138	-0.0877916	0.473179	-0.3182	0.00770986	-0.164142	0.17775	-0.0633907	0.604832	-0.204336	0.092152	-0.15224	0.211742	-0.0627118	0.608713	-0.130509	0.285131	-0.204186	0.0923955
ACOT8	blue	8.13338	55.9375	blue	blue	-0.548339	1.07492e-06	-0.561195	5.27589e-07	-0.304526	0.0109559	-0.5797	1.79427e-07	-0.478896	3.14649e-05	-0.504494	9.86982e-06	-0.606932	3.23239e-08	-0.384126	0.00112011	-0.490592	1.87399e-05	-0.616294	1.72642e-08	-0.549293	1.02063e-06	-0.548711	1.05343e-06	-0.637872	3.75029e-09	-0.6716	2.6745e-10	-0.520075	4.64934e-06	-0.725635	1.7493e-12	-0.657666	8.2905e-10	-0.606706	3.28083e-08	-0.63668	4.09292e-09	-0.622425	1.13208e-08	-0.690113	5.39722e-11	-0.709154	9.14974e-12
ACOT9	NA	7.95944	54.7412	NA	darkseagreen4	0.0426649	0.727776	-0.0390207	0.750234	-0.39211	0.000861871	-0.15544	0.202181	-0.4625	6.30735e-05	-0.189967	0.117951	-0.172202	0.157104	0.355864	0.00269161	0.294401	0.0140695	0.216067	0.0745662	0.191816	0.114352	0.293156	0.0145004	0.142998	0.241131	0.145455	0.233057	0.00641948	0.958249	0.164788	0.176026	-0.134363	0.27102	0.0525982	0.667757	0.034789	0.776574	-0.136941	0.261849	-0.126063	0.302001	-0.108766	0.37367
ACOX1	NA	6.74643	46.3987	NA	NA	-0.219199	0.0703552	-0.0203634	0.868096	0.00342953	0.977688	-0.128873	0.291265	-0.073725	0.547149	-0.0305391	0.803283	-0.104511	0.392763	-0.151672	0.213471	-0.164199	0.177597	-0.125624	0.3037	-0.0637455	0.602809	-0.149401	0.220486	-0.186969	0.123973	-0.214335	0.0769787	-0.0699548	0.567882	-0.0557863	0.648904	-0.100792	0.409913	-0.15804	0.194645	-0.139198	0.253991	-0.11417	0.350252	-0.16159	0.184681	0.00703756	0.954234
ACOX2	turquoise	8.86193	60.9481	turquoise	turquoise	0.666329	4.13224e-10	0.523286	3.96274e-06	0.343414	0.00386583	0.712092	6.87039e-12	0.58355	1.42157e-07	0.674867	2.03342e-10	0.633659	5.10009e-09	0.30734	0.0102046	0.316841	0.00798944	0.605589	3.5307e-08	0.40801	0.000501361	0.334432	0.00497555	0.563114	4.73196e-07	0.659408	7.2204e-10	0.667777	3.66998e-10	0.696198	3.10707e-11	0.660459	6.64009e-10	0.70377	1.53285e-11	0.788587	8.66301e-16	0.478103	3.25679e-05	0.671544	2.68715e-10	0.706956	1.13105e-11
ACOX3	turquoise	8.38817	57.6898	turquoise	turquoise	0.55518	7.388e-07	0.525053	3.62662e-06	0.388271	0.000978416	0.590028	9.54201e-08	0.562858	4.80149e-07	0.61072	2.51397e-08	0.563208	4.70693e-07	0.30467	0.0109162	0.219336	0.0701752	0.433594	0.000197845	0.345204	0.00367292	0.288414	0.0162483	0.469106	4.78653e-05	0.460188	6.9378e-05	0.424348	0.000279236	0.561867	5.07913e-07	0.559407	5.83543e-07	0.52376	3.86984e-06	0.685208	8.34246e-11	0.503538	1.03241e-05	0.539403	1.73266e-06	0.633673	5.09479e-09
ACOXL	NA	6.79275	46.7173	NA	NA	-0.10128	0.40764	0.044769	0.714911	0.184684	0.128718	-0.0151729	0.901521	0.125128	0.305628	0.0888383	0.467899	0.128528	0.29257	-0.195722	0.107023	-0.228343	0.0591434	-0.18259	0.133186	-0.158127	0.194394	-0.0856506	0.484079	-0.105342	0.388991	-0.162206	0.18299	-0.185062	0.127924	-0.0524275	0.668772	0.0327123	0.789596	-0.0574538	0.639129	-0.0397518	0.745712	0.0217612	0.859131	0.121426	0.320271	-0.0380286	0.756385
ACP1	blue	10.0963	69.4376	blue	blue	-0.525257	3.58968e-06	-0.50522	9.53733e-06	-0.410554	0.000458586	-0.65835	7.85359e-10	-0.603039	4.17082e-08	-0.555306	7.33654e-07	-0.54479	1.30145e-06	-0.0497458	0.6848	-0.202056	0.0959208	-0.39968	0.000668144	-0.267714	0.0261526	-0.150602	0.216757	-0.4192	0.00033687	-0.502595	1.07911e-05	-0.591944	8.46674e-08	-0.628997	7.12783e-09	-0.641079	2.95855e-09	-0.534785	2.20578e-06	-0.675937	1.85737e-10	-0.435147	0.000186533	-0.575404	2.31847e-07	-0.611563	2.37616e-08
ACP2	blue	9.59515	65.9908	blue	blue	-0.492659	1.70659e-05	-0.434014	0.000194722	-0.324363	0.0065465	-0.374194	0.00153797	-0.461703	6.51852e-05	-0.385002	0.00108869	-0.496811	1.41156e-05	-0.2677	0.0261609	-0.331264	0.00542943	-0.527036	3.28131e-06	-0.289216	0.0159406	-0.276786	0.0213164	-0.53572	2.10116e-06	-0.544175	1.34507e-06	-0.376591	0.00142595	-0.509629	7.73265e-06	-0.648121	1.7403e-09	-0.486552	2.24615e-05	-0.547935	1.09866e-06	-0.442489	0.000140685	-0.61809	1.5271e-08	-0.591854	8.51458e-08
ACP5	NA	6.77272	46.5795	NA	NA	-0.133611	0.273738	0.020287	0.868586	-0.118465	0.332304	-0.113963	0.35113	0.00746767	0.95144	-0.0642505	0.599933	-0.0665923	0.586678	0.0745989	0.542396	-0.116819	0.339113	-0.0877344	0.473469	-0.0410954	0.737422	0.0223337	0.855464	-0.0101334	0.934139	-0.179259	0.140535	-0.259165	0.0315278	-0.086232	0.481106	-0.0778552	0.524864	-0.237514	0.049401	-0.146588	0.229397	-0.022445	0.854752	0.0186481	0.879119	-0.117288	0.337164
ACP6	turquoise	7.92182	54.4824	blue2	blue2	0.47863	3.18307e-05	0.510301	7.48748e-06	0.496556	1.42818e-05	0.467948	5.02578e-05	0.497334	1.37797e-05	0.486306	2.27089e-05	0.57139	2.93623e-07	-0.00012098	0.999213	7.29368e-05	0.999525	0.272525	0.0234837	0.106444	0.384019	0.0610243	0.618407	0.259562	0.0312592	0.430266	0.000224224	0.4576	7.71212e-05	0.394249	0.000802536	0.460681	6.79854e-05	0.419367	0.000334837	0.433948	0.000195209	0.340286	0.00422445	0.491628	1.78825e-05	0.511396	7.1035e-06
ACPL2	NA	8.7442	60.1384	black	black	0.507982	8.3659e-06	0.30716	0.0102513	0.11781	0.335004	0.483019	2.6268e-05	0.292523	0.014724	0.471052	4.408e-05	0.456577	8.03957e-05	0.357772	0.00254306	0.436826	0.000174982	0.611888	2.32496e-08	0.556655	6.80669e-07	0.475661	3.61945e-05	0.440481	0.000152069	0.503817	1.01894e-05	0.528083	3.11169e-06	0.557286	6.57142e-07	0.459708	7.07567e-05	0.453541	9.08871e-05	0.555868	7.11111e-07	0.459023	7.27695e-05	0.454605	8.7075e-05	0.554017	7.87895e-07
ACPP	NA	6.88942	47.3822	NA	darkorange2	0.151222	0.214849	0.280763	0.0194494	0.116839	0.33903	0.016648	0.892002	0.230691	0.0565123	0.205943	0.0895664	0.11614	0.341945	0.241653	0.0454569	0.0539182	0.659926	0.137484	0.259944	0.129669	0.28827	0.131248	0.282388	0.205949	0.0895574	0.138902	0.255015	-0.0260779	0.831562	0.284284	0.0179152	0.158541	0.193214	0.113131	0.354684	0.109178	0.371855	0.248507	0.0394975	0.329627	0.00567802	0.128293	0.293462
ACPT	NA	7.21864	49.6463	NA	skyblue	0.156252	0.199805	0.0650913	0.595159	0.0852291	0.48624	0.033832	0.782567	-0.101565	0.406311	0.0598135	0.625402	-0.0348046	0.776477	0.157992	0.194782	-0.0305305	0.803337	-0.0296455	0.808928	-0.00170751	0.98889	-0.0211735	0.862898	0.0503902	0.680936	-0.0792116	0.517646	-0.129278	0.289739	-0.175944	0.148147	-0.126942	0.298617	0.054259	0.657909	0.0236464	0.847069	-0.0425504	0.728478	-0.155539	0.201892	-0.0823361	0.501212
ACR	NA	6.94339	47.7533	NA	palevioletred2	-0.131334	0.282071	-0.306015	0.0105526	0.0669833	0.584478	-0.231321	0.0558222	-0.0686478	0.575155	-0.123883	0.310505	-0.247685	0.0401766	-0.0692155	0.571991	-0.183319	0.131618	-0.205251	0.0906734	-0.100573	0.410935	-0.236056	0.050855	-0.0938005	0.443305	-0.204825	0.0913594	-0.0284728	0.816352	-0.270311	0.0246819	-0.348811	0.00331016	-0.137899	0.258495	-0.200773	0.0980926	-0.0871478	0.476443	-0.300488	0.0121174	-0.161392	0.185225
ACRBP	NA	6.87873	47.3086	NA	midnightblue	0.180796	0.137106	0.292815	0.0146204	0.160176	0.188604	0.346489	0.00353985	0.229847	0.0574464	0.328375	0.00587469	0.36023	0.00236257	-0.0557166	0.649314	-0.119988	0.32608	0.0388682	0.751179	0.055401	0.651172	-0.0092288	0.940007	0.0918442	0.452914	0.0518444	0.672245	0.21808	0.0718374	0.195079	0.108205	0.181416	0.135742	0.141538	0.246018	0.299429	0.0124391	0.0566527	0.643818	0.316353	0.00809196	0.265149	0.0276772
ACRC	cyan	7.22446	49.6864	cyan	cyan	-0.242523	0.044662	0.177569	0.144378	0.336966	0.00463707	0.230581	0.0566329	0.192539	0.112966	0.0930153	0.447148	0.146814	0.228674	-0.516463	5.55428e-06	-0.543598	1.38713e-06	-0.459329	7.18629e-05	-0.339446	0.00432565	-0.449883	0.000105205	-0.216837	0.0735123	-0.260308	0.0307597	-0.0725047	0.553819	-0.181341	0.135907	0.0515832	0.673802	-0.0629482	0.607361	-0.0574982	0.63887	-0.104679	0.391998	-0.0107843	0.929918	0.0296528	0.808882
ACRV1	blue	7.35482	50.5829	blue	blue	-0.499515	1.24575e-05	-0.503642	1.02734e-05	-0.486594	2.2419e-05	-0.75202	9.5031e-14	-0.632151	5.68685e-09	-0.738408	4.46037e-13	-0.739664	3.88304e-13	-0.0736248	0.547695	-0.0919199	0.45254	-0.386138	0.00104916	-0.29208	0.0148821	-0.243396	0.043875	-0.391824	0.000870096	-0.435788	0.000182044	-0.520469	4.55961e-06	-0.602841	4.22486e-08	-0.550736	9.43472e-07	-0.568189	3.53695e-07	-0.658767	7.59783e-10	-0.489611	1.9586e-05	-0.558008	6.31163e-07	-0.740659	3.47696e-13
ACSBG1	blue	10.4459	71.8417	blue	blue	-0.645251	2.16397e-09	-0.609411	2.74319e-08	-0.315368	0.00830258	-0.659729	7.03859e-10	-0.651315	1.3619e-09	-0.682333	1.07266e-10	-0.722223	2.48792e-12	-0.366234	0.00196889	-0.366948	0.00192623	-0.574207	2.48861e-07	-0.50932	7.84793e-06	-0.467536	5.11354e-05	-0.65877	7.59629e-10	-0.683606	9.59971e-11	-0.589907	9.61393e-08	-0.706398	1.1933e-11	-0.669367	3.21917e-10	-0.734395	6.91028e-13	-0.786196	1.21096e-15	-0.656252	9.26906e-10	-0.733167	7.88831e-13	-0.755763	6.10354e-14
ACSBG2	NA	6.86032	47.182	NA	NA	0.068811	0.574244	-0.180275	0.138261	0.191866	0.114255	0.0209485	0.864341	0.155654	0.201554	0.16151	0.1849	0.0220206	0.857469	-0.101758	0.405417	0.0112061	0.927185	0.0587096	0.631809	0.0258387	0.833085	-0.0275234	0.822374	-0.0440928	0.719037	0.018718	0.878669	0.16174	0.184268	-0.00985327	0.935956	-0.0698783	0.568307	0.0601388	0.623519	0.0939842	0.442409	0.00302998	0.980287	-0.0665063	0.587163	0.174249	0.152156
ACSF2	NA	7.93049	54.5421	brown	brown	0.365533	0.00201159	0.425182	0.000270803	0.243455	0.0438227	0.494179	1.59243e-05	0.346369	0.00355212	0.368146	0.00185653	0.44131	0.000147269	0.140808	0.248487	0.185571	0.126861	0.271946	0.0237919	0.219151	0.0704188	0.0941226	0.441734	0.358479	0.00248992	0.401194	0.000634525	0.51229	6.80364e-06	0.475731	3.60847e-05	0.531369	2.63103e-06	0.443008	0.000137873	0.486659	2.23538e-05	0.284082	0.0180003	0.465799	5.49946e-05	0.493958	1.60862e-05
ACSF3	NA	6.87525	47.2847	NA	lightpink4	-0.00518843	0.966251	-0.121	0.321988	-0.0544779	0.656616	-0.294642	0.0139872	-0.158657	0.192885	-0.141552	0.24597	-0.136569	0.26316	0.0626704	0.608951	0.0544942	0.656519	-0.0461957	0.706232	0.0167143	0.891574	0.0891003	0.466582	-0.182168	0.134101	-0.0202965	0.868525	-0.0242644	0.843122	-0.156677	0.198571	-0.294623	0.0139938	-0.207039	0.0878361	-0.211556	0.0809807	-0.00666424	0.956659	-0.302189	0.0116155	-0.170689	0.160837
ACSL1	NA	8.82972	60.7266	NA	antiquewhite2	0.127181	0.2977	0.0762988	0.533208	-0.0249905	0.838489	0.170595	0.161072	0.0463743	0.705148	0.0630203	0.606948	0.0974394	0.42574	-0.0173324	0.88759	0.152594	0.210668	0.237911	0.0490112	0.120138	0.32547	0.00943731	0.938654	0.270055	0.0248237	0.36784	0.00187412	0.458299	7.49536e-05	0.380006	0.00127907	0.214316	0.0770062	0.261602	0.0299089	0.338469	0.00444598	-0.0198181	0.871597	0.286456	0.017021	0.148594	0.223016
ACSL3	NA	7.23872	49.7845	NA	darkseagreen4	0.108019	0.376982	0.0410885	0.737465	-0.125039	0.305975	-0.0182928	0.881405	-0.215551	0.0752779	-0.00871777	0.943323	-0.0831953	0.496741	0.326579	0.00616762	0.243444	0.0438325	0.128063	0.294332	0.289662	0.0157714	0.229455	0.0578856	0.216132	0.0744761	0.235468	0.0514515	0.146325	0.230242	0.158792	0.192501	-0.0908769	0.457707	0.0903305	0.460427	0.139231	0.253877	0.00727292	0.952705	-0.0301464	0.805763	-0.00538354	0.964982
ACSL4	blue	9.73161	66.9293	blue	blue	-0.702794	1.68111e-11	-0.619227	1.41235e-08	-0.567652	3.64841e-07	-0.770813	9.46896e-15	-0.769153	1.17096e-14	-0.81607	1.31608e-17	-0.756089	5.8706e-14	-0.289844	0.0157031	-0.222719	0.0658532	-0.534094	2.28627e-06	-0.426345	0.000259421	-0.335776	0.0047934	-0.549052	1.03412e-06	-0.607433	3.12735e-08	-0.594331	7.28645e-08	-0.641582	2.84967e-09	-0.61814	1.52183e-08	-0.690401	5.25952e-11	-0.747901	1.53297e-13	-0.639383	3.35489e-09	-0.697136	2.85e-11	-0.824839	2.97986e-18
ACSL5	NA	6.74429	46.384	NA	steelblue	0.102635	0.401361	-0.0246391	0.840731	0.0341012	0.780881	0.00711785	0.953712	0.00463578	0.969844	0.175114	0.150099	0.117252	0.337311	0.108202	0.376169	0.0894048	0.465054	0.143233	0.240352	0.19479	0.108737	0.0644355	0.598881	0.150642	0.216634	0.0664023	0.587749	0.268806	0.0255252	0.256715	0.0332293	0.0227401	0.852863	0.0815224	0.505466	0.170327	0.161741	0.0768431	0.530283	-0.0102448	0.933416	0.161036	0.18621
ACSL6	NA	6.75772	46.4763	NA	plum	-0.218174	0.0717111	-0.128207	0.293787	-0.185455	0.127101	-0.184403	0.129312	-0.142581	0.242519	-0.159317	0.191016	-0.105972	0.386145	0.0125454	0.918511	-0.0944271	0.440252	-0.159393	0.190802	-0.111126	0.363329	-0.0911554	0.456324	-0.0335657	0.784238	-0.0745154	0.542849	-0.219983	0.0693322	-0.160098	0.18882	-0.190205	0.117484	0.0405377	0.740859	-0.123161	0.313355	-0.204035	0.0926424	-0.0149619	0.902884	-0.266108	0.0270989
ACSM1	NA	6.72863	46.2763	NA	NA	0.0194297	0.874093	0.245271	0.0422252	0.0856926	0.483864	-0.0232228	0.849776	0.00838359	0.945492	-0.0149854	0.902732	0.114576	0.34853	-0.00865103	0.943756	-0.0927375	0.448512	-0.0417568	0.733352	-0.147145	0.227613	-0.175717	0.148679	0.025904	0.832669	-0.0575165	0.638763	-0.0206111	0.866506	-0.0083304	0.945838	0.136935	0.26187	0.0241047	0.844141	-0.040758	0.739501	0.0187143	0.878693	-0.0193825	0.874397	0.0237718	0.846267
ACSM2A	NA	6.79766	46.751	NA	tan	0.0433959	0.723298	0.0270888	0.825134	0.14698	0.22814	0.187284	0.12333	0.304352	0.0110037	0.196923	0.104845	0.0436958	0.721463	-0.0264788	0.829012	-0.0303402	0.804539	0.00697756	0.954623	-0.0159754	0.89634	-0.0929558	0.44744	-0.0217821	0.858997	0.0302619	0.805033	0.0979849	0.423141	0.126777	0.299247	0.109396	0.370894	0.0746014	0.542382	0.0700695	0.567246	0.120302	0.324807	0.160326	0.188185	0.0392831	0.74861
ACSM2B	NA	6.7764	46.6048	NA	lightcyan	-0.124027	0.309937	-0.0141838	0.907912	-0.0452384	0.712052	0.112182	0.358759	-0.00881693	0.94268	0.0392315	0.74893	-0.0437848	0.720919	-0.189161	0.119548	-0.242072	0.0450721	-0.190528	0.116849	-0.0853455	0.485643	-0.158901	0.192191	-0.174219	0.152228	-0.15721	0.197029	0.116583	0.340096	-0.0603162	0.622493	-0.0519177	0.671808	-0.0354704	0.772315	-0.0851725	0.486531	-0.27526	0.0220721	-0.0744198	0.543368	-0.0760519	0.534538
ACSM3	NA	6.72025	46.2186	NA	NA	0.104337	0.393554	-0.100358	0.411943	-0.0382369	0.755093	-0.00926669	0.939761	-0.174093	0.152528	-0.0136386	0.911437	-0.0285741	0.815711	0.0946247	0.439291	0.153868	0.206839	0.11854	0.331993	-0.0157432	0.897839	0.100698	0.41035	-0.0790267	0.518627	0.00315623	0.979466	-0.077479	0.526875	0.0606385	0.620632	-0.0118528	0.922995	0.0601095	0.623689	-0.0584621	0.633249	0.0144245	0.906356	-0.0212981	0.862099	-0.0877214	0.473534
ACSM4	NA	6.78811	46.6853	NA	lightpink4	-0.0811211	0.50757	0.110103	0.367793	-0.0185355	0.879844	-0.133651	0.273591	-0.098957	0.418532	-0.0435679	0.722245	0.101713	0.405626	0.115414	0.344993	0.0886122	0.469037	-0.0370311	0.762586	0.197948	0.103014	0.138714	0.255665	0.115906	0.342925	0.0673882	0.582204	0.0842267	0.491401	0.03668	0.764771	-0.0188851	0.877595	0.0311177	0.799633	-0.00427006	0.972222	0.0309421	0.80074	-0.0227646	0.852706	-0.0231777	0.850064
ACSM5	turquoise	7.47283	51.3946	turquoise	turquoise	0.659886	6.95101e-10	0.597288	6.03997e-08	0.315425	0.00829032	0.681845	1.11906e-10	0.640442	3.10181e-09	0.653759	1.12664e-09	0.711482	7.29371e-12	0.408639	0.000490457	0.368864	0.00181583	0.660672	6.52784e-10	0.482244	2.71788e-05	0.479623	3.04837e-05	0.638507	3.57904e-09	0.676848	1.71906e-10	0.550649	9.47918e-07	0.650786	1.41864e-09	0.62379	1.02927e-08	0.693521	3.96817e-11	0.77064	9.68135e-15	0.627397	7.98533e-09	0.731466	9.46519e-13	0.742832	2.72737e-13
ACSS1	NA	9.26683	63.7328	NA	salmon4	0.100674	0.410464	0.0899628	0.462262	0.400653	0.00064636	0.216193	0.0743929	0.255787	0.0338935	0.258176	0.0322059	0.367787	0.00187717	0.0766684	0.531221	0.0561136	0.646981	0.198255	0.102469	0.113054	0.355014	0.162064	0.183377	-0.0416057	0.734281	0.0483168	0.693398	0.10807	0.376758	-0.0402739	0.742487	0.0486862	0.691172	0.0292057	0.811711	0.047743	0.696862	0.262479	0.0293434	0.119117	0.329629	0.236275	0.0506348
ACSS2	NA	7.06766	48.6079	NA	NA	-0.063654	0.60333	-0.0372743	0.761073	-0.0927866	0.448271	-0.106846	0.382214	0.0189085	0.877444	0.039048	0.750066	0.0717615	0.557901	-0.0174181	0.887038	0.0189898	0.876921	0.102037	0.404125	0.0821084	0.502401	0.12783	0.295219	0.123579	0.311701	0.128433	0.292931	-0.0752925	0.538638	0.0586379	0.632226	0.0194133	0.874198	0.0794652	0.516302	0.0695583	0.570084	0.118886	0.330575	0.165327	0.174597	0.106839	0.382247
ACSS3	NA	7.22826	49.7125	NA	plum	-0.258116	0.0322473	-0.270729	0.0244519	-0.209504	0.0840408	-0.34402	0.00379952	-0.276428	0.0214915	-0.294184	0.0141439	-0.284011	0.0180301	0.0622643	0.611278	0.145906	0.231596	0.026094	0.83146	0.0753468	0.538344	0.0681725	0.57781	-0.0670696	0.583993	0.048848	0.690197	-0.0412023	0.736763	-0.14915	0.221273	-0.137359	0.260382	0.00399773	0.973993	-0.0906724	0.458724	-0.0684152	0.576454	-0.212082	0.0802115	-0.289183	0.015953
ACTA1	blue	7.3709	50.6935	blue	blue	-0.653721	1.12998e-09	-0.619082	1.42651e-08	-0.397352	0.000723011	-0.695335	3.36305e-11	-0.65607	9.40268e-10	-0.678994	1.43106e-10	-0.719591	3.25302e-12	-0.372539	0.00161985	-0.435865	0.000181509	-0.691007	4.98069e-11	-0.536615	2.0054e-06	-0.487031	2.1986e-05	-0.634881	4.66708e-09	-0.72929	1.19259e-12	-0.615802	1.78514e-08	-0.725872	1.70679e-12	-0.697015	2.88205e-11	-0.692576	4.32328e-11	-0.814426	1.72348e-17	-0.677482	1.62878e-10	-0.746615	1.77666e-13	-0.785911	1.25985e-15
ACTA2	NA	10.0747	69.2891	midnightblue	midnightblue	0.402625	0.000604152	0.151784	0.213128	0.225451	0.0625209	0.551439	9.07862e-07	0.263736	0.0285489	0.396229	0.00075093	0.294867	0.0139111	-0.0557914	0.648874	-0.123667	0.311357	0.174061	0.152606	-0.137694	0.25921	-0.0536403	0.661571	-0.0397814	0.745529	-0.00629932	0.95903	0.205352	0.0905105	0.141932	0.244691	0.08713	0.476533	0.315492	0.00827589	0.303684	0.0111896	0.0209904	0.864072	0.0600146	0.624238	0.228689	0.0587503
ACTB	NA	13.001	89.4145	greenyellow	greenyellow	0.537557	1.90911e-06	0.309937	0.00955166	0.13959	0.252644	0.40307	0.000594986	0.347535	0.00343463	0.578732	1.90159e-07	0.468133	4.98679e-05	0.625583	9.07636e-09	0.498315	1.31693e-05	0.619936	1.34502e-08	0.708101	1.01301e-11	0.664737	4.70424e-10	0.525209	3.59826e-06	0.607693	3.07394e-08	0.519291	4.83307e-06	0.629079	7.08658e-09	0.329378	0.00571661	0.540212	1.66037e-06	0.54478	1.30214e-06	0.516557	5.52876e-06	0.495705	1.48509e-05	0.556436	6.89008e-07
ACTBL2	NA	6.85748	47.1625	NA	bisque4	-0.227573	0.0600284	-0.0639291	0.601762	-0.0866396	0.479028	-0.123445	0.312231	-0.191818	0.114348	-0.168869	0.165415	-0.170873	0.160379	0.0418041	0.733061	-0.076509	0.532077	-0.220127	0.0691456	-0.161667	0.184469	-0.0302973	0.80481	-0.119588	0.327707	-0.189112	0.119646	-0.17818	0.14298	-0.073723	0.547159	-0.254917	0.0345257	-0.0904624	0.459769	-0.159471	0.190582	-0.185421	0.127173	-0.187769	0.122343	-0.255635	0.0340031
ACTC1	NA	7.71301	53.0464	NA	brown4	0.193408	0.111318	0.417439	0.000358951	0.188632	0.120605	0.207145	0.0876694	0.192553	0.11294	0.108262	0.375905	0.275117	0.022144	0.256824	0.0331517	0.0675884	0.581081	0.176952	0.1458	0.0547246	0.655159	0.286998	0.016804	0.346686	0.00351985	0.119118	0.329624	-0.3811	0.001235	0.096015	0.432568	0.200286	0.0989278	0.151217	0.214865	0.114992	0.346773	0.393147	0.000832633	0.287465	0.016619	0.218079	0.0718385
ACTG1	turquoise	12.2835	84.4802	yellow	yellow	0.511411	7.09829e-06	0.361674	0.00226198	0.27191	0.0238114	0.462046	6.42683e-05	0.471519	4.32129e-05	0.708648	9.6091e-12	0.52588	3.47871e-06	0.507046	8.74686e-06	0.220304	0.0689155	0.392692	0.000845348	0.518191	5.10257e-06	0.469269	4.75355e-05	0.401135	0.000635788	0.410421	0.000460736	0.41316	0.000418227	0.552938	8.36144e-07	0.222245	0.0664455	0.490956	1.84341e-05	0.513836	6.31296e-06	0.434861	0.000188571	0.407083	0.00051784	0.51175	6.98342e-06
ACTG2	NA	7.25589	49.9025	midnightblue	midnightblue	0.189793	0.118295	-0.0378285	0.757628	0.125604	0.303779	0.334914	0.00490961	0.0758542	0.535603	0.148148	0.224425	0.0362147	0.767671	-0.169126	0.164763	-0.245168	0.0423146	-0.029581	0.809336	-0.327358	0.00603897	-0.208296	0.0858844	-0.277493	0.020974	-0.234263	0.0526923	-0.0409344	0.738414	-0.122903	0.314379	-0.09859	0.420269	0.088337	0.470424	0.0675006	0.581573	-0.181457	0.135653	-0.157766	0.19543	-0.0574039	0.639421
ACTL6A	turquoise	9.25447	63.6478	turquoise	turquoise	0.669323	3.23107e-10	0.55466	7.60368e-07	0.303137	0.011344	0.621365	1.21853e-08	0.552217	8.69969e-07	0.608541	2.9063e-08	0.636425	4.16996e-09	0.511448	7.0858e-06	0.544589	1.31555e-06	0.748594	1.41544e-13	0.635391	4.49688e-09	0.553338	8.17962e-07	0.722563	2.40271e-12	0.769078	1.18214e-14	0.632679	5.4742e-09	0.752333	9.16015e-14	0.718012	3.8153e-12	0.741145	3.2941e-13	0.818278	9.12218e-18	0.675631	1.90622e-10	0.709089	9.20737e-12	0.769458	1.12632e-14
ACTL6B	blue	8.79643	60.4976	blue	blue	-0.643572	2.45556e-09	-0.517118	5.37867e-06	-0.309901	0.00956036	-0.65911	7.39413e-10	-0.515917	5.70449e-06	-0.591826	8.52912e-08	-0.637125	3.9618e-09	-0.328236	0.00589698	-0.457164	7.85015e-05	-0.669389	3.21337e-10	-0.511005	7.23854e-06	-0.471402	4.34296e-05	-0.575108	2.35955e-07	-0.741303	3.23645e-13	-0.672316	2.51928e-10	-0.704572	1.4205e-11	-0.620241	1.31701e-08	-0.697103	2.85863e-11	-0.786588	1.14658e-15	-0.575659	2.28373e-07	-0.708212	1.00227e-11	-0.704983	1.36591e-11
ACTL7A	NA	6.73167	46.2972	NA	NA	-0.139848	0.25176	-0.190523	0.11686	-0.0426653	0.727774	-0.0499781	0.683406	-0.141223	0.247082	-0.084148	0.491807	-0.128237	0.293671	-0.0887686	0.468249	0.0698229	0.568614	-0.0490356	0.689068	-0.0502936	0.681514	-0.0341788	0.780394	-0.152163	0.211974	-0.0613218	0.616693	-0.0135515	0.912	-0.129142	0.290249	-0.14456	0.235977	-0.0420595	0.731492	-0.0907793	0.458192	-0.0815442	0.505352	-0.114652	0.348208	-0.0541832	0.658357
ACTL7B	NA	6.82873	46.9647	NA	NA	-0.0556034	0.64998	-0.186457	0.125024	-0.121914	0.318317	-0.130379	0.285617	-0.0523115	0.669462	-0.107454	0.379499	-0.0334229	0.785134	-0.100985	0.409012	-0.110315	0.366865	-0.135372	0.267406	-0.115956	0.342715	-0.0978609	0.42373	-0.162293	0.182751	-0.124403	0.308462	-0.0819377	0.503293	-0.220867	0.0681922	-0.108335	0.375582	-0.12336	0.312567	-0.135491	0.266981	-0.0641081	0.600743	-0.181774	0.13496	-0.15799	0.194785
ACTL8	NA	6.92109	47.6	NA	NA	-0.158558	0.193167	-0.0549632	0.653751	0.179099	0.140895	-0.0599865	0.6244	0.00702772	0.954298	-0.0275688	0.822086	-0.135311	0.267623	-0.195339	0.107725	-0.249072	0.0390368	-0.19385	0.110489	-0.243039	0.0441958	-0.192346	0.113334	-0.149191	0.221143	-0.180043	0.13878	-0.0670068	0.584346	-0.223118	0.0653582	-0.0756765	0.536563	-0.0016427	0.989312	-0.138975	0.254763	-0.134478	0.270607	-0.138362	0.256882	-0.123729	0.311111
ACTN1	blue	8.44221	58.0614	blue	blue	-0.665288	4.4982e-10	-0.60037	4.95747e-08	-0.416687	0.000368776	-0.67393	2.20036e-10	-0.652178	1.27397e-09	-0.680199	1.29023e-10	-0.709457	8.88444e-12	-0.413105	0.000419046	-0.429484	0.000230873	-0.67307	2.36531e-10	-0.551938	8.83365e-07	-0.482058	2.74027e-05	-0.660279	6.73639e-10	-0.73639	5.56408e-13	-0.630503	6.4011e-09	-0.733522	7.59303e-13	-0.699119	2.37181e-11	-0.731407	9.52481e-13	-0.809188	3.99928e-17	-0.681137	1.18982e-10	-0.753826	7.68244e-14	-0.786096	1.22782e-15
ACTN2	blue	7.79898	53.6376	blue	blue	-0.655531	9.80876e-10	-0.514239	6.19074e-06	-0.440686	0.000150867	-0.701634	1.87504e-11	-0.700862	2.01584e-11	-0.713071	6.24013e-12	-0.694884	3.50441e-11	-0.271629	0.0239625	-0.267554	0.0262457	-0.571823	2.86274e-07	-0.418019	0.000351534	-0.362814	0.00218524	-0.562953	4.7756e-07	-0.59354	7.65922e-08	-0.601246	4.68495e-08	-0.643052	2.55334e-09	-0.612236	2.27142e-08	-0.677399	1.64032e-10	-0.751822	9.72653e-14	-0.588943	1.02071e-07	-0.637204	3.93879e-09	-0.773771	6.45609e-15
ACTN3	NA	6.86783	47.2337	NA	palevioletred2	-0.104224	0.394073	-0.234719	0.0522198	-0.118119	0.333727	-0.242512	0.0446719	-0.283991	0.0180387	-0.233774	0.0532018	-0.310206	0.00948615	-0.0455941	0.709887	0.111833	0.360266	-0.0573271	0.63987	0.0298911	0.807376	0.0369784	0.762913	-0.19167	0.114632	-0.157172	0.197138	-0.0631238	0.606357	-0.174711	0.151055	-0.261331	0.0300854	-0.286119	0.0171571	-0.204205	0.0923658	-0.215938	0.0747427	-0.261004	0.0302994	-0.286618	0.0169558
ACTN4	NA	8.99175	61.8409	navajowhite1	navajowhite1	-0.308242	0.00997341	-0.221695	0.0671376	-0.0276896	0.821319	-0.0698557	0.568432	-0.0799492	0.513742	-0.19847	0.10209	-0.225267	0.0627409	-0.642842	2.59384e-09	-0.627249	8.06988e-09	-0.546444	1.1908e-06	-0.617576	1.58172e-08	-0.64161	2.84368e-09	-0.552354	8.6345e-07	-0.546156	1.20945e-06	-0.308664	0.00986701	-0.412385	0.000429885	-0.281179	0.0192627	-0.475243	3.68518e-05	-0.357837	0.00253818	-0.472712	4.10724e-05	-0.325277	0.00638783	-0.350038	0.00319422
ACTR10	NA	10.8536	74.6457	white	white	-0.646934	1.90494e-09	-0.475211	3.6902e-05	-0.540094	1.67073e-06	-0.603168	4.13573e-08	-0.635239	4.54707e-09	-0.688596	6.181e-11	-0.674549	2.08871e-10	-0.397528	0.000718727	-0.282598	0.0186365	-0.463474	6.05811e-05	-0.45089	0.000101068	-0.413164	0.000418169	-0.42321	0.000291132	-0.49095	1.84393e-05	-0.544422	1.3274e-06	-0.420543	0.000320869	-0.389774	0.000931181	-0.560886	5.3689e-07	-0.581301	1.62935e-07	-0.592795	8.02629e-08	-0.449493	0.000106846	-0.652868	1.20758e-09
ACTR1A	blue	10.7607	74.007	blue	blue	-0.572508	2.75021e-07	-0.509881	7.64015e-06	-0.145014	0.234492	-0.551245	9.17567e-07	-0.385946	0.00105576	-0.460486	6.85327e-05	-0.51935	4.81919e-06	-0.532828	2.4408e-06	-0.581848	1.57632e-07	-0.735726	5.98181e-13	-0.627581	7.88209e-09	-0.623291	1.06578e-08	-0.633051	5.32915e-09	-0.69549	3.31558e-11	-0.452356	9.53138e-05	-0.723895	2.09499e-12	-0.602219	4.39886e-08	-0.567974	3.58109e-07	-0.704722	1.4004e-11	-0.581709	1.58963e-07	-0.666696	4.01007e-10	-0.635609	4.42608e-09
ACTR1B	blue	10.0572	69.1684	blue	blue	-0.644565	2.27893e-09	-0.574527	2.44192e-07	-0.373543	0.00156971	-0.681531	1.14995e-10	-0.62208	1.1595e-08	-0.657416	8.45605e-10	-0.693735	3.89146e-11	-0.401285	0.000632536	-0.461816	6.48804e-05	-0.708466	9.77916e-12	-0.55741	6.52613e-07	-0.508012	8.35389e-06	-0.641754	2.81338e-09	-0.740602	3.49935e-13	-0.625711	8.99516e-09	-0.75772	4.82704e-14	-0.709485	8.86088e-12	-0.715812	4.75542e-12	-0.824102	3.38631e-18	-0.674866	2.03354e-10	-0.7612	3.16282e-14	-0.771658	8.4927e-15
ACTR2	NA	11.2573	77.4221	NA	darkturquoise	-0.146808	0.228691	-0.226701	0.0610431	-0.486223	2.2793e-05	-0.319376	0.00747485	-0.452464	9.49052e-05	-0.307235	0.0102317	-0.350379	0.0031626	0.261634	0.0298882	0.418471	0.000345849	0.291689	0.0150232	0.337619	0.00455321	0.334736	0.00493382	-0.0384907	0.753519	0.105337	0.389014	0.0701874	0.566593	-0.0274163	0.823054	-0.126855	0.298951	-0.160439	0.18787	-0.160815	0.186823	-0.113081	0.354897	-0.19068	0.116553	-0.196399	0.105791
ACTR3	NA	9.16271	63.0167	NA	antiquewhite2	-0.22604	0.0618215	0.122999	0.313995	-0.0788166	0.519743	-0.0822368	0.50173	-0.0656178	0.592178	-0.184861	0.128347	-0.0513052	0.675463	-0.14262	0.24239	0.0596901	0.626117	-0.023687	0.846809	0.0440181	0.719493	-0.078776	0.519959	0.000820218	0.994663	0.0618871	0.613442	0.0618381	0.613724	0.191381	0.11519	0.100458	0.411472	-0.141175	0.247244	0.0278213	0.820484	-0.00993628	0.935417	0.125148	0.305551	0.0102618	0.933306
ACTR3B	NA	6.81708	46.8846	NA	plum1	-0.0542889	0.657733	-0.177238	0.14514	-0.153531	0.207847	-0.0513589	0.675141	-0.0715922	0.558833	-0.186324	0.125298	-0.122897	0.3144	-0.110274	0.367045	-0.0891309	0.466429	-0.129934	0.287276	-0.0559002	0.648235	-0.0569243	0.642227	-0.143184	0.240513	-0.1132	0.354387	-0.0432992	0.72389	-0.0495278	0.686109	-0.20334	0.0937829	-0.151595	0.213707	-0.118071	0.333925	-0.174042	0.152651	-0.178617	0.141986	-0.194266	0.109711
ACTR5	NA	7.53283	51.8072	NA	violet	0.225666	0.0622648	0.358995	0.00245177	0.298321	0.0127836	0.273881	0.0227744	0.246458	0.0412072	0.417331	0.000360341	0.391774	0.000871527	0.211834	0.0805734	0.1609	0.186586	0.264326	0.028182	0.373204	0.00158647	0.294973	0.0138751	0.331245	0.00543225	0.339637	0.00430247	0.279777	0.0198986	0.269975	0.0248682	0.272081	0.0237199	0.36712	0.00191612	0.243085	0.0441542	0.371963	0.00164923	0.280893	0.019391	0.513192	6.5132e-06
ACTR6	NA	10.5566	72.6031	NA	green	0.00251055	0.983666	0.0671071	0.583783	-0.268133	0.0259107	-0.0623551	0.610757	-0.15543	0.20221	-0.244329	0.043048	-0.135514	0.2669	0.241436	0.0456564	0.348945	0.00329728	0.231777	0.0553273	0.160606	0.187405	0.184226	0.129686	0.472052	4.22454e-05	0.336164	0.00474195	0.005892	0.961677	0.277664	0.0208915	0.340712	0.00417394	0.298652	0.0126799	0.177564	0.14439	0.0921964	0.451175	0.263462	0.0287204	0.0719551	0.556836
ACTR8	turquoise	8.14352	56.0072	turquoise	turquoise	0.503358	1.04116e-05	0.421806	0.000306456	0.228605	0.0588459	0.48807	2.09885e-05	0.438027	0.000167126	0.450103	0.000104285	0.536216	2.04759e-06	0.370174	0.00174367	0.474412	3.81911e-05	0.696637	2.98398e-11	0.406284	0.000532426	0.443293	0.000136354	0.599418	5.27032e-08	0.709197	9.11139e-12	0.451461	9.87883e-05	0.618481	1.48666e-08	0.631538	5.94299e-09	0.623411	1.05688e-08	0.645113	2.18677e-09	0.546581	1.18203e-06	0.770256	1.01696e-14	0.659622	7.09863e-10
ACTRT1	NA	7.84141	53.9294	NA	yellow4	-0.226787	0.0609417	-0.178004	0.143382	-0.285518	0.0174022	-0.41062	0.000457514	-0.366451	0.00195583	-0.433818	0.000196171	-0.396465	0.00074498	-0.12718	0.297702	-0.237504	0.0494103	-0.364803	0.00205701	-0.429474	0.000230959	-0.170747	0.160693	-0.295122	0.0138249	-0.457404	7.7737e-05	-0.519937	4.68137e-06	-0.473315	4.00275e-05	-0.362944	0.00217662	-0.347243	0.00346377	-0.477768	3.30444e-05	-0.322826	0.00682112	-0.529932	2.832e-06	-0.492098	1.75055e-05
ACTRT2	NA	6.74936	46.4188	NA	NA	-0.0585404	0.632793	-0.00296008	0.980742	-0.207863	0.0865522	-0.0860049	0.482266	-0.167806	0.168132	-0.0790121	0.518704	-0.171451	0.158949	0.148149	0.224422	0.0967446	0.429062	0.0702333	0.566339	0.0952563	0.43623	0.0693634	0.571168	-0.0851074	0.486866	-0.00368471	0.976028	0.116945	0.338588	0.0412157	0.736681	-0.0349862	0.775341	0.107424	0.37963	-0.0449208	0.713986	-0.0736235	0.547702	-0.0955622	0.434751	-0.081894	0.503521
ACVR1	blue	9.72912	66.9122	blue	blue	-0.529537	2.88972e-06	-0.50247	1.08546e-05	-0.496575	1.42693e-05	-0.679471	1.37369e-10	-0.812001	2.55306e-17	-0.751121	1.05563e-13	-0.719032	3.44219e-12	-0.095601	0.434564	-0.102458	0.402179	-0.357306	0.00257871	-0.293304	0.0144486	-0.214181	0.0771968	-0.33132	0.00542106	-0.457341	7.79391e-05	-0.526337	3.39933e-06	-0.472087	4.21815e-05	-0.531356	2.63284e-06	-0.555417	7.29155e-07	-0.611938	2.31728e-08	-0.547623	1.11738e-06	-0.62777	7.7774e-09	-0.700771	2.0332e-11
ACVR1B	NA	6.83463	47.0053	NA	royalblue	0.0497113	0.685007	-0.0257298	0.833778	-0.11105	0.363659	-0.185885	0.126208	0.00445607	0.971012	-0.0839119	0.493028	-0.184628	0.128835	-0.108677	0.374065	-0.126746	0.299368	-0.177982	0.143431	-0.139667	0.252381	-0.17383	0.153158	-0.148846	0.222226	-0.203139	0.0941151	-0.0962471	0.43145	-0.193577	0.111001	-0.131743	0.280562	-0.175782	0.148527	0.0120117	0.921966	-0.0794843	0.516201	-0.161337	0.185378	-0.153103	0.209134
ACVR1C	NA	6.93342	47.6848	NA	mediumpurple2	-0.125514	0.304127	-0.138878	0.255095	-0.0943547	0.440604	-0.116874	0.338885	-0.212081	0.0802126	-0.169052	0.164949	-0.2189	0.0707486	-0.0321058	0.793409	-0.171839	0.157994	-0.328896	0.00579207	-0.241384	0.045705	-0.194477	0.109318	-0.174948	0.150492	-0.302799	0.0114401	-0.266195	0.0270466	-0.194723	0.108862	-0.248412	0.0395758	-0.285059	0.0175914	-0.272522	0.0234855	-0.262947	0.0290452	-0.29239	0.0147712	-0.269485	0.0251417
ACVR2A	NA	7.48693	51.4915	NA	honeydew1	-0.219547	0.0698989	-0.0729352	0.551462	-0.330009	0.00561903	-0.321749	0.00701962	-0.200557	0.0984635	-0.374454	0.00152543	-0.201804	0.0963447	0.0772753	0.527965	0.282262	0.0187832	0.0502162	0.681978	0.00495578	0.967763	0.129426	0.289184	0.110918	0.364235	0.0738096	0.546688	-0.372915	0.00160089	-0.162226	0.182936	-0.0856031	0.484322	0.0234369	0.848407	-0.0908578	0.457802	0.0601853	0.62325	0.0602123	0.623094	-0.229223	0.0581461
ACVR2B	NA	6.77553	46.5988	NA	NA	0.0582512	0.634477	0.025321	0.836383	0.0786128	0.520827	0.174781	0.15089	-0.0116484	0.924319	0.0244087	0.8422	-0.0152726	0.900877	-0.0556651	0.649617	-0.0789103	0.519245	-0.0652323	0.59436	-0.107279	0.380277	-0.103682	0.396549	-0.130186	0.286337	-0.0718591	0.557364	0.132307	0.278488	0.221194	0.0677743	0.134983	0.268796	-0.0996912	0.415071	-0.0867699	0.478364	-0.100937	0.409236	0.0648597	0.596472	0.0262608	0.830399
ACVRL1	NA	7.04187	48.4306	NA	NA	-0.0551213	0.652819	-0.0641665	0.600411	0.0883217	0.470501	-0.0633541	0.605041	-0.018596	0.879454	-0.0912052	0.456077	0.0525194	0.668225	-0.0930015	0.447216	0.0275161	0.822421	0.0190684	0.876415	-0.0296322	0.809013	0.0678958	0.579358	0.0778734	0.524767	0.0875964	0.474167	0.0504242	0.680732	-0.102576	0.40163	-0.0706868	0.563828	0.0241277	0.843994	-0.0118852	0.922785	0.0879803	0.472225	0.0230898	0.850626	-0.0466569	0.703435
ACY1	turquoise	8.52221	58.6117	turquoise	turquoise	0.660222	6.7672e-10	0.498849	1.28483e-05	0.184454	0.129203	0.519373	4.81367e-06	0.393829	0.000813877	0.592927	7.96008e-08	0.605531	3.5443e-08	0.639528	3.31916e-09	0.562984	4.76725e-07	0.753719	7.78067e-14	0.683931	9.33094e-11	0.660898	6.41125e-10	0.7136	5.92292e-12	0.746653	1.7689e-13	0.567948	3.58665e-07	0.703207	1.61671e-11	0.572329	2.77922e-07	0.719215	3.37939e-12	0.737743	4.79847e-13	0.624435	9.83854e-09	0.600851	4.8058e-08	0.662702	5.54622e-10
ACY3	turquoise	8.13567	55.9532	turquoise	turquoise	0.641366	2.89601e-09	0.442372	0.000141326	0.336472	0.00470146	0.658687	7.64656e-10	0.568123	3.5504e-07	0.635991	4.30454e-09	0.59568	6.69029e-08	0.282298	0.0187673	0.345528	0.00363899	0.606724	3.27701e-08	0.42404	0.000282409	0.347444	0.00344369	0.514133	6.22251e-06	0.642706	2.62032e-09	0.712224	6.78221e-12	0.645113	2.18673e-09	0.557116	6.63389e-07	0.643424	2.48299e-09	0.795894	3.03007e-16	0.486087	2.2931e-05	0.5993	5.31062e-08	0.678969	1.43415e-10
ACYP1	NA	6.77133	46.57	NA	salmon2	-0.00274577	0.982136	0.148125	0.224499	0.0565635	0.644341	0.184475	0.12916	0.182789	0.132757	0.0780786	0.523672	0.236025	0.0508865	0.034503	0.778364	0.116912	0.338725	0.109352	0.371088	0.144691	0.235548	0.197693	0.103467	0.190179	0.117534	0.140288	0.250256	-0.0108417	0.929546	0.156124	0.200178	0.154846	0.203933	0.0930386	0.447034	0.145209	0.233858	0.199945	0.0995156	0.307589	0.0101403	0.156418	0.199322
ACYP2	NA	7.33634	50.4558	NA	NA	0.15759	0.195934	-0.224306	0.0639007	-0.00795816	0.948255	-0.0981574	0.422321	-0.0897681	0.463235	-0.00713532	0.953599	-0.207924	0.0864586	0.0611514	0.617674	0.08327	0.496353	-0.0169927	0.889779	-0.00297783	0.980626	-0.028959	0.813273	-0.105037	0.390371	-0.116108	0.342078	0.134135	0.271842	0.0350664	0.77484	-0.220596	0.0685392	-0.193738	0.110698	-0.134132	0.271852	-0.219512	0.0699452	-0.139097	0.254341	-0.0531407	0.664534
ADA	turquoise	8.02834	55.2151	turquoise	turquoise	0.65752	8.38693e-10	0.633465	5.17187e-09	0.585903	1.23114e-07	0.643513	2.46648e-09	0.708699	9.56147e-12	0.711526	7.26221e-12	0.726184	1.6521e-12	0.391627	0.000875815	0.304653	0.0109208	0.549995	9.82362e-07	0.485599	2.34341e-05	0.436802	0.000175145	0.650643	1.43431e-09	0.628373	7.45156e-09	0.466184	5.41166e-05	0.595202	6.89619e-08	0.55614	7.00438e-07	0.564604	4.3465e-07	0.641576	2.85097e-09	0.740913	3.38013e-13	0.691547	4.74453e-11	0.796042	2.96476e-16
ADAD1	NA	6.82291	46.9247	NA	firebrick4	-0.196596	0.105435	0.0136122	0.911608	-0.0448046	0.714694	-0.0198938	0.871111	-0.173425	0.154133	-0.115707	0.34376	0.014974	0.902806	-0.0932795	0.445853	0.0657378	0.5915	-0.0258785	0.832832	0.0339711	0.781695	0.0916343	0.453952	-0.0789867	0.518839	0.0583622	0.63383	-0.165691	0.173635	-0.0705147	0.56478	-0.118386	0.332629	-0.0996857	0.415097	-0.0934301	0.445116	0.132943	0.276165	0.0673581	0.582373	-0.0368137	0.763938
ADAD2	blue	7.36263	50.6366	blue	blue	-0.613356	2.10648e-08	-0.547383	1.13196e-06	-0.336726	0.00466826	-0.582614	1.50476e-07	-0.580094	1.75231e-07	-0.612748	2.19451e-08	-0.64241	2.67896e-09	-0.381072	0.00123612	-0.403832	0.000579581	-0.588721	1.03487e-07	-0.470196	4.57099e-05	-0.432885	0.00020321	-0.590928	9.02176e-08	-0.639652	3.28889e-09	-0.507532	8.54726e-06	-0.680024	1.30983e-10	-0.571902	2.84962e-07	-0.671161	2.77415e-10	-0.74049	3.5431e-13	-0.635155	4.57485e-09	-0.67063	2.89952e-10	-0.66134	6.1881e-10
ADAL	turquoise	8.40448	57.802	turquoise	turquoise	0.448214	0.000112402	0.545184	1.27426e-06	0.0529658	0.665572	0.424301	0.000279723	0.249506	0.038686	0.356003	0.00268055	0.440492	0.000152	0.490452	1.88582e-05	0.570152	3.15614e-07	0.664191	4.91751e-10	0.55493	7.49098e-07	0.575556	2.29773e-07	0.519515	4.78001e-06	0.677903	1.57118e-10	0.372723	0.00161051	0.5461	1.21308e-06	0.619574	1.37901e-08	0.584039	1.37983e-07	0.549156	1.02829e-06	0.510689	7.34948e-06	0.505436	9.44055e-06	0.520073	4.64996e-06
ADAM10	NA	7.85569	54.0277	green	green	0.213181	0.0786207	0.154325	0.205478	0.00616124	0.959927	0.0584429	0.63336	0.132829	0.276579	0.143856	0.23829	0.176072	0.147847	0.43691	0.000174418	0.610857	2.49111e-08	0.618978	1.43678e-08	0.627171	8.11417e-09	0.486353	2.26609e-05	0.484039	2.51109e-05	0.653023	1.19309e-09	0.428523	0.000239296	0.453473	9.1137e-05	0.439752	0.000156402	0.374876	0.00150533	0.43692	0.000174357	0.497005	1.39898e-05	0.463632	6.0186e-05	0.38428	0.00111453
ADAM11	blue	7.87464	54.158	blue	blue	-0.698928	2.41437e-11	-0.604271	3.84887e-08	-0.419807	0.000329548	-0.712601	6.5353e-12	-0.641605	2.84483e-09	-0.713616	5.91348e-12	-0.720048	3.10584e-12	-0.402452	0.000607743	-0.40454	0.000565586	-0.685128	8.40164e-11	-0.5378	1.88495e-06	-0.48191	2.75809e-05	-0.6381	3.68776e-09	-0.714609	5.35996e-12	-0.605807	3.48051e-08	-0.757917	4.71357e-14	-0.667614	3.71941e-10	-0.709934	8.48265e-12	-0.817002	1.12807e-17	-0.667008	3.90889e-10	-0.754835	6.81691e-14	-0.80486	7.86384e-17
ADAM12	NA	7.15653	49.2192	NA	NA	-0.0120717	0.921577	-0.0608416	0.61946	-0.113045	0.35505	-0.0608144	0.619617	-0.00925112	0.939862	-0.0917041	0.453606	-0.0828925	0.498314	0.0662208	0.588772	0.167469	0.168999	0.20014	0.0991799	0.0505514	0.67997	0.0585954	0.632473	0.0530079	0.665322	-0.0277513	0.820927	-0.0227235	0.852969	-0.171432	0.158996	-0.039513	0.747188	-0.0402639	0.742548	-0.0361074	0.76834	0.0516768	0.673245	-0.0141025	0.908438	0.0165335	0.89274
ADAM15	NA	7.16592	49.2838	NA	lavenderblush3	-0.412489	0.000428298	-0.175179	0.149946	-0.0569085	0.642319	-0.190896	0.116131	-0.109182	0.371835	-0.21997	0.0693483	-0.172509	0.156354	-0.387685	0.000997417	-0.218348	0.0714803	-0.246662	0.0410344	-0.103349	0.398074	-0.273191	0.0231332	-0.213824	0.0777028	-0.222889	0.0656421	-0.0333805	0.7854	-0.230231	0.0570201	0.0166425	0.892037	-0.287157	0.0167408	-0.172412	0.156591	-0.191699	0.114577	-0.199851	0.0996791	-0.182359	0.133686
ADAM17	turquoise	7.21669	49.633	turquoise	turquoise	0.41211	0.00043408	0.521897	4.24731e-06	0.317929	0.00776489	0.421246	0.000312768	0.519002	4.90269e-06	0.523843	3.85382e-06	0.562543	4.88824e-07	0.286553	0.0169822	0.337134	0.00461532	0.565498	4.12987e-07	0.480089	2.98709e-05	0.412743	0.000424455	0.509028	7.95834e-06	0.648646	1.67196e-09	0.467005	5.22881e-05	0.531829	2.56959e-06	0.616551	1.69641e-08	0.500536	1.18799e-05	0.650403	1.4611e-09	0.669194	3.26557e-10	0.548892	1.04315e-06	0.651809	1.31087e-09
ADAM18	NA	6.71778	46.2017	NA	black	0.0921577	0.451366	0.18637	0.125205	0.0253493	0.836202	0.0222457	0.856027	-0.0360454	0.768726	0.179993	0.138891	0.0721272	0.555891	0.266769	0.0267057	0.117543	0.336106	0.0987063	0.419718	0.1828	0.132733	0.22539	0.0625937	0.0534716	0.662571	0.152571	0.210736	0.132107	0.279224	0.0809677	0.508376	-0.0183195	0.881233	0.276982	0.0212208	0.0991682	0.417535	0.158758	0.192597	-0.0321735	0.792983	0.107974	0.377183
ADAM19	NA	6.74567	46.3935	NA	NA	0.0339572	0.781783	-0.08428	0.491126	0.0200212	0.870293	0.0566961	0.643564	0.0592377	0.62874	0.144366	0.236611	0.136737	0.262569	0.0576708	0.637862	-0.01337	0.913175	-0.000864713	0.994374	0.143869	0.238247	0.00152506	0.990077	-0.077223	0.528245	-0.0285333	0.815969	0.118778	0.331016	-0.000666748	0.995662	-0.113778	0.35192	-0.0130645	0.915151	-0.114831	0.347452	-0.0694514	0.570678	0.0029659	0.980704	-0.000757777	0.995069
ADAM2	NA	6.99683	48.1208	NA	NA	0.227712	0.0598681	0.136509	0.263371	0.198754	0.10159	0.179997	0.138882	0.145757	0.232078	0.173329	0.154364	0.154555	0.204794	-0.0574118	0.639375	-0.117571	0.33599	-0.0410053	0.737977	-0.104515	0.392743	-0.0691576	0.572313	-0.139995	0.251256	-0.102066	0.403989	0.0112719	0.926758	-0.0400774	0.7437	-0.066421	0.587643	-0.0596213	0.626515	-0.0202402	0.868886	0.0181568	0.882281	-0.018473	0.880246	0.125043	0.305962
ADAM20	NA	6.71651	46.1929	NA	NA	-0.111994	0.35957	0.0957213	0.433983	-0.16507	0.175276	-0.070304	0.565947	-0.16936	0.164169	-0.130256	0.286075	-0.0455204	0.710335	-0.240655	0.0463832	-0.0522112	0.67006	-0.061358	0.616485	-0.184566	0.128966	-0.124461	0.308237	-0.201814	0.0963266	-0.0439601	0.719848	-0.0867413	0.47851	0.0124031	0.919432	-0.0277227	0.821109	-0.203491	0.0935351	-0.0633206	0.605233	-0.0705142	0.564783	-0.0603089	0.622536	-0.0180127	0.883209
ADAM21	NA	6.78101	46.6365	NA	NA	0.0716508	0.55851	0.0206189	0.866456	0.00847408	0.944905	-0.0757232	0.536311	-0.1482	0.224261	-0.083477	0.495279	-0.123428	0.312299	0.0836323	0.494475	0.124774	0.30701	0.0806911	0.50983	0.11475	0.347793	0.152554	0.21079	0.0498685	0.684063	0.117454	0.336475	-0.0232586	0.849547	0.15927	0.191149	-0.0855966	0.484355	-0.135583	0.266655	-0.113163	0.354545	-0.0376456	0.758764	-0.0166483	0.892	-0.123028	0.313882
ADAM21P	NA	6.8049	46.8008	NA	mediumpurple2	-0.103119	0.399129	-0.0306551	0.802551	0.0435862	0.722133	0.0118205	0.923205	0.0126249	0.917996	0.00683669	0.955539	-0.019215	0.875473	-0.0349891	0.775323	-0.170709	0.160787	-0.158368	0.193707	-0.0155019	0.899397	-0.00441129	0.971303	-0.140389	0.249911	-0.252493	0.0363406	-0.107863	0.377678	0.0470498	0.701054	-0.167267	0.169523	-0.163968	0.178216	-0.153926	0.206667	-0.108774	0.373638	-0.181738	0.135037	-0.0593618	0.62802
ADAM22	turquoise	7.62463	52.4386	turquoise	turquoise	0.559291	5.87362e-07	0.509653	7.72411e-06	0.408386	0.000494812	0.561587	5.16044e-07	0.494617	1.56095e-05	0.565778	4.0639e-07	0.507229	8.67121e-06	0.316284	0.00810659	0.34282	0.00393173	0.542668	1.45765e-06	0.445562	0.000124781	0.334373	0.00498366	0.52146	4.34064e-06	0.640533	3.08091e-09	0.581265	1.63283e-07	0.613061	2.14886e-08	0.529547	2.88812e-06	0.615409	1.83339e-08	0.728485	1.29817e-12	0.534676	2.2183e-06	0.522986	4.02269e-06	0.600881	4.79649e-08
ADAM23	blue	8.19562	56.3656	blue	blue	-0.699521	2.28486e-11	-0.615538	1.8175e-08	-0.453626	9.05766e-05	-0.715427	4.94156e-12	-0.686725	7.29793e-11	-0.710557	7.98339e-12	-0.730885	1.00695e-12	-0.387412	0.00100636	-0.415601	0.000383404	-0.679876	1.32664e-10	-0.539783	1.69832e-06	-0.47903	3.12824e-05	-0.653142	1.18209e-09	-0.734475	6.85091e-13	-0.639879	3.23399e-09	-0.741346	3.22106e-13	-0.698418	2.53131e-11	-0.713839	5.78452e-12	-0.816326	1.26166e-17	-0.680862	1.21851e-10	-0.759404	3.93763e-14	-0.807933	4.87425e-17
ADAM28	NA	6.77846	46.619	NA	NA	0.0452748	0.71183	0.0480805	0.694824	0.0537802	0.660742	-0.0328955	0.788445	0.0847838	0.48853	0.013617	0.911577	0.0204495	0.867542	0.0651969	0.59456	0.0365661	0.765481	0.0789025	0.519287	0.0143816	0.906633	0.0528315	0.66637	0.105181	0.38972	0.129164	0.290166	0.0543356	0.657457	0.122314	0.316721	0.0976561	0.424706	0.0870464	0.476958	-0.00459012	0.970141	0.0600579	0.623987	0.175867	0.148327	0.0219933	0.857644
ADAM29	NA	6.95948	47.864	NA	NA	0.108016	0.376996	0.0284982	0.816192	-0.0917105	0.453575	0.0278088	0.820563	-0.085163	0.48658	-0.0127208	0.917375	0.0283574	0.817084	-0.0513003	0.675491	0.157755	0.19546	0.0359332	0.769426	0.018603	0.879409	0.0594354	0.627593	-0.0202113	0.869072	0.124901	0.306513	0.146059	0.231103	0.136432	0.263644	-0.125074	0.305842	0.131063	0.283075	0.210305	0.0828357	-0.0682378	0.577445	0.0219197	0.858115	-0.0575957	0.638301
ADAM30	NA	6.82774	46.9579	NA	NA	-0.125002	0.306122	-0.0964027	0.430703	-0.154558	0.204786	-0.179184	0.140704	-0.1345	0.270527	-0.214312	0.0770118	-0.109141	0.372016	-0.0286644	0.815138	0.178184	0.142971	0.0684922	0.576024	-0.0158612	0.897078	0.00737775	0.952024	-0.0397091	0.745976	0.0986835	0.419826	-0.0549164	0.654027	0.0320181	0.793961	0.0308797	0.801134	-0.16749	0.168946	-0.138726	0.25562	-0.126297	0.301096	0.178267	0.142781	-0.0655256	0.592699
ADAM32	NA	6.92096	47.5991	NA	NA	-0.0170831	0.889197	-0.00948259	0.93836	0.088929	0.467443	-0.0313561	0.79813	0.0327029	0.789654	0.0407191	0.73974	-0.0080155	0.947882	-0.2025	0.0951765	-0.104572	0.392484	-0.0557051	0.649382	-0.031506	0.797185	-0.141331	0.246717	-0.120576	0.323698	0.0984262	0.421045	0.022071	0.857146	-0.00849323	0.944781	-0.0529299	0.665786	-0.0174257	0.886989	0.011936	0.922456	0.0293082	0.811062	0.00602629	0.960805	0.0871609	0.476376
ADAM33	NA	6.75579	46.4631	NA	NA	-0.00185908	0.987904	-0.143509	0.239436	0.00382526	0.975114	0.0137196	0.910913	-0.0710204	0.561986	-0.0641184	0.600684	-0.157232	0.196965	-0.1099	0.36868	-0.0408623	0.738858	-0.109813	0.36906	-0.0794366	0.516454	-0.0639541	0.60162	-0.198605	0.101853	-0.193902	0.110391	-0.0706203	0.564196	-0.150521	0.217006	-0.18205	0.134358	-0.209641	0.0838332	-0.0922934	0.450697	-0.164505	0.17678	-0.216375	0.0741424	-0.151445	0.214164
ADAM3A	NA	6.85623	47.1539	NA	coral1	-0.010261	0.933311	-0.154534	0.204856	-0.16412	0.177808	-0.0569135	0.64229	-0.224681	0.0634463	-0.086225	0.481142	-0.100904	0.409391	0.133173	0.275329	0.266445	0.0268979	0.148302	0.223939	0.260669	0.0305206	0.198002	0.102917	0.00934151	0.939276	0.130284	0.285969	0.0846593	0.489171	0.0949993	0.437474	0.143666	0.238917	0.0226308	0.853562	-0.00200103	0.986981	0.0610213	0.618424	0.052891	0.666016	0.0062564	0.959309
ADAM5	NA	6.81124	46.8445	NA	thistle3	0.01364	0.911428	0.0014745	0.990406	0.00125869	0.99181	0.077224	0.52824	-0.0228286	0.852297	0.00591968	0.961497	0.0298811	0.807439	-0.0439745	0.71976	0.0317905	0.795394	0.0602434	0.622914	0.0685699	0.57559	0.0683788	0.576657	0.0938516	0.443056	0.0394378	0.747653	0.123591	0.311657	0.135495	0.266967	-0.00444266	0.971099	0.190744	0.116427	0.0786868	0.520433	0.0209226	0.864507	-0.00647442	0.957892	-0.0241341	0.843954
ADAM5P	NA	6.7277	46.2699	NA	steelblue	0.113576	0.352781	-0.08027	0.512049	0.120075	0.325728	0.141103	0.247488	0.0709548	0.562347	0.255983	0.0337519	0.173984	0.15279	-0.0526327	0.667552	0.0244503	0.841935	0.13024	0.286135	0.121832	0.318646	0.0885833	0.469182	0.0842916	0.491066	0.155351	0.202443	0.28044	0.0195958	0.188024	0.121827	-0.106009	0.385977	0.149457	0.22031	0.211087	0.0816722	0.0986126	0.420162	0.0741612	0.544774	0.198556	0.101939
ADAM6	NA	6.87835	47.306	NA	lightcyan1	-0.0189959	0.876882	-0.147466	0.226589	0.195436	0.107547	0.00700139	0.954469	-0.0472409	0.699898	-0.0284931	0.816224	-0.129032	0.290666	-0.148543	0.22318	-0.257199	0.0328875	-0.172051	0.157473	-0.183579	0.131061	-0.159569	0.190306	-0.226973	0.0607244	-0.288779	0.0161078	-0.205793	0.0898053	-0.22764	0.0599505	-0.237641	0.0492763	-0.18875	0.120368	-0.181993	0.134483	-0.0790767	0.518362	-0.165068	0.175282	-0.159296	0.191074
ADAM7	NA	6.81938	46.9004	NA	coral	-0.0698032	0.568724	0.294162	0.0141514	0.304858	0.0108647	0.185569	0.126865	0.169295	0.164335	0.101175	0.408126	0.0804743	0.510972	-0.307563	0.0101471	-0.232007	0.0550795	-0.0936643	0.443971	-0.151476	0.214071	-0.241211	0.0458648	-0.172683	0.15593	-0.10504	0.390359	0.0729936	0.551142	0.0245583	0.841246	0.0804151	0.511284	0.0484445	0.692628	0.108361	0.375465	0.0946525	0.439157	0.0114849	0.925378	0.0866321	0.479066
ADAM8	NA	6.9249	47.6262	NA	brown2	0.0374694	0.759859	0.282254	0.0187865	0.284124	0.0179824	0.230557	0.0566592	0.24647	0.0411971	0.244208	0.0431544	0.30949	0.00966123	-0.0309335	0.800795	-0.0905523	0.459321	0.0263798	0.829642	-0.0515732	0.673862	-0.0214981	0.860817	0.081477	0.505704	0.115579	0.344297	0.0591143	0.629457	0.141675	0.245555	0.282676	0.0186025	0.277681	0.0208835	0.150744	0.216319	0.248817	0.0392444	0.226774	0.0609569	0.202664	0.0949031
ADAM9	turquoise	7.2102	49.5883	darkviolet	darkviolet	0.519611	4.75735e-06	0.497512	1.36671e-05	0.0927701	0.448352	0.442742	0.000139311	0.312768	0.00888152	0.503162	1.05078e-05	0.46123	6.64684e-05	0.367313	0.00190478	0.320843	0.00719047	0.471232	4.3744e-05	0.447806	0.000114229	0.354831	0.0027752	0.481442	2.81539e-05	0.596804	6.22939e-08	0.533998	2.29768e-06	0.656139	9.35167e-10	0.48007	2.98954e-05	0.559979	5.65052e-07	0.650997	1.39574e-09	0.345001	0.00369438	0.480996	2.87093e-05	0.526114	3.43783e-06
ADAMDEC1	NA	6.8358	47.0133	NA	NA	-0.128071	0.294303	-0.0513009	0.675488	0.0121866	0.920834	-0.109203	0.371743	-0.0624599	0.610156	-0.123675	0.311323	-0.0779146	0.524547	-0.0493525	0.687162	0.0479066	0.695873	-0.0707696	0.563371	0.0665886	0.586699	-0.0293671	0.81069	-0.0355012	0.772123	0.0597777	0.625609	0.203337	0.093789	0.200425	0.0986894	0.207428	0.0872284	0.144484	0.236224	0.0313487	0.798177	-0.0531865	0.664262	-0.0764176	0.532569	-0.0502195	0.681958
ADAMTS1	NA	7.37346	50.7111	red	red	-0.254465	0.0348583	-0.403327	0.000589736	-0.191697	0.11458	-0.0747503	0.541574	-0.318567	0.00763582	-0.246032	0.0415699	-0.369114	0.00180185	-0.344804	0.00371524	-0.386741	0.0010287	-0.435909	0.00018121	-0.548675	1.05546e-06	-0.387685	0.000997412	-0.554112	7.83746e-07	-0.580041	1.75785e-07	-0.359143	0.00244092	-0.441272	0.000147489	-0.453611	9.0633e-05	-0.279557	0.0200004	-0.446742	0.000119125	-0.543478	1.39606e-06	-0.522338	4.15479e-06	-0.449313	0.000107614
ADAMTS10	NA	6.84748	47.0936	NA	orangered3	-0.0473827	0.699039	-0.100958	0.409139	-0.205711	0.0899357	-0.0171915	0.888498	-0.229603	0.0577192	-0.115503	0.344619	-0.14687	0.228493	-0.0325656	0.790518	-0.0562661	0.646086	-0.101873	0.404882	-0.153783	0.207092	-0.143132	0.240685	-0.0450209	0.713376	-0.168321	0.166812	-0.183967	0.130236	-0.187574	0.122739	-0.153897	0.206751	-0.0411567	0.737044	-0.206417	0.088814	-0.24283	0.0443839	-0.0913082	0.455566	-0.198705	0.101677
ADAMTS12	NA	6.73086	46.2916	NA	NA	0.0330679	0.787362	-0.152304	0.211546	-0.119942	0.326268	-0.00111496	0.992745	0.0189246	0.877341	0.0258591	0.832955	-0.0420864	0.731327	0.0195521	0.873306	0.0325334	0.79072	0.0851084	0.48686	0.0364266	0.76635	0.0240772	0.844317	0.000996508	0.993516	0.0982153	0.422046	0.024384	0.842358	0.0832296	0.496563	-0.14108	0.247564	-0.0290556	0.812661	0.0102072	0.93366	0.0437687	0.721017	0.0342215	0.780127	-0.0200107	0.87036
ADAMTS13	NA	6.84518	47.0778	NA	NA	-0.110323	0.366831	0.102417	0.402366	-0.0814591	0.505797	-0.03514	0.77438	-0.0530001	0.665368	-0.105177	0.389737	-0.0387757	0.751752	0.106223	0.385014	0.0892205	0.465979	-0.0663124	0.588255	0.156232	0.199864	0.0862613	0.480956	0.00629377	0.959066	0.08591	0.482751	0.0913151	0.455532	-0.0185598	0.879687	0.121607	0.319546	-0.000543161	0.996466	0.0102749	0.933221	0.0132204	0.914142	-0.0253727	0.836053	0.0317323	0.79576
ADAMTS14	NA	6.71287	46.1679	NA	thistle2	0.172871	0.155473	-0.0699435	0.567945	-0.15371	0.207311	-0.0664635	0.587404	-0.203857	0.0929333	-0.0880571	0.471837	-0.11647	0.340566	0.139785	0.251975	0.32161	0.00704556	0.171583	0.158624	0.250861	0.0376069	0.189719	0.118442	0.0558441	0.648564	0.239903	0.0470915	0.195827	0.106831	0.129715	0.288098	-0.0566715	0.643708	-0.0254261	0.835713	-0.0604773	0.621563	0.0253521	0.836185	-0.114667	0.348146	0.0613198	0.616704
ADAMTS15	NA	6.95782	47.8525	NA	lightyellow	0.0726063	0.553262	-0.10532	0.389088	0.227226	0.0604305	0.332098	0.00530662	0.149184	0.221165	0.309099	0.00975812	0.204825	0.0913588	-0.0499293	0.683699	-0.119577	0.32775	-0.030134	0.805841	0.0767334	0.530871	-0.00760151	0.950571	0.00542399	0.964719	-0.026769	0.827166	0.131033	0.283184	0.033863	0.782373	0.0045083	0.970673	0.0612657	0.617016	0.00788112	0.948755	0.00489446	0.968162	0.0273339	0.823578	0.156481	0.199139
ADAMTS16	NA	6.84003	47.0424	NA	cyan	0.00121224	0.992113	0.0470273	0.70119	0.217371	0.0727883	0.130387	0.285586	0.127348	0.29706	0.145905	0.2316	0.124756	0.30708	-0.302496	0.0115271	-0.282581	0.0186435	-0.0943613	0.440572	-0.250027	0.0382684	-0.286498	0.0170042	-0.203217	0.0939873	-0.0971771	0.426992	0.151788	0.213116	-0.0492449	0.687809	0.0459668	0.707622	-0.109161	0.371929	-0.03204	0.793823	-0.221113	0.0678776	-0.0229906	0.851261	0.0660132	0.589944
ADAMTS17	NA	6.96246	47.8845	NA	darkseagreen4	0.0929229	0.447601	0.0440649	0.719207	-0.0879152	0.472554	-0.163513	0.17944	-0.0151005	0.901988	-0.132615	0.27736	-0.132144	0.279086	0.296692	0.0133049	0.175997	0.148022	0.151742	0.213258	0.0480548	0.694979	0.115511	0.344585	0.239535	0.0474416	0.128707	0.291891	-0.134603	0.270159	-0.0216299	0.859972	0.0441621	0.718614	0.06133	0.616646	-0.00590326	0.961604	0.0932043	0.446222	0.0058449	0.961983	-0.125532	0.304057
ADAMTS18	NA	6.97241	47.9529	NA	NA	-0.0544027	0.65706	-0.0175354	0.886283	0.18861	0.120648	0.0177064	0.885181	0.18014	0.138562	0.0439127	0.720137	0.0894229	0.464964	-0.0272474	0.824127	-0.00735668	0.952161	-0.00620672	0.959632	-0.069412	0.570897	-0.0329946	0.787822	-0.0929885	0.44728	-0.0481882	0.694174	-0.184373	0.129374	-0.226595	0.0611674	0.0460875	0.706889	-0.0529475	0.665681	0.0366236	0.765123	0.170577	0.161117	0.0292578	0.811381	-0.00938512	0.938993
ADAMTS19	NA	7.02403	48.3079	NA	sienna3	-0.41537	0.000386576	-0.17351	0.153928	-0.198191	0.102582	-0.43245	0.000206575	-0.298536	0.012716	-0.466944	5.2421e-05	-0.325299	0.00638396	-0.0568974	0.642384	-0.0392273	0.748956	-0.2592	0.0315044	-0.106601	0.383316	-0.0488077	0.69044	-0.139517	0.252897	-0.244777	0.0426547	-0.400766	0.000643869	-0.375622	0.00147032	-0.304856	0.0108653	-0.204695	0.0915696	-0.262254	0.0294875	-0.139776	0.252005	-0.270882	0.0243679	-0.444127	0.00013199
ADAMTS2	NA	6.89494	47.4201	NA	NA	0.0386695	0.75241	-0.0319075	0.794657	0.058232	0.634589	-0.108143	0.37643	0.0180792	0.88278	-0.0328853	0.788509	-0.0767158	0.530966	-0.122784	0.314849	-0.0321447	0.793164	-0.067913	0.579262	-0.161477	0.184991	-0.0958872	0.433183	-0.144323	0.236754	-0.0231453	0.850271	0.024826	0.839539	-0.0633887	0.604844	-0.0312783	0.798621	-0.0490477	0.688995	-0.00131277	0.991458	0.0232405	0.849663	-0.0161227	0.89539	0.0236988	0.846734
ADAMTS20	NA	6.86774	47.233	NA	NA	0.0789768	0.518892	-0.00210365	0.986313	0.230649	0.0565582	0.190651	0.116609	0.0156518	0.898429	0.149616	0.219815	0.0600607	0.623971	-0.00658137	0.957197	-0.0740331	0.545471	-0.0389496	0.750675	0.01969	0.87242	-0.0456058	0.709816	-0.0138204	0.910261	0.0380137	0.756478	0.243266	0.0439913	0.19892	0.101298	0.0477195	0.697003	0.183382	0.131484	0.10972	0.369472	-0.0683714	0.576698	0.082344	0.501171	0.0266602	0.827858
ADAMTS3	blue	7.09184	48.7742	blue	blue	-0.612323	2.25813e-08	-0.491337	1.81191e-05	-0.366791	0.00193556	-0.658989	7.46541e-10	-0.534776	2.20678e-06	-0.572749	2.71158e-07	-0.626321	8.61639e-09	-0.243679	0.0436227	-0.218572	0.0711824	-0.441963	0.00014359	-0.343006	0.003911	-0.298589	0.0126994	-0.499583	1.24185e-05	-0.498288	1.31859e-05	-0.493633	1.63257e-05	-0.570897	3.02203e-07	-0.566372	3.9277e-07	-0.63116	6.10657e-09	-0.665696	4.35131e-10	-0.46602	5.44885e-05	-0.548999	1.03706e-06	-0.598926	5.43944e-08
ADAMTS4	NA	6.85068	47.1157	NA	greenyellow	0.209836	0.0835401	0.26174	0.0298193	0.232089	0.0549905	0.304417	0.0109858	0.305249	0.0107584	0.311428	0.00919339	0.210863	0.082004	0.21782	0.0721848	0.178267	0.142782	0.234689	0.0522508	0.3149	0.00840423	0.19793	0.103046	0.139459	0.253095	0.350609	0.00314148	0.419177	0.000337149	0.289578	0.0158033	0.251668	0.0369763	0.215297	0.0756313	0.247399	0.040415	0.312868	0.00885846	0.284358	0.017884	0.279679	0.0199439
ADAMTS5	turquoise	7.16571	49.2823	green	green	0.400757	0.000644058	0.287044	0.0167859	0.102021	0.404198	0.397211	0.000726464	0.175561	0.149046	0.262854	0.0291046	0.313442	0.0087282	0.330878	0.00548713	0.43214	0.000208993	0.537283	1.93668e-06	0.45243	9.50316e-05	0.381962	0.00120121	0.580948	1.66442e-07	0.592578	8.13654e-08	0.465679	5.52704e-05	0.59306	7.89411e-08	0.532429	2.49154e-06	0.584612	1.33245e-07	0.664435	4.8213e-10	0.392052	0.000863521	0.487356	2.16695e-05	0.420261	0.000324172
ADAMTS6	turquoise	7.27837	50.0572	turquoise	turquoise	0.675737	1.88912e-10	0.586077	1.21807e-07	0.373646	0.00156461	0.586986	1.15191e-07	0.614126	1.99985e-08	0.62007	1.33267e-08	0.67099	2.81397e-10	0.504546	9.84546e-06	0.536331	2.03538e-06	0.713354	6.06845e-12	0.609214	2.77933e-08	0.595699	6.68233e-08	0.718071	3.79261e-12	0.755566	6.24863e-14	0.543051	1.42821e-06	0.689037	5.94293e-11	0.630408	6.44462e-09	0.679904	1.32346e-10	0.725969	1.6896e-12	0.736843	5.29595e-13	0.73349	7.61891e-13	0.760568	3.41705e-14
ADAMTS7	NA	6.8801	47.318	NA	NA	-0.0335318	0.78445	0.0949162	0.437877	-0.0892773	0.465694	-0.0764773	0.532248	-0.134045	0.272167	-0.115441	0.344877	-0.0586699	0.632039	-0.0345103	0.778318	-0.00372393	0.975773	-0.0975951	0.424997	-0.138184	0.257503	-0.0952405	0.436306	-0.056999	0.641789	-0.0608191	0.61959	-0.136636	0.262924	-0.0897471	0.46334	-0.0604459	0.621744	0.0531427	0.664522	-0.104341	0.393536	-0.0619725	0.612952	-0.0507326	0.678885	-0.0925031	0.449665
ADAMTS8	blue	7.92375	54.4958	blue	blue	-0.717282	4.1054e-12	-0.610295	2.5864e-08	-0.410797	0.00045467	-0.723044	2.28681e-12	-0.680701	1.23558e-10	-0.729458	1.17151e-12	-0.762949	2.55044e-14	-0.387631	0.000999169	-0.396371	0.000747358	-0.64869	1.66635e-09	-0.525499	3.54607e-06	-0.480059	2.99098e-05	-0.645948	2.05294e-09	-0.728636	1.27779e-12	-0.636116	4.26533e-09	-0.721735	2.61534e-12	-0.681312	1.17191e-10	-0.751096	1.05876e-13	-0.806474	6.12359e-17	-0.670252	2.99169e-10	-0.741827	3.05245e-13	-0.799926	1.66598e-16
ADAMTS9	turquoise	8.21601	56.5058	turquoise	turquoise	0.671915	2.60511e-10	0.599392	5.27925e-08	0.348444	0.00334554	0.732366	8.59705e-13	0.646174	2.01805e-09	0.706658	1.16389e-11	0.710306	8.18076e-12	0.398521	0.000694983	0.413081	0.000419401	0.656066	9.40526e-10	0.553993	7.8893e-07	0.470322	4.54653e-05	0.646099	2.02958e-09	0.711711	7.13178e-12	0.66763	3.71467e-10	0.731765	9.1678e-13	0.689618	5.64189e-11	0.765393	1.88209e-14	0.82091	5.85555e-18	0.640956	2.9857e-09	0.728932	1.23846e-12	0.785084	1.41279e-15
ADAMTSL1	NA	6.84249	47.0594	NA	NA	-0.00190671	0.987594	0.153968	0.206541	0.0161781	0.895032	0.204088	0.0925554	0.225232	0.0627832	0.156271	0.199751	0.240956	0.046102	-0.0739811	0.545754	-0.0381265	0.755778	-0.0480916	0.694757	0.0466228	0.703641	0.0350176	0.775145	0.0630188	0.606957	0.0285296	0.815993	0.0987745	0.419395	0.0810712	0.507832	0.117491	0.33632	0.100502	0.411269	-0.0492312	0.687892	0.107808	0.377922	0.22937	0.0579809	0.196803	0.105062
ADAMTSL2	NA	9.65007	66.3685	NA	tan	0.377196	0.00139886	0.243578	0.0437126	0.418626	0.000343919	0.427146	0.000251845	0.544345	1.33288e-06	0.437578	0.000170022	0.337577	0.00455849	-0.219935	0.0693945	-0.322663	0.00685083	-0.115563	0.344365	-0.279017	0.0202513	-0.250234	0.038103	-0.0210321	0.863805	-0.012977	0.915717	0.215844	0.074873	0.0687399	0.574641	0.0777237	0.525567	0.243835	0.0434846	0.208539	0.0855109	0.0772892	0.527891	0.135547	0.266782	0.208931	0.0849105
ADAMTSL3	turquoise	7.36602	50.6599	turquoise	turquoise	0.44685	0.00011862	0.389024	0.000954501	0.359771	0.00239542	0.581922	1.56928e-07	0.56909	3.35713e-07	0.627899	7.70656e-09	0.586381	1.19559e-07	0.21909	0.070499	0.183243	0.131781	0.481136	2.85333e-05	0.347699	0.0034184	0.291409	0.0151246	0.315176	0.00834421	0.546031	1.21756e-06	0.502452	1.08634e-05	0.420887	0.000316878	0.492878	1.68967e-05	0.567824	3.61242e-07	0.589963	9.5808e-08	0.524844	3.66502e-06	0.475778	3.60129e-05	0.614367	1.96755e-08
ADAMTSL4	NA	6.96469	47.8998	NA	mediumpurple2	0.164191	0.177619	0.046855	0.702234	-0.112364	0.357974	0.0220549	0.857249	0.0249498	0.838749	0.0608204	0.619582	-0.110998	0.363887	0.234479	0.0524679	-0.0394551	0.747546	-0.0426362	0.727952	0.0319983	0.794085	0.141484	0.246199	-0.00685161	0.955442	-0.131217	0.282505	-0.131275	0.282288	0.0301237	0.805906	-0.0545731	0.656053	-0.136797	0.262356	-0.144504	0.236161	-0.11296	0.355416	-0.0592831	0.628477	-0.10935	0.371095
ADAMTSL5	NA	6.98425	48.0344	NA	palevioletred2	-0.0224978	0.854414	-0.0959578	0.432843	0.0423587	0.729655	0.0336607	0.783642	-0.0172945	0.887835	0.0690226	0.573065	-0.0266252	0.828081	-0.028405	0.816782	-0.232381	0.0546774	-0.220691	0.0684171	-0.0661057	0.589422	-0.0950506	0.437226	-0.136231	0.264355	-0.256494	0.0333861	-0.0360184	0.768895	-0.146563	0.229479	-0.302133	0.0116317	-0.0302061	0.805386	-0.0119989	0.922049	-0.184093	0.129967	-0.280526	0.0195567	-0.119586	0.327714
ADAP1	NA	8.19982	56.3944	blue	blue	-0.652716	1.22189e-09	-0.591042	8.95768e-08	-0.401058	0.000637478	-0.683531	9.663e-11	-0.616376	1.71672e-08	-0.677987	1.55995e-10	-0.688309	6.34088e-11	-0.398631	0.000692379	-0.387396	0.00100691	-0.640447	3.10068e-09	-0.507914	8.3932e-06	-0.450989	0.00010067	-0.673864	2.21262e-10	-0.705479	1.30291e-11	-0.611997	2.30816e-08	-0.737157	5.11693e-13	-0.67438	2.1186e-10	-0.737795	4.77128e-13	-0.810889	3.0513e-17	-0.645694	2.09283e-09	-0.726669	1.57061e-12	-0.764772	2.03385e-14
ADAP2	turquoise	9.21447	63.3727	turquoise	turquoise	0.740773	3.43339e-13	0.649528	1.56271e-09	0.446218	0.000121604	0.730415	1.05857e-12	0.710011	8.41925e-12	0.754914	6.75307e-14	0.776711	4.38701e-15	0.389834	0.000929357	0.357832	0.00253856	0.63691	4.02453e-09	0.495941	1.46909e-05	0.461749	6.50621e-05	0.661713	6.00561e-10	0.689396	5.75504e-11	0.601705	4.54789e-08	0.698188	2.58583e-11	0.674757	2.0524e-10	0.739397	3.99929e-13	0.799328	1.82208e-16	0.688125	6.44566e-11	0.746993	1.70134e-13	0.826219	2.34086e-18
ADAR	NA	6.79512	46.7336	NA	NA	-0.0845028	0.489977	0.0412605	0.736405	0.0811067	0.507646	0.10907	0.37233	-0.0150011	0.902631	0.0663932	0.5878	0.121352	0.320569	-0.177366	0.144846	-0.113312	0.353907	-0.0574071	0.639403	0.045706	0.709207	-0.0462439	0.70594	-0.0564105	0.645238	0.0119109	0.922619	0.061812	0.613874	0.0675687	0.581192	0.121819	0.318696	0.134237	0.271476	0.108411	0.375244	0.0452919	0.711726	0.106702	0.382862	-0.00241655	0.984277
ADARB1	NA	6.72591	46.2576	NA	darkviolet	0.0872795	0.475774	0.160056	0.18894	-0.0154229	0.899907	0.137706	0.259167	0.042855	0.72661	0.209499	0.0840486	0.123425	0.312311	0.142753	0.241947	-0.0259144	0.832603	0.0394378	0.747653	0.15005	0.218464	0.0435639	0.72227	0.00273362	0.982215	0.0858747	0.482932	0.155874	0.200908	0.0548664	0.654322	0.0578595	0.636761	0.0793427	0.516951	0.198762	0.101576	0.0398842	0.744894	0.0203174	0.868391	0.040924	0.738478
ADARB2	NA	7.88341	54.2183	turquoise	turquoise	0.55772	6.41384e-07	0.352163	0.00300195	0.342636	0.00395233	0.490019	1.92295e-05	0.605005	3.66857e-08	0.639673	3.28376e-09	0.607284	3.15825e-08	0.205039	0.0910133	0.180423	0.137933	0.313917	0.00862136	0.330478	0.00554747	0.176473	0.146912	0.441684	0.000145153	0.437131	0.000172955	0.596836	6.21662e-08	0.520564	4.53809e-06	0.475308	3.6749e-05	0.553028	8.32028e-07	0.54656	1.18341e-06	0.418787	0.000341926	0.47284	4.08478e-05	0.625778	8.9529e-09
ADAT1	NA	8.622	59.298	magenta	magenta	0.32826	0.00589316	0.184831	0.128408	-0.09238	0.450271	0.0254341	0.835662	0.0371174	0.762049	0.159847	0.189525	0.177514	0.144505	0.722179	2.49926e-12	0.628408	7.43283e-09	0.68123	1.18028e-10	0.689153	5.8814e-11	0.751646	9.92856e-14	0.557679	6.42876e-07	0.558267	6.22054e-07	0.147106	0.227737	0.336157	0.00474286	0.262213	0.0295141	0.373965	0.00154904	0.351337	0.00307544	0.503199	1.04896e-05	0.231253	0.0558968	0.339752	0.0042885
ADAT2	NA	7.02816	48.3363	NA	NA	0.22567	0.0622595	0.0584828	0.633128	0.0684959	0.576003	0.0665788	0.586754	0.140464	0.249655	0.125536	0.304043	0.140068	0.251007	0.153689	0.207375	-0.0109108	0.929099	-0.0332016	0.786522	0.0187935	0.878184	0.103138	0.399045	0.116563	0.340178	0.0913929	0.455147	-0.115325	0.345368	-0.0515179	0.674193	-0.122915	0.314329	0.100276	0.412326	-0.0904949	0.459607	0.139133	0.254215	0.0710421	0.561865	0.0754733	0.53766
ADAT3	NA	7.12711	49.0169	NA	brown2	0.248826	0.039237	0.312236	0.00900425	0.245886	0.0416948	0.433405	0.00019926	0.367778	0.00187769	0.400483	0.000650101	0.42792	0.000244719	0.120172	0.325333	0.105423	0.388625	0.301834	0.0117189	0.211435	0.0811582	0.195926	0.106651	0.157142	0.197224	0.251316	0.0372502	0.395336	0.000773812	0.397396	0.000721956	0.31136	0.00920931	0.300033	0.0122546	0.422043	0.000303818	0.280058	0.0197697	0.227142	0.0605284	0.408412	0.000494372
ADC	NA	8.55508	58.8377	NA	darkmagenta	-0.146412	0.229962	-0.183992	0.130183	-0.0415194	0.734812	0.0273562	0.823436	0.0476122	0.697652	0.14499	0.234569	0.0878395	0.472937	-0.181385	0.135811	-0.215029	0.0760042	-0.118857	0.330692	-0.0423397	0.729771	-0.119589	0.327703	-0.228514	0.0589494	-0.124855	0.306695	0.165397	0.174411	-0.181939	0.134599	-0.169865	0.162899	-0.0433895	0.723337	-0.154957	0.203603	-0.111843	0.360224	-0.136993	0.261666	-0.0987986	0.419281
ADCK1	NA	8.45576	58.1547	NA	lightpink3	0.172942	0.155302	0.0928917	0.447755	0.182589	0.133188	0.240684	0.0463563	0.177655	0.144181	0.300886	0.0119983	0.25355	0.0355398	0.0415587	0.73457	0.035001	0.775249	0.154804	0.204058	0.141857	0.244945	0.0399366	0.74457	0.0683532	0.5768	0.144622	0.235774	0.280006	0.0197939	0.151983	0.212521	0.270365	0.0246518	0.314502	0.00849171	0.355416	0.0027276	0.208497	0.0855746	0.0313793	0.797984	0.175431	0.149352
ADCK2	NA	9.92055	68.2288	firebrick4	firebrick4	-0.154039	0.206328	-0.233897	0.053073	-0.0648223	0.596684	-0.27897	0.020273	-0.0995136	0.415907	-0.0287343	0.814695	-0.0179285	0.88375	0.0463719	0.705163	-0.0828614	0.498476	-0.133407	0.274477	0.0513888	0.674963	0.121876	0.318471	-0.162548	0.182055	-0.179303	0.140436	-0.246545	0.0411334	-0.225129	0.0629061	-0.27148	0.0240431	-0.26887	0.0254889	-0.372566	0.00161848	-0.00344702	0.977574	-0.166485	0.171553	-0.180195	0.13844
ADCK4	NA	8.4947	58.4225	NA	brown	0.316991	0.00795826	0.365944	0.00198649	0.233581	0.0534041	0.425748	0.000265206	0.232248	0.05482	0.273519	0.0229619	0.402986	0.000596699	0.106918	0.381893	0.173697	0.153478	0.336891	0.00464672	0.149254	0.220947	0.146095	0.230986	0.27544	0.0219816	0.338899	0.00439269	0.195734	0.107001	0.358663	0.00247627	0.414742	0.000395349	0.417218	0.000361808	0.477911	3.28408e-05	0.367019	0.00192207	0.328961	0.00578185	0.378948	0.00132304
ADCK5	NA	7.44441	51.1991	NA	orangered3	-0.389703	0.000933356	-0.273109	0.0231758	-0.0851573	0.486609	-0.314204	0.00855763	-0.216406	0.0741004	-0.406254	0.000532974	-0.292855	0.0146065	-0.262916	0.0290655	-0.266988	0.0265767	-0.308376	0.00993967	-0.432861	0.000203393	-0.319158	0.00751787	-0.382746	0.00117124	-0.358784	0.00246735	-0.371769	0.00165923	-0.479039	3.12692e-05	-0.259054	0.0316033	-0.286247	0.0171053	-0.351406	0.00306926	-0.318881	0.00757287	-0.242499	0.0446835	-0.366549	0.00194998
ADCY1	blue	8.49796	58.4449	blue	blue	-0.675853	1.8706e-10	-0.606413	3.34478e-08	-0.45172	9.77743e-05	-0.705	1.3638e-11	-0.68563	8.03852e-11	-0.711571	7.23058e-12	-0.717371	4.06902e-12	-0.363105	0.00216603	-0.374797	0.00150906	-0.620442	1.29894e-08	-0.525969	3.46303e-06	-0.427704	0.000246687	-0.656542	9.05996e-10	-0.71092	7.70551e-12	-0.658708	7.63398e-10	-0.715231	5.0389e-12	-0.657498	8.40149e-10	-0.732904	8.1144e-13	-0.814343	1.74674e-17	-0.667418	3.77984e-10	-0.717386	4.0631e-12	-0.796462	2.78735e-16
ADCY10	NA	6.78545	46.6671	NA	NA	0.0440342	0.719395	0.0167407	0.891404	-0.0901477	0.461339	-0.0401326	0.743359	-0.0303593	0.804418	-0.0915383	0.454427	0.00865399	0.943737	0.0268707	0.82652	0.148432	0.223527	-0.0527752	0.666704	0.0597927	0.625523	0.124262	0.309015	-0.0315394	0.796975	-0.0601832	0.623262	0.0137187	0.910919	0.0965416	0.430036	-0.0553834	0.651275	-0.117039	0.338196	-0.00284796	0.981471	0.0433059	0.723848	0.0707678	0.563381	-0.0396263	0.746487
ADCY2	blue	7.70605	52.9985	blue	blue	-0.672368	2.50837e-10	-0.618785	1.45595e-08	-0.437167	0.000172714	-0.73277	8.23205e-13	-0.659446	7.19869e-10	-0.714028	5.67735e-12	-0.737312	5.03115e-13	-0.389846	0.00092898	-0.378359	0.00134812	-0.642497	2.66151e-09	-0.519348	4.8196e-06	-0.447609	0.00011512	-0.690741	5.10157e-11	-0.710115	8.33442e-12	-0.620113	1.32872e-08	-0.743988	2.39442e-13	-0.712263	6.75578e-12	-0.742668	2.77792e-13	-0.812229	2.46082e-17	-0.655649	9.71889e-10	-0.769628	1.10203e-14	-0.790061	7.03214e-16
ADCY3	blue	10.5272	72.4011	blue	blue	-0.682601	1.04787e-10	-0.592999	7.92412e-08	-0.376872	0.00141332	-0.714324	5.51338e-12	-0.668611	3.42643e-10	-0.739921	3.77398e-13	-0.739034	4.16329e-13	-0.430743	0.000220255	-0.412215	0.000432473	-0.6854	8.2031e-11	-0.584036	1.38009e-07	-0.500243	1.20434e-05	-0.655424	9.89185e-10	-0.733272	7.80021e-13	-0.667805	3.66166e-10	-0.758123	4.59783e-14	-0.697924	2.65001e-11	-0.72446	1.97618e-12	-0.824791	3.00478e-18	-0.668317	3.51041e-10	-0.756366	5.67937e-14	-0.814382	1.73591e-17
ADCY4	NA	7.3963	50.8682	NA	red	-0.363122	0.00216496	-0.163334	0.179924	-0.129043	0.290622	-0.292251	0.0148209	-0.342106	0.00401237	-0.358627	0.00247893	-0.245824	0.0417484	-0.402312	0.000610684	-0.426553	0.000257441	-0.418057	0.000351058	-0.528544	3.0396e-06	-0.475472	3.64899e-05	-0.470446	4.52265e-05	-0.484401	2.47124e-05	-0.33653	0.00469384	-0.383368	0.00114794	-0.289131	0.0159728	-0.366892	0.00192957	-0.452725	9.39165e-05	-0.444349	0.000130849	-0.424096	0.000281835	-0.498646	1.29695e-05
ADCY5	blue	7.22183	49.6683	blue	blue	-0.535584	2.11612e-06	-0.423058	0.000292755	-0.264183	0.028271	-0.447614	0.000115098	-0.420203	0.000324851	-0.370613	0.00172003	-0.423362	0.000289523	-0.364019	0.00210673	-0.409689	0.000472744	-0.576087	2.22656e-07	-0.376831	0.00141517	-0.384726	0.00109853	-0.453566	9.07965e-05	-0.561481	5.19138e-07	-0.381916	0.001203	-0.455183	8.5066e-05	-0.554238	7.78329e-07	-0.483822	2.53538e-05	-0.578752	1.89927e-07	-0.529068	2.95951e-06	-0.435336	0.000185201	-0.493275	1.65942e-05
ADCY6	NA	8.50157	58.4697	red	red	-0.48186	2.76421e-05	-0.37305	0.00159416	-0.134949	0.268917	-0.390083	0.000921721	-0.349829	0.00321366	-0.415182	0.000389181	-0.480439	2.94166e-05	-0.364523	0.00207461	-0.348871	0.00330441	-0.448407	0.000111546	-0.447526	0.000115497	-0.393723	0.000816774	-0.64755	1.81777e-09	-0.605338	3.58935e-08	-0.384823	0.00109505	-0.596249	6.4533e-08	-0.464703	5.75644e-05	-0.535138	2.16577e-06	-0.657058	8.69835e-10	-0.516959	5.42078e-06	-0.627321	8.02862e-09	-0.561619	5.15105e-07
ADCY7	turquoise	7.93073	54.5437	turquoise	turquoise	0.602597	4.29226e-08	0.513856	6.30679e-06	0.31821	0.00770789	0.679881	1.32611e-10	0.590913	9.02997e-08	0.688993	5.96622e-11	0.673202	2.33919e-10	0.343389	0.00386855	0.254045	0.03517	0.452291	9.55622e-05	0.413412	0.000414499	0.426815	0.000254958	0.589421	9.90877e-08	0.498071	1.33189e-05	0.422747	0.00029611	0.49789	1.34304e-05	0.509906	7.63098e-06	0.677782	1.58757e-10	0.652968	1.19815e-09	0.569678	3.24437e-07	0.570808	3.03786e-07	0.726339	1.62574e-12
ADCY8	turquoise	8.49151	58.4005	turquoise	turquoise	0.641631	2.83941e-09	0.547242	1.14063e-06	0.40411	0.000574036	0.671277	2.7476e-10	0.628277	7.50247e-09	0.647017	1.89294e-09	0.656185	9.31774e-10	0.370996	0.00169968	0.415414	0.000385978	0.639614	3.29811e-09	0.549707	9.97887e-07	0.428185	0.000242323	0.607363	3.14177e-08	0.714882	5.21643e-12	0.728305	1.32306e-12	0.698339	2.54995e-11	0.692813	4.23131e-11	0.682008	1.10337e-10	0.794071	3.95339e-16	0.60392	3.93806e-08	0.68911	5.90422e-11	0.760811	3.31714e-14
ADCY9	blue	8.0293	55.2217	blue	blue	-0.655763	9.63172e-10	-0.596975	6.16203e-08	-0.38996	0.000925496	-0.638175	3.66752e-09	-0.655373	9.93153e-10	-0.653688	1.13292e-09	-0.69683	2.93147e-11	-0.345866	0.00360384	-0.36934	0.00178931	-0.628437	7.41755e-09	-0.474981	3.72683e-05	-0.41849	0.000345611	-0.613114	2.14114e-08	-0.68888	6.02666e-11	-0.65892	7.50662e-10	-0.691263	4.86742e-11	-0.707463	1.07723e-11	-0.689303	5.80324e-11	-0.773738	6.4843e-15	-0.631134	6.11791e-09	-0.692533	4.34001e-11	-0.741128	3.30015e-13
ADCYAP1	blue	7.33522	50.4481	blue	blue	-0.667157	3.86144e-10	-0.600872	4.79933e-08	-0.476034	3.56166e-05	-0.706576	1.17308e-11	-0.681542	1.14887e-10	-0.681634	1.13973e-10	-0.695931	3.18418e-11	-0.383526	0.0011421	-0.384216	0.00111686	-0.627028	8.19697e-09	-0.51773	5.21951e-06	-0.426169	0.000261119	-0.640989	2.97843e-09	-0.697912	2.65282e-11	-0.635189	4.56363e-09	-0.689789	5.55636e-11	-0.666408	4.10568e-10	-0.714998	5.1569e-12	-0.788614	8.63001e-16	-0.663336	5.2695e-10	-0.711229	7.47642e-12	-0.769314	1.14712e-14
ADCYAP1R1	turquoise	6.93899	47.723	lightcoral	lightcoral	0.497465	1.36968e-05	0.35186	0.00302869	0.335067	0.00488879	0.545219	1.27189e-06	0.410216	0.000464074	0.505846	9.25894e-06	0.497859	1.34497e-05	0.290892	0.0153135	0.376343	0.00143719	0.522145	4.19513e-06	0.439452	0.000158223	0.376997	0.00140774	0.394789	0.000788135	0.582519	1.5135e-07	0.498806	1.28737e-05	0.471189	4.38236e-05	0.428626	0.000238379	0.54498	1.28827e-06	0.617702	1.56814e-08	0.557577	6.4655e-07	0.559236	5.89156e-07	0.536019	2.0687e-06
ADD1	NA	13.0321	89.6286	NA	thistle	-0.22753	0.0600775	-0.344531	0.00374439	-0.208273	0.0859193	-0.390354	0.000913524	-0.332713	0.00521744	-0.322406	0.00689789	-0.427577	0.000247852	0.0993944	0.416468	0.135261	0.267802	-0.00801229	0.947903	-0.0132145	0.914181	-0.131017	0.283243	-0.130888	0.283721	-0.0726289	0.553139	-0.0724431	0.554157	-0.214373	0.0769259	-0.175471	0.149257	-0.211357	0.0812737	-0.177092	0.145478	-0.344252	0.00377436	-0.276382	0.0215143	-0.319028	0.00754365
ADD2	NA	6.71273	46.1669	NA	NA	-0.00082505	0.994632	-0.0541031	0.658831	-0.0230571	0.850835	-0.0876792	0.473748	-0.170945	0.1602	-0.0991228	0.417749	0.00817646	0.946837	0.0605553	0.621112	0.0315673	0.796799	0.0507178	0.678974	0.0889203	0.467486	0.0746939	0.54188	0.0140803	0.908581	-0.0031203	0.979699	0.0389829	0.750469	0.183415	0.131412	0.0209096	0.864591	-0.0140407	0.908837	-0.0203505	0.868178	-0.134184	0.271665	-0.0184568	0.88035	-0.101658	0.405882
ADD3	NA	6.80911	46.8298	NA	salmon4	0.106433	0.384068	0.143611	0.239098	0.31066	0.00937632	0.170832	0.16048	0.192545	0.112955	0.284908	0.0176544	0.203837	0.0929664	0.04204	0.731612	-0.102768	0.400745	0.11663	0.339901	-0.00255877	0.983352	-0.0751702	0.539299	0.0196662	0.872573	0.0652133	0.594467	0.138547	0.256243	0.154569	0.204753	0.102295	0.402932	0.0800443	0.51324	0.0938027	0.443295	0.182084	0.134284	0.217688	0.0723622	0.305721	0.0106311
ADH1A	NA	6.97841	47.9942	NA	yellow	0.183262	0.13174	0.00801335	0.947896	0.185787	0.12641	0.197872	0.103149	0.181787	0.134931	0.289818	0.0157129	0.223106	0.0653729	-0.0756537	0.536686	-0.157279	0.196828	-0.00859028	0.944151	0.0247363	0.840111	-0.0752787	0.538712	-0.0363523	0.766813	-0.028357	0.817086	0.144963	0.234658	0.0514532	0.674579	-0.0695912	0.569902	0.0808524	0.508982	0.173317	0.154395	0.00714829	0.953514	-0.0757196	0.53633	0.138711	0.255675
ADH1B	NA	6.80593	46.8079	NA	darkgreen	-0.0132794	0.91376	0.0996125	0.415441	0.155345	0.202462	0.0744236	0.543347	0.0929365	0.447535	0.125599	0.303799	0.268041	0.0259636	-0.0908629	0.457777	0.0343952	0.779039	0.0818514	0.503744	-0.000678933	0.995582	0.0281928	0.818127	0.0853052	0.48585	0.140371	0.249973	0.0572903	0.640085	0.118527	0.332046	0.180363	0.138066	0.115793	0.343401	0.0164071	0.893555	0.112828	0.35598	0.20524	0.0906903	0.217524	0.0725827
ADH1C	NA	6.85472	47.1435	NA	NA	-0.178477	0.142304	0.00432529	0.971863	-0.0296695	0.808777	-0.213231	0.07855	-0.120409	0.324372	-0.07895	0.519034	0.00930486	0.939513	0.00401493	0.973881	-0.112883	0.355747	-0.0549765	0.653672	0.00375147	0.975594	0.052149	0.67043	-0.0557318	0.649225	-0.0826532	0.49956	-0.225065	0.0629837	-0.126237	0.301328	-0.151804	0.213069	-0.071638	0.55858	-0.0922929	0.4507	0.0330022	0.787774	-0.158582	0.193099	-0.151096	0.215235
ADH4	NA	6.78764	46.6821	NA	NA	-0.125654	0.303584	0.061953	0.613064	-0.091459	0.454819	0.0293975	0.810497	-0.0628176	0.608108	-0.0345942	0.777794	0.0651253	0.594966	-0.129723	0.288066	-0.138951	0.254846	-0.0977576	0.424222	-0.13893	0.254915	0.0263641	0.829741	-0.165186	0.174968	-0.183712	0.130778	-0.120829	0.322676	-0.0850589	0.487115	0.0284562	0.816458	-0.0617566	0.614192	0.00325452	0.978826	0.0266783	0.827744	-0.0922146	0.451086	-0.051119	0.676575
ADH5	NA	8.3182	57.2086	mediumorchid	mediumorchid	0.362373	0.00221464	0.40873	0.000488894	0.0214818	0.860921	0.328843	0.00580054	0.196142	0.106257	0.309159	0.00974322	0.337278	0.00459682	0.419014	0.000339133	0.514973	5.97338e-06	0.600548	4.90086e-08	0.560124	5.60465e-07	0.475797	3.59833e-05	0.48294	2.63588e-05	0.701285	1.93749e-11	0.575273	2.33662e-07	0.659423	7.21179e-10	0.561557	5.1692e-07	0.498205	1.32363e-05	0.486454	2.25596e-05	0.44092	0.000149508	0.506329	9.0495e-06	0.450077	0.000104395
ADH6	NA	6.94888	47.7911	NA	NA	0.165597	0.173882	-0.0122864	0.920187	0.014338	0.906915	-0.105715	0.387304	0.0802169	0.512329	0.0282588	0.817709	-0.0140725	0.908631	0.0572549	0.640292	0.034042	0.781251	0.077424	0.527169	0.0363287	0.76696	0.0419857	0.731945	-0.00455418	0.970374	0.0601402	0.623511	0.0802812	0.51199	-0.107161	0.380809	0.0114258	0.925761	-0.0193634	0.874519	0.0169075	0.890329	0.0464159	0.704896	-0.0403024	0.742311	-0.0288191	0.814159
ADH7	NA	6.873	47.2692	NA	darkgreen	0.196025	0.106471	0.227103	0.0605733	0.152631	0.210555	0.126464	0.300453	0.211367	0.0812583	0.180183	0.138468	0.287382	0.0166517	0.131799	0.280357	0.0867741	0.478343	0.131809	0.280318	0.0880904	0.471668	0.186601	0.124728	0.142973	0.241213	0.165759	0.173457	0.00849239	0.944786	0.00583046	0.962077	0.123707	0.311197	0.149138	0.221308	0.183541	0.131144	0.261412	0.0300325	0.239963	0.0470344	0.208439	0.0856637
ADHFE1	turquoise	9.81604	67.51	skyblue2	skyblue2	0.638111	3.6849e-09	0.458307	7.49299e-05	0.378839	0.00132766	0.665901	4.2791e-10	0.539172	1.75389e-06	0.632893	5.39041e-09	0.607201	3.17551e-08	0.314802	0.00842563	0.314172	0.0085647	0.615854	1.77881e-08	0.368273	0.00184927	0.30616	0.0105138	0.550861	9.37043e-07	0.608311	2.95088e-08	0.609231	2.77616e-08	0.651355	1.35767e-09	0.636919	4.02201e-09	0.63902	3.4461e-09	0.697178	2.83906e-11	0.453813	8.9897e-05	0.629299	6.97602e-09	0.655467	9.85816e-10
ADI1	turquoise	7.91703	54.4495	antiquewhite2	antiquewhite2	0.321063	0.00714858	0.35609	0.00267358	0.136302	0.264104	0.450083	0.000104371	0.293949	0.0142248	0.317554	0.00784166	0.335671	0.00480749	0.0859636	0.482477	0.143529	0.23937	0.293093	0.0145227	0.105802	0.386912	0.0337976	0.782783	0.297083	0.0131783	0.336351	0.00471729	0.431924	0.000210699	0.490993	1.84035e-05	0.378132	0.00135788	0.298661	0.0126769	0.489568	1.96245e-05	0.144136	0.237367	0.410389	0.000461252	0.331172	0.00544318
ADIG	NA	6.77857	46.6198	NA	lightsteelblue1	-0.107842	0.377768	-0.0628593	0.607869	-0.0663453	0.58807	-0.0325551	0.790583	-0.0501885	0.682144	-0.0842247	0.491411	-0.0125351	0.918577	-0.114756	0.34777	0.0290168	0.812907	-0.0169162	0.890273	-0.0537523	0.660908	-0.0132378	0.91403	-0.0836557	0.494354	-0.0716775	0.558363	-0.17262	0.156083	-0.0729447	0.55141	-0.0124641	0.919037	-0.129251	0.289842	-0.169218	0.16453	-0.0769461	0.52973	0.0318421	0.795069	-0.112718	0.356452
ADIPOQ	NA	6.95487	47.8323	NA	coral	0.000102224	0.999335	0.0857303	0.483671	0.0809411	0.508516	0.0239757	0.844965	0.0326934	0.789714	0.0506877	0.679154	0.0229291	0.851654	-0.201992	0.0960284	-0.143365	0.239911	-0.147073	0.227845	-0.225307	0.0626938	-0.204631	0.0916724	-0.135724	0.266153	0.0221947	0.856354	0.0197798	0.871844	-0.0678475	0.579629	-0.0178912	0.883991	-0.075356	0.538294	-0.0751015	0.539671	-0.132049	0.279434	0.0986275	0.420091	0.0662627	0.588536
ADIPOR1	blue	9.50453	65.3676	blue	blue	-0.418116	0.000350311	-0.411333	0.00044616	-0.224206	0.0640222	-0.302455	0.0115389	-0.361367	0.002283	-0.343221	0.00388713	-0.382894	0.00116566	-0.266954	0.0265966	-0.23232	0.0547432	-0.372461	0.00162378	-0.211488	0.0810815	-0.2665	0.0268655	-0.48594	2.30817e-05	-0.518954	4.91427e-06	-0.375739	0.0014649	-0.484384	2.47312e-05	-0.455164	8.51322e-05	-0.568932	3.38798e-07	-0.561572	5.16473e-07	-0.439796	0.000156136	-0.446138	0.000121991	-0.414582	0.000397601
ADIPOR2	turquoise	10.1608	69.8812	steelblue	steelblue	0.493924	1.61109e-05	0.297503	0.0130432	0.552101	8.75532e-07	0.612647	2.20955e-08	0.530118	2.80523e-06	0.712797	6.41062e-12	0.490259	1.90228e-05	0.118137	0.333652	0.0714662	0.559527	0.286138	0.0171497	0.365856	0.00199185	0.0829447	0.498043	0.272553	0.0234689	0.433098	0.000201581	0.772259	7.85766e-15	0.513219	6.50483e-06	0.273072	0.0231954	0.529654	2.87245e-06	0.598304	5.66045e-08	0.363915	0.00211338	0.349456	0.00324874	0.586312	1.20066e-07
ADK	turquoise	7.65184	52.6257	turquoise	turquoise	0.652999	1.19532e-09	0.545493	1.25333e-06	0.430381	0.000223259	0.670123	3.02409e-10	0.590721	9.13868e-08	0.737259	5.06029e-13	0.735363	6.22229e-13	0.419697	0.000330858	0.380541	0.00125736	0.630773	6.2784e-09	0.600248	4.99639e-08	0.508907	8.0045e-06	0.652161	1.27561e-09	0.694288	3.70041e-11	0.698097	2.6077e-11	0.717339	4.08212e-12	0.542671	1.45738e-06	0.753465	8.01746e-14	0.778367	3.52032e-15	0.636104	4.26905e-09	0.654305	1.07967e-09	0.780144	2.77339e-15
ADM	blue	8.41274	57.8588	blue	blue	-0.662026	5.85653e-10	-0.596589	6.31511e-08	-0.431233	0.000216244	-0.673282	2.32353e-10	-0.646573	1.95801e-09	-0.679291	1.39513e-10	-0.717475	4.02677e-12	-0.488829	2.0287e-05	-0.450769	0.000101557	-0.715732	4.79351e-12	-0.595312	6.84824e-08	-0.551223	9.18662e-07	-0.72584	1.71248e-12	-0.728957	1.23527e-12	-0.517026	5.4032e-06	-0.708428	9.81578e-12	-0.683939	9.32493e-11	-0.698722	2.46103e-11	-0.778476	3.46912e-15	-0.742604	2.79819e-13	-0.790282	6.81504e-16	-0.80845	4.49319e-17
ADM2	NA	7.0136	48.2362	NA	paleturquoise	0.0754997	0.537517	0.147059	0.227889	0.151311	0.214574	0.0626344	0.609156	0.0894633	0.464761	-0.00776357	0.949518	0.0306561	0.802545	0.164444	0.176941	0.024368	0.842461	0.031318	0.79837	0.0126238	0.918003	0.0520315	0.67113	0.308024	0.010029	0.010734	0.930245	-0.168959	0.165187	0.0486854	0.691177	0.112488	0.357443	0.200729	0.0981691	0.0474065	0.698896	0.196329	0.105919	0.0645941	0.59798	0.101105	0.408453
ADNP	turquoise	9.66163	66.448	brown	brown	0.504474	9.87917e-06	0.563196	4.71013e-07	0.139178	0.254062	0.505726	9.31204e-06	0.387544	0.00100204	0.434256	0.000192945	0.538829	1.78578e-06	0.464541	5.79555e-05	0.520538	4.54398e-06	0.634906	4.65867e-09	0.556095	7.02212e-07	0.526791	3.32228e-06	0.744752	2.1962e-13	0.7581	4.61051e-14	0.457375	7.78319e-05	0.721094	2.79221e-12	0.664964	4.61825e-10	0.743903	2.41763e-13	0.716866	4.28022e-12	0.637645	3.81323e-09	0.751878	9.66219e-14	0.654023	1.10371e-09
ADNP2	turquoise	8.92406	61.3754	turquoise	turquoise	0.458012	7.58373e-05	0.346551	0.00353347	0.283603	0.0182034	0.567451	3.69092e-07	0.544454	1.32511e-06	0.512866	6.61677e-06	0.585266	1.28018e-07	0.22365	0.0647024	0.407733	0.000506235	0.580771	1.68226e-07	0.483554	2.56555e-05	0.39079	0.000900443	0.510502	7.41569e-06	0.583409	1.4338e-07	0.638877	3.48279e-09	0.598292	5.66504e-08	0.590854	9.0635e-08	0.625514	9.12037e-09	0.690937	5.01218e-11	0.537529	1.91187e-06	0.627571	7.88762e-09	0.614649	1.9304e-08
ADO	lightsteelblue1	10.7977	74.2613	lightsteelblue1	lightsteelblue1	-0.638678	3.53419e-09	-0.370223	0.00174099	-0.391462	0.000880605	-0.651728	1.31905e-09	-0.646173	2.0183e-09	-0.739991	3.74499e-13	-0.557653	6.43818e-07	-0.195244	0.107899	-0.0240653	0.844393	-0.347691	0.00341924	-0.209756	0.0836604	-0.118217	0.333321	-0.39934	0.000675927	-0.345672	0.00362391	-0.544207	1.34272e-06	-0.521305	4.37425e-06	-0.351415	0.00306844	-0.493816	1.61901e-05	-0.589164	1.0068e-07	-0.3396	0.00430693	-0.445582	0.00012468	-0.627368	8.0017e-09
ADORA1	blue	10.6322	73.123	blue	blue	-0.666582	4.0475e-10	-0.620373	1.30511e-08	-0.365547	0.00201077	-0.70449	1.43156e-11	-0.576642	2.15424e-07	-0.638422	3.60142e-09	-0.699218	2.35005e-11	-0.420451	0.000321938	-0.430217	0.000224636	-0.682632	1.04507e-10	-0.506827	8.83837e-06	-0.49977	1.23108e-05	-0.680057	1.30609e-10	-0.719404	3.31522e-12	-0.543276	1.41123e-06	-0.735317	6.25324e-13	-0.695511	3.30923e-11	-0.701866	1.83469e-11	-0.773286	6.87725e-15	-0.645516	2.12107e-09	-0.754019	7.50958e-14	-0.781507	2.3064e-15
ADORA2A	NA	7.19768	49.5022	NA	NA	0.051105	0.676659	-0.0914392	0.454917	-0.0925195	0.449584	-0.157455	0.196323	-0.016398	0.893614	-0.000757439	0.995072	0.0168738	0.890546	-0.00643992	0.958117	0.101211	0.407958	0.215581	0.075237	0.0963582	0.430917	0.11991	0.326396	-0.00562649	0.963403	0.0691398	0.572412	0.0247523	0.840008	0.0591749	0.629105	0.134492	0.270556	-0.0446795	0.715457	0.0170621	0.889332	-0.0204028	0.867842	0.0045046	0.970697	0.0303245	0.804638
ADORA2B	blue	7.98051	54.8861	blue	blue	-0.649553	1.55974e-09	-0.587017	1.14969e-07	-0.379695	0.00129184	-0.699096	2.37704e-11	-0.668971	3.3262e-10	-0.686548	7.41312e-11	-0.704018	1.49715e-11	-0.332794	0.00520583	-0.350492	0.00315223	-0.596098	6.51543e-08	-0.48817	2.08948e-05	-0.439959	0.000155159	-0.625164	9.34752e-09	-0.682303	1.07545e-10	-0.607083	3.20042e-08	-0.684477	8.89512e-11	-0.67304	2.37129e-10	-0.73533	6.24495e-13	-0.800246	1.58788e-16	-0.649725	1.53922e-09	-0.7044	1.44381e-11	-0.764841	2.01651e-14
ADORA3	turquoise	8.97876	61.7516	turquoise	turquoise	0.669185	3.26814e-10	0.665008	4.6018e-10	0.367577	0.00188937	0.711001	7.64468e-12	0.686771	7.26841e-11	0.718683	3.56574e-12	0.779486	3.03025e-15	0.451857	9.7239e-05	0.438904	0.000161593	0.681272	1.17599e-10	0.592638	8.10622e-08	0.564757	4.30866e-07	0.719982	3.1265e-12	0.744671	2.21643e-13	0.563912	4.52189e-07	0.74427	2.3194e-13	0.728622	1.27961e-12	0.733399	7.69418e-13	0.793052	4.5818e-16	0.743688	2.47676e-13	0.817382	1.05912e-17	0.841659	1.35049e-19
ADPGK	turquoise	8.58826	59.0659	turquoise	turquoise	0.490271	1.90128e-05	0.581823	1.57867e-07	0.544996	1.28719e-06	0.620503	1.29341e-08	0.669407	3.20861e-10	0.634727	4.71973e-09	0.699762	2.23413e-11	0.329383	0.00571583	0.323157	0.00676106	0.507032	8.75283e-06	0.468247	4.96286e-05	0.437942	0.000167671	0.480308	2.95867e-05	0.517781	5.20639e-06	0.45971	7.07509e-05	0.571085	2.98905e-07	0.514283	6.17736e-06	0.468634	4.88269e-05	0.466571	5.32467e-05	0.706683	1.1611e-11	0.665531	4.41023e-10	0.657927	8.12157e-10
ADPRH	NA	7.22544	49.6931	NA	tan	0.304968	0.0108347	0.353956	0.00284781	0.356837	0.0026149	0.347585	0.00342975	0.490664	1.86787e-05	0.455139	8.52159e-05	0.420293	0.000323794	0.0977449	0.424283	-0.0538978	0.660046	0.102792	0.400639	0.107872	0.377636	0.120526	0.323899	0.289428	0.0158602	0.173199	0.154678	0.239655	0.047327	0.275106	0.0221497	0.153251	0.208686	0.202717	0.0948164	0.217048	0.0732253	0.269721	0.0250094	0.342596	0.00395682	0.443411	0.000135728
ADPRHL1	blue	7.92204	54.484	blue	blue	-0.599905	5.10809e-08	-0.593925	7.47566e-08	-0.445605	0.000124568	-0.642777	2.60638e-09	-0.681998	1.10428e-10	-0.699283	2.33608e-11	-0.721144	2.77801e-12	-0.380332	0.00126579	-0.416497	0.000371292	-0.659588	7.11777e-10	-0.599624	5.20106e-08	-0.492449	1.72293e-05	-0.627742	7.79254e-09	-0.725796	1.72037e-12	-0.635588	4.43286e-09	-0.729172	1.20751e-12	-0.675249	1.96873e-10	-0.670963	2.82022e-10	-0.765014	1.97348e-14	-0.6981	2.60698e-11	-0.76248	2.70253e-14	-0.791538	5.69684e-16
ADPRHL2	turquoise	9.31424	64.0589	yellow	yellow	0.531213	2.65224e-06	0.476071	3.55607e-05	0.427374	0.000249727	0.530974	2.68488e-06	0.668414	3.48253e-10	0.73791	4.71169e-13	0.678736	1.46315e-10	0.474973	3.72822e-05	0.350771	0.00312669	0.576746	2.14098e-07	0.604272	3.84872e-08	0.577766	2.01462e-07	0.40189	0.000619578	0.541132	1.5815e-06	0.481737	2.77916e-05	0.52958	2.88335e-06	0.400482	0.000650136	0.466091	5.43263e-05	0.601234	4.68849e-08	0.652389	1.25329e-09	0.539426	1.73058e-06	0.655352	9.94777e-10
ADRA1A	NA	6.79157	46.7091	NA	lavenderblush2	0.0268351	0.826746	0.172865	0.155487	0.153316	0.208491	0.0919505	0.452389	0.256016	0.0337285	0.146546	0.229532	0.269632	0.0250592	0.0683972	0.576554	-0.00646656	0.957943	0.107417	0.379662	0.0851061	0.486872	0.148485	0.223361	0.14793	0.225115	0.169177	0.164632	-0.0317186	0.795846	0.15464	0.204542	0.228774	0.0586531	0.163871	0.178477	0.108292	0.375772	0.246151	0.0414686	0.302058	0.0116536	0.179026	0.14106
ADRA1B	blue	8.41073	57.845	blue	blue	-0.668704	3.40051e-10	-0.603267	4.10929e-08	-0.3924	0.000853588	-0.681134	1.19021e-10	-0.670993	2.81332e-10	-0.697194	2.83476e-11	-0.718252	3.72408e-12	-0.429415	0.000231469	-0.435547	0.00018372	-0.678546	1.48712e-10	-0.579186	1.85054e-07	-0.518346	5.06382e-06	-0.699164	2.3619e-11	-0.740353	3.59724e-13	-0.627579	7.88338e-09	-0.733252	7.81677e-13	-0.698603	2.48826e-11	-0.736159	5.70639e-13	-0.826202	2.3482e-18	-0.703539	1.56673e-11	-0.760012	3.65671e-14	-0.813083	2.14383e-17
ADRA1D	NA	6.86674	47.2261	NA	lightcyan1	-0.402133	0.000614449	-0.368097	0.00185931	-0.173555	0.153821	-0.260369	0.0307193	-0.342107	0.00401218	-0.334926	0.00490791	-0.316679	0.00802334	-0.277122	0.0211529	-0.265751	0.0273131	-0.289174	0.0159566	-0.32005	0.00734299	-0.311375	0.00920587	-0.403889	0.000578443	-0.327859	0.00595756	-0.226245	0.0615793	-0.240353	0.0466663	-0.162702	0.181637	-0.289062	0.0159991	-0.335646	0.00481083	-0.405485	0.000547395	-0.41659	0.000370059	-0.30817	0.00999192
ADRA2A	NA	7.41258	50.9802	NA	lightcyan1	-0.287459	0.0166214	-0.388955	0.000956648	-0.0758393	0.535684	-0.510513	7.41189e-06	-0.304723	0.0109016	-0.403147	0.000593417	-0.381691	0.00121175	-0.0586563	0.632118	-0.170391	0.161579	-0.304653	0.0109208	-0.248649	0.0393815	-0.201878	0.0962202	-0.327976	0.00593879	-0.359248	0.00243324	-0.402733	0.000601905	-0.582556	1.51005e-07	-0.412561	0.000427206	-0.398795	0.000688555	-0.526408	3.3872e-06	-0.227916	0.0596335	-0.501704	1.12505e-05	-0.421021	0.000315346
ADRA2B	NA	7.31392	50.3016	NA	orangered3	-0.139431	0.253189	0.0352617	0.773619	0.0284784	0.816317	-0.0650312	0.5955	0.00198212	0.987104	-0.130004	0.287014	-0.0720527	0.5563	-0.214061	0.0773667	-0.189145	0.119579	-0.170038	0.162464	-0.317008	0.00795471	-0.224332	0.0638688	-0.350004	0.00319733	-0.207892	0.0865078	-0.258932	0.0316863	-0.235624	0.0512927	-0.144793	0.235215	-0.393908	0.000811745	-0.421145	0.000313925	-0.18144	0.135689	-0.141342	0.246681	-0.162859	0.18121
ADRA2C	NA	6.7734	46.5842	NA	NA	-0.043187	0.724577	0.0728318	0.552027	-0.0462354	0.705991	0.0133288	0.913441	0.0530876	0.664849	0.072151	0.55576	0.0828842	0.498358	-0.0747322	0.541673	-0.169356	0.164179	-0.124529	0.307971	-0.0656358	0.592076	-0.1245	0.308084	-0.168683	0.165889	-0.111477	0.361806	0.0650246	0.595537	0.0766678	0.531224	-0.0991489	0.417626	-0.167344	0.169322	-0.0243009	0.842889	-0.0594431	0.627548	-0.179477	0.140044	-0.0652531	0.594242
ADRB1	NA	6.95083	47.8045	NA	blue	-0.313961	0.00861172	-0.221715	0.0671131	-0.153947	0.206604	-0.221318	0.0676163	-0.207186	0.0876062	-0.219504	0.0699553	-0.186987	0.123937	-0.250348	0.038013	-0.261552	0.0299414	-0.360799	0.00232248	-0.218662	0.0710631	-0.272057	0.0237329	-0.417796	0.000354368	-0.450025	0.00010461	-0.225283	0.0627221	-0.275751	0.0218268	-0.42202	0.000304073	-0.534063	2.28991e-06	-0.439356	0.000158806	-0.371769	0.00165923	-0.248474	0.0395245	-0.283062	0.0184356
ADRB2	turquoise	8.71344	59.9268	turquoise	turquoise	0.712649	6.5043e-12	0.599123	5.3713e-08	0.367088	0.00191795	0.685316	8.26337e-11	0.666492	4.07755e-10	0.709006	9.28215e-12	0.716977	4.23314e-12	0.418473	0.000345832	0.437329	0.000171649	0.669715	3.12781e-10	0.565187	4.2041e-07	0.493478	1.64418e-05	0.683218	9.9306e-11	0.729365	1.18309e-12	0.669285	3.24129e-10	0.743013	2.67255e-13	0.658934	7.49785e-10	0.720563	2.94743e-12	0.818584	8.66663e-18	0.658329	7.8668e-10	0.762639	2.64995e-14	0.808775	4.26861e-17
ADRB3	NA	6.84335	47.0653	NA	NA	-0.135329	0.26756	0.0398321	0.745215	-0.148946	0.221911	-0.102742	0.400869	-0.0538235	0.660486	-0.143564	0.239253	-0.107012	0.381473	-0.189273	0.119325	-0.138407	0.256729	-0.120746	0.323013	-0.1922	0.113614	-0.123437	0.312265	-0.229123	0.0582583	-0.191357	0.115237	-0.278534	0.0204777	-0.0959555	0.432854	0.00915656	0.940476	-0.24055	0.0464815	-0.0874093	0.475116	-0.0704142	0.565337	0.00835529	0.945676	-0.0676654	0.580649
ADRBK1	NA	6.83103	46.9805	NA	NA	-0.121246	0.320997	-0.206995	0.0879056	-0.0238505	0.845765	-0.247314	0.0404859	-0.147303	0.227111	-0.214064	0.077362	-0.145337	0.233441	0.131085	0.282993	0.0901217	0.461468	0.140248	0.250391	-0.0179955	0.883319	0.0516734	0.673265	0.14424	0.237027	0.117521	0.336197	-0.155602	0.201706	-0.134129	0.271864	-0.0182912	0.881415	0.152715	0.210302	-0.00224464	0.985396	0.172085	0.15739	-0.0495855	0.685762	-0.076735	0.530863
ADRBK2	NA	6.99887	48.1348	NA	NA	-0.0812749	0.506763	0.0681958	0.57768	-0.0340316	0.781316	-0.120956	0.322164	-0.0650915	0.595158	-0.0745813	0.542491	0.0197995	0.871717	0.0606264	0.620702	-0.00317129	0.979368	-0.0452328	0.712085	0.035322	0.773242	0.0117708	0.923526	0.0510809	0.676802	0.013344	0.913342	-0.185825	0.126332	-0.114956	0.346924	-0.0424966	0.728809	0.00895654	0.941774	-0.0199223	0.870928	0.00145271	0.990548	-0.0980225	0.422962	-0.175575	0.149012
ADRM1	NA	10.365	71.2854	white	white	-0.446106	0.00012214	-0.182541	0.133293	-0.338365	0.00445905	-0.269478	0.0251457	-0.439738	0.000156489	-0.466806	5.2726e-05	-0.44784	0.000114075	-0.330859	0.00549	-0.394716	0.000790079	-0.581408	1.6188e-07	-0.476951	3.42345e-05	-0.461995	6.44043e-05	-0.266125	0.0270887	-0.458289	7.49832e-05	-0.438145	0.00016637	-0.301063	0.0119457	-0.280957	0.0193623	-0.357225	0.00258488	-0.504441	9.89423e-06	-0.492935	1.68528e-05	-0.343096	0.00390093	-0.456458	8.07844e-05
ADSL	turquoise	10.4037	71.5518	yellow	yellow	0.593037	7.90554e-08	0.568689	3.43596e-07	0.634018	4.96902e-09	0.750994	1.07147e-13	0.754362	7.21015e-14	0.781316	2.36713e-15	0.732716	8.27989e-13	0.197566	0.103694	0.100801	0.409873	0.407916	0.000503017	0.331698	0.00536516	0.271202	0.0241935	0.444084	0.000132209	0.391416	0.000881943	0.478957	3.13817e-05	0.52038	4.57961e-06	0.586139	1.21347e-07	0.533404	2.36924e-06	0.598479	5.59751e-08	0.604762	3.72728e-08	0.543197	1.41715e-06	0.772527	7.58935e-15
ADSS	NA	8.19959	56.3928	darkred	darkred	-0.575415	2.317e-07	-0.464738	5.74812e-05	-0.637623	3.81959e-09	-0.737735	4.80278e-13	-0.636529	4.13841e-09	-0.660214	6.77137e-10	-0.632955	5.36632e-09	0.0270109	0.825629	0.0856557	0.484053	-0.204636	0.0916652	-0.0307773	0.80178	0.0143571	0.906792	-0.207656	0.0868732	-0.224478	0.0636913	-0.37246	0.00162382	-0.296261	0.0134461	-0.374598	0.00151853	-0.410227	0.000463892	-0.493196	1.66543e-05	-0.343165	0.00389335	-0.392954	0.000837985	-0.549561	1.00588e-06
ADSSL1	blue	7.61438	52.368	blue	blue	-0.640668	3.05026e-09	-0.53511	2.16894e-06	-0.267028	0.0265532	-0.566943	3.80064e-07	-0.504203	1.00061e-05	-0.591051	8.95259e-08	-0.5856	1.25423e-07	-0.505737	9.30713e-06	-0.537863	1.8787e-06	-0.707905	1.03233e-11	-0.613358	2.10628e-08	-0.563037	4.75284e-07	-0.622234	1.14717e-08	-0.737248	5.06605e-13	-0.588898	1.02358e-07	-0.7195	3.28302e-12	-0.656232	9.28314e-10	-0.657649	8.3022e-10	-0.758732	4.27178e-14	-0.641931	2.77656e-09	-0.670888	2.83792e-10	-0.713519	5.97002e-12
AEBP1	NA	8.53191	58.6784	midnightblue	midnightblue	0.216208	0.0743721	0.183509	0.131212	0.0189619	0.8771	0.531466	2.61799e-06	0.163735	0.178841	0.261017	0.0302907	0.229903	0.0573848	-0.121575	0.319674	-0.19933	0.100583	0.0432813	0.723999	-0.243635	0.0436621	-0.148566	0.223107	-0.0374746	0.759827	-0.00692775	0.954947	0.145466	0.233021	0.137682	0.259251	0.254558	0.0347897	0.32481	0.0064684	0.244583	0.0428246	-0.0720219	0.556469	0.0872647	0.475849	0.157661	0.195729
AEBP2	NA	8.34928	57.4223	NA	darkturquoise	-0.0706861	0.563832	-0.285347	0.0174724	-0.320788	0.00720083	-0.418965	0.000339734	-0.255852	0.0338466	-0.332758	0.00521101	-0.434275	0.000192813	0.22753	0.0600779	0.367931	0.00186886	0.163638	0.179102	0.236017	0.050895	0.207764	0.0867063	0.0754913	0.537563	0.196815	0.10504	0.0430174	0.725615	-0.0830116	0.497695	-0.110981	0.363959	-0.159806	0.18964	-0.135156	0.268177	-0.0165317	0.892752	-0.192594	0.112861	-0.17619	0.147573
AEN	NA	7.54936	51.9208	NA	blue2	0.244145	0.0432095	0.315412	0.00829312	0.230618	0.0565921	0.260891	0.0303741	0.308643	0.00987214	0.18335	0.131552	0.315847	0.00819969	-0.0533536	0.663271	0.0410088	0.737955	0.0329975	0.787804	-0.0261527	0.831087	0.0246184	0.840862	0.27417	0.0226257	0.203216	0.0939884	0.043262	0.724118	0.20656	0.0885895	0.18609	0.125783	0.22615	0.0616914	0.0457839	0.708733	0.182497	0.133387	0.354759	0.00278109	0.253895	0.0352821
AES	NA	6.77265	46.579	NA	orange	-0.404483	0.000566709	-0.305635	0.0106542	0.0360248	0.768855	-0.142889	0.241492	-0.131499	0.281461	-0.193659	0.110847	-0.210042	0.0832299	-0.422874	0.000294739	-0.276074	0.0216661	-0.387845	0.0009922	-0.242161	0.0449911	-0.333145	0.00515573	-0.348782	0.00331289	-0.339292	0.00434438	-0.0776799	0.525801	-0.393185	0.00083156	-0.270479	0.0245891	-0.181899	0.134687	-0.251032	0.0374727	-0.2037	0.0931906	-0.260368	0.0307198	-0.14438	0.236567
AFAP1	NA	6.76538	46.529	NA	NA	0.0747618	0.541512	0.028898	0.813658	0.184879	0.128308	0.148316	0.223893	0.0589731	0.630277	0.16876	0.165691	0.0337446	0.783115	-0.0033329	0.978317	0.134491	0.270562	0.0945067	0.439865	0.17778	0.143893	-0.0191686	0.875771	0.0500582	0.682925	0.149167	0.221218	0.219558	0.0698849	0.12123	0.321061	-0.00857963	0.94422	0.17127	0.159395	0.187125	0.123654	0.0708976	0.562664	0.104943	0.3908	0.126759	0.29932
AFAP1L1	NA	7.17924	49.3753	NA	blue	-0.263841	0.0284836	-0.207296	0.0874337	-0.165853	0.17321	-0.298939	0.0125903	-0.276768	0.0213254	-0.261502	0.0299735	-0.263797	0.0285107	-0.227998	0.0595385	-0.220807	0.0682687	-0.293842	0.0142617	-0.15045	0.217226	-0.253461	0.0356068	-0.356691	0.00262629	-0.263099	0.0289491	-0.238513	0.0484241	-0.263309	0.0288169	-0.28819	0.0163353	-0.429747	0.000228617	-0.473529	3.96638e-05	-0.301273	0.0118835	-0.323511	0.0066974	-0.25418	0.0350693
AFAP1L2	turquoise	9.64995	66.3677	turquoise	turquoise	0.617551	1.58441e-08	0.560736	5.41459e-07	0.390666	0.00090414	0.475188	3.69383e-05	0.552324	8.64863e-07	0.515581	5.799e-06	0.585817	1.23768e-07	0.423343	0.000289723	0.429354	0.000231996	0.589649	9.76978e-08	0.521695	4.29008e-06	0.565233	4.19302e-07	0.726899	1.53336e-12	0.701634	1.87508e-11	0.388122	0.000983203	0.516359	5.58266e-06	0.555555	7.23576e-07	0.602547	4.30623e-08	0.621251	1.22818e-08	0.767306	1.48003e-14	0.614294	1.97734e-08	0.736895	5.26569e-13
AFAR3	NA	7.10998	48.899	NA	navajowhite1	-0.115455	0.344819	0.0191102	0.876147	0.105912	0.386412	0.0439844	0.719699	-0.0295362	0.80962	-0.0571208	0.641077	0.0390577	0.750006	-0.247071	0.0406894	-0.320436	0.00726833	-0.330373	0.00556346	-0.391269	0.000886264	-0.243274	0.0439846	-0.177104	0.145448	-0.199349	0.10055	-0.353538	0.00288312	-0.189432	0.119009	-0.0885134	0.469534	-0.130588	0.284838	-0.11326	0.35413	-0.170583	0.161102	-0.0299012	0.807312	-0.120156	0.3254
AFARP1	NA	6.70375	46.1051	NA	NA	0.0887289	0.468449	-0.0026686	0.982638	0.0839397	0.492884	0.0953267	0.435889	0.165799	0.173352	0.0982702	0.421785	-0.00362812	0.976397	0.0950023	0.43746	0.125767	0.303147	0.0789944	0.518798	0.132334	0.278392	0.0888872	0.467653	-0.0577371	0.637475	0.0281719	0.81826	0.142444	0.242977	0.165299	0.174671	0.131893	0.280009	-0.104598	0.392369	-0.0157567	0.897752	0.0212595	0.862347	0.0691676	0.572258	0.0463987	0.705
AFF1	NA	7.40414	50.9221	NA	skyblue2	0.332433	0.00525786	0.27727	0.0210811	0.202812	0.0946576	0.210881	0.0819771	0.301634	0.0117772	0.314986	0.00838557	0.188167	0.121539	0.205429	0.0903866	0.197633	0.103573	0.236329	0.0505806	0.244016	0.0433235	0.151134	0.215118	0.162856	0.181217	0.349428	0.00325137	0.395086	0.000780327	0.328033	0.00592952	0.191243	0.115458	0.197588	0.103653	0.305411	0.0107145	0.250783	0.0376687	0.122802	0.31478	0.26627	0.0270022
AFF2	blue	7.89164	54.2749	blue	blue	-0.630457	6.42229e-09	-0.618401	1.4948e-08	-0.489356	1.9812e-05	-0.705772	1.2669e-11	-0.676447	1.7787e-10	-0.71721	4.13546e-12	-0.780265	2.72845e-15	-0.303446	0.0112566	-0.322184	0.00693881	-0.589904	9.61561e-08	-0.499099	1.27001e-05	-0.456273	8.13947e-05	-0.577924	1.99577e-07	-0.629942	6.6631e-09	-0.57022	3.14365e-07	-0.663471	5.21256e-10	-0.66177	5.97833e-10	-0.66464	4.74147e-10	-0.761062	3.21668e-14	-0.659494	7.17143e-10	-0.679453	1.37582e-10	-0.789834	7.26269e-16
AFF3	NA	6.78812	46.6854	NA	NA	-0.0317307	0.79577	0.0598238	0.625342	-0.190353	0.117192	-0.0650477	0.595406	-0.120098	0.325635	-0.110159	0.367544	-0.0868217	0.478101	0.0679359	0.579134	0.0273042	0.823766	-0.108564	0.374568	-0.0120905	0.921456	0.137202	0.260931	0.102736	0.400896	-0.0388227	0.751461	-0.0618768	0.613502	-0.0395009	0.747263	-0.0887675	0.468255	0.108041	0.376884	-0.014455	0.906159	-0.0465882	0.703851	-0.0417638	0.733309	-0.115519	0.34455
AFF4	NA	9.62373	66.1874	darkslateblue	darkslateblue	0.359019	0.00245005	0.327453	0.00602348	0.0728793	0.551767	0.321745	0.00702027	0.375532	0.00147449	0.457211	7.83512e-05	0.345996	0.00359038	0.514451	6.12724e-06	0.475671	3.61796e-05	0.536501	2.01734e-06	0.715177	5.06603e-12	0.606044	3.42695e-08	0.480297	2.95998e-05	0.490296	1.89909e-05	0.387054	0.00101824	0.502018	1.10863e-05	0.435536	0.000183799	0.283323	0.0183233	0.396192	0.000751856	0.503162	1.05078e-05	0.448277	0.00011212	0.554113	7.83716e-07
AFG3L1	NA	6.78953	46.6951	NA	antiquewhite4	0.219158	0.0704094	0.176257	0.147415	-0.107908	0.377476	0.145668	0.232365	-0.00330081	0.978525	0.0877745	0.473266	0.217721	0.0723177	0.230706	0.0564956	0.330196	0.00559047	0.353368	0.00289761	0.360898	0.00231554	0.368641	0.00182839	0.335767	0.00479454	0.276938	0.0212423	0.143873	0.238233	0.30847	0.00991591	0.264247	0.0282308	0.131289	0.282236	0.330192	0.00559101	0.207382	0.0873005	0.272347	0.0235782	0.198861	0.101402
AFG3L2	blue	10.1925	70.0991	blue	blue	-0.637	3.9982e-09	-0.555343	7.32144e-07	-0.312762	0.00888295	-0.668128	3.56553e-10	-0.607162	3.18376e-08	-0.596223	6.46388e-08	-0.60368	4.00025e-08	-0.366295	0.00196525	-0.385433	0.00107355	-0.616116	1.74745e-08	-0.455271	8.47637e-05	-0.384993	0.00108904	-0.626184	8.69989e-09	-0.627801	7.75996e-09	-0.54053	1.6327e-06	-0.693581	3.94661e-11	-0.684083	9.20797e-11	-0.61925	1.41015e-08	-0.764923	1.99608e-14	-0.575785	2.26675e-07	-0.721663	2.63471e-12	-0.758371	4.46243e-14
AFM	NA	6.71118	46.1562	NA	black	-0.0276891	0.821323	-0.0635399	0.603981	0.00535131	0.965192	0.0774166	0.527209	0.00224264	0.985409	0.17092	0.160263	0.157669	0.195707	0.0712501	0.560718	-0.093337	0.445572	-0.0390071	0.750319	0.161745	0.184252	0.0301512	0.805732	0.110927	0.364196	0.0102438	0.933423	0.00490807	0.968073	0.0985381	0.420515	-0.0703215	0.56585	0.22348	0.0649104	0.116525	0.340339	0.0464269	0.704829	-0.0355205	0.772003	0.0715995	0.558792
AFMID	blue	7.60429	52.2986	blue	blue	-0.624241	9.97294e-09	-0.615324	1.84401e-08	-0.602155	4.41707e-08	-0.805124	7.55028e-17	-0.771181	9.03121e-15	-0.736673	5.39497e-13	-0.769203	1.16343e-14	-0.117549	0.336081	-0.0834509	0.495415	-0.392258	0.000857626	-0.243094	0.044146	-0.202929	0.0944642	-0.460758	6.77701e-05	-0.430855	0.000219329	-0.484137	2.50027e-05	-0.509749	7.68841e-06	-0.590273	9.39767e-08	-0.620909	1.25762e-08	-0.681602	1.14291e-10	-0.550138	9.74729e-07	-0.648622	1.67501e-09	-0.740155	3.67723e-13
AFP	NA	6.84121	47.0506	NA	NA	0.0355899	0.771569	0.0363832	0.76662	0.0899857	0.462147	0.0292677	0.811319	0.00286685	0.981348	0.00925895	0.939811	0.0428092	0.726891	-0.160524	0.187632	-0.0334324	0.785074	0.0141698	0.908002	-0.0532539	0.663862	-0.0143587	0.906781	0.0255971	0.834624	0.0855785	0.484448	-0.0048244	0.968617	0.00109456	0.992878	-0.0084456	0.94509	0.0223333	0.855467	-0.0181607	0.882255	0.0461264	0.706653	-0.0923556	0.450391	0.0443959	0.717186
AFTPH	blue	8.54939	58.7986	blue	blue	-0.672244	2.53457e-10	-0.606369	3.35433e-08	-0.444268	0.000131264	-0.736797	5.32236e-13	-0.667585	3.72815e-10	-0.721522	2.67284e-12	-0.715657	4.82948e-12	-0.326605	0.00616319	-0.335108	0.00488325	-0.601712	4.54572e-08	-0.475105	3.70705e-05	-0.386222	0.00104629	-0.623955	1.01744e-08	-0.668188	3.54814e-10	-0.647231	1.86239e-09	-0.724979	1.8727e-12	-0.681288	1.17444e-10	-0.72689	1.53473e-12	-0.814544	1.69052e-17	-0.613839	2.039e-08	-0.72652	1.59521e-12	-0.787583	9.976e-16
AGA	NA	8.74251	60.1268	brown	brown	0.446432	0.000120588	0.192865	0.112347	0.0730966	0.550579	0.367992	0.00186535	0.183087	0.132116	0.256906	0.033094	0.221467	0.0674272	0.260058	0.0309265	0.403962	0.000576993	0.512064	6.87825e-06	0.346312	0.00355792	0.233092	0.0539206	0.522134	4.19741e-06	0.603896	3.9443e-08	0.617836	1.55383e-08	0.531363	2.63185e-06	0.464606	5.77975e-05	0.587348	1.12645e-07	0.560148	5.59714e-07	0.264123	0.0283077	0.447245	0.000116788	0.412007	0.000435664
AGAP1	NA	6.87697	47.2965	NA	plum2	-0.272524	0.0234845	-0.114257	0.349883	-0.199136	0.100922	-0.222011	0.0667395	-0.248385	0.0395977	-0.245558	0.0419773	-0.261349	0.0300738	-0.178202	0.142929	-0.1472	0.227439	-0.218042	0.0718882	-0.1495	0.220176	-0.165586	0.173913	-0.192043	0.113916	-0.156799	0.198215	-0.185641	0.126714	-0.144343	0.236688	-0.15343	0.208149	-0.248042	0.0398805	-0.197739	0.103385	-0.23053	0.0566894	-0.131672	0.280822	-0.248434	0.0395579
AGAP11	NA	6.76861	46.5513	NA	NA	-0.213189	0.0786093	-0.191375	0.115201	-0.179696	0.139555	-0.120373	0.324519	-0.176334	0.147236	-0.0888182	0.468	-0.075327	0.538451	-0.090627	0.458949	-0.00587653	0.961778	0.00638377	0.958481	-0.00966405	0.937183	0.00367665	0.976081	0.04156	0.734562	-0.0771702	0.528528	-0.0524785	0.668469	0.113047	0.355044	0.0266701	0.827795	-0.161329	0.185399	-0.143249	0.240297	-0.0631135	0.606416	0.100934	0.409251	-0.0294291	0.810297
AGAP2	blue	7.28765	50.1209	blue	blue	-0.583379	1.43648e-07	-0.618662	1.46832e-08	-0.375331	0.00148389	-0.714971	5.17059e-12	-0.633008	5.34588e-09	-0.680189	1.29132e-10	-0.67455	2.08857e-10	-0.250492	0.0378983	-0.264677	0.0279661	-0.524536	3.72203e-06	-0.386044	0.00105239	-0.349241	0.00326909	-0.527799	3.1569e-06	-0.618067	1.52948e-08	-0.588922	1.02205e-07	-0.644893	2.22338e-09	-0.665038	4.59076e-10	-0.697129	2.85194e-11	-0.746957	1.70847e-13	-0.569384	3.30019e-07	-0.685078	8.4385e-11	-0.739541	3.93619e-13
AGAP3	blue	10.9812	75.5237	blue	blue	-0.657906	8.13462e-10	-0.592107	8.38039e-08	-0.352365	0.0029842	-0.692947	4.18015e-11	-0.618349	1.50016e-08	-0.661406	6.15542e-10	-0.724073	2.05669e-12	-0.408482	0.000493155	-0.438451	0.00016443	-0.686963	7.14567e-11	-0.563096	4.73696e-07	-0.518577	5.00648e-06	-0.683268	9.88714e-11	-0.712366	6.68823e-12	-0.594072	7.40659e-08	-0.725119	1.84573e-12	-0.692271	4.4441e-11	-0.718186	3.74885e-12	-0.819714	7.16799e-18	-0.666106	4.20824e-10	-0.768352	1.29643e-14	-0.807414	5.28746e-17
AGAP6	NA	7.68133	52.8285	turquoise	turquoise	0.511442	7.08799e-06	0.501211	1.15122e-05	0.391483	0.000879988	0.487225	2.17965e-05	0.595939	6.58139e-08	0.527473	3.20949e-06	0.63269	5.46991e-09	0.476713	3.45883e-05	0.389484	0.000940131	0.52035	4.58657e-06	0.501002	1.16251e-05	0.530725	2.71935e-06	0.494289	1.58445e-05	0.512148	6.85055e-06	0.291912	0.0149426	0.447838	0.000114083	0.504852	9.70439e-06	0.467326	5.15871e-05	0.481013	2.86881e-05	0.650395	1.46204e-09	0.57187	2.85493e-07	0.543689	1.38044e-06
AGAP7	NA	6.91222	47.5389	NA	royalblue	-0.265067	0.0277272	-0.0684175	0.576441	-0.0153618	0.900301	0.0461698	0.70639	-0.0396844	0.746128	-0.0436859	0.721524	-0.0177086	0.885166	-0.34739	0.00344909	-0.370921	0.00170364	-0.270971	0.0243192	-0.342588	0.0039578	-0.413744	0.000409645	-0.291635	0.0150426	-0.197569	0.103688	-0.0148696	0.90348	-0.130013	0.28698	-0.00567968	0.963057	-0.0693359	0.571321	0.00691972	0.954999	-0.157638	0.195795	-0.0842473	0.491295	-0.14366	0.238938
AGAP8	NA	8.73796	60.0955	brown2	brown2	0.590062	9.52155e-08	0.549206	1.02547e-06	0.463067	6.16126e-05	0.66358	5.16666e-10	0.679371	1.38552e-10	0.621074	1.24331e-08	0.702659	1.70258e-11	0.240883	0.0461707	0.25555	0.0340647	0.540196	1.66177e-06	0.320242	0.00730569	0.391128	0.00089043	0.433605	0.000197758	0.546661	1.17695e-06	0.402981	0.000596816	0.474395	3.82186e-05	0.622325	1.13999e-08	0.623746	1.03243e-08	0.64557	2.11243e-09	0.619703	1.36687e-08	0.593686	7.5889e-08	0.663632	5.1452e-10
AGBL1	NA	7.02446	48.3109	NA	NA	0.203108	0.0941662	0.03354	0.784398	0.0923518	0.45041	0.218849	0.0708163	0.0824882	0.500419	0.18469	0.128706	0.0862923	0.480798	0.149598	0.219872	0.187797	0.122288	0.190993	0.115943	0.203651	0.093271	0.167938	0.167792	0.00952214	0.938104	0.105917	0.386393	0.161767	0.184194	0.23712	0.0497907	0.0637314	0.602889	0.180246	0.138326	0.19795	0.10301	0.153223	0.208772	0.080342	0.511669	0.0989798	0.418425
AGBL2	NA	6.82939	46.9693	NA	NA	0.0589862	0.630201	0.12382	0.310755	0.129747	0.287977	0.0612956	0.616843	0.215962	0.0747106	0.148591	0.223027	0.149616	0.219815	-0.0939981	0.442341	-0.257	0.0330276	-0.124657	0.307466	-0.185215	0.127603	-0.131594	0.281109	-0.0208801	0.864779	-0.014835	0.903704	-0.165776	0.173411	0.0373739	0.760453	0.0817819	0.504107	0.135582	0.26666	0.0340588	0.781146	0.0909714	0.457238	0.0537716	0.660793	-0.0120084	0.921987
AGBL3	NA	6.80427	46.7965	NA	lightyellow	0.0101813	0.933828	0.0467425	0.702916	0.269937	0.0248892	0.378522	0.00134114	0.251059	0.0374513	0.237629	0.0492874	0.226521	0.0612534	-0.00855637	0.944371	-0.0263096	0.830088	0.0815763	0.505184	0.104674	0.392022	0.0351659	0.774218	0.140313	0.250173	0.126897	0.298787	0.173236	0.154589	0.276595	0.0214099	0.130114	0.286605	0.121596	0.319589	0.11382	0.351741	0.116643	0.339843	0.297286	0.0131127	0.126003	0.302231
AGBL4	NA	6.77866	46.6204	NA	royalblue	0.0145154	0.905769	0.0923003	0.450663	0.189753	0.118373	-0.0786376	0.520695	0.0607373	0.620062	0.0477541	0.696794	0.00518776	0.966255	-0.139636	0.252488	-0.250781	0.03767	-0.294165	0.0141502	-0.225229	0.0627864	-0.226337	0.0614709	-0.173779	0.153282	-0.0801555	0.512653	-0.109503	0.370423	-0.116828	0.339075	-0.0862051	0.481243	-0.133909	0.27266	-0.252169	0.0365897	-0.065748	0.591442	-0.153437	0.208129	-0.10438	0.393362
AGBL5	turquoise	7.71285	53.0453	turquoise	turquoise	0.603599	4.02131e-08	0.658757	7.60443e-10	0.41159	0.000442141	0.728725	1.26577e-12	0.688097	6.46163e-11	0.672846	2.41004e-10	0.753467	8.01547e-14	0.31399	0.00860513	0.249651	0.0385695	0.564164	4.45734e-07	0.462007	6.43734e-05	0.431778	0.00021186	0.643092	2.54571e-09	0.610271	2.59058e-08	0.431711	0.000212397	0.609188	2.78417e-08	0.686966	7.14425e-11	0.643917	2.39282e-09	0.761185	3.16863e-14	0.656038	9.426e-10	0.745	2.13519e-13	0.799806	1.69619e-16
AGC1	NA	6.8031	46.7884	NA	navajowhite1	-0.158985	0.191955	-0.0797946	0.514559	-0.109022	0.372544	-0.154783	0.204117	-0.13036	0.285687	-0.0888899	0.467639	-0.109746	0.369355	-0.198555	0.101939	-0.188907	0.120054	-0.197687	0.103478	-0.238011	0.0489129	-0.235014	0.0519158	-0.148773	0.222455	-0.0735031	0.548359	-0.106156	0.385316	-0.0959706	0.432781	-0.0977557	0.424232	-0.0309723	0.80055	-0.204108	0.0925239	-0.181698	0.135125	-0.158377	0.193683	-0.212916	0.0790019
AGER	NA	6.85392	47.138	NA	NA	0.0327746	0.789204	-0.166605	0.171242	-0.069224	0.571944	-0.097855	0.423759	0.102775	0.400716	-0.00150065	0.990236	-0.00818928	0.946754	0.236343	0.0505666	0.0739794	0.545763	0.190142	0.117607	0.121907	0.318347	0.154271	0.205639	0.0397176	0.745923	-0.0751126	0.539611	0.00381021	0.975212	0.0160001	0.896181	-0.0624084	0.610451	-0.0233833	0.84875	0.130576	0.284883	0.0579778	0.636071	0.0132381	0.914027	-0.0794502	0.516382
AGFG1	NA	7.62848	52.4651	green	green	0.165364	0.174497	0.260069	0.0309189	0.0163868	0.893686	0.0497331	0.684876	0.032065	0.793666	0.0190534	0.876512	0.131586	0.281141	0.292535	0.0147198	0.4498	0.000105551	0.435971	0.00018078	0.371706	0.0016625	0.295699	0.0136317	0.450111	0.000104252	0.580222	1.73882e-07	0.358079	0.00251988	0.454294	8.81725e-05	0.366124	0.00197558	0.392882	0.000839993	0.372394	0.00162719	0.397355	0.000722953	0.357007	0.00260176	0.272752	0.0233637
AGFG2	NA	6.94766	47.7827	NA	darkseagreen4	0.175592	0.148973	-0.0778926	0.524664	-0.0849183	0.487837	-0.14315	0.240625	0.0011336	0.992624	-0.0484854	0.692382	0.00842651	0.945214	0.312335	0.00898112	0.241539	0.0455617	0.216125	0.074486	0.214616	0.0765831	0.234775	0.0521617	0.245602	0.0419388	0.19637	0.105844	0.0079821	0.948099	0.0654522	0.593115	-0.00722979	0.952985	0.103934	0.395394	0.0988408	0.419082	0.162234	0.182913	0.00960215	0.937585	0.040867	0.738829
AGGF1	NA	7.74988	53.2999	NA	honeydew	-0.199749	0.099855	-0.194471	0.10933	-0.0351453	0.774347	-0.189521	0.118833	-0.0331912	0.786588	-0.133482	0.274206	-0.0788557	0.519535	-0.211481	0.0810913	-0.0979263	0.42342	-0.21288	0.0790544	-0.11458	0.348514	-0.163422	0.179684	-0.278619	0.0204376	-0.213242	0.0785343	-0.139999	0.251242	-0.299017	0.0125663	-0.322401	0.0068988	-0.256171	0.0336171	-0.306593	0.0103996	-0.146241	0.230514	-0.153633	0.20754	-0.20832	0.0858471
AGK	NA	9.46624	65.1043	blue	blue	-0.60785	3.0422e-08	-0.53501	2.18014e-06	-0.475243	3.68513e-05	-0.681332	1.16992e-10	-0.577313	2.06988e-07	-0.671028	2.80498e-10	-0.703292	1.60377e-11	-0.240867	0.0461851	-0.201677	0.0965577	-0.446689	0.000119376	-0.351483	0.00306234	-0.385625	0.00106685	-0.476703	3.46035e-05	-0.425487	0.000267777	-0.390505	0.00090897	-0.544091	1.3511e-06	-0.458473	7.44242e-05	-0.576297	2.19884e-07	-0.633667	5.09697e-09	-0.535346	2.14251e-06	-0.610567	2.53978e-08	-0.654868	1.0332e-09
AGL	NA	8.33767	57.3425	NA	saddlebrown	0.225408	0.0625727	0.0109895	0.928589	-0.0728626	0.551859	0.171934	0.157762	0.0563294	0.645714	0.111226	0.362897	0.026517	0.828769	0.337766	0.0045345	0.352013	0.00301521	0.358903	0.00245855	0.190235	0.117425	0.249358	0.0388054	0.188445	0.120979	0.240511	0.0465185	0.174179	0.152322	0.204886	0.0912598	0.131129	0.282828	0.276956	0.0212335	0.127695	0.295735	0.141241	0.247019	0.235304	0.0516194	0.142562	0.242583
AGMAT	NA	6.90716	47.5041	NA	plum	-0.407582	0.000508903	-0.354062	0.00283896	-0.233863	0.0531086	-0.348949	0.00329691	-0.34335	0.00387289	-0.305383	0.0107219	-0.353394	0.00289538	-0.255899	0.0338129	-0.200679	0.0982547	-0.242796	0.0444142	-0.194144	0.109938	-0.30525	0.0107582	-0.155204	0.202875	-0.175667	0.148797	-0.129457	0.289066	-0.173569	0.153785	-0.237785	0.049134	-0.055489	0.650654	-0.131477	0.281541	-0.305601	0.0106633	-0.258401	0.0320503	-0.435422	0.000184598
AGPAT1	NA	9.88723	67.9996	blue	blue	-0.492547	1.71524e-05	-0.465278	5.62025e-05	-0.165247	0.174809	-0.454992	8.57265e-05	-0.353742	0.00286582	-0.469023	4.80322e-05	-0.49706	1.39545e-05	-0.310985	0.00929861	-0.257069	0.0329788	-0.485938	2.30835e-05	-0.292693	0.0146636	-0.268081	0.0259403	-0.506148	9.12758e-06	-0.541767	1.52911e-06	-0.477073	3.40545e-05	-0.573802	2.54873e-07	-0.525542	3.53845e-06	-0.596519	6.34338e-08	-0.654633	1.05234e-09	-0.339971	0.00426212	-0.562245	4.9714e-07	-0.475361	3.66643e-05
AGPAT2	turquoise	7.31514	50.31	greenyellow	greenyellow	0.467616	5.09628e-05	0.565082	4.22925e-07	0.225197	0.0628253	0.490151	1.9116e-05	0.41616	0.000375812	0.567418	3.69804e-07	0.594511	7.20436e-08	0.33721	0.00460561	0.272943	0.0232631	0.39759	0.000717228	0.443347	0.000136065	0.366143	0.00197442	0.45024	0.000103718	0.471814	4.26749e-05	0.509022	7.96088e-06	0.584452	1.34551e-07	0.391798	0.000870837	0.525256	3.5898e-06	0.607227	3.17001e-08	0.463099	6.15297e-05	0.541621	1.54102e-06	0.609135	2.79391e-08
AGPAT3	NA	7.22863	49.7151	NA	NA	0.0882042	0.471094	0.146671	0.229133	-0.129925	0.287311	0.0391447	0.749467	-0.108475	0.374962	0.102769	0.400744	0.0708791	0.562766	0.140062	0.251029	0.114027	0.350861	0.0499533	0.683555	0.121104	0.321568	0.105341	0.388993	0.165324	0.174605	0.091517	0.454532	0.147639	0.226039	0.157609	0.195878	-0.117847	0.334849	0.217218	0.0729952	-0.0133886	0.913054	-0.00628884	0.959098	0.00615293	0.959981	0.0394958	0.747295
AGPAT4	blue	9.79252	67.3483	white	white	-0.543702	1.37946e-06	-0.426608	0.00025691	-0.446089	0.000122224	-0.658441	7.79701e-10	-0.612275	2.26547e-08	-0.739154	4.1081e-13	-0.76704	1.5306e-14	-0.298206	0.0128198	-0.249173	0.0389547	-0.61003	2.63245e-08	-0.478487	3.20295e-05	-0.455549	8.38177e-05	-0.38034	0.00126548	-0.538898	1.77932e-06	-0.502237	1.09732e-05	-0.465596	5.5461e-05	-0.404608	0.000564261	-0.542196	1.49474e-06	-0.568129	3.54925e-07	-0.613856	2.03672e-08	-0.590399	9.32424e-08	-0.676467	1.77577e-10
AGPAT5	turquoise	9.16759	63.0503	turquoise	turquoise	0.702904	1.66366e-11	0.469213	4.76485e-05	0.291259	0.0151793	0.530612	2.7351e-06	0.502324	1.0929e-05	0.622585	1.11951e-08	0.609318	2.76019e-08	0.564832	4.29029e-07	0.590357	9.34876e-08	0.786019	1.24097e-15	0.661659	6.0316e-10	0.640173	3.16423e-09	0.65402	1.10397e-09	0.811265	2.87311e-17	0.66465	4.73761e-10	0.684683	8.73617e-11	0.564392	4.39954e-07	0.738707	4.31611e-13	0.805246	7.40956e-17	0.67717	1.67261e-10	0.635587	4.43317e-09	0.713295	6.10383e-12
AGPAT6	NA	7.48075	51.449	NA	firebrick4	-0.00846113	0.944989	0.0627447	0.608525	0.072704	0.552727	0.0683587	0.576769	0.192308	0.113407	0.140875	0.248261	0.254205	0.0350508	-0.0886374	0.46891	-0.0513431	0.675236	-0.0353561	0.773029	0.0365763	0.765417	0.117423	0.336604	-0.0746985	0.541855	-0.0636872	0.603141	-0.0651543	0.594801	-0.0622049	0.611618	0.0498084	0.684424	-0.068661	0.575081	-0.0129267	0.916042	0.195777	0.106923	0.0587343	0.631665	0.215286	0.0756471
AGPAT9	blue	7.08255	48.7104	blue	blue	-0.516179	5.63195e-06	-0.510859	7.28946e-06	-0.38328	0.00115122	-0.709151	9.15211e-12	-0.48925	1.99065e-05	-0.638047	3.70242e-09	-0.578233	1.95929e-07	-0.217778	0.0722409	-0.221575	0.0672906	-0.451238	9.96723e-05	-0.369192	0.00179753	-0.272247	0.0236316	-0.477399	3.35771e-05	-0.493591	1.6357e-05	-0.496525	1.43022e-05	-0.583747	1.4046e-07	-0.547239	1.14085e-06	-0.503056	1.056e-05	-0.644884	2.22482e-09	-0.432789	0.000203952	-0.601956	4.47459e-08	-0.706106	1.22716e-11
AGPS	turquoise	8.0235	55.1818	turquoise	turquoise	0.550697	9.45458e-07	0.484283	2.48416e-05	0.169474	0.163883	0.433579	0.000197955	0.383618	0.00113871	0.4581	7.55659e-05	0.517614	5.24929e-06	0.561678	5.13383e-07	0.610753	2.50844e-08	0.730377	1.06285e-12	0.65523	1.00429e-09	0.637666	3.80751e-09	0.694245	3.7151e-11	0.76004	3.64447e-14	0.51097	7.2507e-06	0.758167	4.57386e-14	0.672103	2.5647e-10	0.649086	1.61652e-09	0.723501	2.18176e-12	0.635929	4.32406e-09	0.683119	1.00164e-10	0.654696	1.04722e-09
AGR2	NA	7.09211	48.7761	NA	lightcyan	-0.334133	0.0050169	-0.0588701	0.630876	0.122255	0.316954	0.0735094	0.548325	0.0499317	0.683684	0.0415156	0.734836	-0.0133791	0.913116	-0.340574	0.00419026	-0.356008	0.0026801	-0.280513	0.0195626	-0.283452	0.0182679	-0.309067	0.00976625	-0.294029	0.014197	-0.285282	0.0174995	-0.110101	0.367798	-0.273725	0.0228555	-0.0604637	0.621641	-0.164701	0.176256	-0.19318	0.111749	-0.188935	0.119998	-0.149287	0.220842	0.0255205	0.835112
AGR3	NA	7.02257	48.2978	NA	orangered3	-0.0045938	0.970117	0.0510474	0.677003	0.126047	0.302062	0.066385	0.587846	-0.0694364	0.570762	0.00206274	0.986579	-0.0529049	0.665934	-0.257459	0.0327046	-0.317303	0.00789334	-0.286617	0.0169564	-0.2804	0.0196138	-0.236408	0.0505009	-0.194841	0.108644	-0.417834	0.000353885	-0.129776	0.287867	-0.235303	0.0516197	-0.254994	0.0344695	-0.202521	0.0951417	-0.180823	0.137049	-0.185776	0.126434	-0.235885	0.0510287	-0.0756601	0.536651
AGRN	turquoise	9.53554	65.5809	turquoise	turquoise	0.58167	1.59337e-07	0.455354	8.44807e-05	0.401369	0.000630732	0.676386	1.78793e-10	0.641565	2.85339e-09	0.581289	1.63052e-07	0.596611	6.30629e-08	0.138491	0.256437	0.250215	0.0381185	0.472999	4.05728e-05	0.258671	0.0318649	0.260467	0.0306537	0.453324	9.1683e-05	0.561156	5.2875e-07	0.598066	5.74742e-08	0.554066	7.85759e-07	0.68132	1.17117e-10	0.634992	4.62945e-09	0.665445	4.44113e-10	0.489552	1.96386e-05	0.615902	1.77306e-08	0.661768	5.97892e-10
AGRP	NA	6.96918	47.9307	NA	skyblue	-0.213669	0.0779238	-0.160331	0.188171	0.00654489	0.957435	-0.322952	0.00679817	-0.257354	0.0327782	-0.262649	0.0292347	-0.288161	0.0163466	-0.0456557	0.709513	-0.143903	0.238134	-0.2525	0.0363359	-0.197812	0.103254	-0.143901	0.238141	-0.308713	0.00985469	-0.287323	0.0166752	-0.263662	0.0285951	-0.241297	0.0457859	-0.394132	0.000805687	-0.314167	0.00856582	-0.42178	0.000306747	-0.215176	0.0757999	-0.316922	0.00797257	-0.291779	0.0149906
AGT	turquoise	11.9732	82.3457	turquoise	turquoise	0.662489	5.64238e-10	0.494849	1.54447e-05	0.396091	0.000754427	0.74389	2.42101e-13	0.598424	5.61741e-08	0.734355	6.94038e-13	0.682892	1.02174e-10	0.347378	0.00345025	0.362596	0.00219973	0.635891	4.33599e-09	0.53267	2.46081e-06	0.394301	0.000801132	0.492454	1.72253e-05	0.632264	5.6406e-09	0.790824	6.30816e-16	0.673287	2.3225e-10	0.610548	2.54303e-08	0.650231	1.48055e-09	0.772283	7.83384e-15	0.514913	5.991e-06	0.601358	4.65093e-08	0.763182	2.47783e-14
AGTPBP1	blue	9.08955	62.5136	blue	blue	-0.665229	4.52015e-10	-0.625195	9.32718e-09	-0.537656	1.89918e-06	-0.763891	2.26954e-14	-0.671019	2.80707e-10	-0.751811	9.73826e-14	-0.726277	1.63615e-12	-0.283395	0.0182921	-0.251957	0.0367529	-0.525856	3.48285e-06	-0.409239	0.000480263	-0.325926	0.00627715	-0.562438	4.91723e-07	-0.612236	2.27135e-08	-0.607669	3.07883e-08	-0.702896	1.66492e-11	-0.644967	2.21095e-09	-0.679708	1.34599e-10	-0.751328	1.03052e-13	-0.591502	8.70412e-08	-0.70019	2.14658e-11	-0.799854	1.68399e-16
AGTR1	NA	6.90962	47.5211	NA	red	-0.0949476	0.437725	-0.0875736	0.474283	-0.0370069	0.762736	-0.119694	0.327274	-0.0906301	0.458934	-0.167082	0.170001	-0.280327	0.0196471	-0.159822	0.189596	-0.182348	0.13371	-0.273405	0.0230214	-0.263223	0.0288707	-0.291235	0.0151878	-0.335152	0.00487727	-0.299274	0.0124868	-0.0628529	0.607906	-0.194993	0.108362	-0.236378	0.0505313	-0.325734	0.00630968	-0.332757	0.00521121	-0.27072	0.0244567	-0.408641	0.000490424	-0.19086	0.116201
AGTR2	NA	6.91632	47.5671	NA	NA	-0.0865103	0.479687	0.036046	0.768723	0.0737825	0.546835	-0.0787617	0.520034	-0.106638	0.383149	-0.063573	0.603792	-0.095516	0.434974	-0.210917	0.0819244	-0.190018	0.117852	-0.240085	0.0469195	-0.184465	0.12918	-0.220681	0.0684303	-0.0635057	0.604176	-0.148397	0.223637	-0.116758	0.339367	-0.209743	0.0836793	-0.162032	0.183467	-0.0926289	0.449046	-0.0386643	0.752443	-0.128465	0.292807	-0.201083	0.0975642	-0.148652	0.222834
AGTRAP	turquoise	7.9214	54.4796	turquoise	turquoise	0.666491	4.07796e-10	0.59991	5.10646e-08	0.419839	0.000329163	0.72447	1.97411e-12	0.657336	8.51003e-10	0.719615	3.2453e-12	0.725917	1.69882e-12	0.349671	0.00322854	0.323773	0.00665079	0.594001	7.4401e-08	0.475114	3.70565e-05	0.380429	0.00126185	0.626451	8.53773e-09	0.665162	4.54485e-10	0.665127	4.5576e-10	0.704212	1.46988e-11	0.672808	2.41781e-10	0.711876	7.01725e-12	0.778486	3.46478e-15	0.634138	4.92597e-09	0.713365	6.0618e-12	0.772379	7.73666e-15
AGXT	NA	6.85991	47.1792	NA	NA	0.116332	0.341145	-0.00708782	0.953907	0.0950512	0.437223	0.0708014	0.563195	0.0232294	0.849734	0.0509257	0.67773	0.0205532	0.866877	0.0103019	0.933046	-0.102405	0.40242	0.0315678	0.796796	-0.0350364	0.775027	0.0546636	0.655519	-0.0306641	0.802494	-0.0864308	0.480092	-0.110234	0.367216	-0.150705	0.216438	0.0344454	0.778725	0.00259648	0.983107	0.145363	0.233355	0.0683811	0.576644	-0.0976115	0.424918	0.00914084	0.940578
AGXT2	NA	6.73302	46.3065	NA	NA	-0.194662	0.108974	-0.0554174	0.651075	-0.0529193	0.665848	-0.0382236	0.755175	-0.0638552	0.602183	-0.133101	0.275588	-0.116468	0.340576	-0.0353726	0.772926	-0.0527331	0.666955	-0.0383757	0.754232	0.027068	0.825266	-0.0248836	0.839171	0.032133	0.793238	-0.000604549	0.996066	-0.089471	0.464722	-0.149016	0.221692	-0.0184698	0.880266	-0.10941	0.370833	-0.159643	0.190098	-0.0135857	0.911779	-0.0943004	0.440868	0.0330307	0.787595
AGXT2L1	NA	11.8173	81.2738	thistle	thistle	-0.445798	0.000123631	-0.500594	1.18483e-05	-0.563751	4.56343e-07	-0.535284	2.14933e-06	-0.788488	8.78541e-16	-0.691947	4.57618e-11	-0.711317	7.41261e-12	-0.081531	0.505421	0.0903312	0.460423	-0.123421	0.312328	-0.18189	0.134706	-0.169661	0.163411	-0.331373	0.0054133	-0.251796	0.0368776	-0.165158	0.175043	-0.257431	0.0327246	-0.344039	0.00379746	-0.403654	0.000583136	-0.355642	0.00270936	-0.586053	1.21993e-07	-0.491408	1.8061e-05	-0.613618	2.06971e-08
AGXT2L2	turquoise	7.99896	55.013	turquoise	turquoise	0.740922	3.37666e-13	0.496906	1.40539e-05	0.463034	6.16952e-05	0.619998	1.33935e-08	0.745495	2.0185e-13	0.733332	7.74954e-13	0.666095	4.21206e-10	0.374734	0.00151206	0.214939	0.076131	0.500814	1.17272e-05	0.385187	0.00108219	0.337182	0.00460911	0.561626	5.14899e-07	0.512628	6.69343e-06	0.479114	3.1168e-05	0.488995	2.01363e-05	0.521078	4.42376e-06	0.576198	2.21182e-07	0.632461	5.56126e-09	0.562669	4.85332e-07	0.54141	1.55837e-06	0.714811	5.25334e-12
AHCTF1	NA	6.89634	47.4297	NA	NA	0.0774134	0.527226	-0.173042	0.155059	-0.0419407	0.732222	-0.236867	0.0500418	-0.12799	0.294611	-0.14173	0.245372	-0.0951976	0.436514	0.00473241	0.969215	0.092764	0.448382	-0.049545	0.686005	-0.0579003	0.636523	0.0366675	0.764849	0.054675	0.655452	-0.0365756	0.765421	-0.152712	0.21031	-0.110096	0.367823	-0.129494	0.288928	0.0849726	0.487558	0.0806999	0.509784	-0.0488597	0.690127	-0.0693141	0.571442	-0.0483437	0.693236
AHCY	turquoise	10.6997	73.5872	black	black	0.609875	2.65969e-08	0.512911	6.6026e-06	0.210686	0.0822679	0.517971	5.15798e-06	0.421191	0.000313393	0.617211	1.62166e-08	0.555837	7.12345e-07	0.570341	3.12154e-07	0.43742	0.000171053	0.595334	6.83873e-08	0.675116	1.99109e-10	0.602147	4.41933e-08	0.690402	5.25929e-11	0.681735	1.12981e-10	0.563598	4.6034e-07	0.625246	9.29426e-09	0.537494	1.9154e-06	0.699247	2.34376e-11	0.67341	2.29865e-10	0.649957	1.51212e-09	0.532659	2.4621e-06	0.709327	8.99754e-12
AHCYL1	turquoise	12.4789	85.8237	skyblue2	skyblue2	0.411222	0.000447909	0.398041	0.00070638	0.368442	0.00183964	0.462851	6.21659e-05	0.480059	2.991e-05	0.452924	9.31683e-05	0.446639	0.000119608	0.177842	0.143753	0.288025	0.0163994	0.466691	5.29804e-05	0.39473	0.000789719	0.300745	0.0120403	0.370147	0.0017451	0.495716	1.48434e-05	0.637885	3.74664e-09	0.501447	1.13863e-05	0.501129	1.15564e-05	0.387089	0.00101706	0.592956	7.94551e-08	0.380986	0.00123953	0.450122	0.000104207	0.577687	2.02425e-07
AHCYL2	turquoise	10.5713	72.7043	turquoise	turquoise	0.722445	2.43191e-12	0.558296	6.21054e-07	0.427525	0.000248335	0.734365	6.93253e-13	0.631182	6.09686e-09	0.74256	2.81184e-13	0.704588	1.41826e-11	0.390149	0.00091973	0.387502	0.00100342	0.648535	1.68612e-09	0.521012	4.43837e-06	0.476253	3.52827e-05	0.566398	3.92189e-07	0.690093	5.40689e-11	0.686556	7.40751e-11	0.667556	3.73713e-10	0.581673	1.59308e-07	0.751309	1.03281e-13	0.819886	6.96365e-18	0.636794	4.05897e-09	0.652139	1.27783e-09	0.745853	1.93807e-13
AHDC1	NA	7.4168	51.0092	NA	lightcyan1	-0.400013	0.00066061	-0.175635	0.148871	-0.0858448	0.483085	-0.263109	0.028943	-0.226885	0.0608272	-0.25546	0.03413	-0.200903	0.0978709	-0.139373	0.253391	-0.172243	0.157003	-0.243615	0.0436799	-0.100224	0.412572	-0.160718	0.187094	-0.04954	0.686036	-0.17365	0.153592	-0.146615	0.229311	-0.20433	0.0921613	-0.0316308	0.7964	-0.0669645	0.584584	-0.195033	0.108288	-0.118265	0.333126	-0.272755	0.0233621	-0.157555	0.196035
AHI1	blue	9.16738	63.0489	blue	blue	-0.741742	3.08152e-13	-0.611673	2.35873e-08	-0.444584	0.000129651	-0.77496	5.5263e-15	-0.70755	1.06828e-11	-0.808242	4.64268e-17	-0.772781	7.34363e-15	-0.418432	0.000346341	-0.376827	0.00141531	-0.663372	5.2544e-10	-0.557343	6.55051e-07	-0.483466	2.57546e-05	-0.615812	1.78392e-08	-0.667426	3.77714e-10	-0.666687	4.01312e-10	-0.735658	6.02621e-13	-0.65833	7.86592e-10	-0.701004	1.98915e-11	-0.806668	5.94121e-17	-0.65968	7.06602e-10	-0.726714	1.56332e-12	-0.852891	1.38979e-20
AHNAK	turquoise	11.1313	76.5558	turquoise	turquoise	0.665839	4.301e-10	0.51297	6.58351e-06	0.303251	0.0113116	0.726098	1.66707e-12	0.571107	2.98524e-07	0.672496	2.48178e-10	0.616189	1.73876e-08	0.354736	0.00278305	0.366169	0.00197285	0.599632	5.19839e-08	0.479634	3.04696e-05	0.376633	0.00142407	0.571976	2.83728e-07	0.664686	4.72402e-10	0.682863	1.02429e-10	0.710095	8.35044e-12	0.644054	2.36832e-09	0.719276	3.35859e-12	0.796625	2.72123e-16	0.48733	2.16953e-05	0.664635	4.74354e-10	0.703228	1.61351e-11
AHNAK2	NA	8.03159	55.2374	blue	blue	-0.695933	3.1836e-11	-0.608994	2.82027e-08	-0.438412	0.000164675	-0.733799	7.36966e-13	-0.637693	3.79992e-09	-0.705507	1.29941e-11	-0.731773	9.15969e-13	-0.40135	0.000631144	-0.401582	0.000626143	-0.680313	1.27761e-10	-0.523803	3.86152e-06	-0.465039	5.67652e-05	-0.628389	7.44315e-09	-0.703041	1.64232e-11	-0.61659	1.69191e-08	-0.741446	3.18527e-13	-0.680073	1.30428e-10	-0.693752	3.88555e-11	-0.793219	4.47298e-16	-0.660254	6.74975e-10	-0.750915	1.08134e-13	-0.801365	1.34136e-16
AHR	NA	11.1933	76.9822	midnightblue	midnightblue	0.264661	0.0279756	0.235234	0.0516912	0.26994	0.0248873	0.437182	0.000172616	0.381413	0.00122264	0.325397	0.00636718	0.2521	0.0366425	-0.195589	0.107267	-0.275204	0.0221004	-0.076282	0.533299	-0.268675	0.0256001	-0.176434	0.147004	-0.171338	0.159229	-0.108188	0.376231	0.000523845	0.996592	0.0220547	0.85725	0.0687721	0.574462	0.104989	0.390589	0.221616	0.067238	-0.00970972	0.936887	0.0481461	0.694428	0.0913498	0.45536
AHRR	NA	6.73207	46.3	NA	navajowhite1	-0.296516	0.0133623	-0.316338	0.00809519	-0.134689	0.269848	-0.151808	0.213056	-0.166577	0.171315	-0.221074	0.0679268	-0.188597	0.120674	-0.432824	0.000203679	-0.357585	0.00255733	-0.294846	0.013918	-0.40237	0.000609454	-0.400512	0.000649471	-0.255168	0.0343422	-0.259202	0.0315025	-0.212321	0.0798628	-0.369521	0.00177929	-0.14322	0.240393	-0.253001	0.0359539	-0.261433	0.0300187	-0.310189	0.0094902	-0.274556	0.0224282	-0.193897	0.1104
AHSA1	NA	10.2464	70.4698	NA	darkturquoise	-0.30886	0.00981782	-0.308679	0.00986319	-0.321834	0.00700376	-0.273515	0.0229641	-0.346563	0.00353235	-0.189551	0.118774	-0.221469	0.0674246	0.00867495	0.943601	-0.0460659	0.70702	-0.190516	0.116874	0.0776312	0.526061	0.00910326	0.940821	-0.271772	0.0238855	-0.247362	0.0404453	-0.058925	0.630556	-0.231172	0.0559854	-0.289588	0.0157994	-0.306262	0.0104869	-0.316711	0.00801672	-0.300718	0.0120484	-0.313654	0.00868037	-0.287091	0.0167669
AHSA2	turquoise	8.69268	59.7841	brown	brown	0.510441	7.43728e-06	0.548429	1.06967e-06	0.165137	0.175099	0.553756	7.99328e-07	0.433374	0.000199493	0.397522	0.000718872	0.537122	1.95302e-06	0.320598	0.00723719	0.397903	0.000709673	0.564713	4.31961e-07	0.371841	0.00165551	0.389819	0.000929811	0.595373	6.82174e-08	0.608114	2.98966e-08	0.416161	0.000375789	0.62527	9.27839e-09	0.757354	5.04463e-14	0.63199	5.75312e-09	0.632442	5.56869e-09	0.467173	5.19198e-05	0.65508	1.01616e-09	0.585547	1.25832e-07
AHSG	NA	6.78632	46.6731	NA	yellow	0.279891	0.0198463	0.0723843	0.55448	0.203637	0.0932947	0.241824	0.0452991	0.335675	0.00480682	0.395459	0.000770617	0.27484	0.022284	-0.0169452	0.890086	-0.127075	0.298106	-0.0315073	0.797178	0.0428588	0.726587	-0.121665	0.319315	0.147799	0.225532	0.0817059	0.504505	0.18844	0.120989	0.0332637	0.786132	-0.0151671	0.901558	0.231218	0.055935	0.191079	0.115776	0.116263	0.341431	0.172932	0.155326	0.186433	0.125074
AHSP	NA	7.31123	50.2832	NA	steelblue	0.142583	0.242514	0.0669932	0.584423	-0.000416396	0.997291	0.0905101	0.459531	-0.0382964	0.754724	0.097313	0.426343	-0.0348461	0.776217	0.210882	0.0819766	0.118095	0.333826	0.139336	0.253518	0.107079	0.381174	-0.0328191	0.788924	0.0426017	0.728163	0.145631	0.232487	0.277606	0.0209193	0.117973	0.334327	-0.0143016	0.90715	0.0680432	0.578534	-0.04815	0.694405	-0.0933709	0.445406	0.0327799	0.789171	-0.0630275	0.606907
AICDA	NA	6.89149	47.3964	NA	antiquewhite2	0.0511908	0.676146	0.0364158	0.766417	-0.0760287	0.534663	0.0443298	0.71759	-0.0313128	0.798403	-0.0455276	0.710292	0.0164593	0.893219	0.00613919	0.960071	0.0162901	0.89431	-0.00382499	0.975116	-0.0618781	0.613494	-0.148577	0.223073	0.149988	0.218658	0.148815	0.222322	0.21571	0.0750583	0.0409842	0.738107	0.113069	0.354948	0.0763049	0.533176	0.00674665	0.956124	-0.125868	0.302755	0.115704	0.343772	0.0250092	0.83837
AIDA	NA	11.2257	77.2049	turquoise	turquoise	0.503145	1.0516e-05	0.534496	2.23908e-06	0.318872	0.00757476	0.603375	4.0806e-08	0.541671	1.53693e-06	0.522967	4.02654e-06	0.631528	5.94741e-09	0.271439	0.0240651	0.397433	0.000721035	0.591922	8.47814e-08	0.466431	5.35605e-05	0.387674	0.000997773	0.59405	7.41719e-08	0.668395	3.48805e-10	0.598489	5.59386e-08	0.689227	5.84251e-11	0.65348	1.15146e-09	0.647622	1.80787e-09	0.679959	1.31719e-10	0.571861	2.85639e-07	0.70639	1.19414e-11	0.659858	6.96649e-10
AIF1	turquoise	10.2326	70.3746	turquoise	turquoise	0.702208	1.77649e-11	0.647143	1.87498e-09	0.451527	9.8528e-05	0.745836	1.94179e-13	0.725643	1.7479e-12	0.798323	2.11679e-16	0.814996	1.56997e-17	0.376011	0.00145237	0.328178	0.00590631	0.619232	1.41193e-08	0.512599	6.70272e-06	0.467196	5.18701e-05	0.660041	6.86554e-10	0.691662	4.69535e-11	0.60786	3.04019e-08	0.7219	2.57143e-12	0.659932	6.92516e-10	0.744701	2.20885e-13	0.794231	3.86267e-16	0.685166	8.37322e-11	0.791656	5.60116e-16	0.848189	3.68165e-20
AIF1L	NA	9.75452	67.0869	NA	brown	0.0657892	0.591209	0.218559	0.0712001	0.00968117	0.937072	0.262164	0.0295453	0.00245386	0.984035	0.0226348	0.853537	0.0488436	0.690224	-0.218934	0.070704	-0.116335	0.341129	-0.116132	0.34198	-0.164714	0.176222	-0.291173	0.0152106	0.142085	0.24418	0.086493	0.479774	0.256949	0.0330633	0.342723	0.00394263	0.365461	0.00201604	0.153938	0.20663	0.0746388	0.542179	-0.128086	0.294245	0.211452	0.081134	0.160319	0.188205
AIFM1	NA	7.11943	48.964	NA	plum3	0.242146	0.0450048	0.0204206	0.867728	0.162258	0.182848	0.215878	0.0748267	0.297053	0.0131878	0.310571	0.00939768	0.202788	0.0946972	0.1752	0.149897	0.1707	0.160809	0.167867	0.167976	0.230693	0.0565103	0.191184	0.115571	0.193189	0.111732	0.247353	0.0404532	0.257237	0.0328606	0.306133	0.0105212	0.178395	0.142491	0.154117	0.206095	0.139297	0.25365	0.115914	0.342894	0.348014	0.00338745	0.31895	0.00755928
AIFM2	NA	7.2355	49.7623	NA	NA	0.116995	0.338378	-0.0188923	0.877548	0.165454	0.17426	0.189639	0.1186	0.0874285	0.475018	0.18902	0.119828	0.162333	0.182641	-0.040368	0.741906	-0.129929	0.287294	-0.067124	0.583688	-0.105752	0.387135	-0.059141	0.629301	-0.0327873	0.789124	-0.103245	0.398554	-0.106041	0.385831	-0.0613654	0.616442	-0.0344801	0.778508	0.119004	0.330092	0.215801	0.0749325	0.0565333	0.644518	0.0948321	0.438285	0.0412453	0.736499
AIFM3	blue	7.62873	52.4667	blue	blue	-0.685869	7.8712e-11	-0.558489	6.1438e-07	-0.377769	0.00137367	-0.636945	4.01426e-09	-0.628818	7.21949e-09	-0.661039	6.33916e-10	-0.670242	2.99426e-10	-0.457735	7.66976e-05	-0.474147	3.86271e-05	-0.68635	7.54366e-11	-0.570443	3.10312e-07	-0.517629	5.24561e-06	-0.683911	9.34768e-11	-0.752209	9.29513e-14	-0.63848	3.58618e-09	-0.727161	1.49186e-12	-0.658541	7.73534e-10	-0.733218	7.84582e-13	-0.789975	7.11846e-16	-0.684253	9.07205e-11	-0.757687	4.84628e-14	-0.77285	7.27874e-15
AIG1	NA	9.46093	65.0677	NA	green	-0.0558227	0.64869	-0.0159896	0.896249	-0.223026	0.0654716	-0.0242915	0.842949	-0.204425	0.0920066	-0.116545	0.340253	-0.116756	0.339374	0.207826	0.0866105	0.376607	0.00142525	0.279871	0.0198556	0.354983	0.00276276	0.223226	0.0652237	0.216461	0.0740256	0.242717	0.0444862	0.350165	0.00318238	0.260656	0.030529	0.264286	0.0282072	0.173128	0.154852	0.195837	0.106814	0.0415646	0.734534	0.0825877	0.499901	0.15452	0.204899
AIM1	NA	7.0075	48.1942	NA	NA	0.0407921	0.73929	0.132499	0.277785	-0.0555238	0.650448	0.0192271	0.875396	-0.124405	0.308455	-0.0635079	0.604163	0.0155706	0.898953	0.0220699	0.857153	0.0954614	0.435238	-0.0346343	0.777542	-0.0392539	0.748791	-0.0655379	0.59263	-0.069585	0.569936	0.00582881	0.962088	-0.00914574	0.940546	-0.0345115	0.778311	0.108223	0.376076	0.0634863	0.604287	-0.0397519	0.745711	0.00104436	0.993205	-0.0612098	0.617338	-0.0885877	0.46916
AIM1L	NA	6.79718	46.7478	NA	NA	-0.146641	0.229228	0.0235344	0.847784	0.148652	0.222835	-0.202187	0.0957004	-0.117538	0.336128	-0.0702478	0.566258	-0.0729834	0.551198	-0.0821013	0.502438	-0.0946945	0.438953	-0.182168	0.134101	-0.0507072	0.679037	-0.113575	0.352784	-0.107108	0.381046	-0.014849	0.903613	0.0551475	0.652665	-0.0299874	0.806767	-0.202286	0.095535	-0.0719707	0.556751	-0.0640149	0.601273	-0.0727067	0.552712	-0.0793819	0.516743	-0.091822	0.453023
AIM2	turquoise	7.60958	52.335	turquoise	turquoise	0.548217	1.082e-06	0.535666	2.10712e-06	0.338802	0.00440464	0.670234	2.9963e-10	0.590673	9.16631e-08	0.642098	2.74218e-09	0.707686	1.05438e-11	0.249374	0.0387925	0.236253	0.050657	0.479046	3.12597e-05	0.373435	0.00157504	0.303231	0.0113171	0.488892	2.02297e-05	0.535584	2.11613e-06	0.57432	2.47207e-07	0.549742	9.96016e-07	0.575446	2.31276e-07	0.668016	3.59853e-10	0.731711	9.2209e-13	0.474801	3.75588e-05	0.585591	1.25496e-07	0.715009	5.15141e-12
AIMP2	turquoise	10.6573	73.2956	turquoise	turquoise	0.699	2.39837e-11	0.622475	1.1281e-08	0.50385	1.01736e-05	0.717951	3.83886e-12	0.719224	3.37602e-12	0.756622	5.5076e-14	0.792879	4.69769e-16	0.359317	0.00242825	0.32209	0.00695617	0.614202	1.98959e-08	0.471748	4.27947e-05	0.456764	7.97867e-05	0.634526	4.78927e-09	0.664099	4.95416e-10	0.574399	2.46047e-07	0.677556	1.61842e-10	0.657133	8.64735e-10	0.730346	1.06635e-12	0.792984	4.62738e-16	0.700391	2.10666e-11	0.742698	2.76883e-13	0.810666	3.16197e-17
AIP	NA	9.75418	67.0846	NA	darkgreen	0.263686	0.0285803	0.297739	0.0129678	0.438109	0.000166597	0.45924	7.21261e-05	0.444434	0.000130415	0.415783	0.000380908	0.491926	1.76422e-05	-0.137874	0.258582	-0.282629	0.0186229	-0.064757	0.597055	-0.157726	0.195542	-0.0251227	0.837646	-0.0758296	0.535736	-0.0441715	0.718556	-0.0810486	0.507951	-0.0133586	0.913248	0.0877615	0.473331	0.136693	0.262722	0.144149	0.237323	0.298565	0.0127068	0.205257	0.0906626	0.246596	0.0410903
AIPL1	NA	6.82398	46.9321	NA	plum2	-0.116362	0.341019	-0.0708224	0.563079	-0.162474	0.182257	-0.0988302	0.419132	-0.227702	0.0598798	-0.179099	0.140895	-0.0563107	0.645824	-0.0348989	0.775887	0.0540409	0.659199	-0.111164	0.363166	-0.0181062	0.882606	0.0368546	0.763684	0.0161348	0.895312	-0.0798173	0.514439	-0.0224162	0.854936	-0.056483	0.644813	-0.0332321	0.786331	-0.0847507	0.4887	-0.192506	0.11303	-0.117986	0.334274	-0.054466	0.656686	-0.0785557	0.52113
AIRE	NA	6.85878	47.1714	NA	darkolivegreen4	0.0985164	0.420617	0.0426686	0.727753	-0.138269	0.257208	-0.174123	0.152456	-0.109549	0.37022	-0.192649	0.112757	-0.118764	0.331077	0.153383	0.208291	0.0162326	0.894681	-0.0646709	0.597544	0.00564654	0.963273	0.0326654	0.78989	0.149548	0.220028	-0.138004	0.258128	-0.313472	0.00872135	-0.252314	0.0364782	-0.0925095	0.449634	-0.157771	0.195414	-0.0538734	0.66019	0.0181456	0.882353	-0.112272	0.358372	-0.0511407	0.676445
AJAP1	blue	7.25542	49.8993	blue	blue	-0.691641	4.70421e-11	-0.566537	3.89057e-07	-0.461537	6.56329e-05	-0.663597	5.1597e-10	-0.664603	4.75588e-10	-0.665775	4.32323e-10	-0.684229	9.09091e-11	-0.375889	0.00145799	-0.384882	0.00109296	-0.664869	4.65436e-10	-0.472342	4.1726e-05	-0.457825	7.64174e-05	-0.641435	2.8811e-09	-0.672676	2.44463e-10	-0.568171	3.54058e-07	-0.71416	5.60342e-12	-0.673065	2.36618e-10	-0.704698	1.4035e-11	-0.781654	2.26096e-15	-0.676521	1.76756e-10	-0.731207	9.72976e-13	-0.76465	2.06517e-14
AK1	NA	8.62803	59.3395	darkmagenta	darkmagenta	-0.323053	0.00677991	-0.404068	0.000574873	-0.063238	0.605704	-0.258556	0.0319438	-0.263654	0.0286003	-0.148144	0.224437	-0.411529	0.000443079	-0.397479	0.000719933	-0.522712	4.07809e-06	-0.628827	7.21451e-09	-0.468789	4.85089e-05	-0.603414	4.07009e-08	-0.612611	2.21491e-08	-0.597877	5.8171e-08	-0.163449	0.179613	-0.398239	0.000701655	-0.650206	1.48336e-09	-0.461061	6.69327e-05	-0.456344	8.11598e-05	-0.624793	9.59457e-09	-0.585594	1.25471e-07	-0.501045	1.16019e-05
AK2	NA	7.1923	49.4652	turquoise	turquoise	0.607229	3.16963e-08	0.501667	1.127e-05	0.229797	0.0575026	0.583695	1.40907e-07	0.431987	0.000210204	0.512646	6.68775e-06	0.501408	1.14072e-05	0.417662	0.000356082	0.399035	0.000682968	0.602561	4.30232e-08	0.496247	1.44862e-05	0.425718	0.000265506	0.612354	2.25351e-08	0.576671	2.15058e-07	0.483087	2.61895e-05	0.642217	2.71785e-09	0.628342	7.46788e-09	0.626801	8.32939e-09	0.614863	1.90255e-08	0.493407	1.64948e-05	0.653978	1.10758e-09	0.630601	6.35618e-09
AK2P2	NA	7.26368	49.9561	NA	NA	-0.0701598	0.566746	0.0309789	0.800508	0.0863568	0.480469	0.0498791	0.684	0.109902	0.368671	0.056835	0.64275	-0.0526464	0.66747	-0.272291	0.0236079	-0.208424	0.0856879	-0.203041	0.0942771	-0.221566	0.0673009	-0.273373	0.023038	-0.324587	0.00650715	-0.18877	0.120328	-0.0326868	0.789756	-0.0541052	0.658819	-0.134616	0.270112	-0.215494	0.075358	0.0169928	0.889779	-0.126711	0.299501	-0.113014	0.355182	-0.00816902	0.946886
AK3	NA	11.0881	76.2583	red	red	-0.297836	0.012937	-0.44473	0.000128913	-0.284256	0.017927	-0.398246	0.000701484	-0.524524	3.7244e-06	-0.510808	7.3073e-06	-0.544154	1.34657e-06	-0.290011	0.0156406	-0.265639	0.0273807	-0.341014	0.00413843	-0.548351	1.07419e-06	-0.411922	0.000436979	-0.549589	1.00436e-06	-0.457894	7.62037e-05	-0.292077	0.0148834	-0.497326	1.37848e-05	-0.512036	6.88782e-06	-0.432495	0.000206219	-0.46246	6.31784e-05	-0.577637	2.03028e-07	-0.584824	1.31529e-07	-0.643477	2.47324e-09
AK3L1	NA	6.85241	47.1276	NA	NA	-0.0742074	0.544523	-0.172372	0.156688	-0.106682	0.382952	-0.212172	0.0800799	-0.222292	0.0663869	-0.215957	0.0747173	-0.21198	0.0803602	-0.116937	0.338619	-0.00103139	0.993289	-0.130271	0.286016	-0.1037	0.396468	-0.189356	0.119161	-0.146766	0.228826	-0.130695	0.28444	0.157067	0.197441	0.0143699	0.906709	-0.063991	0.60141	-0.169866	0.162895	-0.0863816	0.480343	-0.219438	0.0700414	-0.256868	0.0331205	-0.125143	0.305573
AK5	blue	7.17704	49.3602	blue	blue	-0.57597	2.24196e-07	-0.56177	5.10715e-07	-0.42046	0.000321832	-0.659156	7.36673e-10	-0.569189	3.33791e-07	-0.592542	8.15483e-08	-0.631063	6.14935e-09	-0.266535	0.0268442	-0.350298	0.00317009	-0.596818	6.22381e-08	-0.405736	0.00054265	-0.38168	0.00121218	-0.526608	3.35319e-06	-0.703809	1.52718e-11	-0.505874	9.24707e-06	-0.525488	3.548e-06	-0.504206	1.00046e-05	-0.677282	1.65674e-10	-0.742597	2.80024e-13	-0.646148	2.02202e-09	-0.627808	7.75633e-09	-0.653116	1.18445e-09
AK7	NA	6.75197	46.4368	NA	navajowhite1	0.0872668	0.475839	0.0984729	0.420824	-0.101175	0.408125	0.0718536	0.557394	-0.0425295	0.728606	0.0421304	0.731056	0.0151847	0.901445	-0.174262	0.152124	-0.192211	0.113593	-0.151636	0.213582	-0.2845	0.0178242	-0.183102	0.132084	-0.135628	0.266494	-0.0844717	0.490137	-0.182472	0.133443	-0.110487	0.366112	-0.0149993	0.902642	0.0380765	0.756088	-0.0384585	0.753719	-0.221585	0.067277	-0.0975893	0.425024	-0.0282229	0.817937
AKAP1	NA	6.77608	46.6026	NA	NA	-0.0602558	0.622843	-0.0781866	0.523096	-0.0184068	0.880672	0.00617861	0.959815	-0.143306	0.240109	-0.0733625	0.549126	0.0251953	0.837184	-0.0500625	0.6829	0.185001	0.128052	0.168293	0.166882	0.191959	0.114076	0.11469	0.348046	-0.003583	0.97669	0.190129	0.117632	0.0931767	0.446357	-0.0280561	0.818994	0.00949249	0.938296	0.0471778	0.70028	0.0961764	0.431791	0.112993	0.355274	0.075156	0.539376	0.037879	0.757314
AKAP10	NA	7.52283	51.7384	NA	magenta	0.0198167	0.871606	-0.0467292	0.702997	-0.0578501	0.636815	-0.0617386	0.614296	-0.0735357	0.548181	0.00738137	0.952	0.0775759	0.526356	0.268484	0.0257089	0.208995	0.084813	0.247351	0.0404548	0.308588	0.00988609	0.339191	0.00435676	0.204095	0.0925439	0.151419	0.214244	0.0666845	0.586159	-0.0453603	0.71131	-0.129425	0.289187	0.109027	0.372518	0.113386	0.353594	0.14831	0.223914	0.0421325	0.731043	-0.0469753	0.701505
AKAP11	blue	10.4292	71.7268	blue	blue	-0.597561	5.93596e-08	-0.625492	9.13483e-09	-0.588203	1.06854e-07	-0.818093	9.4087e-18	-0.77837	3.51894e-15	-0.833945	5.82574e-19	-0.78821	9.13618e-16	-0.172024	0.15754	-0.0323655	0.791775	-0.342539	0.00396327	-0.309046	0.00977148	-0.212442	0.0796871	-0.486602	2.24106e-05	-0.424446	0.000278231	-0.515505	5.82028e-06	-0.577318	2.06922e-07	-0.583904	1.39128e-07	-0.648984	1.62919e-09	-0.72914	1.21159e-12	-0.548725	1.05265e-06	-0.607164	3.1832e-08	-0.769433	1.12987e-14
AKAP12	blue	8.25219	56.7546	blue	blue	-0.685694	7.99299e-11	-0.599031	5.4029e-08	-0.449704	0.000105953	-0.710559	7.98191e-12	-0.717281	4.10589e-12	-0.725596	1.75637e-12	-0.763456	2.39536e-14	-0.377025	0.00140647	-0.399949	0.000662054	-0.619559	1.38044e-08	-0.559209	5.90061e-07	-0.480702	2.9081e-05	-0.665957	4.25966e-10	-0.706281	1.20671e-11	-0.624603	9.72323e-09	-0.687164	7.01955e-11	-0.685491	8.13757e-11	-0.739581	3.91876e-13	-0.816014	1.32828e-17	-0.695481	3.31828e-11	-0.743615	2.49746e-13	-0.828766	1.49141e-18
AKAP13	NA	7.91155	54.4118	greenyellow	greenyellow	0.375399	0.00148068	0.452606	9.43663e-05	0.204972	0.0911215	0.537041	1.96133e-06	0.396149	0.000752966	0.527636	3.18311e-06	0.548368	1.07319e-06	0.325414	0.00636418	0.287472	0.0166163	0.439249	0.000159461	0.476819	3.44297e-05	0.427274	0.000250653	0.473205	4.02166e-05	0.497169	1.38849e-05	0.404276	0.000570759	0.639887	3.23212e-09	0.56057	5.46561e-07	0.466884	5.25527e-05	0.521991	4.22748e-06	0.463956	5.93824e-05	0.634172	4.91365e-09	0.575257	2.33887e-07
AKAP14	NA	6.75296	46.4436	NA	plum1	-0.191922	0.114148	-0.190655	0.116603	-0.0785043	0.521404	-0.242178	0.044976	-0.273157	0.0231506	-0.221545	0.0673283	-0.234679	0.0522609	-0.156146	0.200114	-0.145755	0.232084	-0.239632	0.0473489	-0.0971483	0.42713	-0.155309	0.202567	-0.230625	0.0565844	-0.213297	0.0784554	-0.0659841	0.590108	-0.155211	0.202856	-0.211019	0.0817724	-0.173674	0.153534	-0.267734	0.0261413	-0.247327	0.0404751	-0.320946	0.00717079	-0.340313	0.00422121
AKAP2	NA	6.83933	47.0377	NA	NA	0.0698931	0.568225	0.0179863	0.883379	0.145088	0.234251	0.091686	0.453696	0.0707971	0.563219	0.0776628	0.525892	0.0966187	0.429666	0.0453585	0.71132	0.0178648	0.88416	0.0468043	0.702541	0.126859	0.298933	0.069991	0.567682	0.0832287	0.496567	0.0602277	0.623005	0.138862	0.255152	0.154009	0.206417	-0.133528	0.274039	-0.0113322	0.926368	0.113667	0.352395	0.0208037	0.86527	0.0831439	0.497008	0.0476048	0.697697
AKAP3	NA	6.8935	47.4102	NA	lightpink3	0.295177	0.0138063	0.258758	0.0318055	0.0250782	0.83793	0.164651	0.176389	0.103333	0.398147	0.162624	0.181848	0.177574	0.144366	0.301424	0.0118388	0.384758	0.00109736	0.449567	0.000106534	0.378695	0.00133374	0.366167	0.00197297	0.236069	0.0508426	0.369254	0.00179406	0.145825	0.231857	0.183139	0.132005	0.365025	0.00204307	0.208774	0.0851511	0.455271	8.47635e-05	0.367457	0.00189633	0.238299	0.0486325	0.242986	0.0442428
AKAP4	NA	6.77545	46.5983	NA	royalblue	-0.103856	0.395751	0.0996687	0.415177	0.163969	0.178213	0.0916908	0.453672	0.23858	0.0483588	0.196412	0.105768	0.168819	0.165543	-0.0397159	0.745933	-0.319027	0.00754382	-0.206169	0.0892068	-0.15531	0.202564	-0.196838	0.104998	-0.132109	0.279216	-0.23934	0.0476276	-0.1807	0.137319	-0.131927	0.279884	-0.0750448	0.539978	-0.0627091	0.608728	0.015796	0.897498	0.000880233	0.994273	-0.0683243	0.576962	-0.0249421	0.838798
AKAP5	NA	6.83347	46.9973	NA	NA	0.0661337	0.589263	-0.0909507	0.45734	0.241051	0.046014	0.0427239	0.727414	0.0936708	0.443939	0.0847793	0.488552	-0.0469543	0.701632	-0.116509	0.340403	-0.119799	0.326848	-0.118922	0.330427	-0.133382	0.274566	-0.186764	0.124394	-0.0927794	0.448307	-0.0428134	0.726865	0.122673	0.315289	-0.0236105	0.847298	-0.00293847	0.980882	-0.0416647	0.733918	-0.114518	0.348773	-0.10681	0.382378	-0.015606	0.898725	0.030314	0.804704
AKAP6	NA	8.70696	59.8823	blue	blue	-0.628934	7.16006e-09	-0.593281	7.7852e-08	-0.430467	0.000222546	-0.744598	2.23476e-13	-0.621176	1.23456e-08	-0.666312	4.13789e-10	-0.72314	2.26445e-12	-0.283095	0.0184212	-0.294082	0.014179	-0.572761	2.70963e-07	-0.412921	0.000421788	-0.363546	0.00213725	-0.577355	2.06464e-07	-0.623797	1.02878e-08	-0.494639	1.55937e-05	-0.695552	3.29685e-11	-0.673066	2.36602e-10	-0.645686	2.09402e-09	-0.741887	3.03193e-13	-0.589303	9.98195e-08	-0.760401	3.48719e-14	-0.753144	8.32662e-14
AKAP7	NA	6.93709	47.71	NA	coral2	0.158013	0.194722	0.198618	0.10183	-0.0358632	0.769863	0.0149158	0.903182	0.0543409	0.657425	-0.0379276	0.757013	0.134632	0.270054	0.146861	0.228522	0.257173	0.0329058	0.15668	0.19856	0.111785	0.360474	0.23547	0.0514501	0.183533	0.13116	0.117785	0.335105	-0.0841097	0.492005	-0.0127054	0.917475	0.0137421	0.910768	0.036742	0.764385	0.0429013	0.726327	0.195439	0.107542	0.125253	0.305141	0.143379	0.239867
AKAP8	NA	8.65563	59.5293	NA	orangered3	-0.0355778	0.771645	0.0399376	0.744563	0.225704	0.0622193	0.00145011	0.990565	0.102424	0.402333	0.0881853	0.471189	0.186961	0.12399	-0.148504	0.223303	-0.142328	0.243365	-0.0948318	0.438287	-0.134009	0.272299	-0.112386	0.357881	-0.155003	0.20347	-0.189581	0.118714	-0.19369	0.110788	-0.0524825	0.668445	0.0419971	0.731875	-0.128192	0.293843	-0.199741	0.0998683	0.0200085	0.870375	0.0532392	0.663949	0.0603527	0.622283
AKAP8L	NA	8.48392	58.3483	NA	lightyellow	0.362729	0.00219087	0.36723	0.0019096	0.428448	0.000239959	0.559311	5.86709e-07	0.541465	1.55385e-06	0.419963	0.000327686	0.485139	2.39175e-05	0.0100001	0.935003	-0.00904515	0.941199	0.12243	0.316258	0.0573486	0.639745	0.0224966	0.854421	0.178334	0.14263	0.187642	0.122602	0.180422	0.137935	0.286366	0.0170574	0.419402	0.000334419	0.275831	0.0217865	0.390029	0.000923373	0.382781	0.00116991	0.36177	0.00225543	0.395709	0.000764183
AKAP9	NA	7.00704	48.1911	NA	lightgreen	-0.179692	0.139563	0.0853538	0.485601	0.133196	0.275243	0.145331	0.233461	0.106082	0.385648	0.114378	0.349371	0.0244113	0.842184	-0.276822	0.0212989	-0.318798	0.00758949	-0.273138	0.0231608	-0.200834	0.0979886	-0.368887	0.00181452	-0.343319	0.00387627	-0.344294	0.00376984	0.0144439	0.906231	-0.0817176	0.504444	-0.112412	0.357768	-0.240475	0.0465523	-0.0841389	0.491854	-0.203492	0.0935323	-0.12358	0.311697	-0.0265264	0.828709
AKIRIN1	NA	7.80934	53.7089	NA	black	0.437742	0.000168956	0.00536424	0.965108	0.0322405	0.792562	0.152998	0.209448	0.115053	0.346512	0.390684	0.000903592	0.216347	0.0741819	0.399603	0.000669899	0.235516	0.0514028	0.319838	0.00738412	0.389016	0.000954743	0.331042	0.00546258	0.294227	0.014129	0.285983	0.0172122	0.396593	0.000741785	0.373416	0.00157595	0.0351672	0.77421	0.368365	0.00184404	0.359307	0.00242894	0.215498	0.0753516	0.115405	0.34503	0.317725	0.0078066
AKIRIN2	NA	10.1461	69.78	NA	darkturquoise	-0.105649	0.387601	-0.118741	0.331171	-0.372725	0.00161045	-0.224007	0.0642648	-0.380605	0.00125477	-0.323844	0.00663804	-0.251434	0.0371585	0.304587	0.010939	0.469135	4.78058e-05	0.312072	0.0090423	0.2832	0.0183761	0.42062	0.000319966	-0.0177414	0.884955	0.105452	0.388491	-0.151966	0.212574	0.0201233	0.869637	0.0477139	0.697037	-0.120268	0.324946	-0.106797	0.382437	0.111643	0.361089	-0.0723754	0.554529	-0.045738	0.709012
AKNA	turquoise	8.36479	57.529	turquoise	turquoise	0.660223	6.7662e-10	0.618573	1.47727e-08	0.466925	5.24625e-05	0.7972	2.49989e-16	0.758311	4.49464e-14	0.788066	9.32213e-16	0.792846	4.72052e-16	0.295032	0.0138551	0.243998	0.0433398	0.509824	7.66105e-06	0.461008	6.70777e-05	0.372846	0.00160437	0.596786	6.23664e-08	0.588314	1.06122e-07	0.57998	1.76435e-07	0.665002	4.6041e-10	0.663624	5.14839e-10	0.700601	2.0658e-11	0.772198	7.92048e-15	0.619214	1.41364e-08	0.726443	1.60814e-12	0.804801	7.9359e-17
AKNAD1	NA	6.98008	48.0056	NA	salmon	0.0925227	0.449568	0.13603	0.265065	0.266127	0.0270871	0.37853	0.00134079	0.339738	0.00429022	0.301989	0.0116736	0.274961	0.0222231	-0.0348311	0.776311	0.0217009	0.859517	0.0752065	0.539103	0.169624	0.163504	0.0419196	0.732351	0.104102	0.39463	0.174498	0.151562	0.336899	0.00464578	0.219435	0.0700454	0.289167	0.0159592	0.199836	0.0997036	0.35532	0.00273535	0.150408	0.217355	0.191246	0.115451	0.273954	0.022737
AKR1A1	turquoise	10.6192	73.0341	turquoise	turquoise	0.706513	1.1802e-11	0.648922	1.63693e-09	0.482902	2.6403e-05	0.75136	1.02659e-13	0.707159	1.10929e-11	0.811011	2.99225e-17	0.809824	3.61582e-17	0.405102	0.000554704	0.316883	0.00798081	0.59382	7.52546e-08	0.544486	1.32282e-06	0.454316	8.80954e-05	0.671494	2.69831e-10	0.687108	7.05446e-11	0.636244	4.22553e-09	0.693387	4.01668e-11	0.658288	7.89233e-10	0.793885	4.06176e-16	0.789116	8.03988e-16	0.706286	1.20612e-11	0.709563	8.79352e-12	0.84502	6.96935e-20
AKR1B1	turquoise	11.5807	79.6467	darkgreen	darkgreen	0.63837	3.61519e-09	0.542091	1.50302e-06	0.550337	9.64199e-07	0.62969	6.78425e-09	0.73911	4.12846e-13	0.774118	6.17017e-15	0.828051	1.69386e-18	0.387079	0.00101739	0.332983	0.00517889	0.642287	2.70365e-09	0.538447	1.82199e-06	0.527158	3.26108e-06	0.562101	5.01221e-07	0.660786	6.46878e-10	0.496213	1.45089e-05	0.575699	2.27835e-07	0.547437	1.1287e-06	0.630447	6.42664e-09	0.673397	2.30118e-10	0.74828	1.46756e-13	0.697459	2.76623e-11	0.790749	6.37596e-16
AKR1B10	NA	6.72024	46.2186	NA	NA	0.0203019	0.86849	0.0368819	0.763514	-0.0403484	0.742027	-0.00101622	0.993388	0.00522774	0.965995	-0.0380879	0.756017	-0.0587033	0.631845	0.0476759	0.697267	-0.0533916	0.663045	-0.0892916	0.465622	0.0627113	0.608716	0.0344606	0.77863	0.140274	0.250305	-0.0155686	0.898966	-0.0347976	0.776521	0.0348581	0.776143	0.0278694	0.820178	-0.0371714	0.761712	0.0322294	0.792631	-0.101761	0.405401	-0.0698687	0.56836	-0.058672	0.632027
AKR1B15	NA	6.79409	46.7265	NA	NA	0.026837	0.826735	-0.0610145	0.618463	0.107939	0.377338	-0.0357626	0.770491	0.0246224	0.840837	-0.0577335	0.637496	-0.0240347	0.844588	-0.010905	0.929136	0.0844591	0.490202	0.0325436	0.790656	0.0584418	0.633367	0.0916189	0.454028	0.0383271	0.754533	-0.00230938	0.984975	0.0299222	0.80718	0.067948	0.579067	-0.00564182	0.963303	-0.0611852	0.617479	0.0678532	0.579597	0.0466551	0.703446	-0.0489039	0.689861	-0.071782	0.557788
AKR1C1	NA	6.75296	46.4437	NA	NA	-0.0224292	0.854853	0.103283	0.398378	-0.11905	0.329903	-0.010133	0.934142	-0.0739535	0.545904	-0.0792209	0.517597	-0.0821072	0.502407	-0.000835779	0.994562	0.0958572	0.433328	0.0458646	0.708243	0.0180403	0.88303	-0.0640728	0.600944	0.113053	0.355019	0.153773	0.207121	0.0961265	0.432031	0.238782	0.0481642	0.129389	0.289322	-0.0937572	0.443517	-0.0371649	0.761753	-0.109419	0.370794	0.114483	0.348925	0.0219407	0.857981
AKR1C2	NA	6.89545	47.4236	NA	NA	-0.0426559	0.727831	0.173322	0.154381	-0.0134439	0.912696	0.101541	0.406426	0.112185	0.358746	0.0784895	0.521483	0.116321	0.34119	-0.0643952	0.59911	-0.105923	0.386365	0.0301689	0.805621	-0.092215	0.451084	-0.0279308	0.819789	-0.0148949	0.903317	-0.00242021	0.984254	-0.0325873	0.790381	-0.0108371	0.929576	-0.0112095	0.927163	0.0804155	0.511282	0.0351027	0.774613	0.0470824	0.700857	0.0620701	0.612392	0.0889881	0.467146
AKR1C3	turquoise	10.9403	75.2424	turquoise	turquoise	0.71524	5.03445e-12	0.622725	1.10865e-08	0.459262	7.20625e-05	0.757944	4.69831e-14	0.706243	1.21107e-11	0.782771	1.94188e-15	0.779173	3.16005e-15	0.370311	0.00173626	0.347298	0.00345822	0.63197	5.76143e-09	0.519322	4.82578e-06	0.441312	0.00014726	0.631004	6.17541e-09	0.690901	5.02875e-11	0.674729	2.05713e-10	0.718944	3.47307e-12	0.658622	7.6861e-10	0.743305	2.58619e-13	0.824404	3.21359e-18	0.662302	5.72785e-10	0.744876	2.16564e-13	0.82624	2.33246e-18
AKR1C4	NA	6.7888	46.6901	NA	NA	0.0568982	0.64238	-0.113073	0.354931	0.0402414	0.742687	0.0704697	0.565029	0.0522087	0.670074	-0.0196324	0.872791	0.00743235	0.951669	-0.0146892	0.904646	0.102014	0.40423	0.135581	0.266663	0.00753281	0.951017	0.0473424	0.699284	-0.127268	0.297366	0.07511	0.539625	0.0110319	0.928314	-0.139736	0.252144	0.0839034	0.493071	0.0613016	0.616809	-0.0604657	0.621629	0.0950564	0.437198	0.0091636	0.94043	-0.0221578	0.85659
AKR1CL1	NA	6.92107	47.5998	NA	black	0.0172778	0.887942	0.226457	0.0613292	0.0592636	0.62859	0.130686	0.284473	0.134202	0.2716	0.212366	0.0797975	0.199136	0.100921	0.132297	0.278524	0.05011	0.682615	0.106521	0.383672	0.247318	0.0404825	0.13156	0.281234	0.0662928	0.588366	0.0425624	0.728405	0.239343	0.0476243	0.169212	0.164545	0.0841309	0.491896	0.0885675	0.469262	0.262495	0.0293332	0.083694	0.494155	0.0736184	0.54773	0.102573	0.401645
AKR1D1	NA	6.88048	47.3206	NA	yellowgreen	0.0733176	0.549371	0.0819188	0.503391	0.0686377	0.575211	0.224948	0.0631242	0.0957057	0.434059	0.187562	0.122764	0.177773	0.143911	0.120779	0.322879	0.0943497	0.440629	0.15887	0.192281	0.192532	0.11298	0.132384	0.278207	0.121489	0.320018	0.106702	0.382861	0.256454	0.0334151	-0.0393975	0.747902	0.151077	0.215295	0.190804	0.116311	0.246561	0.0411197	0.119657	0.327427	0.0031313	0.979628	0.228312	0.0591795
AKR1E2	NA	6.84864	47.1016	NA	thistle2	0.206272	0.0890438	0.0385562	0.753113	-0.177646	0.144202	0.093695	0.443821	-0.111293	0.362604	-0.0468615	0.702194	-0.00622169	0.959535	0.245019	0.0424436	0.27749	0.0209751	0.214527	0.0767089	0.134502	0.27052	0.201296	0.0972035	0.0376469	0.758757	0.159792	0.18968	0.147545	0.226339	0.0883869	0.470172	0.0829409	0.498063	0.0793841	0.516732	0.0696797	0.56941	0.0159898	0.896248	-0.0317037	0.795941	0.0328924	0.788464
AKR7A2	turquoise	11.4274	78.5921	yellowgreen	yellowgreen	0.530078	2.81089e-06	0.467805	5.05599e-05	0.524938	3.6476e-06	0.738555	4.38894e-13	0.654934	1.02784e-09	0.749867	1.2216e-13	0.664028	4.98291e-10	0.0303047	0.804763	-0.0893283	0.465438	0.283066	0.0184339	0.125914	0.302578	0.0152491	0.901029	0.244707	0.0427157	0.250085	0.038222	0.548681	1.05516e-06	0.466402	5.36247e-05	0.395054	0.000781182	0.417306	0.000360674	0.546706	1.17414e-06	0.27187	0.0238331	0.482192	2.72413e-05	0.607325	3.14972e-08
AKR7A3	NA	6.9057	47.4941	NA	darkred	-0.453545	9.08727e-05	-0.279743	0.0199143	-0.201592	0.0967013	-0.362425	0.00221113	-0.343026	0.00390879	-0.384296	0.00111394	-0.271384	0.0240948	-0.270113	0.0247915	-0.12307	0.313716	-0.33424	0.00500213	-0.176035	0.147933	-0.154267	0.20565	-0.227544	0.0600617	-0.248629	0.0393983	-0.291579	0.0150627	-0.263758	0.028535	-0.344779	0.00371792	-0.275704	0.02185	-0.317981	0.00775425	-0.234226	0.0527308	-0.218245	0.0716168	-0.258396	0.0320539
AKR7L	NA	6.78855	46.6884	NA	mediumorchid	0.117616	0.335803	0.0352223	0.773865	-0.186806	0.124308	-0.105596	0.387843	-0.240731	0.0463117	-0.114019	0.350893	-0.0456724	0.709411	0.270776	0.0244261	0.22119	0.0677791	0.184956	0.128147	0.163995	0.178143	0.184359	0.129404	0.255806	0.0338797	0.311329	0.00921686	0.0407972	0.739259	0.048653	0.691372	0.0857316	0.483664	0.294636	0.0139894	0.073353	0.549178	0.131234	0.282441	-0.0135778	0.91183	-0.0726475	0.553037
AKT1	blue	7.9783	54.8709	blue	blue	-0.512293	6.80284e-06	-0.530238	2.78793e-06	-0.35039	0.00316165	-0.431143	0.000216972	-0.426229	0.000260542	-0.490849	1.8523e-05	-0.558084	6.28462e-07	-0.434828	0.000188808	-0.315932	0.00818143	-0.53477	2.20757e-06	-0.436554	0.000176806	-0.385494	0.00107142	-0.563578	4.6086e-07	-0.522683	4.08405e-06	-0.374145	0.00154034	-0.5785	1.92816e-07	-0.644299	2.32515e-09	-0.573029	2.6673e-07	-0.607487	3.11607e-08	-0.511709	6.99735e-06	-0.561547	5.17214e-07	-0.594261	7.31875e-08
AKT1S1	NA	7.40898	50.9554	NA	tan	0.268762	0.0255505	0.27145	0.0240591	0.470073	4.59481e-05	0.456902	7.93415e-05	0.502584	1.07964e-05	0.436878	0.000174633	0.398661	0.000691671	-0.0890925	0.466621	-0.101982	0.40438	0.110054	0.368008	0.0765026	0.532112	-0.0232146	0.849828	0.0741188	0.545005	0.16043	0.187893	0.333515	0.00510337	0.288252	0.0163112	0.186785	0.12435	0.128414	0.293	0.289659	0.0157728	0.207858	0.0865605	0.311372	0.00920662	0.380401	0.00126301
AKT2	NA	6.8345	47.0044	NA	steelblue	0.129288	0.289702	0.0529517	0.665656	0.0395106	0.747203	0.120915	0.322329	0.141877	0.244878	0.169704	0.163302	0.0858418	0.4831	0.0414837	0.735032	0.0705055	0.564831	0.145507	0.232889	0.182961	0.132387	0.0368278	0.763851	0.0350114	0.775184	0.0840894	0.49211	0.354514	0.00280133	0.208785	0.0851346	0.0353235	0.773233	0.00677097	0.955966	0.168537	0.166261	-0.00947369	0.938418	0.127843	0.295172	0.103666	0.396619
AKT3	NA	6.8933	47.4088	NA	NA	0.0621525	0.611919	-0.0676859	0.580535	-0.0604452	0.621748	-0.27206	0.023731	-0.0546102	0.655834	-0.0934557	0.444991	-0.102903	0.400124	0.123996	0.310062	-0.00243459	0.98416	-0.035873	0.769802	0.0490125	0.689207	0.0434486	0.722975	0.169705	0.163301	-0.132964	0.276089	-0.127929	0.294844	-0.231308	0.0558365	-0.0880345	0.471951	-0.106098	0.385577	-0.0378644	0.757405	-0.00232716	0.984859	-0.211097	0.0816581	0.052797	0.666575
AKTIP	NA	9.81947	67.5336	white	white	-0.531889	2.56167e-06	-0.36077	0.00232449	-0.648107	1.74222e-09	-0.458745	7.36026e-05	-0.664585	4.76289e-10	-0.665566	4.3975e-10	-0.530022	2.819e-06	-0.214764	0.0763761	-0.0170207	0.889599	-0.277752	0.0208493	-0.215708	0.0750611	-0.244833	0.0426056	-0.226792	0.0609361	-0.263032	0.028992	-0.206191	0.0891723	-0.229735	0.0575722	-0.150588	0.216801	-0.346915	0.00349665	-0.289615	0.0157892	-0.547418	1.12983e-06	-0.358592	0.00248157	-0.509599	7.74381e-06
ALAD	NA	6.83249	46.9906	NA	NA	0.235117	0.0518107	-0.122684	0.315248	-0.155481	0.202061	0.0287481	0.814608	-0.0839485	0.492838	0.0368094	0.763965	-0.0118132	0.923252	0.140344	0.250066	0.129331	0.28954	0.0998208	0.414462	0.0847024	0.488948	0.179424	0.140165	0.0547442	0.655043	0.00291376	0.981043	0.058082	0.635463	0.0209136	0.864565	-0.0290417	0.812749	0.100847	0.409654	0.0771669	0.528546	-0.0900183	0.461984	-0.0923225	0.450554	0.0158705	0.897018
ALAS1	NA	7.15792	49.2287	NA	honeydew	-0.0542371	0.658039	-0.159118	0.191577	0.0331316	0.786961	-0.380715	0.00125036	-0.23035	0.0568883	-0.220485	0.068683	-0.354275	0.00282119	0.0145564	0.905504	-0.0837723	0.49375	-0.232104	0.054975	-0.146101	0.230967	-0.100829	0.409739	-0.18824	0.121393	-0.195099	0.108166	-0.189817	0.118247	-0.257629	0.032586	-0.433193	0.000200864	-0.270375	0.0246462	-0.37108	0.00169523	-0.142824	0.241708	-0.333239	0.00514243	-0.305335	0.010735
ALAS2	NA	6.78517	46.6651	NA	darkseagreen4	0.292041	0.0148963	0.0202827	0.868614	-0.119336	0.328734	-0.128008	0.294541	0.0156888	0.89819	0.055007	0.653493	-0.0143106	0.907092	0.35382	0.00285928	0.212779	0.0792004	0.197595	0.103641	0.266333	0.0269642	0.315196	0.00833986	0.187151	0.123601	0.069693	0.569336	0.108965	0.372791	0.0791938	0.51774	-0.00483357	0.968558	-0.0427868	0.727028	0.0876447	0.473923	0.13538	0.267376	-0.072488	0.553911	0.111792	0.360445
ALB	turquoise	6.98761	48.0574	NA	turquoise	0.371274	0.00168503	0.375533	0.00147446	0.239511	0.0474641	0.497508	1.36693e-05	0.46599	5.45574e-05	0.489012	2.01207e-05	0.454256	8.83088e-05	0.263685	0.028581	0.15148	0.214058	0.338732	0.00441326	0.394793	0.00078803	0.299184	0.0125144	0.332018	0.00531823	0.280483	0.0195763	0.363813	0.00211998	0.376249	0.00144148	0.267106	0.0265072	0.419517	0.000333028	0.532228	2.51737e-06	0.397252	0.000725462	0.382178	0.00119292	0.447355	0.000116281
ALCAM	turquoise	11.7333	80.6961	brown	brown	0.478156	3.24937e-05	0.509032	7.9568e-06	0.237818	0.0491023	0.531467	2.6178e-06	0.448377	0.000111679	0.412058	0.000434874	0.518826	4.94532e-06	0.374709	0.00151322	0.498632	1.29775e-05	0.647632	1.8065e-09	0.502459	1.08601e-05	0.439188	0.000159836	0.678847	1.44925e-10	0.699867	2.21228e-11	0.492321	1.7329e-05	0.68292	1.01922e-10	0.746511	1.7978e-13	0.65167	1.32505e-09	0.730998	9.9494e-13	0.588389	1.05636e-07	0.704413	1.44211e-11	0.676761	1.73181e-10
ALDH16A1	NA	7.48563	51.4826	NA	salmon	0.400553	0.000648555	0.370361	0.00173353	0.283466	0.0182619	0.566089	3.99204e-07	0.473294	4.00633e-05	0.552201	8.70741e-07	0.497879	1.34377e-05	0.118017	0.334147	0.0549343	0.653921	0.214743	0.0764051	0.250851	0.0376151	0.125945	0.302455	0.419624	0.000331731	0.354418	0.00280931	0.452338	9.53823e-05	0.48159	2.79707e-05	0.37248	0.00162284	0.490417	1.88881e-05	0.412295	0.000431248	0.309395	0.00968483	0.447383	0.000116153	0.481337	2.82831e-05
ALDH18A1	turquoise	8.77125	60.3245	darkgreen	darkgreen	0.488326	2.07491e-05	0.499385	1.25331e-05	0.667431	3.77567e-10	0.670109	3.02756e-10	0.69687	2.92064e-11	0.755081	6.6203e-14	0.755805	6.07333e-14	0.139433	0.253183	0.138689	0.255749	0.365952	0.00198597	0.425913	0.000263602	0.262314	0.0294492	0.433023	0.000202155	0.482056	2.74043e-05	0.511048	7.22339e-06	0.428104	0.000243053	0.477843	3.29379e-05	0.525294	3.58293e-06	0.587796	1.09574e-07	0.674632	2.07417e-10	0.587903	1.08854e-07	0.755436	6.34606e-14
ALDH1A1	blue	9.64351	66.3234	blue	blue	-0.662518	5.629e-10	-0.613296	2.11504e-08	-0.397092	0.00072939	-0.732018	8.92309e-13	-0.696386	3.05389e-11	-0.750048	1.19614e-13	-0.757097	5.20287e-14	-0.360816	0.00232129	-0.352536	0.00296932	-0.584254	1.3619e-07	-0.551126	9.23555e-07	-0.447667	0.000114859	-0.680315	1.27737e-10	-0.695688	3.25588e-11	-0.623716	1.03458e-08	-0.715169	5.07011e-12	-0.690978	4.99411e-11	-0.734489	6.84032e-13	-0.808866	4.20788e-17	-0.684023	9.25648e-11	-0.769417	1.13216e-14	-0.829907	1.2156e-18
ALDH1A2	NA	7.53902	51.8498	red	red	-0.16347	0.179556	-0.231055	0.0561129	-0.0217849	0.858979	0.0304102	0.804097	-0.158605	0.193031	-0.0962987	0.431203	-0.204788	0.0914181	-0.377872	0.00136916	-0.428588	0.000238717	-0.262117	0.0295757	-0.468666	4.87609e-05	-0.413134	0.000418615	-0.442402	0.000141165	-0.438349	0.000165075	-0.140191	0.250586	-0.243434	0.0438415	-0.216003	0.0746536	-0.20112	0.097502	-0.165128	0.175123	-0.408948	0.000485179	-0.343497	0.00385665	-0.296911	0.0132337
ALDH1A3	blue	7.17738	49.3626	blue	blue	-0.636201	4.23896e-09	-0.524038	3.81623e-06	-0.518111	5.1226e-06	-0.667167	3.85827e-10	-0.655302	9.9867e-10	-0.648811	1.65096e-09	-0.650024	1.50436e-09	-0.304684	0.0109122	-0.330098	0.00560544	-0.599695	5.17733e-08	-0.436965	0.000174058	-0.374134	0.00154086	-0.593622	7.61986e-08	-0.619977	1.34124e-08	-0.563037	4.75291e-07	-0.62656	8.4725e-09	-0.662611	5.58688e-10	-0.631511	5.95477e-09	-0.726741	1.55892e-12	-0.64439	2.30926e-09	-0.649317	1.5882e-09	-0.761492	3.05162e-14
ALDH1B1	NA	7.12286	48.9876	NA	honeydew1	-0.123	0.313993	-0.140023	0.251162	-0.13386	0.272835	-0.045897	0.708046	-0.221186	0.0677843	-0.194405	0.109452	-0.0493955	0.686904	-0.0527786	0.666684	0.189591	0.118693	0.0809996	0.508209	0.0433376	0.723655	0.189687	0.118505	-0.0283477	0.817145	0.055099	0.652951	-0.0943141	0.440802	0.0753885	0.538119	0.113131	0.354684	-0.0290277	0.812838	0.0928694	0.447864	0.0966945	0.429303	0.0660883	0.58952	-0.0379076	0.757137
ALDH1L1	blue	9.82038	67.5399	red	red	-0.477857	3.29166e-05	-0.412634	0.000426104	-0.473327	4.00074e-05	-0.375539	0.00147414	-0.659573	7.12616e-10	-0.572132	2.81146e-07	-0.562133	5.00308e-07	-0.330197	0.00559033	-0.292525	0.0147234	-0.425355	0.000269077	-0.492129	1.74807e-05	-0.378342	0.00134885	-0.583042	1.46614e-07	-0.533597	2.34574e-06	-0.440015	0.000154827	-0.458845	7.33004e-05	-0.464748	5.74578e-05	-0.526443	3.38126e-06	-0.482158	2.72825e-05	-0.636406	4.17578e-09	-0.599474	5.25145e-08	-0.723861	2.10216e-12
ALDH1L2	turquoise	8.08405	55.5982	turquoise	turquoise	0.586896	1.1583e-07	0.538279	1.83821e-06	0.289901	0.0156816	0.581681	1.59225e-07	0.553562	8.07894e-07	0.540154	1.6654e-06	0.594682	7.12701e-08	0.402077	0.00061562	0.410174	0.000464749	0.6122	2.27684e-08	0.480368	2.9509e-05	0.456344	8.11587e-05	0.698567	2.49664e-11	0.640798	3.02094e-09	0.480078	2.98849e-05	0.658438	7.79896e-10	0.697612	2.72748e-11	0.600316	4.97454e-08	0.709553	8.80222e-12	0.6075	3.11352e-08	0.665329	4.48336e-10	0.717614	3.97119e-12
ALDH2	NA	11.627	79.9648	NA	skyblue	0.00264995	0.982759	-0.213845	0.0776725	0.13641	0.263721	-0.0409047	0.738597	-0.184501	0.129103	-0.0538721	0.660198	-0.0713897	0.559948	0.000823413	0.994642	0.040174	0.743104	0.114774	0.347692	0.00712054	0.953695	-0.0389643	0.750584	-0.192674	0.112708	-0.0738649	0.546387	0.0902123	0.461016	-0.157916	0.194997	-0.117834	0.334904	-0.113359	0.353709	-0.0810991	0.507686	-0.129705	0.288135	-0.220996	0.0680267	-0.0599709	0.624491
ALDH3A1	NA	6.8786	47.3077	NA	NA	-0.0763451	0.532959	0.0166934	0.891709	-0.108513	0.374793	0.00916079	0.940448	-0.0766297	0.531429	-0.14763	0.226067	-0.115703	0.343777	-0.201646	0.0966103	-0.0580213	0.635817	-0.150068	0.21841	-0.158755	0.192608	-0.138083	0.257852	-0.182064	0.134328	-0.135209	0.26799	-0.0229891	0.85127	0.00221726	0.985574	-0.0575073	0.638817	-0.135859	0.265673	-0.1245	0.308083	-0.196933	0.104828	0.0485165	0.692194	-0.153974	0.206522
ALDH3A2	NA	7.44164	51.1801	NA	lightpink4	-0.151201	0.214914	-0.145229	0.233792	-0.0783811	0.52206	-0.173005	0.155148	-0.0836442	0.494413	-0.063687	0.603142	-0.131986	0.279667	0.0116993	0.92399	0.0430659	0.725319	-0.0475685	0.697916	0.226864	0.0608524	0.0926466	0.448959	0.107316	0.380115	0.122845	0.314608	0.0909025	0.45758	0.00383154	0.975073	-0.211564	0.0809691	-0.0272478	0.824124	-0.00341549	0.977779	-0.0545901	0.655953	-0.062961	0.607287	0.00058124	0.996218
ALDH3B1	NA	6.81805	46.8912	NA	mediumorchid	0.144003	0.237806	0.168715	0.165805	-0.0292837	0.811217	0.0147108	0.904506	0.14256	0.242589	0.112208	0.358649	0.129605	0.288509	0.106735	0.382712	0.086871	0.47785	0.27065	0.0244952	0.158073	0.194548	0.186993	0.123923	0.296122	0.0134917	0.306867	0.0103275	0.0811544	0.507395	0.127629	0.295988	0.249038	0.0390642	0.16082	0.186809	0.141174	0.247246	0.218577	0.0711761	0.232673	0.0543659	0.2241	0.0641518
ALDH3B2	NA	6.84994	47.1106	NA	NA	0.0101509	0.934025	-0.136004	0.265159	0.0118886	0.922764	0.0304823	0.803642	0.00162344	0.989437	0.0838303	0.49345	0.00461066	0.970007	-0.0247161	0.840239	-0.0318256	0.795173	-0.017334	0.88758	-0.0111462	0.927573	-0.15179	0.21311	0.0180716	0.882829	0.0247408	0.840082	0.11525	0.345685	0.229025	0.0583693	0.0820389	0.502764	0.0139071	0.909701	-0.0450892	0.71296	-0.154725	0.204291	0.0830235	0.497633	0.00407618	0.973483
ALDH4A1	turquoise	10.6933	73.5435	yellowgreen	yellowgreen	0.574059	2.51041e-07	0.427953	0.000244421	0.515378	5.85659e-06	0.709267	9.05031e-12	0.574393	2.46135e-07	0.696175	3.11346e-11	0.641057	2.96333e-09	0.156837	0.198107	0.145757	0.232076	0.471008	4.41617e-05	0.286552	0.0169827	0.141082	0.24756	0.354102	0.00283556	0.485614	2.34181e-05	0.668458	3.4701e-10	0.530156	2.79977e-06	0.49271	1.70262e-05	0.640724	3.03757e-09	0.750781	1.09842e-13	0.413566	0.000412243	0.536274	2.04142e-06	0.628068	7.61467e-09
ALDH5A1	turquoise	11.0303	75.8613	turquoise	turquoise	0.543177	1.41863e-06	0.458706	7.37185e-05	0.236002	0.0509096	0.461885	6.46973e-05	0.386769	0.00102777	0.423773	0.000285194	0.523129	3.99394e-06	0.470063	4.59666e-05	0.600682	4.85853e-08	0.759967	3.67679e-14	0.611664	2.36019e-08	0.581802	1.58064e-07	0.611177	2.43838e-08	0.776727	4.37794e-15	0.586904	1.1577e-07	0.613565	2.07707e-08	0.602065	4.44293e-08	0.683247	9.90593e-11	0.74755	1.59622e-13	0.639877	3.23451e-09	0.591603	8.64908e-08	0.644324	2.32075e-09
ALDH6A1	NA	10.0895	69.3909	NA	steelblue	0.0561764	0.646612	-0.162522	0.182127	-0.0770537	0.529153	-0.101006	0.408915	-0.150943	0.215704	-0.0644087	0.599034	-0.245026	0.0424381	0.117864	0.334779	0.263003	0.0290101	0.252714	0.0361725	0.256488	0.0333904	0.0467121	0.7031	-0.00249884	0.983742	0.194352	0.10955	0.434696	0.000189758	0.15815	0.194329	0.0197925	0.871762	0.0675414	0.581344	0.291034	0.0152614	-0.0268711	0.826517	-0.105736	0.387206	-0.0211251	0.863208
ALDH7A1	blue	10.3103	70.9096	red	red	-0.54325	1.41315e-06	-0.434996	0.000187607	-0.457741	7.66779e-05	-0.507269	8.65459e-06	-0.583803	1.39987e-07	-0.537022	1.96327e-06	-0.658227	7.93071e-10	-0.45368	9.038e-05	-0.408892	0.000486131	-0.527031	3.28222e-06	-0.565051	4.23685e-07	-0.619512	1.3849e-08	-0.59136	8.78161e-08	-0.597358	6.01334e-08	-0.280826	0.019421	-0.487616	2.14198e-05	-0.457422	7.7683e-05	-0.553634	8.04711e-07	-0.526341	3.39865e-06	-0.758989	4.14092e-14	-0.690199	5.35585e-11	-0.649766	1.53442e-09
ALDH8A1	NA	6.7795	46.6261	NA	NA	-0.0247078	0.840292	0.0310486	0.800068	-0.169708	0.163292	-0.00336975	0.978077	-0.069273	0.571671	-0.0516079	0.673656	0.00540794	0.964824	0.133395	0.274522	0.136618	0.262987	0.151237	0.214804	0.169031	0.165002	0.161646	0.184526	0.0280115	0.819277	0.0971117	0.427305	0.020177	0.869293	0.126329	0.300975	-0.0225956	0.853788	0.00791736	0.94852	0.0300978	0.80607	0.0570677	0.641388	0.0615896	0.615152	-0.0132282	0.914092
ALDH9A1	turquoise	13.1413	90.3796	turquoise	turquoise	0.697803	2.67976e-11	0.392809	0.000842054	0.443535	0.000135072	0.619618	1.37485e-08	0.635894	4.33508e-09	0.653325	1.16541e-09	0.60998	2.64126e-08	0.421228	0.000312975	0.482955	2.63417e-05	0.717246	4.12022e-12	0.581273	1.63204e-07	0.489085	2.00547e-05	0.534091	2.28664e-06	0.685177	8.36529e-11	0.708212	1.00228e-11	0.583232	1.44932e-07	0.559004	5.96905e-07	0.63979	3.25546e-09	0.776598	4.45363e-15	0.61805	1.53127e-08	0.572718	2.71655e-07	0.718126	3.77183e-12
ALDOA	NA	6.78237	46.6459	NA	yellow	0.187716	0.122451	-0.0641773	0.600349	0.116479	0.340529	0.159277	0.19113	0.181631	0.135273	0.26988	0.0249209	0.112497	0.357401	0.0703599	0.565637	-0.0777786	0.525273	0.0264604	0.829129	0.017468	0.886717	-0.093787	0.443371	0.0172914	0.887854	-0.0779829	0.524182	0.0461679	0.706401	0.00734758	0.95222	-0.0464626	0.704612	0.0386224	0.752702	0.111768	0.360547	-0.0261614	0.831031	0.0157779	0.897615	0.133523	0.274055
ALDOB	NA	6.9825	48.0223	NA	firebrick4	0.0295754	0.809372	0.0307239	0.802117	0.0515966	0.673722	-0.0899157	0.462497	-0.031163	0.799347	-0.0879978	0.472136	0.0178823	0.884048	0.106974	0.381643	0.0695101	0.570352	0.0577887	0.637174	-0.000651496	0.995761	0.127042	0.298232	0.0292391	0.8115	0.0151778	0.901489	-0.199014	0.101135	-0.209839	0.0835352	-0.225374	0.062613	-0.0112112	0.927152	-0.235628	0.0512885	0.171974	0.157662	-0.0505847	0.67977	-0.0247273	0.840168
ALDOC	blue	13.852	95.2674	blue	blue	-0.627285	8.0489e-09	-0.62084	1.26363e-08	-0.233805	0.0531693	-0.59726	6.0511e-08	-0.60126	4.68062e-08	-0.562418	4.92296e-07	-0.656615	9.00785e-10	-0.452287	9.558e-05	-0.437529	0.000170343	-0.621121	1.23927e-08	-0.499717	1.23412e-05	-0.525489	3.54796e-06	-0.678807	1.4542e-10	-0.682744	1.03499e-10	-0.413672	0.000410697	-0.671498	2.69731e-10	-0.650528	1.44707e-09	-0.623782	1.02981e-08	-0.681892	1.11453e-10	-0.6632	5.328e-10	-0.760651	3.38236e-14	-0.691819	4.62939e-11
ALG1	NA	7.08905	48.7551	NA	greenyellow	-0.00316333	0.97942	-0.0969903	0.427886	-0.106913	0.381917	0.0518618	0.672141	-0.223424	0.0649793	-0.0553226	0.651633	-0.0145861	0.905312	0.13807	0.257898	0.137785	0.258893	0.0781773	0.523146	0.0882323	0.470952	0.171569	0.158659	0.154759	0.204189	0.0652395	0.594319	0.0500469	0.682993	0.113844	0.351638	-0.0201536	0.869442	0.171682	0.158379	-0.0330437	0.787514	-0.00199884	0.986995	0.182096	0.134258	0.0496822	0.685182
ALG10	NA	7.00929	48.2065	NA	tan	0.432345	0.000207394	0.339943	0.00426545	0.400104	0.000658557	0.380803	0.00124681	0.46304	6.16813e-05	0.4257	0.00026568	0.401227	0.000633798	0.0116366	0.924396	-0.030926	0.800842	0.104254	0.393932	0.0620839	0.612313	0.0874268	0.475027	0.215531	0.0753057	0.184306	0.129516	0.179467	0.140068	0.210689	0.0822634	0.145087	0.234253	0.241005	0.0460567	0.225772	0.0621387	0.278885	0.0203131	0.224775	0.0633322	0.332103	0.00530579
ALG10B	NA	7.10664	48.8761	NA	thistle1	0.186078	0.125808	0.0238792	0.845581	-0.0178117	0.884503	-0.0950765	0.4371	0.105499	0.388279	0.009762	0.936548	0.011409	0.92587	0.127741	0.29556	0.231004	0.0561691	0.22911	0.0582731	0.12082	0.322714	0.149362	0.220609	0.10692	0.381883	0.0780155	0.524009	0.00237745	0.984532	0.0481005	0.694703	0.272062	0.0237303	0.0486018	0.69168	0.0966015	0.429749	0.121972	0.318086	0.0689463	0.57349	0.133831	0.272943
ALG11	NA	7.2906	50.1413	NA	coral2	0.220624	0.0685033	0.257349	0.0327816	0.0232874	0.849363	0.214593	0.0766162	0.208991	0.084819	0.124647	0.307508	0.226667	0.0610828	0.258945	0.0316775	0.34511	0.00368284	0.336397	0.00471118	0.358785	0.00246729	0.4382	0.000166019	0.554254	7.77655e-07	0.398217	0.00070218	0.199929	0.099544	0.40832	0.000495965	0.378085	0.00135991	0.401984	0.00061759	0.36005	0.00237539	0.361678	0.00226166	0.397	0.000731656	0.349331	0.00326051
ALG12	NA	7.15464	49.2062	NA	darkseagreen4	0.182235	0.133956	-0.0230198	0.851074	0.123871	0.310551	-0.118594	0.331772	0.108865	0.373233	0.0755219	0.537397	-0.0841622	0.491734	0.275554	0.0219247	0.127782	0.295404	0.0786715	0.520514	0.223482	0.0649088	0.0782379	0.522823	0.266281	0.0269953	0.122428	0.316267	0.0546765	0.655443	0.0609786	0.61867	-0.00634378	0.958741	0.0491058	0.688646	0.0497728	0.684638	0.0773079	0.527791	-0.0324395	0.79131	0.167534	0.168831
ALG13	turquoise	8.93689	61.4637	turquoise	turquoise	0.646091	2.03078e-09	0.453619	9.06027e-05	0.31403	0.00859627	0.550046	9.7964e-07	0.56707	3.773e-07	0.61399	2.01834e-08	0.618189	1.51677e-08	0.484407	2.47054e-05	0.516611	5.51403e-06	0.760405	3.4857e-14	0.616706	1.67853e-08	0.563468	4.63754e-07	0.60272	4.25808e-08	0.760047	3.64137e-14	0.625465	9.15227e-09	0.683746	9.48364e-11	0.610114	2.61784e-08	0.614921	1.89516e-08	0.75012	1.18622e-13	0.631163	6.10519e-09	0.662607	5.58906e-10	0.725684	1.74047e-12
ALG14	NA	8.17015	56.1904	NA	yellow	0.36814	0.00185685	0.31374	0.00866095	0.204849	0.0913199	0.30747	0.010171	0.252992	0.0359607	0.387301	0.00101003	0.256617	0.0332991	0.212539	0.0795464	0.0463132	0.705519	0.161462	0.185032	0.203256	0.0939216	0.13359	0.273813	0.254908	0.0345324	0.187003	0.123905	0.32722	0.00606161	0.320671	0.00722333	0.233089	0.0539239	0.2544	0.0349066	0.313919	0.00862109	0.120581	0.323677	0.174813	0.150813	0.321059	0.00714933
ALG1L	turquoise	7.56446	52.0247	turquoise	turquoise	0.584037	1.38003e-07	0.372947	0.00159931	0.253781	0.0353669	0.442329	0.000141563	0.409782	0.000471198	0.508723	8.07534e-06	0.457318	7.80116e-05	0.510292	7.49083e-06	0.393429	0.000824823	0.583075	1.46322e-07	0.537953	1.86989e-06	0.529251	2.93215e-06	0.581504	1.60939e-07	0.64837	1.70754e-09	0.386148	0.00104882	0.565089	4.22776e-07	0.556066	7.03347e-07	0.584687	1.32636e-07	0.529817	2.84869e-06	0.492735	1.70067e-05	0.501158	1.1541e-05	0.553082	8.29542e-07
ALG2	NA	6.88159	47.3282	NA	NA	-0.12638	0.300779	0.0155164	0.899303	-0.0461571	0.706466	-0.0577699	0.637284	0.0036715	0.976114	-0.0324594	0.791185	0.0437967	0.720846	0.0222958	0.855707	0.0206652	0.866159	0.0452681	0.71187	0.0598352	0.625276	0.0484828	0.692397	0.172805	0.155634	-0.00391897	0.974505	-0.022946	0.851546	0.0438136	0.720743	-0.01929	0.874991	-0.0556951	0.649441	0.0903202	0.460478	0.0753152	0.538515	0.101149	0.408248	0.148412	0.22359
ALG3	NA	8.51839	58.5854	yellow	yellow	0.418509	0.000345384	0.424256	0.00028018	0.540364	1.64708e-06	0.712009	6.92662e-12	0.753928	7.59055e-14	0.769235	1.1587e-14	0.674147	2.16058e-10	0.0162037	0.894868	-0.0391463	0.749457	0.249766	0.0384773	0.263318	0.0288111	0.0635931	0.603677	0.274594	0.0224091	0.371742	0.00166067	0.557738	6.40734e-07	0.45559	8.36763e-05	0.489931	1.93065e-05	0.475309	3.67473e-05	0.540939	1.59777e-06	0.396354	0.000747767	0.555995	7.06122e-07	0.643935	2.38963e-09
ALG5	brown	9.51574	65.4447	brown	brown	0.196522	0.105568	0.387107	0.00101646	-0.0152704	0.900892	0.310496	0.00941591	0.176868	0.145995	0.0815397	0.505375	0.189934	0.118017	0.126239	0.301321	0.201562	0.0967517	0.26997	0.0248705	0.119442	0.328304	0.0726129	0.553226	0.43831	0.000165322	0.377642	0.00137922	0.180861	0.136964	0.451934	9.69395e-05	0.543071	1.42669e-06	0.333856	0.00505553	0.406961	0.000520034	0.20149	0.0968742	0.47526	3.68247e-05	0.307244	0.0102295
ALG6	turquoise	8.37288	57.5846	turquoise	turquoise	0.589371	9.93943e-08	0.553183	8.24942e-07	0.239413	0.0475575	0.532757	2.44977e-06	0.442293	0.00014176	0.44621	0.000121645	0.56214	5.00126e-07	0.482961	2.63346e-05	0.491735	1.77957e-05	0.660965	6.37661e-10	0.525275	3.58644e-06	0.516566	5.52635e-06	0.770589	9.74503e-15	0.747255	1.65106e-13	0.432612	0.000205313	0.67685	1.71886e-10	0.725074	1.85422e-12	0.69192	4.58747e-11	0.69231	4.42855e-11	0.671561	2.68337e-10	0.712739	6.44697e-12	0.663487	5.20599e-10
ALG8	turquoise	9.17795	63.1216	turquoise	turquoise	0.522129	4.19843e-06	0.503532	1.03267e-05	0.44594	0.000122942	0.589314	9.97514e-08	0.562982	4.76765e-07	0.541521	1.54919e-06	0.614891	1.89904e-08	0.278137	0.0206659	0.268769	0.0255464	0.490899	1.84818e-05	0.336982	0.00463498	0.302051	0.0116555	0.606699	3.28243e-08	0.586146	1.21292e-07	0.444903	0.000128044	0.641502	2.86671e-09	0.610322	2.58176e-08	0.676797	1.72656e-10	0.637201	3.93964e-09	0.58808	1.07669e-07	0.681426	1.16048e-10	0.683503	9.6869e-11
ALG9	turquoise	9.08857	62.5068	turquoise	turquoise	0.590009	9.55327e-08	0.554816	7.53828e-07	0.374855	0.0015063	0.584664	1.32823e-07	0.689342	5.78303e-11	0.673099	2.35949e-10	0.678509	1.49188e-10	0.403252	0.000591263	0.383047	0.00115992	0.527042	3.28024e-06	0.559707	5.73791e-07	0.508412	8.1963e-06	0.581122	1.64702e-07	0.617672	1.57135e-08	0.495174	1.52166e-05	0.544164	1.34582e-06	0.551243	9.17662e-07	0.585418	1.26833e-07	0.604928	3.68712e-08	0.676644	1.74913e-10	0.650287	1.4742e-09	0.693158	4.10116e-11
ALK	blue	7.56095	52.0006	blue	blue	-0.701648	1.87253e-11	-0.499677	1.2364e-05	-0.316703	0.00801842	-0.544873	1.29568e-06	-0.486889	2.21258e-05	-0.499276	1.25965e-05	-0.511527	7.05899e-06	-0.435462	0.000184318	-0.479154	3.11135e-05	-0.595325	6.84264e-08	-0.49946	1.24893e-05	-0.441149	0.000148189	-0.637098	3.96961e-09	-0.651419	1.35096e-09	-0.578322	1.94884e-07	-0.656692	8.95363e-10	-0.572095	2.81751e-07	-0.623392	1.05828e-08	-0.734334	6.95598e-13	-0.529142	2.94848e-06	-0.602675	4.27066e-08	-0.629135	7.05792e-09
ALKBH1	turquoise	8.06074	55.4379	turquoise	turquoise	0.658741	7.61376e-10	0.557251	6.5841e-07	0.283612	0.0181997	0.539006	1.76926e-06	0.508609	8.11946e-06	0.551998	8.80485e-07	0.596068	6.5279e-08	0.583315	1.44203e-07	0.582011	1.56086e-07	0.761296	3.12561e-14	0.646494	1.96975e-09	0.642414	2.67807e-09	0.685268	8.2984e-11	0.750281	1.16419e-13	0.505843	9.26029e-06	0.716439	4.46706e-12	0.698353	2.54673e-11	0.600081	5.05047e-08	0.677236	1.66324e-10	0.70759	1.06421e-11	0.724651	1.93746e-12	0.742272	2.90416e-13
ALKBH2	turquoise	8.68984	59.7645	turquoise	turquoise	0.693316	4.04251e-11	0.675039	2.00406e-10	0.585312	1.2766e-07	0.776334	4.61132e-15	0.77742	3.99352e-15	0.840191	1.79408e-19	0.796822	2.64342e-16	0.36751	0.00189324	0.261421	0.0300265	0.540316	1.65121e-06	0.49897	1.27763e-05	0.450226	0.000103779	0.564072	4.48064e-07	0.576942	2.11618e-07	0.527901	3.14057e-06	0.62347	1.0525e-08	0.583908	1.39094e-07	0.602232	4.39518e-08	0.708525	9.72355e-12	0.709982	8.44306e-12	0.721105	2.78903e-12	0.82214	4.74738e-18
ALKBH3	turquoise	8.88747	61.1237	brown	brown	0.483774	2.54065e-05	0.571105	2.98563e-07	0.397362	0.000722781	0.534257	2.26703e-06	0.520522	4.54749e-06	0.514253	6.18626e-06	0.628028	7.63637e-09	0.213956	0.0775156	0.174629	0.151251	0.388458	0.000972423	0.326302	0.00621378	0.238267	0.0486635	0.606407	3.34609e-08	0.523766	3.86866e-06	0.3719	0.0016525	0.473266	4.01112e-05	0.546684	1.1755e-06	0.585756	1.24229e-07	0.568854	3.40327e-07	0.554431	7.70064e-07	0.692969	4.17214e-11	0.654567	1.05778e-09
ALKBH4	NA	8.0179	55.1432	NA	salmon4	0.262137	0.0295632	0.312275	0.00899514	0.560451	5.50246e-07	0.370965	0.0017013	0.484257	2.48709e-05	0.552152	8.73058e-07	0.450132	0.000104166	0.0712638	0.560642	-0.0543426	0.657415	0.176805	0.146141	0.190032	0.117823	0.1117	0.360843	0.114514	0.348791	0.195139	0.108093	0.316415	0.00807903	0.169851	0.162934	0.271366	0.0241047	0.219406	0.070084	0.271642	0.0239552	0.421223	0.000313028	0.259249	0.0314709	0.480038	2.99367e-05
ALKBH5	blue	12.0773	83.0617	blue	blue	-0.623822	1.02698e-08	-0.617858	1.5515e-08	-0.315204	0.00833809	-0.708242	9.99398e-12	-0.567398	3.70232e-07	-0.618742	1.46026e-08	-0.66901	3.31562e-10	-0.363417	0.00214563	-0.376148	0.0014461	-0.605976	3.4421e-08	-0.472417	4.15929e-05	-0.427619	0.000247468	-0.593306	7.77287e-08	-0.63265	5.48595e-09	-0.537549	1.90991e-06	-0.739608	3.90718e-13	-0.690088	5.40956e-11	-0.665354	4.4741e-10	-0.758051	4.63825e-14	-0.569083	3.35849e-07	-0.705092	1.3519e-11	-0.714872	5.22199e-12
ALKBH6	blue	8.53992	58.7335	blue	blue	-0.659928	6.92769e-10	-0.584121	1.37299e-07	-0.348608	0.0033297	-0.64692	1.90705e-09	-0.559467	5.81567e-07	-0.57868	1.90757e-07	-0.62981	6.72632e-09	-0.462074	6.41942e-05	-0.462508	6.30524e-05	-0.666256	4.1568e-10	-0.54319	1.41769e-06	-0.512556	6.71673e-06	-0.726416	1.6127e-12	-0.722478	2.42358e-12	-0.565924	4.03016e-07	-0.729149	1.21044e-12	-0.668988	3.32156e-10	-0.705323	1.3224e-11	-0.794061	3.95917e-16	-0.663115	5.3645e-10	-0.700994	1.99116e-11	-0.731341	9.59245e-13
ALKBH7	NA	9.15322	62.9515	yellow	yellow	0.551738	8.93104e-07	0.366009	0.00198253	0.461346	6.61508e-05	0.653491	1.15043e-09	0.526921	3.30044e-06	0.681871	1.11658e-10	0.603353	4.08647e-08	0.0650759	0.595246	-0.0937662	0.443473	0.240291	0.0467249	0.0526479	0.667461	0.0337222	0.783256	0.259903	0.0310303	0.327087	0.00608348	0.356325	0.00265506	0.342353	0.00398431	0.33599	0.00476498	0.495252	1.51624e-05	0.384678	0.00110024	0.326526	0.00617632	0.418681	0.000343238	0.500915	1.16723e-05
ALKBH8	NA	7.01019	48.2127	NA	darkorange2	0.080481	0.510937	0.139905	0.251564	-0.0964492	0.43048	0.00486533	0.968351	0.0917763	0.453249	0.0157482	0.897807	0.127883	0.295019	0.298471	0.0127365	0.334399	0.00498013	0.24054	0.0464908	0.247612	0.0402372	0.345653	0.00362597	0.305227	0.0107642	0.283767	0.0181336	-0.0722374	0.555286	0.239909	0.0470855	0.336282	0.00472642	0.170909	0.160292	0.197255	0.104248	0.320428	0.00726992	0.400696	0.000645402	0.226958	0.0607428
ALLC	NA	6.77737	46.6115	NA	darkseagreen4	0.225808	0.0620965	0.239527	0.0474487	0.128071	0.294305	0.112924	0.35557	0.115771	0.343492	0.167727	0.168335	0.242437	0.0447401	0.316461	0.00806917	0.227442	0.0601797	0.160888	0.186621	0.194594	0.109101	0.313969	0.00860973	0.118655	0.331523	0.21271	0.0792994	0.121552	0.319768	0.208	0.0863406	0.0635154	0.604121	0.181273	0.136056	0.0723447	0.554697	0.215288	0.0756438	0.0859431	0.482582	0.154705	0.204349
ALMS1	NA	7.27793	50.0541	NA	darkslateblue	0.41606	0.000377153	0.263378	0.0287733	0.137889	0.258529	0.279687	0.0199401	0.28619	0.0171285	0.336091	0.00475157	0.287384	0.016651	0.442263	0.000141929	0.463949	5.93977e-05	0.552069	8.77034e-07	0.59079	9.09957e-08	0.503237	1.04711e-05	0.545888	1.22699e-06	0.571578	2.90419e-07	0.37251	0.0016213	0.416489	0.000371406	0.343332	0.00387486	0.398119	0.000704499	0.560054	5.62692e-07	0.448705	0.000110237	0.379635	0.00129432	0.43738	0.000171313
ALMS1P	NA	6.99205	48.088	NA	NA	-0.00559874	0.963583	-0.0052939	0.965565	0.072262	0.555151	-0.0438782	0.720348	0.0995815	0.415587	0.11435	0.349489	0.0542733	0.657825	-0.0414736	0.735094	-0.0951082	0.436946	0.0607919	0.619747	-0.0974568	0.425656	-0.188055	0.121765	-0.0360068	0.768968	-3.15006e-05	0.999795	0.105006	0.390513	0.0152016	0.901336	-0.0424276	0.729232	-0.0576664	0.637888	0.101795	0.405247	-0.0788495	0.519568	0.0260393	0.831808	0.0689278	0.573593
ALOX12	NA	6.8116	46.8469	NA	NA	-0.195961	0.106588	-0.227238	0.0604169	-0.167	0.170215	-0.126983	0.298459	-0.161011	0.186281	-0.172664	0.155977	-0.188305	0.121262	-0.0522757	0.669676	0.0454573	0.710719	-0.0651899	0.5946	0.0184829	0.880182	0.0296683	0.808784	-0.171367	0.159157	-0.149307	0.22078	-0.0405877	0.740551	0.00991909	0.935529	-0.0513986	0.674905	-0.111323	0.362477	-0.149153	0.221262	-0.175603	0.148947	-0.0824304	0.500721	-0.167984	0.167674
ALOX12B	blue	6.9837	48.0306	blue	blue	-0.492043	1.75494e-05	-0.544464	1.3244e-06	-0.226858	0.0608591	-0.459255	7.20809e-05	-0.527216	3.2516e-06	-0.500036	1.21599e-05	-0.553326	8.18483e-07	-0.216394	0.0741176	-0.242994	0.0442364	-0.457515	7.7387e-05	-0.325127	0.00641357	-0.363099	0.00216643	-0.464907	5.70786e-05	-0.482635	2.67152e-05	-0.356074	0.00267489	-0.578832	1.89018e-07	-0.602146	4.41955e-08	-0.439852	0.000155802	-0.513492	6.41916e-06	-0.490935	1.84513e-05	-0.551289	9.15342e-07	-0.650496	1.45071e-09
ALOX12P2	NA	6.828	46.9597	NA	mediumpurple2	-0.0443108	0.717706	-0.0627553	0.608464	-0.237199	0.0497122	-0.150566	0.216868	-0.194221	0.109795	-0.146541	0.22955	-0.130164	0.286418	0.0965027	0.430223	0.0388109	0.751534	-0.0338649	0.782361	0.105594	0.387848	0.0972146	0.426813	0.0442511	0.71807	-0.173981	0.152797	-0.168854	0.165453	-0.0821892	0.501979	-0.256014	0.0337299	-0.123433	0.312279	-0.0999007	0.414087	-0.0393019	0.748494	-0.108582	0.374486	-0.109995	0.368266
ALOX15	NA	6.89022	47.3876	NA	NA	-0.0524746	0.668492	0.144519	0.236111	-0.0980081	0.42303	-0.0279175	0.819873	-0.0844755	0.490117	-0.0114895	0.925349	0.0273298	0.823603	0.126432	0.300575	0.150452	0.217221	0.0871261	0.476553	0.184943	0.128173	0.121006	0.321964	0.144934	0.234754	0.0949546	0.437691	0.0958781	0.433227	0.16797	0.16771	0.189378	0.119117	0.164724	0.176196	0.0765494	0.53186	0.0514621	0.674525	0.156303	0.199655	0.0298569	0.807592
ALOX15B	turquoise	6.96137	47.877	NA	turquoise	0.426151	0.000261294	0.313006	0.00882703	0.254247	0.0350196	0.517979	5.15605e-06	0.438945	0.000161335	0.505157	9.5659e-06	0.550623	9.4929e-07	0.265868	0.0272425	0.26289	0.0290815	0.531546	2.60723e-06	0.443583	0.00013482	0.408553	0.000491941	0.473859	3.91067e-05	0.562141	5.00092e-07	0.400207	0.00065627	0.469217	4.76403e-05	0.38464	0.0011016	0.420737	0.000318618	0.55126	9.16802e-07	0.507106	8.72208e-06	0.529125	2.95099e-06	0.571043	2.99635e-07
ALOX5	NA	6.79894	46.7599	NA	NA	0.192852	0.112371	0.163734	0.178845	0.0500861	0.682758	0.0268774	0.826478	0.0953015	0.436011	0.0536858	0.661302	0.0771874	0.528436	0.0672344	0.583068	0.0395879	0.746725	0.107056	0.381274	0.0526679	0.667342	0.0206237	0.866425	0.0592789	0.628501	-0.0571197	0.641083	-0.070834	0.563015	0.0863889	0.480305	0.171077	0.159874	0.0553538	0.651449	0.13114	0.282789	0.140107	0.250874	-0.0177332	0.885008	0.155001	0.203476
ALOX5AP	turquoise	10.5283	72.4086	turquoise	turquoise	0.708479	9.76754e-12	0.537865	1.87851e-06	0.348439	0.00334599	0.638744	3.51691e-09	0.605442	3.56488e-08	0.65726	8.56075e-10	0.647536	1.81972e-09	0.320723	0.0072133	0.30503	0.0108177	0.576651	2.15313e-07	0.359321	0.00242797	0.326113	0.00624552	0.572224	2.79632e-07	0.611158	2.44158e-08	0.594916	7.022e-08	0.652825	1.21154e-09	0.562201	4.98401e-07	0.690817	5.06694e-11	0.784071	1.62468e-15	0.516877	5.44281e-06	0.63292	5.37984e-09	0.693593	3.94234e-11
ALOXE3	blue	7.04439	48.4479	orange	orange	-0.441516	0.000146099	-0.241952	0.0451818	-0.127292	0.297274	-0.33147	0.00539888	-0.224542	0.0636143	-0.338049	0.00449866	-0.326187	0.00623305	-0.420679	0.000319289	-0.500894	1.16838e-05	-0.617793	1.55849e-08	-0.586282	1.20285e-07	-0.518702	4.97572e-06	-0.467123	5.20291e-05	-0.580204	1.74071e-07	-0.460618	6.81618e-05	-0.600947	4.77619e-08	-0.523429	3.93447e-06	-0.523167	3.98644e-06	-0.562737	4.83449e-07	-0.391734	0.000872706	-0.459984	6.996e-05	-0.443561	0.000134935
ALPI	NA	7.06555	48.5935	NA	thistle2	0.285223	0.0175239	-0.118246	0.333205	-0.144603	0.235834	-0.0109347	0.928944	-0.0525365	0.668123	-0.00700393	0.954452	-0.0148365	0.903694	0.349849	0.00321183	0.350516	0.00314999	0.250473	0.0379132	0.206209	0.0891442	0.289559	0.0158105	0.327026	0.00609357	0.180829	0.137034	0.00541932	0.96475	0.0220456	0.857309	0.00380051	0.975275	0.182773	0.132793	0.0969633	0.428015	0.109526	0.370321	-0.0217008	0.859518	0.127565	0.296229
ALPK1	NA	7.24675	49.8397	turquoise	turquoise	0.638612	3.5513e-09	0.509749	7.68849e-06	0.221996	0.0667584	0.580319	1.72874e-07	0.521283	4.37889e-06	0.563318	4.6775e-07	0.60096	4.7721e-08	0.440161	0.000153959	0.468809	4.84681e-05	0.653401	1.15849e-09	0.483831	2.53435e-05	0.494677	1.55664e-05	0.668828	3.36572e-10	0.716999	4.2239e-12	0.512592	6.70526e-06	0.636824	4.05012e-09	0.654848	1.03479e-09	0.717061	4.1975e-12	0.686376	7.52629e-11	0.621564	1.20186e-08	0.686935	7.16385e-11	0.673046	2.37006e-10
ALPK2	NA	6.83822	47.03	NA	floralwhite	0.195342	0.107721	-0.021133	0.863157	0.207603	0.0869563	0.233076	0.0539374	0.105253	0.389394	0.228231	0.0592715	0.210494	0.0825529	0.0500051	0.683244	0.0469213	0.701833	0.112534	0.357246	0.10118	0.408103	0.10588	0.38656	0.0585126	0.632955	0.124623	0.3076	0.163726	0.178865	0.295897	0.013566	0.144837	0.23507	0.127671	0.295824	0.145628	0.232494	0.088162	0.471307	0.199392	0.100475	0.127579	0.296176
ALPK3	NA	6.93415	47.6898	NA	palevioletred2	0.208338	0.08582	-0.0351415	0.774371	-0.0540813	0.65896	-0.069188	0.572144	0.00382628	0.975108	-0.00141636	0.990784	-0.0421262	0.731082	0.13032	0.285834	0.0434675	0.722859	0.0233685	0.848844	0.0978706	0.423684	0.157513	0.196155	0.0849642	0.487602	-0.0812669	0.506805	0.00154579	0.989942	0.101253	0.407762	-0.110466	0.366206	-0.0771339	0.528723	-0.0120735	0.921566	0.052256	0.669793	-0.19173	0.114516	-0.0220171	0.857492
ALPL	NA	9.37655	64.4874	NA	firebrick4	-0.0189895	0.876923	-0.00846216	0.944982	0.450729	0.000101718	0.144758	0.235326	0.246997	0.0407517	0.279234	0.0201503	0.215223	0.0757346	-0.244769	0.0426619	-0.313916	0.0086216	-0.171611	0.158555	-0.117169	0.337659	-0.169307	0.164305	-0.176729	0.146316	-0.233519	0.0534695	-0.0535187	0.662292	-0.215428	0.0754487	-0.0809019	0.508722	-0.127396	0.296877	-0.169353	0.164187	0.0704575	0.565097	-0.028768	0.814482	0.193693	0.110783
ALPP	NA	10.6953	73.5573	midnightblue	midnightblue	0.210019	0.0832645	0.267645	0.0261928	0.293053	0.0145365	0.384389	0.00111061	0.387544	0.00100204	0.251391	0.037192	0.271922	0.0238051	-0.195362	0.107683	-0.26832	0.025803	-0.0659358	0.590381	-0.313861	0.008634	-0.159974	0.189169	-0.11051	0.366013	-0.105265	0.389338	-0.0412657	0.736373	0.0301635	0.805655	0.14451	0.236141	0.0829478	0.498027	0.224719	0.0634003	0.042311	0.729947	0.0808095	0.509208	0.110634	0.365471
ALPPL2	NA	7.03631	48.3924	NA	NA	0.156577	0.198859	-0.0303984	0.804172	0.17125	0.159445	-0.203078	0.0942162	-0.041351	0.735848	-0.112923	0.355572	-0.0584671	0.63322	0.0948797	0.438054	0.0660557	0.589704	0.00135654	0.991174	-0.0218985	0.858251	0.111408	0.362106	0.122311	0.316733	0.102012	0.404237	-0.185225	0.127582	-0.169539	0.163718	-0.109646	0.369796	0.0226245	0.853603	-0.0384861	0.753547	0.209773	0.0836345	-0.0970523	0.427589	-0.0367973	0.764041
ALS2	blue	9.85983	67.8112	blue	blue	-0.612496	2.23203e-08	-0.503639	1.0275e-05	-0.364466	0.0020782	-0.56218	4.98994e-07	-0.501035	1.16074e-05	-0.633949	4.99403e-09	-0.671949	2.59777e-10	-0.443556	0.000134962	-0.404038	0.000575478	-0.578569	1.92029e-07	-0.592342	8.25781e-08	-0.552811	8.42023e-07	-0.54835	1.07428e-06	-0.590669	9.16871e-08	-0.477464	3.34832e-05	-0.645778	2.07945e-09	-0.486817	2.21971e-05	-0.592617	8.11681e-08	-0.690073	5.41676e-11	-0.600574	4.89243e-08	-0.594891	7.03331e-08	-0.656998	8.7397e-10
ALS2CL	NA	6.79615	46.7407	NA	grey60	0.406599	0.000526628	0.168562	0.166195	0.150178	0.218068	0.226846	0.0608734	0.244859	0.0425829	0.256969	0.0330491	0.110563	0.365782	0.294778	0.013941	0.133148	0.275419	0.17575	0.148602	0.262495	0.0293335	0.266179	0.0270562	0.126904	0.298759	0.149224	0.22104	0.254139	0.0351	0.114725	0.347901	0.0289738	0.813179	0.105052	0.390303	0.196334	0.105909	0.264251	0.0282286	0.120604	0.323582	0.144803	0.23518
ALS2CR11	NA	6.76255	46.5096	NA	NA	-0.0531564	0.66444	0.0194919	0.873693	0.0357618	0.770496	0.0254387	0.835633	-0.000116725	0.999241	0.040758	0.739501	0.0790281	0.51862	0.0931202	0.446634	0.140952	0.247999	0.0809124	0.508667	0.091192	0.456143	0.0533566	0.663253	0.119217	0.329223	0.104251	0.393948	0.0153939	0.900094	0.0338084	0.782715	0.0794522	0.516371	0.0956747	0.434208	0.134739	0.269671	0.0443734	0.717324	0.071556	0.559032	0.0412953	0.736191
ALS2CR12	NA	7.08495	48.7269	NA	darkmagenta	-0.2894	0.0158708	-0.0274202	0.823029	-0.12221	0.317133	-0.228469	0.0590007	-0.195585	0.107275	-0.198476	0.102079	-0.128967	0.29091	-0.295925	0.0135567	-0.278383	0.0205492	-0.40585	0.0005405	-0.221934	0.0668363	-0.201233	0.0973105	-0.319288	0.00749217	-0.29161	0.0150516	-0.205209	0.0907398	-0.259403	0.0313666	-0.386599	0.0010335	-0.288913	0.0160564	-0.343051	0.00390597	-0.174424	0.151738	-0.343816	0.00382173	-0.280414	0.0196075
ALS2CR14	NA	7.39978	50.8921	NA	midnightblue	0.184086	0.129982	0.224251	0.0639668	0.15015	0.218155	0.302548	0.0115121	0.273574	0.0229333	0.203002	0.0943428	0.184829	0.128414	-0.244254	0.0431136	-0.105332	0.389037	0.0238834	0.845555	-0.160811	0.186835	-0.176174	0.14761	-0.0629258	0.607489	-0.0389245	0.75083	0.156154	0.200091	0.166792	0.170753	0.132591	0.277451	0.0562537	0.646159	0.277761	0.0208452	0.0185915	0.879483	0.0829316	0.498111	0.138434	0.256635
ALS2CR16	NA	7.55348	51.9492	lightsteelblue1	lightsteelblue1	-0.362193	0.00222672	-0.219824	0.0695382	-0.127494	0.296502	-0.482958	2.63382e-05	-0.265122	0.0276936	-0.429849	0.000227748	-0.305162	0.0107818	-0.10998	0.368332	-0.0925942	0.449217	-0.301253	0.0118894	-0.242228	0.0449298	-0.157295	0.196782	-0.276368	0.021521	-0.289399	0.015871	-0.564722	4.3175e-07	-0.494615	1.56106e-05	-0.41157	0.00044245	-0.422094	0.000303258	-0.4519	9.70725e-05	-0.139245	0.25383	-0.240644	0.0463938	-0.451164	9.99703e-05
ALS2CR4	NA	8.97204	61.7054	darkturquoise	darkturquoise	-0.0372216	0.7614	-0.246542	0.0411358	-0.659574	7.12601e-10	-0.451947	9.68908e-05	-0.52762	3.18559e-06	-0.450074	0.000104407	-0.405688	0.000543559	0.504486	9.87363e-06	0.532405	2.49454e-06	0.322205	0.00693498	0.329184	0.00574698	0.462294	6.36142e-05	0.239519	0.0474562	0.234329	0.0526238	-0.169305	0.164309	0.0195437	0.87336	-0.0437686	0.721018	-0.0337759	0.782919	-0.154376	0.205325	-0.0574699	0.639036	-0.0793129	0.517109	-0.264458	0.0281005
ALS2CR8	NA	6.94225	47.7455	NA	magenta	-0.0333693	0.78547	0.136258	0.264258	0.0628896	0.607696	0.0785903	0.520946	0.0574312	0.639261	-0.00549079	0.964285	0.105805	0.386899	0.124486	0.308138	0.226902	0.0608074	0.190502	0.116902	0.130974	0.283403	0.272432	0.023533	0.069579	0.569969	0.122844	0.314613	0.0412435	0.73651	0.143909	0.238113	0.142405	0.243108	0.0625006	0.609923	-0.0198022	0.8717	0.169216	0.164534	0.268877	0.0254853	0.12591	0.302594
ALX1	NA	7.27753	50.0513	NA	honeydew1	-0.0264389	0.829266	-0.116638	0.339865	0.221416	0.0674919	-0.0170385	0.889484	0.111637	0.361115	0.134556	0.270326	0.0740999	0.545107	-0.16166	0.184488	-0.19297	0.112148	-0.108929	0.372954	-0.0887785	0.468199	-0.182829	0.132672	-0.121854	0.318556	-0.150031	0.218523	-0.0441056	0.718959	-0.282993	0.018465	-0.257619	0.0325925	-0.0737943	0.546771	-0.0399652	0.744393	-0.0199641	0.870659	-0.135892	0.265556	0.0701121	0.56701
ALX3	NA	6.98668	48.051	NA	floralwhite	0.297039	0.0131923	0.218143	0.071753	0.0546732	0.655463	0.261058	0.0302644	0.180184	0.138465	0.294044	0.0141919	0.287016	0.0167969	0.30781	0.0100836	0.179728	0.139482	0.290511	0.0154542	0.356697	0.00262583	0.322125	0.00694968	0.286182	0.0171315	0.256614	0.033301	0.338385	0.00445647	0.485098	2.39605e-05	0.308316	0.00995484	0.292	0.0149109	0.266764	0.0267087	0.215903	0.0747913	0.248432	0.0395594	0.239992	0.0470076
ALX4	NA	6.79739	46.7492	NA	NA	0.0917638	0.453311	0.0390119	0.750289	0.0556371	0.649782	-0.000213732	0.998609	-0.053931	0.65985	-0.0777042	0.525671	-0.139306	0.253622	0.0208735	0.864822	0.0370331	0.762573	-0.101009	0.408898	-0.0572939	0.640064	-0.093091	0.446777	-0.0269844	0.825797	-0.0189097	0.877437	0.0378625	0.757417	-0.011334	0.926356	0.0140531	0.908757	-0.0241892	0.843602	-0.066729	0.585909	-0.0798487	0.514273	0.0359669	0.769216	0.0149775	0.902783
AMAC1	NA	6.84487	47.0757	NA	antiquewhite2	-0.171586	0.158615	0.0578963	0.636546	0.0184079	0.880665	0.0485357	0.692079	-0.0283319	0.817245	0.0476869	0.697201	0.0395106	0.747203	-0.101603	0.406134	-0.0644408	0.598851	-0.0409759	0.738158	0.0667455	0.585816	-0.132177	0.278967	-0.0186716	0.878968	-0.00506623	0.967045	0.190595	0.116719	0.101401	0.407074	0.0748384	0.541096	-0.042457	0.729051	0.109646	0.369793	-0.0831307	0.497077	0.0666359	0.586433	0.105318	0.389099
AMAC1L1	NA	6.8897	47.3841	NA	NA	0.227623	0.0599708	-0.0678157	0.579807	0.215599	0.0752124	-0.0497232	0.684935	0.112307	0.35822	0.00604292	0.960696	0.0197212	0.87222	0.14253	0.24269	0.150073	0.218394	0.117056	0.338124	0.0720978	0.556053	0.0626591	0.609015	0.13446	0.270672	0.0948743	0.43808	0.116699	0.339612	0.0955379	0.434868	0.0507221	0.678948	0.0206142	0.866486	0.0483254	0.693346	0.156925	0.197852	-0.0136219	0.911545	0.0640016	0.601349
AMAC1L2	NA	7.0197	48.2782	NA	NA	0.155584	0.20176	-0.0386969	0.75224	0.127169	0.297744	0.105137	0.389918	0.151032	0.215432	0.164012	0.178098	0.203503	0.0935155	0.072079	0.556155	0.0290846	0.812478	0.152519	0.210896	0.00806993	0.947529	0.118703	0.331326	0.142592	0.242484	0.116364	0.34101	0.0389383	0.750745	0.130163	0.28642	0.131194	0.28259	0.019387	0.874368	0.0794275	0.516502	0.167449	0.169052	0.163304	0.180005	0.165222	0.174874
AMAC1L3	NA	7.20142	49.5279	NA	palevioletred2	0.255527	0.0340812	-0.132471	0.277888	0.0703856	0.565495	-0.0403634	0.741934	0.124775	0.307006	0.0381942	0.755358	-0.0663859	0.587841	0.0995835	0.415578	0.0777004	0.525691	0.0614691	0.615845	-0.0260602	0.831675	0.0392612	0.748746	-0.00736529	0.952105	-0.129528	0.288799	0.019265	0.875152	-0.079045	0.51853	-0.123774	0.310934	0.0381034	0.755922	0.0309435	0.800731	0.0215372	0.860566	-0.207238	0.0875243	0.022274	0.855847
AMACR	NA	7.6575	52.6646	NA	firebrick4	-0.312605	0.00891883	-0.236222	0.0506881	-0.252235	0.0365387	-0.479389	3.07972e-05	-0.342966	0.00391545	-0.341849	0.00404168	-0.362942	0.0021768	-0.0726854	0.552829	-0.159634	0.190124	-0.293795	0.0142779	-0.206692	0.0883804	-0.1678	0.168146	-0.293898	0.0142424	-0.304829	0.0108726	-0.402948	0.000597494	-0.263293	0.0288268	-0.334555	0.00495871	-0.429918	0.000227159	-0.414708	0.00039583	-0.24445	0.0429412	-0.321968	0.00697887	-0.408504	0.000492777
AMBN	NA	6.80293	46.7873	NA	NA	0.0496152	0.685584	-0.039608	0.746601	-0.0127458	0.917213	0.0804719	0.510985	0.0859583	0.482504	0.0391967	0.749145	0.00935731	0.939173	0.0464615	0.704619	0.0212172	0.862617	-0.0378199	0.757682	0.00991361	0.935564	-0.0392444	0.74885	-0.0600509	0.624028	-0.035723	0.770738	-0.0589678	0.630308	-0.123267	0.312935	-0.0438867	0.720296	-0.00876825	0.942996	0.000782768	0.994907	0.0354872	0.772211	0.00735228	0.952189	-0.0949921	0.437509
AMBP	NA	6.80524	46.8032	NA	lightgreen	-0.172228	0.157041	0.0486405	0.691447	0.176898	0.145926	-0.0301108	0.805987	0.0264795	0.829007	-0.0115984	0.924643	0.12046	0.324168	-0.209126	0.0846145	-0.287463	0.0166199	-0.284578	0.0177916	-0.188907	0.120055	-0.183287	0.131688	0.0130373	0.915327	-0.0583837	0.633705	-0.138952	0.25484	-0.110224	0.367261	-0.173566	0.153795	-0.00407781	0.973472	-0.215526	0.0753123	0.0457255	0.709088	0.0428744	0.726492	-0.0169449	0.890088
AMBRA1	NA	7.34704	50.5294	NA	NA	0.0304155	0.804063	0.0545268	0.656327	-0.17929	0.140465	0.00506704	0.96704	0.119784	0.32691	0.0623559	0.610752	-0.0265603	0.828494	0.143482	0.239524	0.20934	0.084289	0.17747	0.144605	0.145127	0.234125	0.135587	0.26664	0.0324968	0.79095	0.0532231	0.664045	0.0494486	0.686585	0.0400038	0.744155	-0.00668504	0.956524	-0.0373194	0.760792	0.0190283	0.876673	0.0360208	0.76888	0.0403808	0.741827	-0.0317374	0.795728
AMD1	blue	8.15995	56.1202	blue	blue	-0.587486	1.11696e-07	-0.51964	4.7505e-06	-0.534914	2.19107e-06	-0.731562	9.36827e-13	-0.691672	4.69126e-11	-0.600041	5.06356e-08	-0.638218	3.65604e-09	-0.129122	0.290324	-0.189346	0.11918	-0.404238	0.000571512	-0.296058	0.0135128	-0.214675	0.0765	-0.479287	3.0934e-05	-0.505864	9.25117e-06	-0.545568	1.2483e-06	-0.479204	3.10463e-05	-0.608328	2.94752e-08	-0.588377	1.0571e-07	-0.669889	3.08309e-10	-0.546565	1.18308e-06	-0.588651	1.03936e-07	-0.690387	5.26609e-11
AMDHD1	NA	6.89813	47.442	NA	orangered3	-0.237501	0.0494133	-0.0767149	0.530971	-0.0137732	0.910567	-0.149374	0.220571	-0.120646	0.323415	-0.165621	0.173819	-0.0503761	0.68102	-0.208092	0.0861981	-0.146366	0.230111	-0.0487611	0.69072	-0.103558	0.397118	-0.138779	0.255437	-0.192495	0.113049	-0.147389	0.226835	-0.259214	0.0314945	-0.144709	0.23549	-0.148874	0.222139	-0.24321	0.0440418	-0.248083	0.0398467	-0.0667843	0.585598	0.0246315	0.840779	-0.159578	0.190281
AMDHD2	NA	7.66818	52.738	NA	brown2	0.288321	0.0162845	0.154521	0.204896	0.182113	0.13422	0.455741	8.31668e-05	0.307918	0.0100561	0.338802	0.00440471	0.344807	0.00371498	0.0362749	0.767295	0.177535	0.144457	0.197051	0.104615	0.199141	0.100913	0.158576	0.193115	0.228705	0.0587317	0.285186	0.0175389	0.286485	0.0170095	0.338656	0.00442277	0.325159	0.0064081	0.375276	0.00148646	0.377574	0.00138221	0.233837	0.0531358	0.393636	0.000819156	0.377073	0.00140434
AMELX	NA	6.83838	47.0311	NA	NA	0.123154	0.313384	0.197972	0.10297	0.110174	0.367479	0.0552755	0.65191	0.136689	0.262735	0.108218	0.3761	0.0362469	0.76747	0.103453	0.397596	-0.0886725	0.468733	-0.142831	0.241687	-0.0157936	0.897514	0.0113059	0.926538	0.0769488	0.529715	-0.0455682	0.710044	0.039034	0.750152	0.142756	0.241936	-0.111183	0.363083	-0.0300321	0.806485	0.0052311	0.965973	0.0340667	0.781096	-0.0123156	0.919998	0.0488125	0.690411
AMELY	NA	6.83854	47.0322	NA	coral2	0.024294	0.842933	0.249659	0.0385628	0.260926	0.0303508	0.173917	0.15295	0.190461	0.116981	0.203077	0.0942174	0.164112	0.177829	0.101199	0.408015	-0.000941783	0.993872	0.0331353	0.786939	0.084847	0.488204	0.0632948	0.60538	0.133937	0.272559	0.0349322	0.775679	0.0958037	0.433586	0.0805363	0.510645	0.177311	0.144972	0.122908	0.314357	0.197647	0.103549	0.126361	0.300852	0.151449	0.214153	0.220278	0.06895
AMFR	NA	7.54222	51.8718	NA	greenyellow	-0.0239739	0.844976	-0.0473569	0.699196	0.0149257	0.903117	0.00195919	0.987253	-0.0684035	0.576519	0.0331127	0.78708	-0.0475754	0.697875	0.202513	0.0951558	0.161579	0.18471	0.10171	0.40564	0.227206	0.0604536	0.163759	0.178777	0.0263468	0.829852	0.162447	0.182332	0.144275	0.236912	0.133511	0.274099	-0.0357075	0.770835	0.139259	0.253781	0.129314	0.289605	0.198472	0.102086	-0.0299085	0.807266	0.103353	0.398055
AMH	turquoise	7.41966	51.0289	turquoise	turquoise	0.641635	2.83857e-09	0.610253	2.59357e-08	0.417893	0.000353133	0.651584	1.33389e-09	0.688933	5.99796e-11	0.613558	2.07808e-08	0.645375	2.14387e-09	0.30459	0.0109381	0.267597	0.0262207	0.536946	1.97108e-06	0.313406	0.00873623	0.327508	0.00601456	0.524201	3.78516e-06	0.566247	3.95609e-07	0.388621	0.000967218	0.551316	9.14003e-07	0.586725	1.17052e-07	0.590774	9.1085e-08	0.666573	4.05051e-10	0.582123	1.55027e-07	0.61893	1.44152e-08	0.652182	1.27352e-09
AMHR2	NA	6.76419	46.5208	NA	NA	0.0714861	0.559417	-0.172001	0.157597	0.0181211	0.882511	-0.177818	0.143806	-0.0764171	0.532572	-0.0958858	0.43319	-0.112159	0.35886	0.00567977	0.963057	-0.0638185	0.602393	-0.0226376	0.853519	-0.114036	0.350821	0.0106447	0.930823	-0.0297235	0.808436	-0.210577	0.0824292	-0.237248	0.0496634	-0.157829	0.195247	-0.248615	0.039409	-0.169016	0.165042	-0.0527788	0.666683	0.00954914	0.937928	-0.271749	0.0238977	-0.0940718	0.441982
AMICA1	NA	6.99312	48.0953	NA	NA	0.137998	0.25815	-0.177432	0.144692	0.0480805	0.694824	-0.104471	0.392945	-0.0570821	0.641303	-0.0573413	0.639788	-0.0621301	0.612047	-0.0799301	0.513843	-0.0144792	0.906003	-0.0345829	0.777864	-0.0900843	0.461655	-0.00367832	0.97607	-0.0617104	0.614458	0.0149393	0.90303	-0.0708699	0.562817	-0.0386026	0.752825	-0.0831998	0.496718	-0.00856592	0.944309	-0.0814053	0.506079	-0.00777355	0.949453	-0.186258	0.125436	-0.0496427	0.685419
AMIGO1	blue	7.34691	50.5285	blue	blue	-0.471188	4.38268e-05	-0.414293	0.000401716	-0.37037	0.00173309	-0.50656	8.95095e-06	-0.460043	6.97913e-05	-0.501142	1.15495e-05	-0.51962	4.75517e-06	-0.225107	0.0629328	-0.294684	0.013973	-0.484321	2.48002e-05	-0.347268	0.00346128	-0.312392	0.00896798	-0.412852	0.000422829	-0.484079	2.50666e-05	-0.467518	5.1174e-05	-0.488916	2.0208e-05	-0.42956	0.000230222	-0.418482	0.000345719	-0.585364	1.27255e-07	-0.410062	0.000466584	-0.451178	9.9915e-05	-0.544189	1.34405e-06
AMIGO2	NA	6.9911	48.0814	NA	lightgreen	-0.0994279	0.416311	-0.0959486	0.432888	0.150331	0.217595	-0.0220329	0.85739	-0.184584	0.128929	-0.0744456	0.543228	-0.131494	0.28148	-0.248338	0.0396364	-0.316915	0.00797402	-0.343525	0.00385353	-0.215249	0.075698	-0.322491	0.00688238	-0.189714	0.118451	-0.24014	0.0468672	-0.0111763	0.927378	-0.102811	0.400551	-0.139039	0.25454	-0.120518	0.323931	-0.12117	0.321304	-0.260217	0.0308199	-0.136932	0.261882	-0.163199	0.180287
AMIGO3	NA	6.87642	47.2927	NA	NA	0.0843552	0.490738	-0.124886	0.306574	0.0129247	0.916056	0.115369	0.345181	0.0111661	0.927444	0.00855038	0.94441	0.0184011	0.880709	0.105217	0.389555	0.10757	0.37898	0.163963	0.178228	0.0992739	0.417036	0.0892714	0.465724	0.00877503	0.942952	0.149074	0.221511	0.108194	0.376204	0.0446644	0.715549	0.110813	0.364692	0.140153	0.250717	0.106343	0.384472	0.0681194	0.578107	0.0373427	0.760647	-0.00295118	0.9808
AMMECR1	NA	6.9068	47.5017	NA	darkturquoise	-0.0307336	0.802056	-0.180547	0.137658	-0.391783	0.000871286	-0.312249	0.00900112	-0.323771	0.00665107	-0.378354	0.00134834	-0.29535	0.0137482	0.208701	0.0852625	0.252572	0.0362802	0.0636733	0.60322	0.0254518	0.835549	0.267623	0.0262054	0.0696357	0.569654	-0.00620145	0.959666	-0.316209	0.00812249	-0.152782	0.210101	-0.122444	0.316202	-0.149995	0.218636	-0.20301	0.0943285	-0.0972777	0.426512	-0.0577824	0.637211	-0.252719	0.0361683
AMMECR1L	turquoise	8.67841	59.6859	turquoise	turquoise	0.52334	3.95215e-06	0.582663	1.5003e-07	0.431437	0.000214596	0.682237	1.08163e-10	0.657058	8.69872e-10	0.636009	4.29879e-09	0.678046	1.5521e-10	0.233944	0.0530244	0.281382	0.019172	0.527486	3.20731e-06	0.409216	0.000480648	0.261772	0.0297987	0.563705	4.57555e-07	0.598068	5.74654e-08	0.58114	1.64518e-07	0.608972	2.82426e-08	0.650501	1.45008e-09	0.647023	1.89221e-09	0.709805	8.58962e-12	0.605668	3.51259e-08	0.691864	4.61059e-11	0.75327	8.20393e-14
AMN	NA	6.85061	47.1152	NA	NA	-0.126699	0.299547	-0.0577792	0.637229	0.134931	0.268981	0.107665	0.378559	0.0706746	0.563896	0.14929	0.220832	0.092435	0.45	-0.141479	0.246219	-0.133351	0.274681	-0.0960073	0.432604	0.0152302	0.901151	-0.092161	0.45135	-0.180014	0.138843	-0.170884	0.160353	0.131715	0.280665	-0.0182058	0.881965	-0.0392854	0.748596	0.0664438	0.587515	0.0344622	0.77862	-0.0427237	0.727415	-0.00765215	0.950242	0.0804894	0.510893
AMN1	blue	8.65784	59.5445	blue	blue	-0.717705	3.93505e-12	-0.612766	2.19194e-08	-0.445739	0.000123915	-0.749006	1.34965e-13	-0.622571	1.1206e-08	-0.716832	4.29483e-12	-0.716596	4.39752e-12	-0.33967	0.00429839	-0.32451	0.00652066	-0.582845	1.48386e-07	-0.467883	5.03948e-05	-0.433011	0.00020225	-0.598525	5.58115e-08	-0.608813	2.85435e-08	-0.510766	7.32212e-06	-0.689879	5.51148e-11	-0.618642	1.47028e-08	-0.685013	8.48686e-11	-0.765642	1.82441e-14	-0.610757	2.50789e-08	-0.698605	2.48786e-11	-0.769596	1.10656e-14
AMOT	turquoise	11.1362	76.5893	turquoise	turquoise	0.659993	6.89182e-10	0.391682	0.000874191	0.195486	0.107455	0.568483	3.47722e-07	0.391074	0.000892016	0.506476	8.98678e-06	0.431756	0.000212039	0.450807	0.000101404	0.468436	4.9236e-05	0.657944	8.1107e-10	0.475636	3.6234e-05	0.421943	0.000304928	0.531079	2.67048e-06	0.610447	2.5603e-08	0.597751	5.86413e-08	0.602139	4.42177e-08	0.47534	3.66974e-05	0.64302	2.55935e-09	0.792067	5.27995e-16	0.417014	0.00036447	0.500783	1.17442e-05	0.543249	1.41323e-06
AMOTL1	NA	6.94167	47.7414	NA	coral	0.0587484	0.631583	-0.209469	0.0840938	0.218186	0.0716961	-0.0344728	0.778553	0.133095	0.27561	0.00812192	0.947191	0.0143241	0.907005	-0.290278	0.0155407	-0.256837	0.0331429	-0.187978	0.12192	-0.27464	0.0223856	-0.232446	0.0546074	-0.148412	0.223591	-0.149237	0.220999	-0.201943	0.0961108	-0.153547	0.2078	-0.0502152	0.681984	-0.051451	0.674592	-0.143273	0.240219	-0.0153675	0.900265	-0.119584	0.327724	-0.114127	0.350433
AMOTL2	NA	7.37582	50.7274	NA	lightyellow	0.143985	0.237865	0.215595	0.0752168	0.22851	0.0589538	0.353833	0.0028582	0.225246	0.0627659	0.313632	0.00868531	0.253342	0.0356967	-0.149853	0.219078	-0.0915554	0.454342	0.00774549	0.949636	0.000650932	0.995765	-0.044546	0.716271	-0.0046003	0.970074	-0.042699	0.727567	0.150786	0.216189	0.122554	0.315766	0.0323607	0.791806	0.101097	0.408491	0.279286	0.0201258	0.0783194	0.522388	0.124452	0.308269	0.165554	0.173997
AMPD1	NA	6.72861	46.2762	NA	NA	-0.204438	0.0919853	-0.0141928	0.907854	-0.226695	0.0610496	-0.176024	0.14796	-0.194497	0.109281	-0.286042	0.0171885	-0.223666	0.0646821	0.134417	0.270826	0.100027	0.413492	-0.0228172	0.85237	0.0205857	0.866669	0.00692437	0.954969	0.061726	0.614368	0.0104912	0.931819	-0.145378	0.233308	0.00375349	0.975581	0.00482931	0.968585	0.0501212	0.682548	-0.10756	0.379026	-0.0565814	0.644236	0.0241727	0.843707	-0.306507	0.0104223
AMPD2	NA	6.75297	46.4437	NA	brown4	0.248143	0.0397968	0.356027	0.00267865	0.232844	0.0541833	0.272688	0.0233976	0.274095	0.0226644	0.242756	0.0444508	0.244339	0.043039	0.198336	0.102327	0.0845917	0.489518	0.138475	0.256492	0.0947454	0.438705	0.220052	0.0692426	0.119613	0.327604	0.0270849	0.825159	-0.110554	0.365819	0.153822	0.206977	0.0350218	0.775119	0.0584605	0.633258	0.174746	0.150972	0.302247	0.0115987	0.182613	0.133138	0.213119	0.0787101
AMPD3	NA	6.82913	46.9674	NA	NA	0.127106	0.297988	-0.049505	0.686246	-0.0346926	0.777177	0.025892	0.832746	0.0401103	0.743497	0.0572153	0.640524	0.0448647	0.714328	0.0523782	0.669065	0.0385415	0.753203	-0.0117999	0.923338	-0.00920372	0.94017	0.0213626	0.861686	0.169463	0.16391	0.0419052	0.73244	0.0239895	0.844877	0.00097756	0.993639	-0.0820947	0.502472	0.041856	0.732742	0.0248133	0.839619	0.0936537	0.444022	-0.0686211	0.575304	-0.0205443	0.866934
AMPH	blue	10.6695	73.3798	blue	blue	-0.6862	7.64433e-11	-0.607575	3.09802e-08	-0.393376	0.000826289	-0.720171	3.06728e-12	-0.655381	9.92485e-10	-0.695979	3.1702e-11	-0.720186	3.06263e-12	-0.390361	0.000913304	-0.423479	0.000288285	-0.675315	1.95788e-10	-0.539803	1.69656e-06	-0.484864	2.42104e-05	-0.65744	8.44007e-10	-0.71992	3.14636e-12	-0.631481	5.96753e-09	-0.734444	6.87352e-13	-0.700119	2.16094e-11	-0.729496	1.16688e-12	-0.834429	5.32668e-19	-0.664033	4.98064e-10	-0.743918	2.41356e-13	-0.800291	1.57723e-16
AMT	blue	8.26668	56.8542	blue	blue	-0.502752	1.07121e-05	-0.471274	4.36668e-05	-0.259345	0.0314063	-0.494757	1.55094e-05	-0.449608	0.000106357	-0.515582	5.79862e-06	-0.545556	1.2491e-06	-0.408997	0.000484351	-0.467504	5.12034e-05	-0.589066	1.01297e-07	-0.592282	8.28904e-08	-0.490302	1.89866e-05	-0.672023	2.58181e-10	-0.750533	1.13056e-13	-0.627468	7.94571e-09	-0.698539	2.50315e-11	-0.566648	3.86573e-07	-0.705883	1.25362e-11	-0.750666	1.11321e-13	-0.65167	1.32498e-09	-0.645024	2.20142e-09	-0.678541	1.48776e-10
AMTN	NA	6.73417	46.3144	NA	NA	-0.0675466	0.581315	0.181512	0.135533	-0.15465	0.204513	-0.0140753	0.908613	-0.109723	0.369458	-0.0770822	0.529	-0.0613536	0.61651	0.0388782	0.751117	0.0689862	0.573268	0.0542594	0.657907	0.126854	0.298952	0.0326095	0.790242	0.0503768	0.681016	0.0593657	0.627997	0.116788	0.339241	-0.016275	0.894408	0.122067	0.317707	0.113185	0.354449	0.0883543	0.470336	-0.00183639	0.988052	-0.05098	0.677406	0.037999	0.756569
AMY1A	NA	6.88438	47.3475	NA	NA	-0.0305797	0.803027	0.0514413	0.674649	-0.101423	0.406972	-0.00324134	0.978912	-0.129837	0.287641	-0.109437	0.370716	-0.0593256	0.62823	-0.088536	0.469421	0.0427835	0.727049	-0.0345018	0.778372	-0.119631	0.327533	0.0169437	0.890095	-0.157715	0.195575	-0.0490827	0.688785	-0.0286323	0.815341	-0.126139	0.301707	0.116382	0.340935	0.0553268	0.651608	-0.105698	0.387381	-0.127247	0.297445	-0.169132	0.164746	-0.0850956	0.486926
AMY1B	NA	7.46415	51.3349	NA	mediumorchid	0.161236	0.185658	0.193561	0.11103	-0.011658	0.924257	0.0449796	0.713628	0.106316	0.384597	0.0873338	0.475499	0.151862	0.212892	0.187999	0.121879	0.204609	0.0917086	0.222474	0.0661584	0.127548	0.296297	0.215782	0.0749584	0.191258	0.115428	0.384624	0.00110215	0.207612	0.0869413	0.25983	0.0310792	0.27643	0.0214908	0.260854	0.030398	0.198537	0.101973	0.269389	0.0251956	0.18085	0.136988	0.205801	0.0897924
AMY1C	NA	12.1238	83.3817	NA	brown2	0.101292	0.407583	0.155647	0.201573	0.190148	0.117595	0.281527	0.0191073	0.260789	0.0304413	0.313124	0.00880021	0.33903	0.00437649	0.016955	0.890022	0.109748	0.369347	0.257261	0.0328436	0.260263	0.0307894	0.174612	0.151289	0.023049	0.850887	0.233977	0.0529895	0.368707	0.00182467	0.341857	0.00404072	0.310037	0.00952722	0.127408	0.296831	0.368052	0.0018619	0.205763	0.089853	0.241859	0.0452674	0.2991	0.0125403
AMY2A	NA	6.85	47.111	NA	lavenderblush2	0.201933	0.0961263	0.309869	0.00956819	0.223973	0.0643058	0.0734202	0.548812	0.222932	0.0655877	0.185475	0.12706	0.290236	0.0155565	0.132014	0.279564	0.273363	0.0230435	0.253876	0.0352959	0.3098	0.00958507	0.282816	0.0185419	0.177643	0.144209	0.29026	0.0155477	0.157318	0.196716	0.213942	0.0775357	0.144868	0.234969	-0.00619021	0.959739	0.180415	0.137952	0.307557	0.0101487	0.316637	0.0080323	0.261361	0.0300656
AMY2B	NA	7.0076	48.1949	NA	floralwhite	0.326587	0.00616619	0.364361	0.00208489	0.184019	0.130124	0.356222	0.00266316	0.286432	0.0170307	0.281176	0.019264	0.272276	0.0236161	0.303268	0.0113067	0.314853	0.00841457	0.448387	0.000111635	0.335575	0.00482026	0.23983	0.0471608	0.29705	0.0131888	0.454575	8.71798e-05	0.331852	0.0053426	0.510709	7.34241e-06	0.453254	9.19413e-05	0.368859	0.00181613	0.352459	0.00297604	0.343103	0.00390021	0.477358	3.36375e-05	0.369212	0.00179641
AMZ1	NA	7.07361	48.6489	NA	greenyellow	0.16295	0.180962	0.0519922	0.671364	0.0358664	0.769843	0.212841	0.0791099	0.118256	0.333163	0.251711	0.0369432	0.202731	0.0947921	0.208627	0.0853764	0.2026	0.0950104	0.281769	0.0190001	0.326779	0.00613427	0.34547	0.00364505	0.26993	0.0248928	0.345905	0.00359981	0.159752	0.189792	0.20811	0.0861703	0.254431	0.0348838	0.220437	0.0687448	0.209142	0.0845898	0.278195	0.0206384	0.209593	0.0839067	0.272102	0.0237089
AMZ2	NA	11.5684	79.5618	NA	honeydew	-0.0269456	0.826044	-0.251904	0.0367935	-0.193948	0.110305	-0.332299	0.00527734	-0.188897	0.120073	-0.155516	0.201959	-0.147866	0.22532	0.16576	0.173455	0.156882	0.197976	0.186127	0.125706	0.107057	0.381273	0.156358	0.199495	-0.118673	0.33145	-0.013391	0.913038	-0.0522749	0.66968	-0.198167	0.102624	-0.278587	0.0204529	-0.195684	0.107092	-0.108423	0.375192	-0.0496293	0.685499	-0.293702	0.0143101	-0.235846	0.0510681
ANAPC1	NA	7.63667	52.5213	NA	pink	0.098466	0.420856	0.386259	0.00104503	0.225169	0.0628589	0.399088	0.000681723	0.375691	0.00146712	0.400629	0.000646891	0.415135	0.000389845	0.0939799	0.44243	0.160976	0.186376	0.24564	0.0419068	0.365262	0.00202838	0.307628	0.0101304	0.237627	0.0492894	0.294253	0.0141199	0.220311	0.0689068	0.24722	0.0405648	0.224328	0.0638741	0.257018	0.0330144	0.293281	0.0144568	0.395897	0.00075937	0.344916	0.0037034	0.402922	0.000598018
ANAPC10	NA	8.86512	60.97	green	green	0.444106	0.000132098	0.399565	0.000670764	-0.0461723	0.706374	0.394676	0.00079115	0.176793	0.146168	0.273911	0.022759	0.346409	0.00354798	0.518245	5.08902e-06	0.576912	2.11987e-07	0.677552	1.61899e-10	0.576538	2.16757e-07	0.546596	1.18109e-06	0.729545	1.16087e-12	0.701624	1.87682e-11	0.494479	1.57077e-05	0.68882	6.05904e-11	0.636358	4.19042e-09	0.593573	7.64333e-08	0.658164	7.97051e-10	0.444256	0.000131328	0.629192	7.0296e-09	0.556734	6.77689e-07
ANAPC11	NA	6.84123	47.0507	NA	bisque4	-0.313374	0.00874342	-0.217429	0.0727113	-0.325409	0.00636515	-0.134868	0.269206	-0.279458	0.020046	-0.206524	0.088645	-0.157787	0.195367	-0.108845	0.373322	-0.084016	0.492489	-0.251005	0.0374936	-0.0837272	0.493983	-0.104118	0.394553	-0.140901	0.248171	-0.17952	0.139948	-0.0452628	0.711903	-0.182818	0.132695	-0.250126	0.0381889	-0.116582	0.340099	-0.0724723	0.553997	-0.207282	0.0874558	-0.18083	0.137032	-0.285793	0.0172899
ANAPC13	turquoise	12.0473	82.8557	turquoise	turquoise	0.599838	5.13013e-08	0.397955	0.000708419	0.28737	0.0166564	0.48089	2.88424e-05	0.581176	1.64165e-07	0.552988	8.33866e-07	0.569883	3.206e-07	0.557786	6.39029e-07	0.545827	1.23101e-06	0.741564	3.14341e-13	0.648446	1.69763e-09	0.575605	2.29108e-07	0.667667	3.70317e-10	0.643644	2.44236e-09	0.483959	2.51999e-05	0.548823	1.04702e-06	0.539055	1.76469e-06	0.578908	1.88163e-07	0.642456	2.66969e-09	0.675855	1.8704e-10	0.629505	6.8746e-09	0.679228	1.40268e-10
ANAPC2	NA	6.9952	48.1097	NA	pink	0.120062	0.32578	0.171039	0.159967	0.27695	0.0212367	0.220872	0.0681861	0.160599	0.187425	0.220517	0.0686418	0.165574	0.173945	0.100932	0.409259	0.113284	0.354029	0.147663	0.225963	0.199234	0.10075	0.172018	0.157554	0.132151	0.279063	0.152748	0.210203	0.162913	0.181063	0.0997286	0.414895	0.103213	0.3987	0.116661	0.339769	0.192648	0.112758	0.208659	0.0853274	0.21518	0.0757936	0.203201	0.0940134
ANAPC4	turquoise	9.53159	65.5537	darkorange	darkorange	0.350218	0.00317753	0.551719	8.94049e-07	0.604309	3.83936e-08	0.564124	4.46733e-07	0.66893	3.33765e-10	0.618544	1.4802e-08	0.729862	1.12248e-12	0.256657	0.0332704	0.208223	0.0859967	0.418301	0.00034798	0.390459	0.000910362	0.38072	0.00125014	0.435715	0.000182554	0.511257	7.15127e-06	0.370005	0.00175283	0.413886	0.000407579	0.489803	1.94176e-05	0.558803	6.03647e-07	0.513719	6.34882e-06	0.738412	4.4587e-13	0.597501	5.95872e-08	0.649913	1.51721e-09
ANAPC5	NA	10.8548	74.6543	blue	blue	-0.476359	3.51212e-05	-0.329522	0.00569422	-0.210772	0.0821394	-0.462345	6.34795e-05	-0.426509	0.000257854	-0.520602	4.52957e-06	-0.500853	1.1706e-05	-0.372788	0.00160729	-0.429204	0.0002333	-0.606956	3.22715e-08	-0.619269	1.40829e-08	-0.512022	6.89219e-06	-0.444165	0.000131793	-0.565954	4.02305e-07	-0.610517	2.54836e-08	-0.646727	1.93511e-09	-0.46249	6.30993e-05	-0.409124	0.000482195	-0.669666	3.14067e-10	-0.467781	5.06113e-05	-0.538708	1.79726e-06	-0.571855	2.8575e-07
ANAPC7	NA	7.59206	52.2146	NA	darkturquoise	-0.0849264	0.487796	-0.063183	0.606018	-0.130072	0.28676	-0.238608	0.0483323	-0.159163	0.19145	0.027443	0.822885	-0.133128	0.275492	0.336148	0.004744	0.10806	0.376798	-0.0184594	0.880333	0.340743	0.00417025	0.249871	0.038393	0.0682122	0.577588	0.00121804	0.992075	-0.0472059	0.700109	0.106167	0.385267	-0.186397	0.125148	-0.123308	0.312774	-0.0991962	0.417403	0.00336669	0.978097	-0.0434088	0.723219	-0.11249	0.357433
ANG	NA	7.39286	50.8445	NA	thistle	-0.280434	0.0195983	-0.200296	0.0989105	-0.163243	0.180169	-0.108201	0.376176	-0.164696	0.17627	-0.0952554	0.436234	-0.170169	0.162135	-0.394614	0.000792784	-0.406179	0.00053437	-0.376639	0.00142378	-0.329903	0.00563537	-0.464671	5.76412e-05	-0.360008	0.00237839	-0.299822	0.0123189	-0.0703581	0.565647	-0.260627	0.0305479	-0.306087	0.0105332	-0.325857	0.00628882	-0.220109	0.0691681	-0.417636	0.000356416	-0.307637	0.010128	-0.247933	0.0399708
ANGEL1	turquoise	8.86513	60.9701	turquoise	turquoise	0.522824	4.05542e-06	0.590567	9.22704e-08	0.404762	0.000561265	0.649721	1.53976e-09	0.636621	4.11059e-09	0.570862	3.02818e-07	0.664862	4.65697e-10	0.223645	0.0647084	0.183724	0.130752	0.441717	0.000144965	0.243585	0.0437064	0.298316	0.0127851	0.569153	3.34482e-07	0.524675	3.69615e-06	0.331825	0.00534657	0.541392	1.55987e-06	0.662896	5.46005e-10	0.63068	6.3205e-09	0.601566	4.58883e-08	0.57577	2.26872e-07	0.698492	2.51408e-11	0.703494	1.57342e-11
ANGEL2	turquoise	10.842	74.566	green	green	0.466035	5.44538e-05	0.324933	0.00644713	0.0286843	0.815012	0.149448	0.220339	0.201918	0.0961519	0.115155	0.346085	0.257481	0.0326893	0.63615	4.25471e-09	0.676058	1.83844e-10	0.675718	1.89223e-10	0.51462	6.07683e-06	0.620301	1.3116e-08	0.708981	9.30391e-12	0.641879	2.78733e-09	0.192496	0.113048	0.458883	7.31864e-05	0.520642	4.52055e-06	0.521361	4.36211e-06	0.518918	4.92308e-06	0.574274	2.47878e-07	0.509272	7.8661e-06	0.396922	0.000733597
ANGPT1	NA	7.48234	51.4599	NA	NA	-0.184345	0.129434	-0.28138	0.0191726	-0.453194	9.21633e-05	-0.0787984	0.51984	-0.30673	0.0103636	-0.143505	0.23945	-0.227298	0.060347	0.00165329	0.989243	0.0495259	0.68612	0.0678197	0.579785	-0.015794	0.897511	-0.0811966	0.507174	-0.171053	0.159934	-0.100834	0.409719	0.177645	0.144203	0.0183598	0.880974	0.0410155	0.737914	-0.0377352	0.758208	-0.0328837	0.788518	-0.329925	0.00563197	-0.172854	0.155515	-0.158655	0.192889
ANGPT2	turquoise	7.32751	50.3951	turquoise	turquoise	0.628294	7.49316e-09	0.493047	1.67669e-05	0.299017	0.0125663	0.699774	2.2315e-11	0.535289	2.14879e-06	0.699586	2.27102e-11	0.634952	4.64291e-09	0.341234	0.0041127	0.351874	0.0030275	0.615856	1.77863e-08	0.528629	3.02648e-06	0.448834	0.000109678	0.564586	4.35116e-07	0.681633	1.13978e-10	0.720289	3.0307e-12	0.676235	1.81103e-10	0.5879	1.08875e-07	0.702377	1.74843e-11	0.709479	8.8659e-12	0.557015	6.67146e-07	0.613816	2.04214e-08	0.73081	1.01499e-12
ANGPT4	NA	6.72366	46.2421	NA	NA	0.0524026	0.66892	-0.0751158	0.539594	0.0546502	0.655598	0.0756686	0.536605	0.137093	0.261313	0.0603901	0.622067	0.0626133	0.609277	-0.0899955	0.462098	-0.0991868	0.417447	-0.0743732	0.543621	-0.10072	0.410247	-0.146383	0.230056	-0.0643786	0.599204	0.0720041	0.556567	0.000363272	0.997636	-0.0227303	0.852926	0.0459623	0.707649	0.144521	0.236103	0.14071	0.248821	-0.0715225	0.559216	0.079779	0.514642	-0.0243351	0.84267
ANGPTL1	turquoise	7.09884	48.8224	turquoise	turquoise	0.533098	2.40706e-06	0.481449	2.81448e-05	0.298976	0.012579	0.607458	3.12202e-08	0.523419	3.93648e-06	0.570287	3.13145e-07	0.601733	4.53945e-08	0.357721	0.002547	0.428629	0.000238345	0.643182	2.52848e-09	0.523409	3.93847e-06	0.457589	7.71537e-05	0.534094	2.28624e-06	0.688009	6.51273e-11	0.605571	3.53494e-08	0.608732	2.86971e-08	0.602326	4.3684e-08	0.645482	2.12652e-09	0.742915	2.70221e-13	0.583364	1.43772e-07	0.645373	2.14422e-09	0.675541	1.92075e-10
ANGPTL2	turquoise	11.129	76.5401	turquoise	turquoise	0.711969	6.95358e-12	0.634362	4.84661e-09	0.487825	2.12204e-05	0.748875	1.37033e-13	0.719026	3.44446e-12	0.815519	1.44092e-17	0.821618	5.19012e-18	0.410836	0.000454056	0.369012	0.00180757	0.63951	3.32362e-09	0.581373	1.62224e-07	0.517442	5.2939e-06	0.677319	1.65158e-10	0.712686	6.48105e-12	0.617623	1.57666e-08	0.706192	1.21709e-11	0.667149	3.86401e-10	0.753317	8.15836e-14	0.780545	2.62743e-15	0.745889	1.93011e-13	0.769976	1.05409e-14	0.87406	1.09035e-22
ANGPTL3	NA	6.93363	47.6861	NA	purple	-0.134559	0.270316	-0.0043347	0.971801	-0.0996675	0.415183	0.0120706	0.921585	-0.0340896	0.780953	-0.0426422	0.727916	-0.100268	0.412363	-0.119985	0.326092	-0.125694	0.30343	-0.127989	0.294615	-0.0924459	0.449946	-0.167622	0.168605	-0.113933	0.35126	-0.0087408	0.943174	0.0830316	0.497591	-0.104826	0.39133	-0.064513	0.598441	-0.0404595	0.741341	-0.00984301	0.936022	-0.116869	0.338904	-0.166066	0.172651	-0.0905427	0.459369
ANGPTL4	NA	7.20816	49.5743	NA	red	-0.280795	0.019435	-0.207759	0.0867142	-0.162717	0.181596	-0.259985	0.0309749	-0.262558	0.0292929	-0.207894	0.086504	-0.261127	0.0302188	-0.249807	0.0384439	-0.35134	0.00307515	-0.427143	0.000251871	-0.420419	0.00032231	-0.368349	0.00184496	-0.401314	0.000631922	-0.526904	3.30337e-06	-0.236165	0.0507459	-0.299674	0.012364	-0.377104	0.00140297	-0.308363	0.00994277	-0.425979	0.000262952	-0.469454	4.71671e-05	-0.489398	1.97746e-05	-0.434602	0.000190432
ANGPTL5	NA	6.87496	47.2827	NA	lavenderblush3	-0.155903	0.200824	-0.0956083	0.434528	-0.210321	0.0828119	-0.177261	0.145088	-0.239131	0.0478278	-0.197529	0.103758	-0.0949993	0.437474	0.177962	0.143478	0.0936479	0.444051	0.0177622	0.884822	0.0298979	0.807333	0.134657	0.269966	0.219297	0.0702263	0.0288328	0.814072	-0.142895	0.241473	-0.188411	0.121048	-0.0621719	0.611807	0.195356	0.107694	-0.016193	0.894937	0.027844	0.82034	-0.0976324	0.424819	-0.112683	0.356604
ANGPTL6	NA	6.96811	47.9233	NA	red	-0.276686	0.0213651	-0.399495	0.00067237	-0.396694	0.000739259	-0.291135	0.0152246	-0.342277	0.0039929	-0.340082	0.00424883	-0.46267	6.26333e-05	-0.298276	0.0127977	-0.252032	0.0366947	-0.381225	0.00123003	-0.409387	0.000477781	-0.41119	0.000448422	-0.4658	5.49904e-05	-0.420473	0.000321686	-0.178387	0.142509	-0.352593	0.0029643	-0.272693	0.0233946	-0.273036	0.0232142	-0.367975	0.00186634	-0.588757	1.03256e-07	-0.533424	2.36684e-06	-0.441818	0.0001444
ANGPTL7	NA	6.78414	46.658	NA	NA	-0.065656	0.591962	-0.0227033	0.853099	-0.181925	0.134629	-0.0752302	0.538975	-0.126965	0.298527	-0.0826113	0.499778	-0.0729314	0.551483	0.0816775	0.504654	-0.0360029	0.768991	-0.011834	0.923117	0.0704347	0.565223	0.0290217	0.812875	0.0428146	0.726858	0.00585168	0.961939	-0.12507	0.305854	-0.0764565	0.532359	0.0196043	0.872971	0.0291032	0.81236	-0.00753225	0.95102	-0.0385365	0.753235	-0.0503583	0.681127	-0.0834413	0.495465
ANK1	blue	7.70716	53.0061	blue	blue	-0.704315	1.45557e-11	-0.579795	1.7841e-07	-0.388078	0.000984647	-0.709096	9.20089e-12	-0.632004	5.74701e-09	-0.688908	6.01168e-11	-0.682666	1.04198e-10	-0.360438	0.00234782	-0.402599	0.000604695	-0.665065	4.58065e-10	-0.509283	7.8621e-06	-0.446055	0.000122386	-0.565822	4.05363e-07	-0.652641	1.22905e-09	-0.665174	4.54013e-10	-0.71006	8.37926e-12	-0.66584	4.30064e-10	-0.634031	4.96441e-09	-0.753059	8.41081e-14	-0.58979	9.68457e-08	-0.671337	2.73377e-10	-0.790432	6.67088e-16
ANK2	NA	6.82369	46.9301	NA	palevioletred2	-0.264927	0.0278131	-0.248442	0.039551	-0.264497	0.028077	-0.289808	0.0157166	-0.370575	0.00172209	-0.311484	0.00918007	-0.391532	0.000878574	-0.0841437	0.491829	-0.169913	0.162776	-0.354218	0.00282588	-0.227949	0.0595949	-0.255532	0.0340781	-0.219358	0.0701465	-0.406912	0.000520931	-0.307926	0.0100539	-0.39131	0.000885058	-0.454762	8.65247e-05	-0.283363	0.0183061	-0.27277	0.023354	-0.325865	0.00628738	-0.477031	3.41166e-05	-0.408532	0.000492295
ANK3	NA	7.00304	48.1635	NA	NA	0.0220706	0.857149	0.0495149	0.686187	0.0653536	0.593673	-0.125967	0.302373	-0.0723882	0.554459	0.03703	0.762592	-0.0013411	0.991274	-0.0043805	0.971504	-0.0022433	0.985404	-0.0271851	0.824523	-0.00465995	0.969687	0.0103201	0.932928	-0.0355846	0.771602	0.0553952	0.651206	0.0854089	0.485318	-0.0889244	0.467466	0.00322023	0.979049	-0.0322853	0.79228	-0.0227433	0.852843	0.0134143	0.912888	-0.0286455	0.815258	0.00783977	0.949023
ANKAR	turquoise	7.00721	48.1922	turquoise	turquoise	0.289555	0.015812	0.265877	0.0272373	0.364908	0.00205043	0.595765	6.65459e-08	0.460159	6.94593e-05	0.471964	4.24024e-05	0.501379	1.14227e-05	0.0608726	0.619281	0.171123	0.15976	0.394991	0.000782817	0.301129	0.011926	0.237999	0.0489244	0.334549	0.00495946	0.333502	0.0051052	0.44212	0.000142719	0.489281	1.9879e-05	0.484355	2.47623e-05	0.421465	0.000310291	0.606835	3.25317e-08	0.441352	0.000147032	0.467992	5.0165e-05	0.608984	2.822e-08
ANKDD1A	NA	9.19191	63.2175	NA	midnightblue	0.118686	0.331395	0.000651098	0.995764	-0.362441	0.0022101	-0.0767336	0.530871	-0.225984	0.0618875	-0.135825	0.265793	-0.0659986	0.590026	0.34555	0.00363669	0.320697	0.00721833	0.288678	0.0161465	0.140392	0.249902	0.319827	0.00738634	0.181811	0.134878	0.167171	0.169771	0.0482352	0.69389	0.0457054	0.709211	0.0177671	0.88479	0.256399	0.0334539	0.186981	0.123949	-0.0211232	0.863221	-0.0552043	0.65233	-0.108905	0.37306
ANKFN1	turquoise	6.93203	47.6752	turquoise	turquoise	0.515626	5.78608e-06	0.453791	8.99784e-05	0.346227	0.00356661	0.553412	8.14599e-07	0.442942	0.00013823	0.577625	2.03166e-07	0.618932	1.44133e-08	0.340533	0.00419504	0.362444	0.00220987	0.538139	1.85176e-06	0.470065	4.5963e-05	0.401161	0.000635235	0.508305	8.23791e-06	0.596451	6.37079e-08	0.478535	3.1963e-05	0.624689	9.66451e-09	0.452751	9.38183e-05	0.579224	1.84631e-07	0.650708	1.42713e-09	0.5926	8.12512e-08	0.602427	4.33997e-08	0.647201	1.86669e-09
ANKFY1	NA	6.93567	47.7002	NA	midnightblue	0.124357	0.308642	0.0924068	0.450139	0.242848	0.0443674	0.239546	0.0474306	0.303826	0.0111498	0.232937	0.0540847	0.221031	0.0679826	-0.083706	0.494093	-0.0406926	0.739904	0.105569	0.387963	0.0729153	0.551571	-0.0751112	0.539619	0.0397497	0.745725	0.0514977	0.674313	0.337757	0.00453557	0.0926713	0.448838	0.198167	0.102626	0.14643	0.229904	0.196181	0.106187	0.112534	0.357245	0.205239	0.0906912	0.296606	0.0133331
ANKH	NA	6.86606	47.2215	NA	skyblue	0.193868	0.110454	-0.0256263	0.834438	0.102135	0.40367	-0.0836656	0.494302	-0.0460468	0.707136	-0.0327152	0.789577	-0.0492629	0.687701	0.218853	0.0708108	0.127941	0.294798	0.168493	0.166371	0.0637625	0.602712	0.0443866	0.717243	0.134068	0.272085	0.139434	0.253179	0.020652	0.866243	0.00268945	0.982502	0.0231797	0.850051	0.0447119	0.715259	0.0392113	0.749055	0.120123	0.325533	-0.0497145	0.684988	-0.0598286	0.625314
ANKHD1	turquoise	8.71737	59.9539	turquoise	turquoise	0.657823	8.18855e-10	0.486146	2.28705e-05	0.463832	5.96886e-05	0.67082	2.85401e-10	0.703881	1.51675e-11	0.673106	2.35817e-10	0.618964	1.43815e-08	0.282184	0.0188171	0.315705	0.00823005	0.55014	9.74634e-07	0.363576	0.0021353	0.338594	0.00443051	0.545857	1.22901e-06	0.673826	2.21969e-10	0.592885	7.98141e-08	0.587134	1.14145e-07	0.538142	1.8514e-06	0.644412	2.30541e-09	0.667056	3.89366e-10	0.602798	4.23669e-08	0.735834	5.91155e-13	0.709882	8.52528e-12
ANKHD1-EIF4EBP3	turquoise	7.0806	48.697	greenyellow	greenyellow	0.387391	0.00100708	0.462965	6.1872e-05	0.206295	0.0890076	0.550659	9.47404e-07	0.389309	0.000945572	0.495892	1.4724e-05	0.573266	2.63046e-07	0.280344	0.0196392	0.320856	0.00718786	0.472256	4.18785e-05	0.489082	2.00576e-05	0.451767	9.75907e-05	0.519862	4.69862e-06	0.612686	2.20375e-08	0.412631	0.000426149	0.628455	7.40789e-09	0.576721	2.14412e-07	0.584991	1.30192e-07	0.631939	5.77413e-09	0.529502	2.89481e-06	0.711828	7.05075e-12	0.648627	1.67433e-09
ANKIB1	NA	11.3246	77.8855	turquoise	turquoise	0.655792	9.61043e-10	0.539409	1.73212e-06	0.389496	0.000939757	0.639284	3.37944e-09	0.592324	8.26718e-08	0.616637	1.68647e-08	0.651568	1.33547e-09	0.391543	0.000878261	0.471134	4.3926e-05	0.690243	5.33457e-11	0.531924	2.55707e-06	0.469926	4.62339e-05	0.650364	1.46552e-09	0.756019	5.91947e-14	0.679647	1.35305e-10	0.700337	2.1173e-11	0.669477	3.19004e-10	0.735914	5.86067e-13	0.817463	1.04501e-17	0.642597	2.64181e-09	0.691942	4.57833e-11	0.75648	5.60224e-14
ANKK1	NA	6.78945	46.6946	NA	floralwhite	0.185108	0.127827	-0.106338	0.384496	-0.038573	0.753008	0.0153052	0.900667	0.0465585	0.704031	0.166437	0.171679	0.0487675	0.690682	0.233706	0.053273	0.096301	0.431192	0.198525	0.101993	0.0673312	0.582524	0.0912562	0.455824	0.0827935	0.498829	0.131947	0.27981	0.104348	0.393506	0.275032	0.0221872	-0.0189383	0.877252	0.120826	0.322686	0.146458	0.229816	0.0165239	0.892802	0.07261	0.553242	0.0293142	0.811024
ANKLE1	NA	6.87251	47.2658	NA	royalblue	-0.127915	0.294895	-0.0169711	0.889919	0.212432	0.0797015	-0.0320334	0.793865	0.115937	0.342794	0.116409	0.340823	-0.0133511	0.913297	-0.191227	0.115488	-0.404796	0.00056061	-0.186711	0.124502	-0.215516	0.0753262	-0.325824	0.00629442	-0.111939	0.359807	-0.161288	0.185513	0.0708275	0.56305	-0.197034	0.104645	-0.0876997	0.473644	-0.0535145	0.662317	-0.0320167	0.79397	-0.124374	0.308575	-0.158099	0.194474	0.0102664	0.933276
ANKLE2	NA	9.04709	62.2215	NA	firebrick4	0.0857147	0.483751	-0.083777	0.493726	0.109745	0.36936	-0.173282	0.154479	0.0846192	0.489377	0.0213877	0.861525	0.0619483	0.613091	0.212333	0.0798459	0.205838	0.0897332	0.166486	0.171551	0.213154	0.0786597	0.312063	0.0090443	-0.0050302	0.967279	0.0389948	0.750395	-0.117249	0.337325	-0.196507	0.105596	-0.278853	0.020328	-0.14374	0.238671	-0.136126	0.264725	0.219402	0.070089	-0.0587057	0.631831	-0.00247781	0.983879
ANKMY1	turquoise	7.98606	54.9243	turquoise	turquoise	0.540816	1.6082e-06	0.550346	9.6373e-07	0.501312	1.14584e-05	0.560052	5.62754e-07	0.622142	1.15457e-08	0.578855	1.88768e-07	0.631324	6.03502e-09	0.163096	0.180567	0.152338	0.211444	0.319358	0.00747835	0.211243	0.0814423	0.287132	0.0167507	0.447435	0.000115913	0.403983	0.000576567	0.239577	0.0474015	0.368849	0.00181668	0.447507	0.000115585	0.503473	1.03553e-05	0.459235	7.21413e-05	0.542646	1.45939e-06	0.515609	5.79093e-06	0.542911	1.43892e-06
ANKMY2	NA	9.88353	67.9742	NA	white	-0.285987	0.0172106	-0.171154	0.159682	-0.550012	9.81461e-07	-0.424766	0.000274976	-0.608971	2.82449e-08	-0.580704	1.68913e-07	-0.447141	0.000117265	0.0572331	0.64042	0.152769	0.21014	-0.044804	0.714697	-0.122953	0.314179	0.000132466	0.999138	0.147513	0.226439	0.017521	0.886375	-0.379935	0.00128197	-0.10895	0.372859	-0.137614	0.259488	0.00444015	0.971116	-0.129546	0.288731	-0.208615	0.0853938	-0.117263	0.337268	-0.360428	0.00234854
ANKRA2	turquoise	8.87071	61.0085	turquoise	turquoise	0.626782	8.34062e-09	0.600347	4.96465e-08	0.397559	0.000717983	0.600963	4.77115e-08	0.606437	3.33942e-08	0.641973	2.76786e-09	0.675771	1.88375e-10	0.478086	3.25919e-05	0.469653	4.67709e-05	0.698326	2.55314e-11	0.630416	6.44125e-09	0.593389	7.73218e-08	0.65657	9.04005e-10	0.713113	6.21419e-12	0.548997	1.03719e-06	0.674893	2.02884e-10	0.669831	3.09793e-10	0.680354	1.27309e-10	0.757723	4.82525e-14	0.720401	2.99623e-12	0.720358	3.00951e-12	0.753291	8.18385e-14
ANKRD1	NA	6.86961	47.2459	NA	NA	-0.063582	0.603741	0.121142	0.321416	-0.236292	0.0506173	-0.221993	0.0667626	-0.119056	0.329878	-0.183104	0.13208	-0.0990109	0.418278	0.150528	0.216985	-0.0228777	0.851983	-0.0244618	0.841862	-0.0233812	0.848763	0.0849213	0.487822	0.0852012	0.486384	-0.068715	0.57478	-0.323636	0.00667516	-0.0894458	0.464849	0.0448292	0.714544	-0.15172	0.213324	-0.130455	0.285333	-0.00405606	0.973613	-0.0808676	0.508902	-0.109878	0.368779
ANKRD10	thistle1	8.15093	56.0582	thistle1	thistle1	0.208617	0.0853915	0.353826	0.00285876	0.0933594	0.445462	0.32006	0.00734106	0.287475	0.0166152	0.194441	0.109385	0.371406	0.00167814	0.287442	0.0166279	0.371289	0.00168424	0.500019	1.21691e-05	0.376121	0.0014473	0.406517	0.000528127	0.51611	5.65105e-06	0.549154	1.02836e-06	0.284276	0.0179183	0.597103	6.11167e-08	0.778557	3.43201e-15	0.475016	3.72135e-05	0.424648	0.000276169	0.495124	1.52515e-05	0.625882	8.88742e-09	0.445035	0.000127383
ANKRD11	NA	6.89226	47.4017	NA	NA	-0.0320134	0.793991	0.109976	0.368348	0.0452768	0.711818	0.177099	0.145459	0.144975	0.234618	0.151777	0.21315	0.2106	0.0823949	-0.058706	0.63183	-0.132801	0.276681	0.0177978	0.884592	-0.0795748	0.515722	-0.0310022	0.800361	-0.13122	0.282494	-0.0171558	0.888728	0.0330211	0.787655	-0.0617831	0.61404	-0.0636958	0.603092	-0.00183712	0.988047	0.0930206	0.447122	0.0509545	0.677558	0.00948456	0.938347	0.0854913	0.484895
ANKRD12	NA	9.61752	66.1447	NA	thistle2	-0.0750546	0.539925	-0.218237	0.0716271	-0.284072	0.0180044	-0.271089	0.0242551	-0.256243	0.0335657	-0.332046	0.00531407	-0.190355	0.117189	0.260937	0.0303433	0.481921	2.75675e-05	0.304176	0.0110524	0.271628	0.0239628	0.330528	0.00554	0.177166	0.145307	0.26905	0.0253872	-0.0503441	0.681212	-0.0417039	0.733677	0.121947	0.318184	0.168776	0.165652	0.0230689	0.85076	0.14245	0.242958	0.065975	0.590159	-0.0254001	0.835878
ANKRD13A	turquoise	9.48231	65.2148	turquoise	turquoise	0.548276	1.07855e-06	0.616775	1.67075e-08	0.355374	0.00273097	0.631345	6.02606e-09	0.549269	1.02197e-06	0.547991	1.09538e-06	0.62205	1.16192e-08	0.306997	0.0102936	0.367447	0.00189693	0.583189	1.45314e-07	0.434804	0.000188983	0.355901	0.00268869	0.623811	1.02775e-08	0.666468	4.08554e-10	0.594251	7.3235e-08	0.703908	1.51292e-11	0.675963	1.85331e-10	0.676222	1.81302e-10	0.775918	4.87172e-15	0.570873	3.0262e-07	0.703016	1.64622e-11	0.698725	2.46024e-11
ANKRD13B	NA	7.40288	50.9135	NA	brown4	0.209584	0.0839188	0.343394	0.003868	0.205899	0.0896366	0.117133	0.337805	0.227898	0.0596539	0.15814	0.194358	0.189057	0.119754	0.0287763	0.814429	0.0236283	0.847184	0.1037	0.396465	0.0361919	0.767813	0.0877521	0.473379	0.135258	0.267811	0.149157	0.22125	-0.0123228	0.919952	0.0255212	0.835107	0.229807	0.057491	0.08739	0.475214	0.112644	0.356772	0.217752	0.0722761	0.126272	0.301193	0.193531	0.111088
ANKRD13C	NA	8.35659	57.4726	NA	green	-0.0102378	0.933462	-0.0844028	0.490493	-0.478345	3.22274e-05	-0.295029	0.0138561	-0.375441	0.00147874	-0.295318	0.0137589	-0.240845	0.0462055	0.437241	0.000172229	0.524196	3.78622e-06	0.390905	0.00089701	0.370797	0.00171023	0.330277	0.00557804	0.359157	0.00243995	0.321018	0.00715713	0.108982	0.372716	0.274403	0.0225064	0.171879	0.157895	0.0850021	0.487406	0.0625542	0.609616	0.0127679	0.917071	0.178887	0.141374	-0.0855725	0.484479
ANKRD13D	NA	7.1719	49.3249	NA	NA	0.15285	0.209896	0.0684323	0.576358	-0.236293	0.0506171	0.0514978	0.674313	-0.0215456	0.860512	-0.0451031	0.712875	-0.072934	0.551468	0.00422243	0.972531	0.113286	0.354019	0.0985396	0.420508	0.039568	0.746848	0.131059	0.283088	-0.0116565	0.924267	-0.0579307	0.636346	0.0364125	0.766438	0.0674773	0.581704	-0.0264399	0.829259	-0.0828404	0.498585	0.0619715	0.612958	-0.128762	0.291685	0.0476878	0.697195	0.0116425	0.924358
ANKRD16	NA	8.14432	56.0127	NA	tan	0.127512	0.296435	0.127332	0.297119	0.279909	0.0198382	0.369961	0.00175521	0.392215	0.000858857	0.317543	0.00784402	0.308314	0.00995533	-0.0851753	0.486516	-0.178008	0.143371	-0.154818	0.204016	-0.0233856	0.848735	-0.0566851	0.643628	-0.0390198	0.75024	-0.0518525	0.672196	0.044619	0.715826	0.0576393	0.638046	0.0703502	0.565691	0.0365261	0.76573	0.054629	0.655723	0.120111	0.325583	0.230973	0.0562028	0.183316	0.131624
ANKRD17	turquoise	9.6104	66.0957	green	green	0.596721	6.26232e-08	0.370132	0.0017459	0.0501613	0.682307	0.422671	0.000296936	0.319492	0.00745186	0.37046	0.00172823	0.414305	0.000401549	0.581051	1.65405e-07	0.682137	1.09108e-10	0.76826	1.31164e-14	0.634444	4.81778e-09	0.641589	2.84832e-09	0.759313	3.98138e-14	0.727243	1.47903e-12	0.550253	9.6863e-07	0.654233	1.08573e-09	0.594487	7.21533e-08	0.663715	5.11057e-10	0.739486	3.96013e-13	0.594957	7.00383e-08	0.595685	6.68815e-08	0.624562	9.75092e-09
ANKRD18A	NA	6.80354	46.7915	NA	NA	-0.166164	0.172393	-0.032469	0.791125	-0.024701	0.840336	-0.13216	0.279028	-0.0489267	0.689724	-0.125075	0.305834	-0.111981	0.359627	-0.054966	0.653735	-0.0293607	0.81073	-0.13256	0.277561	-0.0936665	0.44396	-0.0198302	0.871519	-0.132489	0.277825	-0.0994021	0.416432	-0.177108	0.14544	-0.13448	0.2706	-0.100294	0.41224	-0.15459	0.204691	-0.131653	0.280895	-0.0464103	0.70493	-0.0444665	0.716756	-0.130272	0.286016
ANKRD18B	NA	6.81586	46.8762	NA	NA	0.00543096	0.964674	-0.0338435	0.782495	0.191895	0.114199	0.137722	0.259111	-0.0413373	0.735932	0.0993206	0.416816	0.016296	0.894272	-0.156436	0.19927	-0.00431691	0.971917	-0.0305523	0.8032	0.028875	0.813804	-0.0228427	0.852207	-0.129185	0.290088	-0.0581846	0.634865	-0.0325502	0.790614	-0.00765403	0.95023	-0.0720058	0.556558	0.0357943	0.770293	-0.052055	0.67099	-0.00368439	0.976031	-0.0469928	0.7014	-7.62744e-05	0.999504
ANKRD19	NA	7.04203	48.4317	lightsteelblue1	lightsteelblue1	-0.459455	7.1494e-05	-0.367464	0.00189592	-0.259428	0.0313497	-0.504349	9.93745e-06	-0.421501	0.000309882	-0.524569	3.71588e-06	-0.471214	4.37777e-05	-0.199231	0.100755	-0.265946	0.0271959	-0.489256	1.99012e-05	-0.394097	0.000806627	-0.314237	0.00855013	-0.347024	0.00348568	-0.50699	8.77019e-06	-0.504003	1.01007e-05	-0.475162	3.69798e-05	-0.488549	2.05431e-05	-0.407638	0.000507916	-0.59884	5.46942e-08	-0.427057	0.00025268	-0.45904	7.27191e-05	-0.638949	3.46425e-09
ANKRD2	NA	6.90759	47.5071	NA	orange	-0.299082	0.0125462	-0.311543	0.00916623	0.031971	0.794257	-0.305392	0.0107197	-0.331468	0.00539915	-0.336887	0.00464731	-0.324283	0.00656057	-0.34047	0.00420257	-0.249392	0.0387782	-0.375217	0.00148924	-0.413981	0.000406209	-0.354015	0.00284288	-0.403176	0.00059281	-0.382908	0.00116513	-0.310444	0.00942847	-0.364209	0.00209459	-0.299808	0.0123229	-0.298901	0.0126022	-0.341184	0.0041185	-0.312685	0.00890042	-0.29712	0.0131663	-0.312329	0.00898261
ANKRD20A1	NA	6.96056	47.8714	NA	NA	-0.108128	0.376497	0.101838	0.405048	-0.0527132	0.667073	0.0386438	0.75257	-0.0301656	0.805642	-0.0313408	0.798226	-0.0154173	0.899943	-0.145497	0.232921	-0.014944	0.902999	-0.0711939	0.561028	0.0189672	0.877066	-0.0925631	0.44937	-0.29058	0.0154288	-0.0510937	0.676726	0.184317	0.129493	-0.0102014	0.933698	0.105156	0.389832	-0.16934	0.164221	-0.0609834	0.618642	-0.0993971	0.416456	-0.0468191	0.702451	-0.0814968	0.5056
ANKRD20A2	NA	6.74994	46.4229	NA	NA	0.169165	0.164664	0.135489	0.266989	0.143523	0.239389	0.00702659	0.954305	0.0830496	0.497498	0.10954	0.370261	0.132351	0.278327	0.133191	0.275261	-0.0248305	0.83951	0.000682559	0.995559	-0.0297184	0.808468	0.0245052	0.841585	0.0423545	0.72968	0.078294	0.522524	-0.10107	0.408615	0.0152991	0.900706	-0.0431985	0.724506	-0.0108109	0.929746	0.0213064	0.862046	0.0751584	0.539363	0.0781771	0.523147	-0.0193725	0.87446
ANKRD20A3	NA	6.70983	46.147	NA	coral	-0.19186	0.114266	-0.133688	0.27346	0.0963396	0.431006	-0.0415725	0.734486	0.136812	0.262304	0.03619	0.767824	-0.0325663	0.790513	-0.154564	0.204767	-0.176447	0.146973	-0.13528	0.267734	-0.0959379	0.432939	-0.242931	0.0442924	-0.0994137	0.416377	-0.114019	0.350894	0.0339242	0.78199	-0.0946993	0.43893	0.0262306	0.830591	-0.106794	0.38245	-0.0148696	0.90348	0.00731193	0.952451	-0.091047	0.456862	-0.0128379	0.916617
ANKRD20A4	NA	6.77228	46.5765	NA	violet	0.0217414	0.859258	0.0873715	0.475308	0.0697783	0.568862	0.0804307	0.511202	0.0732829	0.549561	0.146818	0.22866	0.145694	0.232281	0.0644244	0.598944	0.00938371	0.939002	0.0369787	0.762912	0.0974813	0.425539	0.092081	0.451745	0.112959	0.355418	0.0598151	0.625393	0.0531529	0.664461	0.143551	0.239295	0.0454774	0.710597	0.0268895	0.826401	-0.0165451	0.892665	0.00613026	0.960129	0.100207	0.41265	0.257447	0.032713
ANKRD20B	NA	6.72399	46.2443	NA	paleturquoise	-0.00541901	0.964752	0.00967202	0.937131	-0.179892	0.139115	-0.210522	0.082511	-0.134528	0.270427	-0.141602	0.245802	0.00677464	0.955942	0.163221	0.180228	0.174825	0.150784	0.124595	0.307711	0.0942309	0.441207	0.23972	0.0472648	0.284288	0.0179132	0.201141	0.0974661	-0.225649	0.0622847	0.155478	0.20207	0.137872	0.25859	0.034339	0.779391	0.0582182	0.634669	0.160696	0.187154	0.165212	0.174901	0.0207482	0.865626
ANKRD21	NA	6.86285	47.1994	NA	steelblue	0.249315	0.0388398	0.0985205	0.420598	0.0846143	0.489402	0.228832	0.0585882	0.112875	0.355779	0.179723	0.139493	0.0720872	0.55611	0.199984	0.0994493	0.158839	0.192367	0.131571	0.281195	0.202961	0.0944097	0.139537	0.252828	0.111319	0.362492	0.136501	0.263401	0.28129	0.019213	0.129424	0.289188	0.0386296	0.752657	0.129192	0.290061	0.106759	0.382608	0.00521037	0.966108	0.166616	0.171211	0.093315	0.445679
ANKRD22	turquoise	8.25608	56.7814	turquoise	turquoise	0.672072	2.57121e-10	0.569098	3.35551e-07	0.339733	0.00429077	0.645844	2.06918e-09	0.598001	5.77137e-08	0.642355	2.68998e-09	0.667258	3.82983e-10	0.441911	0.000143881	0.419952	0.000327823	0.704372	1.44775e-11	0.509275	7.86483e-06	0.470213	4.56768e-05	0.652136	1.2781e-09	0.6947	3.5639e-11	0.594811	7.06887e-08	0.701122	1.96745e-11	0.623688	1.03664e-08	0.655734	9.65367e-10	0.795628	3.15051e-16	0.600537	4.90425e-08	0.705878	1.25417e-11	0.742073	2.96951e-13
ANKRD23	NA	6.87336	47.2717	NA	lightsteelblue1	-0.0882504	0.470861	-0.0705251	0.564723	-0.165293	0.174686	-0.16092	0.186532	-0.114509	0.348812	-0.228032	0.0595002	-0.205032	0.0910255	-0.150408	0.217355	0.0185606	0.879682	-0.0766922	0.531093	-0.115966	0.342673	-0.00227376	0.985206	-0.0727099	0.552695	-0.139697	0.252277	-0.106076	0.385676	-0.0797818	0.514627	0.0572356	0.640405	-0.237958	0.0489647	-0.279225	0.0201542	-0.114933	0.347019	-0.0368692	0.763593	-0.130622	0.284712
ANKRD24	blue	8.85965	60.9324	blue	blue	-0.653592	1.14146e-09	-0.599472	5.25235e-08	-0.418727	0.000342677	-0.69331	4.04481e-11	-0.583095	1.46144e-07	-0.665335	4.48118e-10	-0.70385	1.52124e-11	-0.406602	0.000526576	-0.438191	0.000166074	-0.673811	2.22262e-10	-0.556353	6.92214e-07	-0.48679	2.2224e-05	-0.690334	5.29144e-11	-0.745968	1.91281e-13	-0.643387	2.49001e-09	-0.750493	1.13582e-13	-0.695652	3.26679e-11	-0.759918	3.69879e-14	-0.820286	6.50843e-18	-0.665197	4.53174e-10	-0.743709	2.47108e-13	-0.794757	3.57788e-16
ANKRD26	turquoise	7.4209	51.0374	NA	turquoise	0.380699	0.00125097	0.338273	0.00447054	0.17984	0.139232	0.362078	0.00223449	0.325781	0.00630164	0.416933	0.00036554	0.490675	1.86697e-05	0.316034	0.00815967	0.41075	0.000455425	0.573773	2.55299e-07	0.44474	0.000128865	0.51303	6.56438e-06	0.421225	0.000313007	0.548475	1.06699e-06	0.391066	0.000892251	0.436615	0.000176397	0.472879	4.07814e-05	0.449765	0.000105697	0.448864	0.000109547	0.521429	4.3473e-06	0.500725	1.17762e-05	0.555153	7.39909e-07
ANKRD27	NA	7.82024	53.7838	NA	darkturquoise	-0.502751	1.07123e-05	-0.221694	0.0671396	-0.371616	0.00166716	-0.444288	0.000131161	-0.373598	0.00156698	-0.413849	0.000408119	-0.334502	0.00496589	-0.00728464	0.952629	0.0659357	0.590381	-0.150049	0.218467	0.0787351	0.520176	0.0103975	0.932426	-0.188133	0.121609	-0.151246	0.214774	-0.262502	0.0293288	-0.26025	0.0307984	-0.0989762	0.418442	-0.28057	0.0195367	-0.351468	0.00306367	-0.220208	0.0690403	-0.280624	0.0195125	-0.303649	0.0111994
ANKRD28	turquoise	7.93084	54.5445	turquoise	turquoise	0.5218	4.26783e-06	0.398713	0.000690452	0.245546	0.0419876	0.41879	0.000341894	0.529449	2.90269e-06	0.548814	1.04758e-06	0.555357	7.31586e-07	0.438858	0.000161877	0.410398	0.000461102	0.609505	2.72612e-08	0.582695	1.4974e-07	0.528156	3.10015e-06	0.533891	2.31039e-06	0.508114	8.31333e-06	0.410056	0.000466687	0.507939	8.38316e-06	0.478796	3.16022e-05	0.415905	0.000379253	0.562103	5.01153e-07	0.575704	2.27764e-07	0.55444	7.69678e-07	0.598509	5.58689e-08
ANKRD29	blue	7.26463	49.9626	blue	blue	-0.60272	4.25797e-08	-0.574018	2.51641e-07	-0.514642	6.07033e-06	-0.675821	1.8758e-10	-0.705682	1.27781e-11	-0.703755	1.53499e-11	-0.70958	8.77891e-12	-0.338877	0.00439536	-0.290002	0.0156438	-0.55228	8.66938e-07	-0.483644	2.55532e-05	-0.410934	0.000452476	-0.632818	5.41966e-09	-0.606754	3.27044e-08	-0.583879	1.3934e-07	-0.636086	4.27457e-09	-0.621017	1.24829e-08	-0.670352	2.96705e-10	-0.720516	2.96145e-12	-0.633852	5.02896e-09	-0.745241	2.07757e-13	-0.785578	1.31948e-15
ANKRD30A	NA	7.30878	50.2663	skyblue2	skyblue2	0.494927	1.53897e-05	0.439678	0.00015685	0.195271	0.10785	0.548011	1.09418e-06	0.358804	0.00246589	0.440103	0.000154303	0.418017	0.00035156	0.294524	0.0140273	0.351514	0.00305957	0.543036	1.42935e-06	0.347509	0.00343723	0.261199	0.0301715	0.429364	0.000231906	0.561762	5.10949e-07	0.583123	1.45894e-07	0.613918	2.02811e-08	0.550155	9.7387e-07	0.639999	3.20547e-09	0.673481	2.28506e-10	0.368627	0.00182918	0.449592	0.000106427	0.523073	4.00525e-06
ANKRD30B	NA	10.7358	73.8356	midnightblue	midnightblue	0.394477	0.000796434	0.30961	0.00963166	0.350952	0.00311019	0.522381	4.14602e-06	0.463948	5.94021e-05	0.421714	0.000307482	0.372385	0.00162766	-0.0771058	0.528874	-0.179668	0.139617	0.0306071	0.802854	-0.178855	0.141447	-0.0747129	0.541777	-0.0238802	0.845575	-0.0122287	0.920561	0.069005	0.573163	0.105429	0.388598	0.154016	0.206396	0.257272	0.0328359	0.347524	0.00343576	0.120851	0.322588	0.160785	0.186905	0.220379	0.0688195
ANKRD31	NA	6.87679	47.2952	NA	darkolivegreen4	-0.0734972	0.548391	0.033821	0.782637	-0.0460044	0.707394	-0.153706	0.207324	-0.128477	0.292764	-0.179576	0.139823	-0.118597	0.33176	-0.103652	0.396685	-0.081637	0.504866	0.0026587	0.982702	-0.11725	0.33732	-0.051185	0.67618	-0.0919177	0.452551	-0.0392702	0.74869	-0.353667	0.00287222	-0.0934051	0.445238	-0.148687	0.222726	-0.274134	0.0226442	-0.155754	0.201262	-0.0656087	0.592229	-0.0454239	0.710923	-0.230364	0.0568733
ANKRD32	blue	7.28239	50.0848	sienna3	sienna3	-0.478802	3.15931e-05	-0.402858	0.000599341	-0.460682	6.7985e-05	-0.668737	3.39124e-10	-0.521599	4.31061e-06	-0.664182	4.92114e-10	-0.618685	1.46596e-08	-0.105356	0.388924	-0.0378296	0.757621	-0.333317	0.00513141	-0.255698	0.0339574	-0.109846	0.368915	-0.276419	0.021496	-0.358047	0.00252229	-0.494343	1.58056e-05	-0.538531	1.81403e-06	-0.402449	0.000607818	-0.503632	1.02782e-05	-0.609822	2.66923e-08	-0.362227	0.00222442	-0.490077	1.91793e-05	-0.542516	1.46946e-06
ANKRD33	NA	8.96773	61.6758	darkmagenta	darkmagenta	0.0163989	0.893608	-0.334653	0.00494524	0.131486	0.281509	-0.0969073	0.428283	0.00561573	0.963473	0.0665385	0.586981	-0.117106	0.337917	-0.216627	0.0737979	-0.459194	7.22632e-05	-0.520566	4.53772e-06	-0.390134	0.00092018	-0.424567	0.000277	-0.32984	0.00564504	-0.455161	8.51413e-05	-0.183987	0.130193	-0.40338	0.00058868	-0.52134	4.36657e-06	-0.194836	0.108652	-0.322564	0.00686888	-0.309001	0.00978254	-0.407807	0.000504927	-0.276824	0.021298
ANKRD34A	blue	8.55426	58.8321	blue	blue	-0.694985	3.47241e-11	-0.61979	1.35863e-08	-0.453726	9.0214e-05	-0.706325	1.20169e-11	-0.657533	8.37808e-10	-0.698803	2.44258e-11	-0.732407	8.55892e-13	-0.404227	0.000571726	-0.420499	0.000321378	-0.674681	2.06555e-10	-0.536145	2.05516e-06	-0.491904	1.76605e-05	-0.677892	1.57276e-10	-0.728349	1.31701e-12	-0.624155	1.00327e-08	-0.737724	4.80879e-13	-0.687452	6.84284e-11	-0.746827	1.73402e-13	-0.805829	6.76902e-17	-0.684426	8.93494e-11	-0.756273	5.74294e-14	-0.802039	1.21108e-16
ANKRD34B	NA	6.71634	46.1917	NA	blue	-0.259766	0.031122	-0.348475	0.00334257	-0.383983	0.00112533	-0.431319	0.000215548	-0.423268	0.000290517	-0.436243	0.000178917	-0.421383	0.00031121	-0.112378	0.357917	-0.105641	0.387637	-0.322398	0.00689938	-0.202087	0.0958675	-0.161572	0.18473	-0.240558	0.0464737	-0.37269	0.00161218	-0.284296	0.0179098	-0.232385	0.0546733	-0.337187	0.00460856	-0.347444	0.00344369	-0.462553	6.29375e-05	-0.460055	6.97582e-05	-0.403652	0.000583173	-0.398313	0.000699881
ANKRD34C	NA	6.96146	47.8776	NA	orange	-0.271607	0.0239746	-0.161413	0.185168	0.0152998	0.900702	-0.108539	0.374675	-0.090412	0.460021	-0.14396	0.237946	-0.220619	0.0685105	-0.361868	0.00224872	-0.356057	0.00267626	-0.393486	0.000823254	-0.29238	0.014775	-0.380505	0.0012588	-0.289805	0.0157178	-0.28925	0.0159276	-0.126228	0.301363	-0.266572	0.0268224	-0.241369	0.045719	-0.181259	0.136087	-0.148175	0.224339	-0.234281	0.0526731	-0.265359	0.0275499	-0.290658	0.0153998
ANKRD35	NA	9.94441	68.3929	midnightblue	midnightblue	0.242114	0.0450342	0.252673	0.0362034	0.429157	0.000233704	0.449447	0.000107043	0.40094	0.000640055	0.385348	0.00107652	0.327217	0.00606217	-0.251963	0.0367483	-0.464588	5.78408e-05	-0.130431	0.28542	-0.364303	0.00208855	-0.297361	0.0130887	-0.16115	0.185895	-0.224504	0.0636599	-0.0652899	0.594033	-0.0709574	0.562333	0.0381018	0.755931	0.0453115	0.711606	0.137351	0.26041	-0.0286248	0.815389	-0.0150078	0.902587	0.152895	0.20976
ANKRD36	NA	6.87186	47.2613	NA	lightcoral	0.123461	0.312168	0.0866487	0.478981	-0.0722145	0.555412	0.0863361	0.480575	0.0643555	0.599336	0.0253007	0.836512	0.0711301	0.56138	0.0843395	0.490819	0.124491	0.308119	0.142519	0.242727	0.13048	0.285239	0.0181912	0.882059	0.210554	0.0824642	0.23295	0.0540708	0.19306	0.111977	0.100512	0.411221	0.327919	0.00594795	0.204411	0.0920294	0.168454	0.166472	0.157218	0.197004	0.116764	0.339341	0.202716	0.0948169
ANKRD36B	NA	7.05352	48.5107	NA	coral2	0.200762	0.0981126	0.119442	0.328302	0.0816377	0.504862	0.249778	0.0384671	0.211835	0.0805713	0.219792	0.0695803	0.188689	0.12049	0.128235	0.293681	0.224212	0.0640154	0.342514	0.00396607	0.250742	0.037701	0.238008	0.0489157	0.176277	0.147367	0.267738	0.026139	0.160529	0.18762	0.236886	0.0500233	0.212149	0.080114	0.252371	0.0364343	0.204626	0.0916818	0.188875	0.120118	0.246536	0.0411411	0.183751	0.130694
ANKRD37	turquoise	8.31384	57.1786	turquoise	turquoise	0.609113	2.79804e-08	0.34282	0.00393178	0.0598109	0.625417	0.47509	3.70956e-05	0.333692	0.00507855	0.486179	2.28373e-05	0.45794	7.60587e-05	0.491317	1.81359e-05	0.455066	8.54679e-05	0.638247	3.64817e-09	0.512878	6.61311e-06	0.476903	3.43059e-05	0.629427	6.91258e-09	0.658562	7.72282e-10	0.562007	5.03888e-07	0.6439	2.39593e-09	0.598964	5.42631e-08	0.671878	2.61335e-10	0.663473	5.21148e-10	0.428761	0.000237178	0.556607	6.82494e-07	0.610512	2.54912e-08
ANKRD38	NA	7.1834	49.404	NA	lightpink4	-0.112624	0.356856	-0.326975	0.00610193	-0.0655457	0.592585	-0.161995	0.183567	-0.115959	0.342706	-0.182088	0.134276	-0.192264	0.113491	-0.374506	0.00152295	-0.143583	0.239189	-0.170737	0.160717	-0.14561	0.232554	-0.291951	0.0149286	-0.249284	0.038865	-0.0747591	0.541526	0.185122	0.127798	-0.175943	0.148148	-0.14812	0.224513	-0.153264	0.208648	-0.118825	0.330825	-0.195677	0.107106	-0.253387	0.0356626	-0.193647	0.11087
ANKRD39	blue	8.27156	56.8878	blue	blue	-0.668234	3.53469e-10	-0.577033	2.1047e-07	-0.383583	0.00113998	-0.6575	8.40031e-10	-0.622153	1.15366e-08	-0.638718	3.52373e-09	-0.662068	5.83675e-10	-0.381147	0.00123314	-0.422981	0.000293582	-0.660896	6.41206e-10	-0.528188	3.09505e-06	-0.469982	4.61241e-05	-0.640132	3.17392e-09	-0.705155	1.34378e-11	-0.615817	1.7833e-08	-0.721749	2.61156e-12	-0.675987	1.84948e-10	-0.696247	3.09318e-11	-0.79397	4.01163e-16	-0.639243	3.38981e-09	-0.702316	1.75852e-11	-0.765885	1.76967e-14
ANKRD40	NA	7.97984	54.8815	NA	lightcyan1	-0.171568	0.158661	-0.330256	0.00558137	-0.0160094	0.896121	-0.290188	0.0155745	-0.133898	0.272697	-0.145178	0.233957	-0.325773	0.00630313	-0.142589	0.242492	-0.330309	0.00557324	-0.332411	0.00526102	-0.285509	0.017406	-0.38648	0.00103752	-0.287271	0.0166958	-0.367174	0.00191293	-0.284146	0.0179732	-0.387729	0.00099597	-0.345777	0.00361309	-0.338963	0.00438475	-0.369163	0.00179911	-0.243081	0.0441575	-0.386676	0.0010309	-0.295086	0.0138371
ANKRD41	NA	6.86591	47.2205	NA	NA	-0.110725	0.365077	-0.0227873	0.852561	0.0707464	0.563499	-0.1286	0.292297	-0.0344679	0.778584	0.0166283	0.892129	-0.0452642	0.711894	0.0566044	0.644101	-0.205081	0.0909457	-0.136951	0.261815	-0.114555	0.34862	-0.134416	0.270829	-0.0569373	0.642151	-0.184141	0.129866	-0.159938	0.189269	-0.102106	0.403806	-0.229978	0.0573007	-0.0692159	0.571988	-0.0999843	0.413694	-0.103745	0.396261	-0.00754125	0.950962	-0.0721524	0.555753
ANKRD42	NA	6.80949	46.8324	NA	palevioletred2	-0.0571239	0.641059	-0.148669	0.222783	-0.239193	0.047768	-0.134951	0.26891	-0.23398	0.052987	-0.156085	0.200292	-0.154689	0.204398	0.123806	0.310807	-0.0535005	0.662399	-0.0671122	0.583754	0.0383026	0.754685	0.00056126	0.996348	0.0366659	0.764859	-0.0801573	0.512644	-0.0356547	0.771164	-0.0426938	0.727599	-0.109625	0.369887	-0.0179552	0.883579	-0.0938599	0.443015	-0.180871	0.136942	-0.152031	0.212376	-0.226698	0.0610465
ANKRD43	blue	9.46176	65.0734	blue	blue	-0.607469	3.11982e-08	-0.582536	1.51192e-07	-0.467345	5.15462e-05	-0.696035	3.15387e-11	-0.697163	2.84294e-11	-0.712619	6.52384e-12	-0.709774	8.6151e-12	-0.276178	0.0216147	-0.273338	0.0230562	-0.511295	7.13812e-06	-0.468918	4.82457e-05	-0.345389	0.00365356	-0.600303	4.97862e-08	-0.669932	3.07214e-10	-0.664755	4.69766e-10	-0.662212	5.76946e-10	-0.649662	1.54673e-09	-0.736927	5.24754e-13	-0.805315	7.33051e-17	-0.633317	5.22769e-09	-0.68863	6.16211e-11	-0.765544	1.84693e-14
ANKRD44	NA	6.8533	47.1337	NA	tan	0.235127	0.0518005	0.3954	0.000772161	0.307615	0.0101336	0.389021	0.000954593	0.436414	0.000177755	0.350141	0.00318463	0.288072	0.0163812	0.0488235	0.690345	-0.0179769	0.883439	0.144272	0.236921	0.151794	0.213099	0.115072	0.346434	0.0888329	0.467926	0.219445	0.0700335	0.216735	0.073651	0.168294	0.166881	0.191007	0.115916	0.191493	0.114974	0.302576	0.0115041	0.247338	0.0404659	0.326699	0.00614752	0.334617	0.00495011
ANKRD45	NA	6.90162	47.466	NA	NA	0.036592	0.765319	-0.111316	0.362507	-0.119912	0.326388	-0.108262	0.375902	-0.141866	0.244916	-0.0474591	0.698578	-0.0856655	0.484003	0.0302837	0.804896	-0.0543246	0.657521	-0.0738087	0.546693	-0.137331	0.260481	-0.120331	0.324688	0.000615618	0.995994	-0.167359	0.169285	-0.0743079	0.543976	-0.0622355	0.611442	-0.086109	0.481734	0.0342912	0.77969	-0.058357	0.633861	-0.195004	0.108343	-0.134015	0.272276	-0.14073	0.248753
ANKRD46	blue	11.2042	77.0574	blue	blue	-0.631267	6.06006e-09	-0.537211	1.94393e-06	-0.544634	1.31241e-06	-0.779749	2.92489e-15	-0.71179	7.07712e-12	-0.773759	6.46637e-15	-0.72061	2.93335e-12	-0.152212	0.211828	-0.105046	0.390331	-0.415673	0.000382421	-0.304386	0.0109943	-0.194077	0.110065	-0.465412	5.58881e-05	-0.489979	1.92641e-05	-0.614372	1.96688e-08	-0.626891	8.27687e-09	-0.575494	2.30626e-07	-0.583239	1.44872e-07	-0.687542	6.78858e-11	-0.463497	6.0524e-05	-0.602894	4.21016e-08	-0.726321	1.62873e-12
ANKRD47	NA	7.52556	51.7572	NA	turquoise	0.425748	0.000265203	0.198368	0.10227	0.206278	0.0890352	0.539062	1.76407e-06	0.453028	9.27814e-05	0.498259	1.32035e-05	0.488097	2.09636e-05	0.224898	0.0631843	0.156064	0.200353	0.419702	0.000330798	0.267648	0.0261908	0.176071	0.147849	0.367188	0.00191207	0.391566	0.000877583	0.372519	0.00162083	0.365865	0.00199127	0.326023	0.0062607	0.449103	0.000108511	0.470004	4.60815e-05	0.363429	0.00214484	0.473856	3.91114e-05	0.445103	0.000127045
ANKRD49	turquoise	8.43572	58.0168	turquoise	turquoise	0.691178	4.90476e-11	0.556363	6.91799e-07	0.375817	0.0014613	0.593848	7.51196e-08	0.630362	6.46592e-09	0.605682	3.50929e-08	0.70049	2.08734e-11	0.525301	3.58168e-06	0.516408	5.56918e-06	0.743766	2.45506e-13	0.598301	5.66175e-08	0.583967	1.38595e-07	0.760234	3.55893e-14	0.759132	4.06941e-14	0.515695	5.76674e-06	0.703208	1.61652e-11	0.694571	3.6062e-11	0.715389	4.96044e-12	0.785559	1.32289e-15	0.776762	4.35795e-15	0.765622	1.82908e-14	0.773143	7.00604e-15
ANKRD5	NA	6.78169	46.6412	NA	darkolivegreen4	-0.0755513	0.537239	-0.0803206	0.511782	0.0291786	0.811882	-0.00770187	0.949919	-0.0332125	0.786454	-0.0716726	0.55839	-0.034171	0.780443	-0.18031	0.138183	-0.118778	0.331018	-0.192934	0.112215	-0.237083	0.0498269	-0.231822	0.0552792	-0.0172808	0.887923	0.00977987	0.936432	-0.00516899	0.966377	-0.0542136	0.658178	-0.173048	0.155045	-0.0813195	0.506529	-0.147256	0.227259	-0.17037	0.161632	0.0927668	0.448368	-0.0704193	0.565308
ANKRD50	NA	8.54795	58.7887	NA	darkorange	0.0967321	0.429122	0.183641	0.13093	0.143955	0.237964	-0.107529	0.379165	0.184713	0.128657	0.0194387	0.874035	0.225322	0.0626751	0.180132	0.138581	0.266435	0.0269036	0.192431	0.113172	0.219841	0.0695159	0.377837	0.00137067	0.238769	0.0481765	0.303242	0.011314	-0.155437	0.20219	-0.0156165	0.898657	0.0590573	0.629787	0.149566	0.219973	0.0447775	0.714859	0.463584	6.03063e-05	0.254282	0.0349942	0.114935	0.34701
ANKRD52	NA	7.54618	51.899	blue	blue	-0.406295	0.000532216	-0.376684	0.00142175	-0.153372	0.208325	-0.339537	0.00431458	-0.372335	0.00163019	-0.375572	0.00147265	-0.439498	0.000157939	-0.357795	0.00254135	-0.369717	0.00176852	-0.553485	8.11357e-07	-0.457827	7.6412e-05	-0.447489	0.000115669	-0.471562	4.31343e-05	-0.590426	9.30872e-08	-0.44167	0.000145228	-0.547127	1.14775e-06	-0.51282	6.63158e-06	-0.449988	0.000104765	-0.559099	5.9371e-07	-0.407636	0.000507958	-0.49096	1.84308e-05	-0.444703	0.000129049
ANKRD53	NA	7.01491	48.2452	NA	grey60	0.296478	0.0133747	-0.124373	0.308582	-0.0134931	0.912378	-0.00458052	0.970203	-0.114506	0.348827	-0.094805	0.438416	-0.0845983	0.489484	0.145345	0.233414	0.123154	0.313385	0.0659026	0.590568	-0.0241103	0.844105	0.101902	0.404749	0.0207464	0.865637	-0.0333212	0.785771	-0.091779	0.453236	-0.0993338	0.416754	-0.173868	0.153067	-0.0500941	0.68271	-0.075998	0.534828	-0.0715674	0.558969	-0.0944044	0.440362	-0.178813	0.141543
ANKRD54	NA	9.0647	62.3427	NA	orangered3	-0.218113	0.0717937	-0.0326632	0.789904	0.230021	0.0572529	0.030796	0.801662	0.133254	0.275032	0.0178519	0.884244	0.117916	0.334564	-0.383243	0.00115261	-0.438434	0.000164538	-0.421749	0.000307092	-0.35624	0.00266173	-0.306518	0.0104193	-0.448469	0.000111274	-0.467906	5.0346e-05	-0.267154	0.0264791	-0.402989	0.000596634	-0.234542	0.0524024	-0.296653	0.0133178	-0.327437	0.00602606	-0.150162	0.218116	-0.158745	0.192634	-0.206838	0.0881515
ANKRD55	NA	7.00554	48.1808	NA	tan	0.0801943	0.512448	0.318899	0.00756943	0.179647	0.139664	0.16706	0.170058	0.385787	0.00106126	0.208134	0.0861339	0.325573	0.00633716	0.139681	0.252332	0.0800489	0.513215	0.140723	0.248777	0.143517	0.23941	0.207923	0.0864604	0.0746435	0.542154	0.116191	0.341734	-0.157189	0.197089	0.031911	0.794635	0.191521	0.114919	0.108532	0.374709	0.134924	0.269006	0.344069	0.00379419	0.312178	0.0090177	0.225399	0.0625826
ANKRD56	blue	6.94126	47.7386	NA	darkred	-0.361105	0.00230116	-0.319986	0.00735528	-0.358801	0.00246611	-0.398423	0.000697279	-0.413065	0.00041964	-0.425434	0.000268292	-0.443393	0.000135823	-0.0610176	0.618445	-0.0601492	0.623459	-0.315583	0.00825618	-0.13659	0.263085	-0.116432	0.340723	-0.151864	0.212886	-0.313156	0.00879283	-0.32454	0.00651542	-0.365912	0.0019884	-0.273907	0.0227609	-0.389523	0.000938936	-0.496418	1.4373e-05	-0.232248	0.0548205	-0.324162	0.00658178	-0.358603	0.0024807
ANKRD57	turquoise	9.69161	66.6542	turquoise	turquoise	0.681291	1.1741e-10	0.545123	1.27843e-06	0.261852	0.0297466	0.617625	1.57646e-08	0.53792	1.87313e-06	0.576541	2.16726e-07	0.617036	1.6412e-08	0.484937	2.41328e-05	0.514171	6.21103e-06	0.695662	3.26352e-11	0.560374	5.52642e-07	0.521474	4.33757e-06	0.7278	1.39511e-12	0.748109	1.49686e-13	0.595327	6.84165e-08	0.699877	2.21026e-11	0.690616	5.15902e-11	0.746732	1.7529e-13	0.815796	1.37675e-17	0.648148	1.7368e-09	0.722718	2.36477e-12	0.738678	4.32958e-13
ANKRD58	NA	6.95856	47.8576	NA	darkseagreen3	-0.0455245	0.71031	0.186576	0.124781	0.190598	0.116712	-0.0527547	0.666826	0.0521853	0.670214	-0.0523967	0.668955	-0.0625741	0.609502	-0.155456	0.202134	-0.098274	0.421767	-0.166041	0.172716	-0.0691101	0.572578	-0.0425749	0.728328	-0.20076	0.0981159	-0.0931558	0.446459	-0.0765804	0.531694	-0.0663091	0.588274	-0.0915711	0.454264	-0.23675	0.050159	-0.137737	0.259061	-0.00664554	0.956781	-0.0574013	0.639436	0.0261078	0.831372
ANKRD6	turquoise	7.45762	51.2899	turquoise	turquoise	0.654884	1.0319e-09	0.489312	1.98513e-05	0.31117	0.00925452	0.529341	2.91864e-06	0.500546	1.18747e-05	0.601983	4.46677e-08	0.641155	2.94172e-09	0.477725	3.31059e-05	0.40885	0.000486851	0.651712	1.32077e-09	0.527497	3.20553e-06	0.503361	1.041e-05	0.634367	4.84461e-09	0.591402	8.75861e-08	0.540477	1.63725e-06	0.630652	6.33323e-09	0.564384	4.40156e-07	0.62054	1.29016e-08	0.676999	1.69717e-10	0.569662	3.24749e-07	0.637581	3.83119e-09	0.692982	4.16714e-11
ANKRD7	NA	6.82691	46.9522	NA	NA	0.0952571	0.436226	-0.00266876	0.982637	0.12858	0.292373	0.105023	0.390434	0.0840777	0.492171	0.100438	0.411565	0.181021	0.13661	-0.0423904	0.72946	0.0439114	0.720145	0.0418758	0.732621	-0.00362525	0.976415	0.00540655	0.964833	0.0959787	0.432742	0.0331761	0.786683	0.00575377	0.962576	-0.0181648	0.882229	0.135737	0.266105	0.172594	0.156147	0.121662	0.319327	0.120215	0.325161	0.0946752	0.439046	0.191909	0.114172
ANKRD9	blue	7.12994	49.0363	blue	blue	-0.45266	9.41614e-05	-0.350713	0.00313202	-0.374665	0.00151533	-0.395602	0.00076693	-0.524758	3.68089e-06	-0.494826	1.54611e-05	-0.541745	1.53094e-06	-0.113814	0.351767	-0.19868	0.10172	-0.411259	0.000447335	-0.292202	0.0148386	-0.246439	0.0412234	-0.480381	2.94924e-05	-0.495087	1.52772e-05	-0.426494	0.000258	-0.446682	0.000119405	-0.497652	1.35792e-05	-0.483772	2.54092e-05	-0.549597	1.00388e-06	-0.490855	1.85184e-05	-0.518529	5.01829e-06	-0.558277	6.21709e-07
ANKS1A	turquoise	10.0932	69.4161	turquoise	turquoise	0.54949	1.00976e-06	0.569132	3.34897e-07	0.303738	0.0111746	0.554939	7.48697e-07	0.544663	1.31035e-06	0.605507	3.54974e-08	0.56645	3.91017e-07	0.353114	0.00291932	0.31467	0.00845472	0.557548	6.47594e-07	0.445516	0.000125006	0.397774	0.000712783	0.549219	1.02476e-06	0.573614	2.5771e-07	0.580862	1.67309e-07	0.591116	8.91637e-08	0.615511	1.82078e-08	0.613028	2.15354e-08	0.629594	6.83068e-09	0.509873	7.64305e-06	0.608056	3.00115e-08	0.704995	1.36447e-11
ANKS1B	NA	6.86667	47.2257	NA	thistle2	0.159226	0.191272	-0.11909	0.32974	-0.339489	0.00432039	0.053256	0.663849	-0.198812	0.101488	-0.159169	0.191435	-0.230069	0.0571996	0.227508	0.0601031	0.320773	0.00720367	0.21165	0.080843	0.0812481	0.506904	0.194891	0.108551	0.0974917	0.42549	0.164057	0.177976	0.0199339	0.870854	0.111391	0.36218	-0.00196313	0.987227	0.0459018	0.708017	-0.0730979	0.550572	-0.104186	0.394242	-0.0257843	0.833432	-0.148396	0.223642
ANKS3	NA	7.47501	51.4095	NA	darkorange	0.11165	0.361056	0.326906	0.00611326	0.188367	0.121136	0.159493	0.19052	0.301362	0.0118571	0.153906	0.206726	0.311773	0.00911217	0.0686428	0.575183	0.0532165	0.664084	0.0529709	0.665542	0.121042	0.321819	0.171143	0.159711	0.137187	0.260986	0.198431	0.102158	0.0224528	0.854701	0.105021	0.390445	0.18494	0.128179	0.160797	0.186874	0.137872	0.258587	0.361768	0.00225554	0.206022	0.0894415	0.146522	0.229608
ANKS4B	NA	6.84643	47.0864	NA	darkorange	-0.0746593	0.542068	0.0496516	0.685366	0.203454	0.0935952	0.0650075	0.595634	0.176972	0.145755	0.107999	0.377072	0.102612	0.401466	-0.0815067	0.505548	0.100007	0.413587	0.132344	0.278355	0.101141	0.408284	0.0949102	0.437906	-0.108066	0.376774	0.0692573	0.571758	0.0462827	0.705704	0.0264592	0.829136	0.0818392	0.503808	0.00313882	0.979579	-0.0513664	0.675097	0.263076	0.0289638	0.164131	0.177779	0.127891	0.294989
ANKS6	NA	6.82597	46.9457	NA	NA	0.0563609	0.64553	0.0385266	0.753296	0.0818111	0.503954	0.0507914	0.678534	0.0505104	0.680216	0.0387798	0.751727	0.084211	0.491482	0.107357	0.379929	0.0466431	0.703518	0.101383	0.40716	0.143983	0.23787	0.205639	0.0900512	0.215698	0.0750742	0.00867569	0.943596	0.0275732	0.822058	-0.0521949	0.670156	-0.0792742	0.517314	0.00826311	0.946275	0.0295173	0.809739	0.187582	0.122724	-0.0433796	0.723397	0.127425	0.296766
ANKZF1	turquoise	7.86649	54.102	turquoise	turquoise	0.620128	1.32737e-08	0.50225	1.09666e-05	0.539114	1.75922e-06	0.659848	6.97178e-10	0.734159	7.08899e-13	0.768029	1.35066e-14	0.766411	1.65665e-14	0.384428	0.0011092	0.306656	0.010383	0.552134	8.73915e-07	0.478513	3.19928e-05	0.448553	0.000110903	0.516592	5.51922e-06	0.565619	4.10122e-07	0.524795	3.67407e-06	0.565659	4.09185e-07	0.607827	3.04693e-08	0.666658	4.02271e-10	0.646636	1.94855e-09	0.65362	1.1389e-09	0.683088	1.0044e-10	0.746332	1.83489e-13
ANLN	NA	8.90469	61.2422	NA	lightpink4	-0.272746	0.0233669	-0.334431	0.00497573	-0.336129	0.0047466	-0.420111	0.000325936	-0.362495	0.00220647	-0.413652	0.000410986	-0.474455	3.812e-05	-0.10725	0.380409	0.237024	0.0498863	-0.0712543	0.560695	0.123923	0.310348	-0.0606274	0.620696	-0.0670317	0.584206	0.0491888	0.688146	0.244179	0.0431795	0.0296084	0.809163	-0.0404958	0.741117	-0.106417	0.38414	-0.118598	0.331758	-0.227342	0.0602954	-0.204435	0.0919906	-0.271947	0.0237913
ANO1	NA	7.0136	48.2361	NA	navajowhite1	-0.234207	0.0527502	-0.0647064	0.597342	0.0652557	0.594227	-0.062984	0.607156	-0.0755793	0.537087	-0.103263	0.398468	-0.0534686	0.662589	-0.414457	0.000399376	-0.439407	0.000158493	-0.461535	6.56375e-05	-0.474413	3.81898e-05	-0.457971	7.59635e-05	-0.300174	0.0122119	-0.308506	0.00990663	-0.134463	0.270663	-0.233118	0.0538927	-0.14649	0.229712	-0.211412	0.0811926	-0.380396	0.00126318	-0.353515	0.00288503	-0.232397	0.0546607	-0.199525	0.100244
ANO10	blue	7.98614	54.9249	blue	blue	-0.493074	1.67464e-05	-0.545751	1.23604e-06	-0.290109	0.0156038	-0.484473	2.46338e-05	-0.501834	1.11821e-05	-0.462997	6.17902e-05	-0.572895	2.68837e-07	-0.276105	0.021651	-0.326193	0.00623209	-0.548777	1.04965e-06	-0.411136	0.000449268	-0.371537	0.00167127	-0.597935	5.7959e-08	-0.623767	1.03088e-08	-0.420525	0.000321079	-0.520458	4.5619e-06	-0.536382	2.02995e-06	-0.576153	2.21782e-07	-0.715037	5.13716e-12	-0.557307	6.56372e-07	-0.627784	7.76927e-09	-0.62594	8.85128e-09
ANO2	NA	6.99823	48.1305	NA	plum1	0.0353631	0.772986	-0.237951	0.0489714	-0.21313	0.0786947	-0.236169	0.0507413	-0.382654	0.00117473	-0.180744	0.137223	-0.120349	0.324618	0.135898	0.265534	0.113686	0.35231	-0.0590615	0.629763	0.0341459	0.7806	0.0814687	0.505747	-0.0047756	0.968935	-0.0430656	0.72532	-0.180565	0.137617	-0.241882	0.0452459	-0.212304	0.0798885	0.0133916	0.913034	-0.0668365	0.585304	-0.11987	0.32656	-0.17598	0.148063	-0.182567	0.133237
ANO3	NA	8.19744	56.3781	blue	blue	-0.72316	2.25967e-12	-0.616576	1.69348e-08	-0.417053	0.000363963	-0.751552	1.00386e-13	-0.703052	1.64054e-11	-0.756023	5.9167e-14	-0.775976	4.83484e-15	-0.376368	0.00143603	-0.351199	0.00308785	-0.653211	1.17581e-09	-0.499964	1.22006e-05	-0.468908	4.82659e-05	-0.610307	2.58433e-08	-0.679648	1.35297e-10	-0.623301	1.06503e-08	-0.693311	4.04439e-11	-0.664759	4.69582e-10	-0.739648	3.89008e-13	-0.789097	8.06176e-16	-0.660787	6.46834e-10	-0.716648	4.37476e-12	-0.797541	2.37705e-16
ANO4	blue	7.39761	50.8772	blue	blue	-0.666716	4.00347e-10	-0.544019	1.35633e-06	-0.398315	0.000699851	-0.705523	1.29747e-11	-0.573261	2.63114e-07	-0.661083	6.31666e-10	-0.647446	1.83229e-09	-0.352571	0.00296622	-0.326384	0.00620002	-0.636807	4.05503e-09	-0.429711	0.000228921	-0.406806	0.000522851	-0.539661	1.70932e-06	-0.617932	1.54371e-08	-0.568517	3.47046e-07	-0.639705	3.27601e-09	-0.63381	5.04442e-09	-0.650658	1.43264e-09	-0.753234	8.23869e-14	-0.561452	5.19975e-07	-0.601816	4.51522e-08	-0.740287	3.62401e-13
ANO5	NA	6.81455	46.8672	NA	bisque4	0.0874432	0.474944	-0.189127	0.119616	-0.168005	0.167621	-0.186944	0.124025	-0.0811534	0.507401	-0.0945085	0.439856	-0.203616	0.0933295	0.1622	0.183005	0.0149064	0.903242	-0.0346697	0.777321	-0.0873456	0.475439	0.0272879	0.82387	-0.0106153	0.931014	-0.0517492	0.672812	-0.282825	0.0185378	-0.176685	0.14642	-0.125302	0.304952	-0.174581	0.151363	-0.128748	0.291735	-0.135973	0.265268	-0.15593	0.200746	-0.177213	0.145198
ANO6	turquoise	8.73976	60.1079	turquoise	turquoise	0.59018	9.45221e-08	0.430354	0.000223485	0.214138	0.0772573	0.514976	5.97243e-06	0.375589	0.00147186	0.525962	3.46431e-06	0.456899	7.93509e-05	0.40246	0.000607588	0.479579	3.05423e-05	0.666183	4.1817e-10	0.583392	1.4353e-07	0.449586	0.000106453	0.500541	1.18776e-05	0.716697	4.35357e-12	0.726794	1.55024e-12	0.668911	3.34287e-10	0.545863	1.22864e-06	0.616407	1.71309e-08	0.710916	7.70867e-12	0.478175	3.24665e-05	0.512585	6.70745e-06	0.583913	1.39051e-07
ANO7	NA	6.8101	46.8366	NA	NA	-0.018199	0.882009	0.131936	0.279852	-0.0664149	0.587678	-0.0304221	0.804021	0.044579	0.716069	0.0628531	0.607905	0.132884	0.276379	0.112892	0.355707	-0.000848304	0.99448	0.0754957	0.537539	0.135881	0.265594	0.0944044	0.440362	0.173261	0.15453	0.0954442	0.435321	-0.140645	0.249041	0.00789233	0.948682	0.0870679	0.476849	0.113009	0.355204	0.136073	0.264915	0.180046	0.138772	0.13066	0.284569	0.119574	0.327764
ANO8	NA	8.39672	57.7486	NA	white	-0.0913866	0.455178	-0.00173689	0.988699	-0.283733	0.0181479	-0.0571171	0.641099	-0.307661	0.0101218	-0.287453	0.0166237	-0.283115	0.0184127	-0.0211407	0.863109	0.111918	0.359898	0.0207108	0.865866	-0.126396	0.300716	-0.112886	0.355731	0.0209476	0.864347	0.15373	0.207252	0.0680821	0.578316	0.203338	0.093787	0.21484	0.0762688	0.0247288	0.840158	-0.0334155	0.78518	-0.216073	0.0745574	0.019474	0.873808	-0.188371	0.121129
ANO9	NA	7.04358	48.4424	NA	purple	-0.264067	0.0283427	-0.255481	0.0341146	-0.0724237	0.554263	-0.0696166	0.56976	-0.109373	0.370995	-0.12905	0.290596	-0.200653	0.0982985	-0.553161	8.25959e-07	-0.492591	1.71186e-05	-0.386249	0.00104537	-0.53311	2.40552e-06	-0.57375	2.5565e-07	-0.333501	0.00510529	-0.331408	0.00540801	-0.114467	0.34899	-0.187418	0.123058	-0.223932	0.064357	-0.302347	0.0115698	-0.279364	0.0200898	-0.488198	2.08691e-05	-0.229339	0.0580155	-0.33585	0.00478356
ANP32A	turquoise	7.38862	50.8154	blue2	blue2	0.384614	0.0011025	0.475782	3.60065e-05	0.217085	0.0731752	0.597242	6.05806e-08	0.41221	0.000432549	0.446187	0.000121756	0.461368	6.60917e-05	0.0989535	0.418549	0.23349	0.0535007	0.450494	0.000102674	0.341285	0.00410682	0.259461	0.0313276	0.375271	0.0014867	0.456706	7.99746e-05	0.438858	0.00016188	0.557204	6.60145e-07	0.533759	2.32623e-06	0.398743	0.000689772	0.585063	1.29616e-07	0.338735	0.00441299	0.559159	5.91709e-07	0.54521	1.27251e-06
ANP32B	turquoise	12.3223	84.7469	turquoise	turquoise	0.69492	3.49294e-11	0.629178	7.03652e-09	0.40856	0.00049181	0.707332	1.09095e-11	0.652425	1.2498e-09	0.67259	2.46237e-10	0.72031	3.02429e-12	0.376742	0.00141915	0.37928	0.00130909	0.628785	7.23633e-09	0.472393	4.16346e-05	0.443909	0.00013312	0.675777	1.88272e-10	0.670816	2.85504e-10	0.543422	1.40026e-06	0.714368	5.48961e-12	0.688365	6.30935e-11	0.734734	6.66139e-13	0.787997	9.41287e-16	0.680201	1.29005e-10	0.746511	1.79791e-13	0.785259	1.37912e-15
ANP32C	NA	7.2664	49.9748	NA	thistle3	0.304903	0.0108524	0.239062	0.0478945	0.0570869	0.641275	0.317736	0.00780431	0.244013	0.0433265	0.245511	0.0420178	0.303803	0.0111564	0.268689	0.0255919	0.360757	0.0023254	0.444864	0.000128239	0.51856	5.01072e-06	0.348536	0.0033366	0.537018	1.96367e-06	0.473297	4.00582e-05	0.472807	4.09058e-05	0.474288	3.83942e-05	0.430781	0.000219939	0.437918	0.000167822	0.517611	5.25019e-06	0.308777	0.00983861	0.414756	0.000395154	0.448229	0.000112335
ANP32D	NA	6.83384	46.9999	NA	brown	-0.133841	0.272905	0.0478812	0.696027	-0.1263	0.301086	0.16308	0.180609	-0.060977	0.618679	0.00366012	0.976188	0.176871	0.145989	-0.128644	0.292131	-0.0856372	0.484148	-0.0338628	0.782375	-0.0686189	0.575316	-0.110538	0.365892	0.0945262	0.43977	0.00474604	0.969127	0.103058	0.39941	0.102068	0.403981	0.187697	0.12249	0.2912	0.0152008	0.146626	0.229275	0.00209982	0.986338	0.0350822	0.774741	0.0946805	0.439021
ANP32E	NA	6.90723	47.5046	NA	NA	0.017578	0.886008	-0.0372675	0.761115	-0.136979	0.261716	-0.0689371	0.573541	0.0408202	0.739117	-0.0332914	0.785958	-0.0820191	0.502867	0.00131933	0.991416	0.072324	0.554811	0.0852974	0.48589	-0.00683256	0.955565	0.0483831	0.692998	-0.0607855	0.619784	-0.0528111	0.666491	0.0688215	0.574186	0.103923	0.395448	0.0348422	0.776242	-0.061273	0.616974	0.0194102	0.874218	0.0701436	0.566835	0.0405645	0.740694	0.0353705	0.772939
ANPEP	NA	6.98682	48.052	NA	plum1	-0.150374	0.217462	-0.201727	0.096473	-0.0240529	0.844472	-0.189773	0.118334	-0.120967	0.32212	-0.0887722	0.468231	-0.145388	0.233274	-0.163159	0.180397	-0.125173	0.305454	-0.19156	0.114845	-0.0510188	0.677173	-0.137605	0.259521	-0.100968	0.409092	-0.0583142	0.63411	-0.0671211	0.583704	-0.0847735	0.488583	-0.165499	0.174141	-0.119075	0.3298	-0.169973	0.162626	-0.107676	0.378507	-0.10037	0.411885	-0.0735906	0.547881
ANRIL	NA	6.88922	47.3808	NA	NA	-0.0168558	0.890662	-0.0229986	0.85121	0.0401617	0.74318	0.129973	0.287132	0.0558452	0.648558	0.0407558	0.739515	0.142914	0.241409	-0.0113553	0.926218	0.0345514	0.778061	0.106835	0.382265	0.00219275	0.985733	0.0368872	0.763481	0.0789662	0.518948	0.0830745	0.497368	0.0119104	0.922622	0.155457	0.202131	0.0139956	0.909128	-0.0422328	0.730428	-0.0239641	0.845039	0.0257861	0.83342	0.194557	0.10917	0.127433	0.296736
ANTXR1	turquoise	12.1531	83.5833	turquoise	turquoise	0.614524	1.94676e-08	0.549972	9.83602e-07	0.302269	0.0115924	0.675544	1.92031e-10	0.53097	2.68547e-06	0.584013	1.38202e-07	0.612614	2.21435e-08	0.348388	0.00335101	0.403475	0.000586748	0.634118	4.93313e-09	0.484163	2.4974e-05	0.405205	0.000552718	0.654539	1.06012e-09	0.694525	3.62136e-11	0.634535	4.78612e-09	0.719594	3.25216e-12	0.702165	1.78373e-11	0.7402	3.65917e-13	0.807432	5.27283e-17	0.56628	3.94851e-07	0.691322	4.84177e-11	0.739013	4.17289e-13
ANTXR2	turquoise	8.11493	55.8106	turquoise	turquoise	0.656092	9.386e-10	0.515488	5.82523e-06	0.252374	0.0364323	0.617472	1.593e-08	0.480561	2.92604e-05	0.564216	4.44407e-07	0.591789	8.54912e-08	0.447668	0.000114855	0.498802	1.2876e-05	0.707799	1.04302e-11	0.552194	8.71052e-07	0.495262	1.51557e-05	0.68756	6.7774e-11	0.762712	2.62601e-14	0.635977	4.30871e-09	0.70021	2.14254e-11	0.678341	1.51342e-10	0.766998	1.53864e-14	0.804101	8.83942e-17	0.607154	3.18538e-08	0.649538	1.56153e-09	0.734398	6.90796e-13
ANTXRL	NA	6.82934	46.9689	NA	NA	-0.166637	0.171159	-0.069979	0.567748	0.123742	0.311061	-0.0811824	0.507249	-0.0584959	0.633052	-0.103652	0.396685	-0.0808084	0.509213	-0.145943	0.231476	-0.0886594	0.468799	-0.182898	0.132522	0.0557783	0.648951	-0.00611469	0.96023	-0.0731266	0.550415	-0.0488265	0.690327	0.000361738	0.997646	-0.0701973	0.566538	-0.113412	0.353481	-0.0854053	0.485336	-0.190139	0.117612	-0.0170677	0.889296	-0.209026	0.0847655	-0.0992022	0.417375
ANUBL1	NA	6.7677	46.545	NA	darkred	-0.312308	0.00898757	-0.0808842	0.508815	-0.195151	0.108071	-0.292045	0.0148947	-0.183183	0.13191	-0.23959	0.0473893	-0.212556	0.0795231	-0.050909	0.67783	-0.19925	0.100722	-0.2137	0.0778796	-0.174567	0.151397	-0.0705203	0.564749	-0.117768	0.335175	-0.244759	0.0426709	-0.358487	0.00248937	-0.330724	0.00551027	-0.195425	0.107567	-0.235478	0.0514415	-0.173346	0.154323	-0.188803	0.120261	-0.194975	0.108397	-0.25675	0.0332044
ANXA1	blue	8.5232	58.6185	red	red	-0.43665	0.000176161	-0.446878	0.000118487	-0.413756	0.000409474	-0.406624	0.000526174	-0.597335	6.02199e-08	-0.556155	6.99859e-07	-0.576169	2.21563e-07	-0.385701	0.00106421	-0.458589	7.4073e-05	-0.5483	1.07715e-06	-0.664763	4.69448e-10	-0.517815	5.19773e-06	-0.595424	6.79989e-08	-0.687042	7.09621e-11	-0.540483	1.63678e-06	-0.56893	3.38835e-07	-0.543644	1.38376e-06	-0.529572	2.88446e-06	-0.590817	9.08407e-08	-0.723045	2.2867e-12	-0.691583	4.72896e-11	-0.695037	3.45599e-11
ANXA10	turquoise	7.33017	50.4134	turquoise	turquoise	0.495999	1.46521e-05	0.483969	2.51892e-05	0.322338	0.00691042	0.577554	2.04037e-07	0.58217	1.54582e-07	0.638436	3.59764e-09	0.652504	1.24213e-09	0.219185	0.0703738	0.147632	0.226062	0.436839	0.000174894	0.316726	0.00801347	0.2199	0.0694391	0.504579	9.83028e-06	0.491815	1.77315e-05	0.391103	0.000891157	0.467645	5.09004e-05	0.547341	1.13456e-06	0.557505	6.49151e-07	0.545654	1.24252e-06	0.506575	8.94457e-06	0.650649	1.43371e-09	0.65678	8.89172e-10
ANXA11	blue	8.24071	56.6757	blue	blue	-0.654249	1.08445e-09	-0.588157	1.07158e-07	-0.390369	0.000913077	-0.67544	1.93719e-10	-0.649448	1.57229e-09	-0.65023	1.48071e-09	-0.686574	7.39633e-11	-0.419219	0.000336631	-0.439819	0.000156001	-0.649455	1.57148e-09	-0.562872	4.79749e-07	-0.508025	8.34867e-06	-0.707604	1.06273e-11	-0.720135	3.07849e-12	-0.592718	8.06563e-08	-0.744846	2.17297e-13	-0.698039	2.62178e-11	-0.708216	1.00187e-11	-0.785951	1.25291e-15	-0.67555	1.91925e-10	-0.755384	6.38529e-14	-0.76048	3.4538e-14
ANXA13	NA	6.81948	46.9011	NA	NA	0.0832142	0.496643	0.236809	0.0501003	0.149767	0.219346	0.0520752	0.670869	0.0565423	0.644466	0.061003	0.61853	0.0996593	0.415221	0.147613	0.226121	0.0234095	0.848582	0.116871	0.338895	0.139537	0.252825	0.166238	0.1722	0.136377	0.263837	0.120063	0.325775	-0.0258792	0.832827	0.0521173	0.670619	0.0746652	0.542036	0.00234287	0.984757	-0.00392459	0.974468	0.215751	0.0750014	-0.0118227	0.92319	0.138499	0.256409
ANXA2	NA	7.08811	48.7486	darkviolet	darkviolet	0.507894	8.40096e-06	0.447417	0.000115996	0.130835	0.28392	0.499972	1.2196e-05	0.311058	0.00928112	0.51952	4.77883e-06	0.51175	6.98349e-06	0.322795	0.00682667	0.319665	0.00741794	0.521514	4.32899e-06	0.436972	0.000174009	0.475614	3.62677e-05	0.40357	0.000584834	0.481164	2.84986e-05	0.501155	1.15426e-05	0.461856	6.47739e-05	0.381037	0.0012375	0.520823	4.48007e-06	0.662693	5.55018e-10	0.431345	0.000215332	0.408625	0.000490702	0.52782	3.15355e-06
ANXA2P1	NA	7.25782	49.9158	NA	yellowgreen	0.312742	0.00888733	0.322341	0.00690981	0.201146	0.0974573	0.482734	2.6599e-05	0.292432	0.0147565	0.423512	0.000287936	0.388553	0.000969383	0.0973716	0.426063	0.0830562	0.497463	0.305285	0.0107485	0.251456	0.037141	0.174273	0.152099	0.281829	0.0189736	0.318056	0.00773913	0.443213	0.000136781	0.406892	0.000521287	0.188477	0.120916	0.359145	0.00244077	0.362242	0.00222344	0.274077	0.0226736	0.288559	0.0161923	0.424211	0.000280641
ANXA2P2	NA	14.1968	97.6385	NA	red	-0.224804	0.0632974	-0.187675	0.122534	-0.0646285	0.597784	-0.181392	0.135795	-0.162592	0.181935	-0.237489	0.0494251	-0.299936	0.0122842	-0.360312	0.00235674	-0.401695	0.000623721	-0.403509	0.000586058	-0.498161	1.32634e-05	-0.40223	0.000612403	-0.577126	2.0931e-07	-0.531802	2.57312e-06	-0.236122	0.0507891	-0.350181	0.00318096	-0.392889	0.0008398	-0.408524	0.000492433	-0.397609	0.000716765	-0.40775	0.000505942	-0.491281	1.81656e-05	-0.415624	0.000383088
ANXA2P3	NA	6.88959	47.3833	NA	darkorange	0.0593142	0.628296	0.121746	0.31899	0.0178763	0.884087	0.0460037	0.707398	0.0567065	0.643503	0.0429137	0.726251	0.102849	0.400375	0.159508	0.190479	0.130832	0.283931	0.122926	0.314286	0.120197	0.325233	0.166878	0.17053	0.177349	0.144885	0.253563	0.0355305	0.055983	0.647748	0.132638	0.277278	0.0446778	0.715467	0.0791734	0.517849	0.0679078	0.579291	0.282274	0.0187777	0.173195	0.154689	0.108843	0.373334
ANXA3	blue	7.62806	52.4622	red	red	-0.677424	1.63675e-10	-0.443079	0.000137495	-0.399381	0.000674966	-0.609367	2.75124e-08	-0.645895	2.06121e-09	-0.703728	1.53894e-11	-0.658448	7.7927e-10	-0.488188	2.08784e-05	-0.4093	0.00047924	-0.558196	6.24558e-07	-0.55631	6.93844e-07	-0.531557	2.60581e-06	-0.568929	3.38848e-07	-0.607454	3.12297e-08	-0.484824	2.42538e-05	-0.591841	8.52144e-08	-0.519038	4.89385e-06	-0.600008	5.0743e-08	-0.572404	2.76695e-07	-0.672999	2.37934e-10	-0.639517	3.32186e-09	-0.758731	4.27212e-14
ANXA4	NA	7.03466	48.381	NA	antiquewhite4	-0.117967	0.334355	0.000971356	0.99368	-0.0486351	0.691479	0.0925505	0.449432	-0.0664329	0.587576	-0.00240288	0.984366	0.142649	0.242294	-0.026141	0.831161	0.0165086	0.892901	0.0638309	0.602322	0.126553	0.30011	0.0477211	0.696994	0.21608	0.0745472	0.123923	0.310347	0.130562	0.284936	0.282129	0.0188414	0.235617	0.0512999	0.179752	0.139429	0.193171	0.111767	0.119535	0.327923	0.186617	0.124695	0.110448	0.366284
ANXA5	turquoise	11.5686	79.5635	turquoise	turquoise	0.711946	6.96923e-12	0.538865	1.78247e-06	0.43955	0.000157624	0.71491	5.20189e-12	0.652697	1.22363e-09	0.777342	4.03499e-15	0.752528	8.95297e-14	0.377513	0.00138488	0.376773	0.00141778	0.666416	4.10306e-10	0.547535	1.12274e-06	0.472627	4.12223e-05	0.577123	2.09339e-07	0.702133	1.78913e-11	0.730333	1.06781e-12	0.690345	5.28627e-11	0.604961	3.67907e-08	0.742452	2.84634e-13	0.806864	5.76202e-17	0.641363	2.89659e-09	0.65305	1.19061e-09	0.794587	3.66743e-16
ANXA6	NA	8.45161	58.1261	blue	blue	-0.662692	5.55095e-10	-0.523263	3.96737e-06	-0.323436	0.00671088	-0.6022	4.40432e-08	-0.582847	1.48368e-07	-0.58096	1.66315e-07	-0.635632	4.41862e-09	-0.393926	0.000811247	-0.425355	0.000269078	-0.649168	1.60644e-09	-0.47879	3.16101e-05	-0.470752	4.46454e-05	-0.626787	8.33738e-09	-0.671137	2.77983e-10	-0.565198	4.20141e-07	-0.688438	6.26887e-11	-0.67633	1.79643e-10	-0.679179	1.4086e-10	-0.746695	1.76049e-13	-0.611533	2.38093e-08	-0.670339	2.9702e-10	-0.744147	2.3518e-13
ANXA7	blue	7.31809	50.3303	blue	blue	-0.448033	0.000113209	-0.499617	1.23988e-05	-0.438219	0.000165898	-0.653698	1.13208e-09	-0.601279	4.67485e-08	-0.60965	2.69986e-08	-0.661142	6.28693e-10	-0.139423	0.253218	-0.226067	0.0617893	-0.423618	0.00028682	-0.348163	0.00337286	-0.230203	0.0570507	-0.39462	0.000792624	-0.501595	1.13077e-05	-0.596937	6.17693e-08	-0.514497	6.11346e-06	-0.539542	1.72004e-06	-0.624949	9.48969e-09	-0.7212	2.7621e-12	-0.539737	1.70246e-06	-0.613171	2.13293e-08	-0.66963	3.14998e-10
ANXA8	NA	6.86057	47.1837	NA	orangered4	-0.0496125	0.6856	-0.0883369	0.470424	-0.214107	0.077301	-0.266902	0.0266273	-0.282636	0.01862	-0.169391	0.164091	-0.248401	0.0395849	-0.101644	0.405944	-0.00849814	0.944749	-0.117442	0.336523	-0.12173	0.319054	-0.0685787	0.575541	-0.16568	0.173665	-0.068229	0.577494	-0.071881	0.557244	-0.0985345	0.420532	-0.216965	0.0733387	-0.16354	0.179366	-0.238129	0.0487973	-0.262075	0.0296031	-0.292955	0.0145711	-0.245974	0.0416201
ANXA8L1	NA	6.89925	47.4497	NA	lavenderblush2	0.230009	0.0572669	0.186007	0.125955	0.147574	0.226247	0.30862	0.00987803	0.373509	0.00157139	0.297191	0.0131434	0.236631	0.0502778	0.0535797	0.66193	0.181791	0.134921	0.317853	0.00778049	0.245214	0.0422742	0.131996	0.279632	0.174559	0.151417	0.349752	0.00322088	0.337669	0.00454683	0.421222	0.000313042	0.330417	0.0055568	0.240412	0.0466111	0.283699	0.0181624	0.169081	0.164876	0.502934	1.06208e-05	0.30555	0.010677
ANXA8L2	NA	6.77555	46.599	NA	NA	0.146244	0.230503	0.212041	0.0802706	0.0742451	0.544318	-0.0709502	0.562373	0.0359371	0.769402	0.0180793	0.882779	0.0502994	0.681479	0.0595133	0.627142	0.0762511	0.533465	0.111731	0.360705	0.0891507	0.466329	0.101426	0.406958	0.158225	0.194115	0.112385	0.357887	-0.135656	0.266396	0.116845	0.339002	0.0124622	0.919049	-0.0354568	0.7724	0.117388	0.33675	0.246149	0.0414701	0.09141	0.455062	0.0166851	0.891762
ANXA9	NA	6.7395	46.351	NA	NA	0.00882933	0.942599	0.00188628	0.987727	-0.00562622	0.963405	0.0142288	0.907621	0.0824659	0.500535	0.0119642	0.922274	0.0429153	0.726241	0.0842711	0.491172	0.165928	0.173014	0.0728727	0.551804	0.188387	0.121096	0.142232	0.243687	0.184141	0.129866	0.102775	0.400717	0.0355299	0.771944	0.177644	0.144205	0.150235	0.217891	0.0805931	0.510347	0.0728567	0.551891	0.131695	0.28074	0.0687811	0.574411	0.0651036	0.595089
AOAH	NA	7.69472	52.9206	turquoise	turquoise	0.634523	4.79015e-09	0.642373	2.68632e-09	0.511698	7.00097e-06	0.728679	1.27192e-12	0.757875	4.73785e-14	0.757186	5.14743e-14	0.802716	1.09256e-16	0.294375	0.0140783	0.266986	0.0265779	0.543518	1.39312e-06	0.463984	5.93132e-05	0.426039	0.000262373	0.620925	1.25626e-08	0.587831	1.09343e-07	0.519146	4.86795e-06	0.678684	1.46969e-10	0.667724	3.68597e-10	0.637801	3.76983e-09	0.695841	3.21038e-11	0.688814	6.06228e-11	0.79725	2.48151e-16	0.798737	1.99026e-16
AOC2	NA	6.96099	47.8743	NA	NA	-0.0257961	0.833356	-0.154784	0.204115	0.176956	0.14579	-0.065908	0.590538	-0.0490463	0.689004	-0.0283804	0.816938	-0.056199	0.646479	-0.141008	0.247811	-0.288111	0.016366	-0.37382	0.00155612	-0.206083	0.0893436	-0.185119	0.127805	-0.0929926	0.44726	-0.25253	0.0363128	-0.151927	0.212692	-0.150612	0.216726	-0.141491	0.246176	-0.012791	0.916921	-0.116856	0.338956	-0.12611	0.301819	-0.242117	0.0450315	-0.158601	0.193044
AOC3	NA	7.15176	49.1864	NA	coral	0.0294734	0.810017	-0.129438	0.289138	0.11858	0.331831	0.316071	0.00815188	0.121175	0.32128	0.0769973	0.529455	0.0402016	0.742933	-0.324931	0.0064474	-0.224535	0.0636224	-0.0658732	0.590734	-0.312898	0.00885168	-0.251208	0.0373345	-0.328421	0.00586741	-0.182907	0.132503	0.0448565	0.714378	-0.0495599	0.685916	-0.0907652	0.458262	-0.0672258	0.583116	-0.0774561	0.526998	-0.179795	0.139333	-0.0435924	0.722095	-0.0305644	0.803123
AOF2	turquoise	10.3709	71.3262	violet	violet	0.527285	3.24018e-06	0.669446	3.19845e-10	0.663729	5.1051e-10	0.682994	1.01262e-10	0.691712	4.6745e-11	0.6999	2.20554e-11	0.798808	1.96908e-16	0.188896	0.120076	0.171604	0.158571	0.422051	0.000303728	0.378825	0.00132825	0.323624	0.00667722	0.546742	1.17183e-06	0.540381	1.64556e-06	0.467763	5.06492e-05	0.586601	1.17948e-07	0.639341	3.36546e-09	0.612037	2.30186e-08	0.599145	5.36353e-08	0.698923	2.41549e-11	0.705204	1.33757e-11	0.832499	7.59751e-19
AOX1	NA	6.74382	46.3808	NA	orangered3	0.0493865	0.686958	-0.191916	0.114158	0.0338762	0.782291	0.0200967	0.869808	-0.0193162	0.874822	-0.0468265	0.702407	-0.0191655	0.875791	-0.130049	0.286848	-0.156255	0.199795	-0.110462	0.36622	-0.169109	0.164807	-0.0843037	0.491004	-0.15421	0.20582	-0.165123	0.175135	-0.218341	0.0714897	-0.204607	0.0917113	-0.18662	0.124689	-0.153417	0.208188	-0.12609	0.301897	-0.0484573	0.692551	-0.0801307	0.512784	-0.184233	0.129671
AOX2P	NA	6.90971	47.5217	NA	NA	0.14247	0.242892	0.00548269	0.964338	-0.0419541	0.73214	0.110079	0.367897	0.0815256	0.505449	0.046027	0.707257	0.103682	0.39655	-0.0108277	0.929637	0.0363961	0.76654	0.0275275	0.822348	0.0618365	0.613733	0.0247826	0.839815	-0.00357214	0.976761	0.0873688	0.475321	0.108163	0.376343	0.082511	0.5003	0.198235	0.102505	0.0377557	0.75808	0.00655873	0.957345	-0.0626905	0.608835	0.104139	0.394457	0.0919936	0.452176
AP1B1	NA	10.2486	70.4846	NA	darkmagenta	0.0494814	0.686388	-0.000776622	0.994947	0.27778	0.0208358	0.164562	0.176628	0.321249	0.00711332	0.341673	0.00406188	0.184758	0.128563	-0.0859146	0.482728	-0.237936	0.0489866	-0.167337	0.16934	-0.00142487	0.990729	-0.0931941	0.446272	-0.134371	0.270992	-0.0935951	0.444309	0.161334	0.185387	-0.0785581	0.521117	-0.100882	0.409495	-0.0456096	0.709793	0.00449846	0.970737	-0.0070267	0.954304	-0.0337335	0.783185	0.0614865	0.615745
AP1G1	NA	8.65416	59.5192	darkturquoise	darkturquoise	-0.212688	0.0793312	-0.236518	0.0503907	-0.328444	0.00586375	-0.389174	0.000949802	-0.419365	0.000334856	-0.338364	0.00445917	-0.283486	0.0182536	0.272673	0.0234055	0.341016	0.00413821	0.153825	0.206966	0.262109	0.0295806	0.405429	0.000548463	-0.000413076	0.997312	0.0705325	0.564682	-0.301563	0.0117979	-0.135791	0.265915	-0.199407	0.100449	-0.223899	0.0643968	-0.266117	0.0270934	0.0351586	0.774263	-0.132619	0.277348	-0.161535	0.184832
AP1G2	NA	7.53758	51.8398	midnightblue	midnightblue	0.309733	0.00960157	0.275069	0.0221683	0.145619	0.232524	0.232291	0.0547743	0.233506	0.053483	0.246084	0.0415258	0.323287	0.00673773	0.0869601	0.477397	-0.0385743	0.753	0.158271	0.193983	0.00653497	0.957499	0.066254	0.588585	0.146793	0.228741	0.126945	0.298603	0.121415	0.320319	0.170569	0.161136	0.233715	0.0532637	0.30323	0.0113174	0.261455	0.0300044	0.146824	0.228639	0.125484	0.304245	0.167699	0.168406
AP1GBP1	NA	6.91247	47.5407	NA	pink	0.388283	0.000978034	0.197569	0.103687	0.288355	0.0162712	0.304482	0.0109679	0.342624	0.00395373	0.422336	0.000300592	0.416857	0.000366537	0.303409	0.0112671	0.254933	0.0345141	0.273523	0.0229602	0.321794	0.00701123	0.331478	0.00539768	0.425055	0.000272069	0.435597	0.000183375	0.223604	0.0647588	0.333828	0.00505946	0.2994	0.012448	0.473581	3.95752e-05	0.319369	0.00747612	0.450488	0.000102699	0.407527	0.000509886	0.427498	0.000248582
AP1M1	blue	10.5236	72.3764	blue	blue	-0.564851	4.28557e-07	-0.498113	1.32931e-05	-0.113845	0.351634	-0.513909	6.29071e-06	-0.317229	0.00790866	-0.40425	0.000571287	-0.482699	2.66405e-05	-0.568104	3.55433e-07	-0.600157	5.02574e-08	-0.702662	1.70206e-11	-0.589	1.01713e-07	-0.594699	7.1194e-08	-0.746885	1.72265e-13	-0.709761	8.62663e-12	-0.456235	8.15183e-05	-0.698518	2.50792e-11	-0.605669	3.51229e-08	-0.691127	4.92744e-11	-0.673424	2.29598e-10	-0.598482	5.59655e-08	-0.653514	1.14834e-09	-0.616747	1.67391e-08
AP1M2	NA	6.89721	47.4357	NA	purple	-0.157953	0.194893	0.112134	0.358966	0.163172	0.18036	0.136821	0.262273	0.209903	0.0834392	0.0693359	0.571321	0.0810611	0.507886	-0.284136	0.0179772	-0.321457	0.00707422	-0.181239	0.136131	-0.248989	0.0391042	-0.361879	0.00224797	-0.194554	0.109175	-0.0923617	0.450361	0.0319997	0.794077	-0.0548624	0.654346	0.0618748	0.613513	-0.0175048	0.88648	-0.173559	0.15381	-0.122391	0.316413	0.0480936	0.694744	-0.0235736	0.847533
AP1S1	blue	10.0621	69.2023	blue	blue	-0.581751	1.58561e-07	-0.554623	7.61914e-07	-0.307565	0.0101465	-0.549211	1.02522e-06	-0.521675	4.29442e-06	-0.534078	2.28811e-06	-0.583078	1.46297e-07	-0.40899	0.00048447	-0.366266	0.00196701	-0.557509	6.48988e-07	-0.463934	5.94346e-05	-0.416893	0.000366055	-0.722174	2.50044e-12	-0.658673	7.65486e-10	-0.497327	1.37839e-05	-0.665243	4.51474e-10	-0.695666	3.26233e-11	-0.693802	3.86793e-11	-0.699884	2.20876e-11	-0.583933	1.38881e-07	-0.67028	2.98478e-10	-0.674474	2.10189e-10
AP1S2	NA	10.8498	74.6195	NA	red	-0.0586113	0.632381	-0.0863007	0.480755	-0.197459	0.103885	-0.0635322	0.604025	-0.120315	0.324754	-0.0189773	0.877002	-0.0337033	0.783375	-0.0209518	0.86432	0.0100268	0.93483	0.142834	0.241676	-0.00531837	0.965406	0.00741574	0.951777	-0.202287	0.0955336	-0.0553	0.651766	0.0813573	0.506331	-0.0612736	0.616971	-0.112509	0.35735	-0.0938333	0.443145	0.0244453	0.841967	-0.187145	0.123614	-0.123322	0.312717	-0.151395	0.214317
AP1S3	NA	6.8413	47.0512	NA	darkgrey	-0.0172969	0.887819	-0.0423528	0.729691	-0.163009	0.180802	-0.106988	0.381578	-0.0961396	0.431968	-0.19869	0.101702	-0.156008	0.200517	-0.0127263	0.917339	0.109435	0.370723	0.0184273	0.88054	-0.10644	0.384038	-0.029697	0.808603	0.0578987	0.636532	-0.00630017	0.959025	-0.024313	0.842812	0.0313924	0.797901	-0.0151648	0.901573	0.0571731	0.640771	0.143001	0.241121	-0.173806	0.153216	-0.0136296	0.911495	-0.15618	0.200014
AP2A1	NA	6.99937	48.1383	NA	palevioletred2	-0.11416	0.350294	-0.268119	0.0259188	-0.190048	0.117791	-0.331466	0.00539945	-0.257282	0.0328286	-0.299947	0.0122808	-0.366848	0.00193216	-0.0162842	0.894348	-0.0345239	0.778234	-0.209694	0.0837541	-0.0954462	0.435312	-0.147616	0.226111	-0.221864	0.0669252	-0.250032	0.0382645	-0.0431262	0.724949	-0.211647	0.0808469	-0.301351	0.0118605	-0.25863	0.0318931	-0.202576	0.0950507	-0.286807	0.0168802	-0.447893	0.000113839	-0.328381	0.00587386
AP2A2	blue	9.02845	62.0933	blue	blue	-0.594884	7.03653e-08	-0.575888	2.25294e-07	-0.396807	0.00073644	-0.659475	7.18204e-10	-0.591549	8.67824e-08	-0.620655	1.27989e-08	-0.66298	5.42351e-10	-0.329397	0.00571365	-0.342852	0.00392811	-0.572189	2.80206e-07	-0.44969	0.000106011	-0.378788	0.00132982	-0.641684	2.82819e-09	-0.673411	2.2986e-10	-0.597048	6.13312e-08	-0.723048	2.28583e-12	-0.67701	1.69561e-10	-0.715217	5.0457e-12	-0.795657	3.13717e-16	-0.614373	1.9667e-08	-0.723903	2.09324e-12	-0.749613	1.25815e-13
AP2B1	NA	9.6877	66.6274	yellow	yellow	0.483303	2.59403e-05	0.262203	0.0295206	0.578253	1.9569e-07	0.479557	3.05721e-05	0.59638	6.39955e-08	0.637227	3.93212e-09	0.588827	1.02806e-07	0.105459	0.388458	0.0652901	0.594033	0.341457	0.00408682	0.233072	0.0539412	0.204783	0.0914269	0.204711	0.0915434	0.338403	0.00445423	0.453638	9.05351e-05	0.143638	0.23901	0.194724	0.108861	0.454617	8.70332e-05	0.425244	0.00027018	0.50573	9.30991e-06	0.276991	0.0212164	0.567645	3.64986e-07
AP2M1	blue	10.9267	75.1486	blue	blue	-0.603814	3.96543e-08	-0.59855	5.57204e-08	-0.401075	0.000637095	-0.64989	1.5199e-09	-0.58076	1.68339e-07	-0.63412	4.93245e-09	-0.652419	1.25038e-09	-0.359191	0.00243741	-0.376339	0.00143735	-0.596587	6.31591e-08	-0.490923	1.84616e-05	-0.436394	0.000177888	-0.636093	4.27242e-09	-0.689099	5.90974e-11	-0.562591	4.87471e-07	-0.704204	1.47106e-11	-0.666666	4.02005e-10	-0.689221	5.84587e-11	-0.80741	5.29075e-17	-0.610418	2.56532e-08	-0.711364	7.37798e-12	-0.745537	2.00897e-13
AP2S1	blue	10.9747	75.4785	blue	blue	-0.578861	1.8869e-07	-0.52794	3.13426e-06	-0.53245	2.48881e-06	-0.678089	1.54641e-10	-0.713475	5.99594e-12	-0.667868	3.6426e-10	-0.68615	7.67821e-11	-0.199622	0.100074	-0.250886	0.0375877	-0.531502	2.6131e-06	-0.352116	0.0030061	-0.284138	0.0179764	-0.473537	3.96504e-05	-0.57373	2.55957e-07	-0.590644	9.18295e-08	-0.578234	1.95909e-07	-0.644591	2.27453e-09	-0.635124	4.5854e-09	-0.730459	1.0536e-12	-0.593614	7.62374e-08	-0.634294	4.87047e-09	-0.719601	3.2497e-12
AP3B1	turquoise	10.5812	72.7726	turquoise	turquoise	0.678731	1.46375e-10	0.514495	6.1139e-06	0.26905	0.025387	0.516586	5.52077e-06	0.501876	1.11601e-05	0.538298	1.83629e-06	0.583096	1.46135e-07	0.579316	1.83617e-07	0.581657	1.5946e-07	0.754043	7.4882e-14	0.644512	2.2881e-09	0.634499	4.79837e-09	0.76403	2.23067e-14	0.805225	7.43281e-17	0.547679	1.114e-06	0.652945	1.2003e-09	0.62348	1.05178e-08	0.743982	2.39615e-13	0.775093	5.43053e-15	0.724179	2.03428e-12	0.615745	1.79202e-08	0.696073	3.14302e-11
AP3B2	blue	9.43483	64.8882	blue	blue	-0.706469	1.18524e-11	-0.599628	5.19967e-08	-0.424762	0.000275023	-0.722028	2.53813e-12	-0.669526	3.17735e-10	-0.721569	2.65997e-12	-0.724368	1.99496e-12	-0.351935	0.00302207	-0.378955	0.00132277	-0.639752	3.26465e-09	-0.522636	4.09365e-06	-0.434903	0.000188274	-0.622056	1.16149e-08	-0.722542	2.40781e-12	-0.690476	5.22458e-11	-0.739301	4.04209e-13	-0.66813	3.56511e-10	-0.716086	4.62736e-12	-0.812364	2.40787e-17	-0.633043	5.33225e-09	-0.728459	1.3018e-12	-0.791524	5.70824e-16
AP3D1	blue	9.42319	64.8082	blue	blue	-0.54118	1.57748e-06	-0.314069	0.0085875	-0.160662	0.187247	-0.314561	0.00847857	-0.298078	0.0128601	-0.359675	0.0024023	-0.405509	0.000546938	-0.396214	0.000751315	-0.487041	2.19764e-05	-0.624331	9.91043e-09	-0.467422	5.13807e-05	-0.406504	0.000528367	-0.507901	8.39842e-06	-0.640132	3.17394e-09	-0.508963	7.98327e-06	-0.506686	8.89764e-06	-0.383382	0.00114741	-0.607622	3.08847e-08	-0.638431	3.59907e-09	-0.472558	4.13437e-05	-0.490741	1.86141e-05	-0.490337	1.89562e-05
AP3M1	turquoise	9.52868	65.5337	turquoise	turquoise	0.710714	7.86233e-12	0.557616	6.45144e-07	0.3049	0.0108533	0.637517	3.84923e-09	0.530333	2.7745e-06	0.628368	7.45399e-09	0.661676	6.02319e-10	0.488029	2.10271e-05	0.50487	9.69644e-06	0.740549	3.51994e-13	0.570789	3.0412e-07	0.539064	1.76392e-06	0.713524	5.96706e-12	0.791768	5.51156e-16	0.605407	3.57328e-08	0.746032	1.89889e-13	0.68398	9.29102e-11	0.783182	1.83564e-15	0.809166	4.0133e-17	0.668751	3.38716e-10	0.724148	2.04079e-12	0.760777	3.33072e-14
AP3M2	blue	10.6734	73.4066	blue	blue	-0.689164	5.87563e-11	-0.586273	1.2035e-07	-0.356834	0.00261513	-0.684707	8.71757e-11	-0.626734	8.36914e-09	-0.673699	2.24352e-10	-0.691396	4.80954e-11	-0.431883	0.000211028	-0.459829	7.04068e-05	-0.687627	6.73757e-11	-0.578635	1.91273e-07	-0.520278	4.6028e-06	-0.672856	2.40815e-10	-0.732223	8.72903e-13	-0.632963	5.36333e-09	-0.753462	8.01996e-14	-0.685399	8.20321e-11	-0.728759	1.26125e-12	-0.830236	1.14582e-18	-0.660222	6.76708e-10	-0.74173	3.08566e-13	-0.779434	3.05134e-15
AP3S1	blue	9.37957	64.5082	blue	blue	-0.630029	6.62198e-09	-0.557243	6.58716e-07	-0.562685	4.84883e-07	-0.7212	2.76206e-12	-0.741817	3.05607e-13	-0.719818	3.17917e-12	-0.728653	1.2755e-12	-0.166186	0.172337	-0.194463	0.109345	-0.478685	3.17553e-05	-0.306695	0.0103727	-0.244059	0.0432859	-0.477539	3.33737e-05	-0.542183	1.4957e-06	-0.566604	3.8755e-07	-0.552073	8.76867e-07	-0.637991	3.71753e-09	-0.677531	1.62193e-10	-0.762257	2.77779e-14	-0.612719	2.19887e-08	-0.63321	5.26831e-09	-0.752757	8.7154e-14
AP3S2	NA	8.38312	57.6551	NA	darkmagenta	0.0521079	0.670674	-0.000824666	0.994634	0.333272	0.00513779	0.0683502	0.576817	0.318621	0.00762499	0.322998	0.00678997	0.206471	0.0887292	0.0427125	0.727484	-0.160586	0.187459	-0.0355409	0.771875	0.117822	0.334951	0.0538175	0.660521	-0.0338157	0.78267	-0.0507419	0.67883	0.0454157	0.710972	-0.18461	0.128875	-0.126428	0.300592	-0.0240848	0.844268	-0.0253295	0.836328	0.193388	0.111357	-0.0179957	0.883318	0.143071	0.240886
AP4B1	NA	9.36395	64.4008	NA	tan	0.30004	0.0122524	0.475304	3.67551e-05	0.459762	7.06001e-05	0.432632	0.000205162	0.608059	3.00052e-08	0.517737	5.2178e-06	0.577194	2.08464e-07	0.113457	0.353287	-0.0364399	0.766267	0.166937	0.170378	0.107973	0.377188	0.112898	0.355679	0.228464	0.0590064	0.197513	0.103787	0.106707	0.382838	0.173783	0.153271	0.213036	0.0788293	0.28436	0.0178829	0.271539	0.024011	0.430479	0.000222441	0.379749	0.00128962	0.432406	0.000206911
AP4E1	NA	8.15955	56.1175	darkorange	darkorange	0.324838	0.00646361	0.324629	0.00649987	0.20781	0.0866343	0.193644	0.110876	0.394568	0.000793992	0.225011	0.0630486	0.341168	0.00412045	0.479827	3.02138e-05	0.576153	2.21775e-07	0.571323	2.94778e-07	0.621397	1.21584e-08	0.598036	5.75836e-08	0.574127	2.50036e-07	0.556983	6.68329e-07	0.311435	0.00919168	0.39812	0.000704475	0.538022	1.86315e-06	0.406887	0.000521372	0.448537	0.000110973	0.673284	2.3232e-10	0.408052	0.000500626	0.516187	5.62975e-06
AP4M1	turquoise	7.59699	52.2485	turquoise	turquoise	0.661778	5.97429e-10	0.541635	1.53989e-06	0.501545	1.13344e-05	0.68266	1.04251e-10	0.674875	2.03205e-10	0.742461	2.84317e-13	0.697645	2.7192e-11	0.328424	0.00586696	0.283643	0.0181865	0.555344	7.32103e-07	0.454488	8.74881e-05	0.330549	0.00553679	0.554104	7.84121e-07	0.583024	1.46783e-07	0.620055	1.33411e-08	0.555944	7.08111e-07	0.572985	2.67419e-07	0.586904	1.15771e-07	0.664006	4.99181e-10	0.555226	7.36923e-07	0.637998	3.71554e-09	0.756648	5.49046e-14
AP4S1	NA	6.95449	47.8296	NA	mediumpurple2	0.00639643	0.958399	-0.0663882	0.587828	0.181459	0.135648	0.00834008	0.945775	0.102612	0.401465	0.0875508	0.474399	0.0508832	0.677984	0.0674807	0.581685	-0.111915	0.359911	-0.0789308	0.519136	-0.021563	0.860401	-0.0106597	0.930727	-0.169335	0.164233	-0.204885	0.0912614	-0.114095	0.350569	-0.210643	0.0823311	-0.226875	0.0608389	-0.079267	0.517353	0.0260389	0.831811	0.078849	0.51957	-0.110816	0.364677	-0.0352457	0.773719
APAF1	turquoise	8.4222	57.9238	turquoise	turquoise	0.640882	3.00207e-09	0.528811	2.99861e-06	0.179377	0.140269	0.571415	2.932e-07	0.550704	9.45097e-07	0.464058	5.91298e-05	0.573316	2.62265e-07	0.388963	0.000956413	0.431537	0.000213793	0.58445	1.34564e-07	0.435591	0.000183414	0.479936	3.00705e-05	0.647036	1.89023e-09	0.56808	3.55926e-07	0.334774	0.00492868	0.570375	3.11534e-07	0.637843	3.75817e-09	0.478187	3.24487e-05	0.574505	2.44509e-07	0.557081	6.647e-07	0.743622	2.4953e-13	0.705399	1.31286e-11
APBA1	NA	6.90336	47.478	NA	NA	-0.095287	0.436081	0.0367603	0.764271	0.00575111	0.962593	-0.120368	0.324537	-0.121355	0.32056	-0.089364	0.465259	-0.0585631	0.632661	0.0175757	0.886023	0.129706	0.28813	0.0388328	0.751399	0.14737	0.226894	0.182358	0.133688	-0.00299751	0.980498	0.0748977	0.540775	-0.108007	0.377035	0.136749	0.262524	-0.0569019	0.642358	-0.0967851	0.428868	0.051918	0.671806	0.0891004	0.466581	0.0176772	0.885369	-0.179487	0.140022
APBA2	blue	9.52941	65.5387	blue	blue	-0.639096	3.42683e-09	-0.506258	9.08031e-06	-0.259969	0.0309856	-0.597929	5.79799e-08	-0.503458	1.0363e-05	-0.60684	3.25206e-08	-0.570307	3.12786e-07	-0.482531	2.6838e-05	-0.452914	9.32069e-05	-0.701383	1.91979e-11	-0.535195	2.15931e-06	-0.472643	4.11933e-05	-0.634504	4.79681e-09	-0.659997	6.88981e-10	-0.569123	3.35056e-07	-0.712577	6.5509e-12	-0.629008	7.12219e-09	-0.685235	8.32297e-11	-0.80968	3.69894e-17	-0.563292	4.68425e-07	-0.620636	1.28156e-08	-0.663501	5.19989e-10
APBA2BP	NA	6.85069	47.1158	NA	NA	0.0341834	0.780365	0.137566	0.259658	0.122767	0.314919	0.0681116	0.578151	0.0373958	0.760317	0.107503	0.37928	0.163082	0.180603	0.031588	0.796669	-0.0937207	0.443695	0.0564923	0.644758	-0.0489741	0.689438	-0.022004	0.857576	0.0944594	0.440095	0.0831698	0.496873	-0.0758813	0.535458	-0.0303469	0.804496	0.146682	0.229097	0.238815	0.0481321	0.119246	0.329104	0.0685378	0.575769	-0.00314325	0.97955	0.0523752	0.669083
APBA3	turquoise	8.3399	57.3578	turquoise	turquoise	0.728764	1.2606e-12	0.480254	2.96561e-05	0.515926	5.70208e-06	0.72639	1.61696e-12	0.752788	8.68281e-14	0.781954	2.17072e-15	0.70451	1.42883e-11	0.254773	0.0346316	0.201859	0.0962518	0.505924	9.22506e-06	0.358855	0.00246209	0.317796	0.00779204	0.519329	4.82403e-06	0.544535	1.31938e-06	0.551244	9.17628e-07	0.599243	5.33004e-08	0.536583	2.0088e-06	0.640309	3.1326e-09	0.651303	1.36316e-09	0.584616	1.33209e-07	0.659058	7.42475e-10	0.703717	1.54059e-11
APBB1	NA	7.23769	49.7774	NA	lightpink4	-0.286895	0.016845	-0.276661	0.0213776	-0.213549	0.0780953	-0.295538	0.0136856	-0.230749	0.0564478	-0.291311	0.0151604	-0.250323	0.0380328	-0.366543	0.00195036	-0.231836	0.0552636	-0.268025	0.0259724	-0.257611	0.0325986	-0.261209	0.0301653	-0.360099	0.00237191	-0.213177	0.0786273	-0.0405411	0.740838	-0.269951	0.0248814	-0.170584	0.161098	-0.307738	0.0101021	-0.31236	0.00897552	-0.264281	0.0282101	-0.319414	0.00746737	-0.262407	0.0293893
APBB1IP	turquoise	9.62807	66.2173	turquoise	turquoise	0.662601	5.59138e-10	0.597187	6.07908e-08	0.385033	0.00108761	0.668569	3.43857e-10	0.646751	1.93166e-09	0.61549	1.82336e-08	0.69322	4.07821e-11	0.300327	0.0121658	0.375372	0.00148197	0.633227	5.26201e-09	0.428456	0.000239888	0.407404	0.000512071	0.639179	3.40599e-09	0.692414	4.3872e-11	0.579053	1.86534e-07	0.657634	8.3121e-10	0.68725	6.96617e-11	0.669988	3.05793e-10	0.775088	5.43437e-15	0.617639	1.57496e-08	0.738269	4.52934e-13	0.761386	3.09139e-14
APBB2	NA	7.3626	50.6365	black	black	0.454619	8.70261e-05	0.441581	0.000145733	0.213102	0.0787344	0.362321	0.00221817	0.351101	0.00309672	0.459975	6.99859e-05	0.444733	0.000128898	0.527595	3.18964e-06	0.51578	5.74293e-06	0.623577	1.04472e-08	0.632575	5.51571e-09	0.544399	1.32904e-06	0.633104	5.30892e-09	0.671231	2.75799e-10	0.473857	3.91096e-05	0.678755	1.46076e-10	0.556681	6.79659e-07	0.622355	1.13754e-08	0.582142	1.54846e-07	0.636033	4.29111e-09	0.586323	1.19982e-07	0.6275	7.92731e-09
APBB3	blue	10.211	70.2266	blue	blue	-0.587118	1.14259e-07	-0.551198	9.19894e-07	-0.330987	0.00547077	-0.667013	3.90731e-10	-0.522001	4.22525e-06	-0.573389	2.61145e-07	-0.615747	1.79184e-08	-0.36055	0.00233995	-0.442489	0.000140687	-0.637064	3.97934e-09	-0.524107	3.80305e-06	-0.433417	0.000199173	-0.626104	8.74922e-09	-0.718983	3.45937e-12	-0.630914	6.2152e-09	-0.738323	4.50227e-13	-0.669116	3.28679e-10	-0.671495	2.6981e-10	-0.785715	1.29453e-15	-0.613084	2.14543e-08	-0.721149	2.77663e-12	-0.740075	3.71002e-13
APC	blue	7.56872	52.054	blue	blue	-0.665445	4.44129e-10	-0.559222	5.89634e-07	-0.332912	0.00518901	-0.667935	3.62271e-10	-0.554544	7.65282e-07	-0.641316	2.90682e-09	-0.632749	5.44663e-09	-0.309019	0.00977818	-0.232354	0.0547063	-0.492958	1.68349e-05	-0.324159	0.00658229	-0.333843	0.00505735	-0.587947	1.08559e-07	-0.554179	7.80847e-07	-0.414957	0.000392328	-0.590034	9.53862e-08	-0.66217	5.78919e-10	-0.666208	4.17336e-10	-0.630762	6.28348e-09	-0.473313	4.00316e-05	-0.66738	3.79143e-10	-0.64996	1.51175e-09
APC2	turquoise	9.8314	67.6156	lightyellow	lightyellow	0.55664	6.8124e-07	0.563453	4.6415e-07	0.636238	4.22751e-09	0.809614	3.73827e-17	0.704811	1.3885e-11	0.766401	1.65875e-14	0.730643	1.03315e-12	0.0663952	0.587789	0.0404991	0.741097	0.305597	0.0106643	0.255326	0.0342274	0.121761	0.318928	0.355303	0.00273672	0.433519	0.000198408	0.588634	1.0404e-07	0.57112	2.983e-07	0.559037	5.95804e-07	0.646878	1.91313e-09	0.659652	7.08149e-10	0.519346	4.82012e-06	0.546493	1.18764e-06	0.709743	8.64102e-12
APCDD1	NA	9.8888	68.0104	NA	skyblue	0.0041306	0.973129	-0.0657051	0.591684	-0.0253699	0.836071	0.227357	0.0602786	0.0210293	0.863823	0.129824	0.28769	0.041374	0.735707	-0.0252188	0.837034	-0.0671528	0.583526	-0.0164421	0.89333	-0.0814183	0.506011	-0.143157	0.240603	-0.121458	0.320146	-0.0850453	0.487185	0.20579	0.0898103	-0.0694087	0.570916	-0.1522	0.211864	-0.0763695	0.532828	-0.071913	0.557068	-0.168315	0.166827	0.00546491	0.964453	0.0681761	0.57779
APCDD1L	NA	6.84304	47.0631	NA	NA	0.0470551	0.701022	0.112434	0.357675	0.103678	0.396566	0.0185035	0.880049	0.0866604	0.478922	0.0579714	0.636108	0.0229982	0.851212	-0.0404258	0.74155	-0.220997	0.0680254	-0.218424	0.0713791	-0.176075	0.14784	-0.134358	0.271039	-0.110205	0.367346	-0.149608	0.219841	-0.161762	0.184208	-0.101321	0.407447	-0.0994655	0.416133	-0.127333	0.297117	-0.220995	0.0680278	-0.051085	0.676778	-0.0377125	0.758349	-0.0365662	0.76548
APCS	NA	6.78047	46.6328	NA	honeydew	-0.0695375	0.5702	-0.0754485	0.537794	-0.104846	0.391241	-0.206325	0.0889598	-0.133847	0.272885	-0.0617443	0.614263	-0.116899	0.338777	0.0572176	0.640511	0.127744	0.295546	0.121627	0.319466	0.143094	0.240812	0.111751	0.360619	-0.0152965	0.900723	0.0453234	0.711534	-0.107523	0.379188	-0.0687301	0.574696	0.00575565	0.962563	-0.143513	0.239424	-0.0858303	0.483159	-0.0210544	0.863662	-0.136291	0.264143	-0.0575641	0.638485
APEG1	NA	7.65743	52.6641	NA	lightcyan	0.0960971	0.432172	0.0353783	0.772891	0.254835	0.0345858	0.0865553	0.479457	0.301975	0.0116777	0.229291	0.0580695	0.130263	0.286048	-0.213282	0.0784765	-0.281802	0.0189854	-0.0915839	0.454201	-0.230251	0.0569975	-0.262784	0.0291491	-0.21324	0.078536	-0.0677973	0.57991	0.12824	0.29366	-0.101151	0.408239	-0.0795724	0.515735	-0.135207	0.267994	-0.0152235	0.901194	-0.12717	0.29774	-0.0470918	0.7008	-0.0407037	0.739836
APEH	lightyellow	10.5343	72.4501	lightyellow	lightyellow	0.484325	2.47952e-05	0.404736	0.000561764	0.443706	0.000134176	0.810056	3.48476e-17	0.547204	1.14298e-06	0.715216	5.04611e-12	0.567767	3.62418e-07	-0.0502873	0.681552	-0.179683	0.139584	0.0639806	0.601469	0.0791411	0.51802	-0.0632287	0.605757	0.141578	0.245882	0.113409	0.353493	0.38852	0.000970429	0.263166	0.0289068	0.27259	0.0234491	0.359086	0.00244512	0.382379	0.00118518	0.187812	0.122258	0.377698	0.00137677	0.542823	1.44563e-06
APEX1	turquoise	11.4064	78.4475	turquoise	turquoise	0.661883	5.92403e-10	0.635777	4.37214e-09	0.398921	0.0006856	0.674112	2.167e-10	0.612195	2.27766e-08	0.685085	8.43281e-11	0.7707	9.60686e-15	0.440667	0.000150976	0.425472	0.00026792	0.665958	4.25933e-10	0.564333	4.41446e-07	0.528165	3.09864e-06	0.754648	6.96979e-14	0.747808	1.5495e-13	0.530042	2.81615e-06	0.70829	9.9474e-12	0.723783	2.11919e-12	0.786918	1.0949e-15	0.772961	7.17454e-15	0.745577	1.99991e-13	0.7909	6.2404e-16	0.828332	1.61125e-18
APEX2	turquoise	8.20818	56.4519	turquoise	turquoise	0.576339	2.19342e-07	0.502779	1.06981e-05	0.327743	0.00597636	0.644226	2.33783e-09	0.539655	1.70984e-06	0.654195	1.089e-09	0.611035	2.46162e-08	0.322976	0.00679388	0.288974	0.016033	0.454213	8.84622e-05	0.447848	0.000114038	0.306343	0.0104653	0.633196	5.27348e-09	0.580499	1.71004e-07	0.555431	7.28597e-07	0.655596	9.75878e-10	0.606096	3.41506e-08	0.728515	1.29408e-12	0.716622	4.38601e-12	0.524672	3.69674e-06	0.585885	1.23256e-07	0.714979	5.16677e-12
APH1A	turquoise	10.0984	69.4522	turquoise	turquoise	0.69351	3.97197e-11	0.533851	2.31514e-06	0.450051	0.000104503	0.707149	1.11026e-11	0.645106	2.18793e-09	0.769352	1.14158e-14	0.724518	1.96416e-12	0.396095	0.000754328	0.414417	0.000399956	0.642945	2.57384e-09	0.584548	1.33763e-07	0.509112	7.92666e-06	0.586427	1.19218e-07	0.676259	1.80728e-10	0.695995	3.16555e-11	0.665961	4.2582e-10	0.585851	1.23511e-07	0.741722	3.08844e-13	0.773762	6.46392e-15	0.674632	2.07414e-10	0.641576	2.85099e-09	0.806191	6.39947e-17
APH1B	turquoise	8.00875	55.0803	turquoise	turquoise	0.610911	2.48218e-08	0.543397	1.40214e-06	0.38959	0.000936869	0.682204	1.08475e-10	0.586036	1.22115e-07	0.69384	3.8547e-11	0.663286	5.29099e-10	0.261817	0.0297694	0.256413	0.0334441	0.504482	9.87549e-06	0.385782	0.0010614	0.286026	0.017195	0.537433	1.92148e-06	0.641795	2.80471e-09	0.598912	5.44432e-08	0.695745	3.23889e-11	0.637133	3.95926e-09	0.71518	5.06447e-12	0.684203	9.11141e-11	0.533173	2.39778e-06	0.682244	1.08097e-10	0.705723	1.27293e-11
API5	NA	10.0681	69.2436	NA	white	-0.372273	0.00163333	-0.16497	0.175541	-0.338126	0.00448899	-0.300808	0.0120214	-0.433134	0.000201314	-0.466767	5.28105e-05	-0.408221	0.000497686	-0.151414	0.21426	-0.0304481	0.803857	-0.260095	0.0309017	-0.160899	0.18659	-0.211992	0.0803431	0.0161213	0.895399	-0.169699	0.163315	-0.299278	0.0124855	-0.217104	0.0731493	-0.112322	0.358155	-0.210961	0.0818586	-0.379841	0.00128586	-0.212372	0.0797893	-0.140691	0.248885	-0.21208	0.0802138
APIP	turquoise	9.03576	62.1436	turquoise	turquoise	0.60126	4.6806e-08	0.517073	5.39068e-06	0.0905249	0.459458	0.465096	5.66305e-05	0.394484	0.000796251	0.51873	4.96891e-06	0.554913	7.49784e-07	0.675749	1.88729e-10	0.601403	4.63746e-08	0.766093	1.7242e-14	0.744728	2.20227e-13	0.752964	8.50552e-14	0.783299	1.80646e-15	0.758582	4.34993e-14	0.457589	7.71562e-05	0.74132	3.23032e-13	0.630223	6.53063e-09	0.6261	8.7518e-09	0.695962	3.17503e-11	0.667882	3.63857e-10	0.717087	4.18676e-12	0.71152	7.26637e-12
APITD1	NA	7.5383	51.8448	NA	honeydew1	-0.378304	0.00135046	-0.438115	0.00016656	-0.359697	0.00240069	-0.511406	7.10011e-06	-0.457375	7.78306e-05	-0.474323	3.83366e-05	-0.444613	0.000129508	-0.102987	0.399737	0.0438984	0.720225	-0.137021	0.261567	-0.118048	0.33402	-0.0231493	0.850246	-0.345911	0.00359912	-0.265274	0.0276014	-0.294764	0.0139459	-0.341803	0.00404693	-0.341781	0.00404945	-0.467693	5.07978e-05	-0.419565	0.000332446	-0.366555	0.00194964	-0.289067	0.0159973	-0.421762	0.000306952
APLF	NA	6.83284	46.993	NA	salmon	0.155469	0.202095	0.140133	0.250787	0.104709	0.391861	0.247409	0.0404062	0.124959	0.306289	0.175107	0.150116	0.14589	0.231647	-0.168815	0.165552	0.0628567	0.607884	0.114951	0.346946	0.0279431	0.819711	0.0338927	0.782187	0.0179056	0.883898	0.201796	0.096358	0.298612	0.0126924	0.23787	0.0490506	0.157539	0.19608	0.17805	0.143277	0.307573	0.0101446	0.0272977	0.823807	0.251519	0.0370921	0.216725	0.0736644
APLN	NA	7.82714	53.8313	NA	skyblue	-0.0205839	0.86668	-0.259705	0.0311631	-0.0311497	0.799431	-0.120925	0.322288	-0.175495	0.149201	-0.061588	0.615161	-0.310074	0.00951824	0.125529	0.304069	-0.0103559	0.932696	-0.0451223	0.712758	0.0040561	0.973613	-0.143481	0.239527	-0.116409	0.340822	-0.0808868	0.508801	0.0142027	0.90779	-0.0917084	0.453585	-0.307599	0.0101378	-0.162844	0.18125	-0.10674	0.38269	-0.190969	0.115989	-0.255154	0.0343529	-0.189603	0.118671
APLNR	blue	9.23824	63.5361	blue	blue	-0.501883	1.11566e-05	-0.506018	9.18395e-06	-0.436394	0.000177889	-0.468455	4.91953e-05	-0.560941	5.35223e-07	-0.512853	6.62099e-06	-0.550122	9.75611e-07	-0.395381	0.000772638	-0.479243	3.09937e-05	-0.603532	4.03896e-08	-0.59313	7.85952e-08	-0.467924	5.03086e-05	-0.651573	1.33496e-09	-0.74296	2.6883e-13	-0.59406	7.41235e-08	-0.638698	3.52892e-09	-0.584788	1.31816e-07	-0.605572	3.53464e-08	-0.703644	1.55129e-11	-0.689022	5.95082e-11	-0.686945	7.15694e-11	-0.698714	2.46283e-11
APLP1	blue	10.684	73.4797	blue	blue	-0.708437	9.80707e-12	-0.621691	1.19131e-08	-0.458196	7.52691e-05	-0.722364	2.45211e-12	-0.691337	4.83519e-11	-0.729975	1.10916e-12	-0.769089	1.18045e-14	-0.432974	0.000202527	-0.407525	0.000509928	-0.68661	7.37254e-11	-0.561531	5.17676e-07	-0.523283	3.96331e-06	-0.683765	9.46787e-11	-0.721925	2.5651e-12	-0.602571	4.29953e-08	-0.707087	1.11693e-11	-0.673469	2.28736e-10	-0.744168	2.34623e-13	-0.817783	9.90816e-18	-0.722908	2.31914e-12	-0.761661	2.98878e-14	-0.839242	2.15272e-19
APLP2	blue	10	68.7753	blue	blue	-0.486675	2.23379e-05	-0.537236	1.94135e-06	-0.158066	0.19457	-0.517068	5.39189e-06	-0.424203	0.000280731	-0.435775	0.000182133	-0.535567	2.11796e-06	-0.340508	0.00419802	-0.361321	0.00228619	-0.554418	7.70633e-07	-0.367394	0.00190005	-0.331359	0.00541528	-0.612085	2.29443e-08	-0.600161	5.02465e-08	-0.444415	0.00013051	-0.64225	2.71115e-09	-0.6571	8.66955e-10	-0.650261	1.47719e-09	-0.724648	1.93799e-12	-0.483477	2.57428e-05	-0.678893	1.44356e-10	-0.602623	4.28493e-08
APM-1	blue	8.04327	55.3177	white	white	-0.570503	3.09225e-07	-0.394956	0.000783754	-0.389173	0.000949816	-0.501694	1.12554e-05	-0.618427	1.49217e-08	-0.653383	1.16016e-09	-0.606913	3.23637e-08	-0.277178	0.0211256	-0.243664	0.0436359	-0.455179	8.50786e-05	-0.418563	0.000344707	-0.400684	0.000645662	-0.387728	0.000995997	-0.489316	1.98476e-05	-0.595467	6.78159e-08	-0.4445	0.000130081	-0.446949	0.000118159	-0.609176	2.78625e-08	-0.60398	3.92276e-08	-0.525428	3.55883e-06	-0.438369	0.000164948	-0.61038	2.5718e-08
APOA1	NA	6.98644	48.0494	NA	honeydew1	-0.167456	0.169034	-0.124681	0.307376	-0.0708936	0.562686	-0.261744	0.0298164	-0.07738	0.527405	-0.19677	0.105121	-0.156868	0.198016	0.0156392	0.89851	-0.0727028	0.552734	-0.159598	0.190225	-0.108517	0.374774	-0.0240123	0.844731	-0.0455208	0.710333	-0.211806	0.0806144	-0.401763	0.000622279	-0.15527	0.202681	-0.118144	0.333625	-0.242549	0.0446381	-0.315647	0.0082424	-0.106403	0.384204	-0.0222604	0.855933	-0.217388	0.0727656
APOA1BP	turquoise	10.8401	74.5532	black	black	0.555111	7.41635e-07	0.560383	5.52354e-07	0.405569	0.000545804	0.786909	1.09623e-15	0.605041	3.65992e-08	0.819212	7.80078e-18	0.791052	6.10616e-16	0.219514	0.0699427	0.15873	0.192679	0.461991	6.44141e-05	0.426	0.000262755	0.324627	0.00650018	0.520028	4.66017e-06	0.57226	2.79041e-07	0.611784	2.34124e-08	0.666917	3.93826e-10	0.545336	1.26391e-06	0.710604	7.94653e-12	0.718747	3.543e-12	0.541814	1.52536e-06	0.706149	1.22203e-11	0.775607	5.07574e-15
APOA2	NA	6.79559	46.7368	NA	NA	0.0489686	0.689471	-0.144202	0.237149	0.0397292	0.745851	0.12505	0.305934	0.0532513	0.663877	0.0520627	0.670944	0.00746757	0.951441	-0.196641	0.105354	-0.0973445	0.426192	-0.155735	0.201315	-0.134402	0.270881	-0.261559	0.0299367	-0.130388	0.285581	-0.152526	0.210875	-0.037294	0.76095	-0.111593	0.361303	-0.101157	0.40821	-0.000698344	0.995456	-0.0762159	0.533654	-0.123278	0.312891	-0.00195644	0.987271	-0.0546249	0.655747
APOA4	NA	6.88112	47.325	NA	navajowhite2	0.0774361	0.527105	0.184855	0.128359	-0.042091	0.731298	0.077025	0.529307	0.0288425	0.814011	0.111019	0.363795	0.254493	0.0348381	0.201299	0.0971978	0.226595	0.0611671	0.247318	0.0404824	0.298511	0.0127238	0.264593	0.0280178	0.281206	0.0192503	0.319662	0.0074186	0.159799	0.18966	0.287646	0.0165479	0.221719	0.0671079	0.354952	0.00276526	0.179699	0.139547	0.322257	0.00692529	0.17041	0.161534	0.184101	0.129952
[truncated: 19,192 more rows]
[truncated: 136 more columns]

## Sheet: Legend
SUPPLEMENTARY TABLE 14 | kME DIFFERENTIAL COEXPRESSION (CASE 1)
Gene	Gene expression captured by the microarray.
ModSeed	Indicates whether the gene was originally part of the module prior to merging of modules.
MeanExpr	Mean expression of gene in all sections.
[truncated: 5 more rows]
