# Supplementary material for: Deconstructing Intratumoral Heterogeneity through Multiomic and Multiscale Analysis of Serial Sections
Source: Cancers (Basel). 2024 Jul 1;16(13):2429. doi: 10.3390/cancers16132429 (PMC11240479; doi:10.3390/cancers16132429)
Supplement: Supplementary file 1 [file cancers-16-02429-s001.zip › Table S19.xlsx]

## Sheet: Table S19
SUPPLEMENTARY TABLE 19 | CNV CALLS FOR ALL SERIAL TUMOR SECTIONS (CASE 2)
Source	Name	Chromosome	Start	Stop	Total Copy Number	Minor Copy Number	Major Copy Number	Section 1	Section 4	Section 5	Section 6	Section 9	Section 10	Section 11	Section 12	Section 13	Section 14	Section 15	Section 16	Section 18	Section 19	Section 20	Section 22	Section 23	Section 24	Section 26	Section 28	Section 30	Section 32	Section 34	Section 35	Section 36	Section 37	Section 38	Section 39	Section 42	Section 44	Section 45	Section 46	Section 47	Section 48	Section 50	Section 51	Section 54	Section 55	Section 56	Section 58	Section 61	Section 62
Amp-seq derived CNV	mean(ATRX,TP53)/2-IDH1 VAF (chr2q deletion)	2	208236227	8266074	1	0	1	NA	0.238329	0.263257	NA	0.216842	0.218262	0.201726	0.215427	0.190419	0.193795	NA	0.198525	0.20464	0.219936	0.187743	0.207165	0.187087	0.180553	0.199797	0.203089	0.157881	0.180003	0.159496	0.157599	0.149746	0.130424	0.156645	0.11402	0.108246	0.0874862	0.0597034	0.0409474	0.0788892	0.0494121	0.0446945	0.0159761	0.0297611	0.018873	0.0331848	0.0420781	0.0304031	0.0255727
CNVkit, RNA-seq	mean(ATRX,TP53)/2-IDH1 VAF (chr2q deletion)	2	94811046	241817413	1	0	1	0.319098	0.26332	0.271415	0.276363	0.217683	0.245087	0.18416	0.240774	0.242596	0.256141	0.248748	0.250054	0.25141	0.250216	0.232928	0.239743	0.273475	0.272703	0.25708	0.249383	0.204026	0.273313	0.25016	0.259826	0.267346	0.292265	0.255243	0.232592	0.242003	0.216279	0.222224	0.140039	0.187055	0.194346	0.147025	0.146893	0.142528	0.120702	0.134689	0.130674	0.129061	0.143766
CNVkit, RNA-seq	chr7 gain	7	192969	159144957	3	1	2	0.74367	0.73373	0.630304	0.590024	0.75519	0.656892	0.717838	0.63335	0.670902	0.629588	0.585132	0.712232	0.691708	0.704324	0.772028	0.67648	0.644524	0.658574	0.726912	0.756326	0.740277	0.640373	0.755248	0.725713	0.727864	0.697631	0.789784	0.798125	0.810495	0.767131	0.752072	0.825104	0.7853	0.732204	0.776335	0.753917	0.720565	0.798829	0.798206	0.810126	0.844468	0.788495
CNVkit, RNA-seq	chr8 gain	8	47736909	145056030	3	1	2	0.714305	0.726838	0.698028	0.691044	0.736371	0.70769	0.687042	0.710686	0.697476	0.70619	0.649144	0.696572	0.722317	0.714647	0.745108	0.719465	0.698395	0.699659	0.705358	0.741012	0.739198	0.725879	0.754254	0.764744	0.768775	0.727559	0.757106	0.764091	0.78198	0.749257	0.730703	0.737061	0.738811	0.72904	0.730702	0.721648	0.711934	0.73555	0.690106	0.7176	0.719633	0.694411
CNVkit, RNA-seq	chr9 gain	9	121038	138124624	3	1	2	0.75982	0.73699	0.690839	0.666026	0.705383	0.701503	0.668549	0.713416	0.689575	0.720618	0.663997	0.701434	0.7054	0.731197	0.72088	0.723448	0.706358	0.715417	0.70024	0.727477	0.697688	0.751877	0.739636	0.780054	0.788711	0.77108	0.761137	0.800954	0.790627	0.779138	0.797849	0.761101	0.768206	0.743201	0.76132	0.724856	0.760522	0.716964	0.691686	0.727324	0.746546	0.739764
CNVkit, RNA-seq	chr11q gain	11	57181747	134411918	3	1	2	0.10398	0.146753	0.115971	0.102099	0.134388	0.132643	0.116653	0.124137	0.122203	0.100704	0.0820616	0.100884	0.116709	0.121762	0.101218	0.122545	0.0962185	0.0942287	0.0799115	0.121055	0.137601	0.108992	0.133467	0.14428	0.135177	0.116306	0.132447	0.166466	0.159866	0.212959	0.215405	0.244775	0.234783	0.233177	0.264852	0.267249	0.264507	0.248919	0.241868	0.246502	0.239339	0.247996
CNVkit, RNA-seq	chr18p deletion	18	41955206	80247546	1	0	1	0.259735	0.199088	0.214538	0.235812	0.19385	0.205781	0.190224	0.220664	0.204187	0.263235	0.128588	0.174471	0.225766	0.248746	0.161816	0.20921	0.257744	0.263764	0.214398	0.186481	0.20157	0.209621	0.209228	0.226611	0.204757	0.277036	0.292877	0.249348	0.275517	0.216896	0.20047	0.166162	0.178332	0.179016	0.102434	0.111664	0.114869	0.159248	0.160899	0.0965657	0.151032	0.130055
Exome-seq, FACETS	chr2q deletion	2	98204464	224844864	1	0	1	NA	NA	NA	NA	NA	NA	NA	NA	NA	NA	NA	NA	NA	NA	NA	NA	NA	0.24825	NA	NA	NA	NA	NA	NA	NA	NA	NA	NA	NA	NA	NA	0	NA	NA	NA	NA	NA	NA	NA	NA	NA	NA
Exome-seq, FACETS	chr7 gain	7	19679	159026164	3	1	2	NA	NA	NA	NA	NA	NA	NA	NA	NA	NA	NA	NA	NA	NA	NA	NA	NA	0.612046	NA	NA	NA	NA	NA	NA	NA	NA	NA	NA	NA	NA	NA	0.767895	NA	NA	NA	NA	NA	NA	NA	NA	NA	NA
Exome-seq, FACETS	chr8 gain	8	11977	146289882	3	1	2	NA	NA	NA	NA	NA	NA	NA	NA	NA	NA	NA	NA	NA	NA	NA	NA	NA	0.69559	NA	NA	NA	NA	NA	NA	NA	NA	NA	NA	NA	NA	NA	0.707886	NA	NA	NA	NA	NA	NA	NA	NA	NA	NA
Exome-seq, FACETS	chr9 gain	9	12705	141124247	3	1	2	NA	NA	NA	NA	NA	NA	NA	NA	NA	NA	NA	NA	NA	NA	NA	NA	NA	0.719293	NA	NA	NA	NA	NA	NA	NA	NA	NA	NA	NA	NA	NA	0.727769	NA	NA	NA	NA	NA	NA	NA	NA	NA	NA
Exome-seq, FACETS	chr11q gain	11	55838392	134605703	3	1	2	NA	NA	NA	NA	NA	NA	NA	NA	NA	NA	NA	NA	NA	NA	NA	NA	NA	0	NA	NA	NA	NA	NA	NA	NA	NA	NA	NA	NA	NA	NA	0.288156	NA	NA	NA	NA	NA	NA	NA	NA	NA	NA
Exome-seq, FACETS	chr17 LOH	17	11743	21184404	2	0	2	NA	NA	NA	NA	NA	NA	NA	NA	NA	NA	NA	NA	NA	NA	NA	NA	NA	0.69559	NA	NA	NA	NA	NA	NA	NA	NA	NA	NA	NA	NA	NA	0.733077	NA	NA	NA	NA	NA	NA	NA	NA	NA	NA
Exome-seq, FACETS	chr18p deletion	18	12976	77927112	1	0	1	NA	NA	NA	NA	NA	NA	NA	NA	NA	NA	NA	NA	NA	NA	NA	NA	NA	0.24825	NA	NA	NA	NA	NA	NA	NA	NA	NA	NA	NA	NA	NA	0.141965	NA	NA	NA	NA	NA	NA	NA	NA	NA	NA
[truncated: 54 more columns]

## Sheet: Legend
SUPPLEMENTARY TABLE 19 | CNV CALLS FOR ALL SERIAL TUMOR SECTIONS (CASE 2)
Source	The data source and algorithm that were used to call the CNV
Name	Which chromosome and arm the CNV affected, as well as the type of CNV.
Chromosome	Which chromosome the CNV affected.
Start	The start position of the CNV, as called by data and algorithm (Hg38 assembly).
Stop	The stop position of the CNV, as called by data and algorithm (Hg38 assembly).
Total Copy Number	The total copy number called by the data source and algorithm.
Minor Copy Number	The minor copy number called by the data source and algorithm.
Major Copy Number	The major copy number called by the data source and algorithm.
Section 1...138	The frequency of the CNV in a given tumor section.
