# Supplementary material for: Deconstructing Intratumoral Heterogeneity through Multiomic and Multiscale Analysis of Serial Sections
Source: Cancers (Basel). 2024 Jul 1;16(13):2429. doi: 10.3390/cancers16132429 (PMC11240479; doi:10.3390/cancers16132429)
Supplement: Supplementary file 1 [file cancers-16-02429-s001.zip › Table S21.xlsx]

## Sheet: Table S21 | Section 29
SUPPLEMENTARY TABLE 21 | Single-nucleus amplicon sequencing by Mission Bio
Cell	TP53 rs121912656 genotype	TP53 rs1625895 genotype	IDH1 rs121913500 genotype
AAGACCTTGGTCGCAT-4	1/1	1/1	0/0
AAGAGACAAACTCACT-6	1/1	1/1	0/0
AAGAGACATGTACCTA-7	1/1	1/1	0/0
AAGCCTCCATTCGCCG-5	1/1	1/1	0/0
AAGCCTCCTGAGATAC-1	1/1	1/1	0/0
AAGCTCGAGCTTCAGT-4	1/1	1/1	0/0
AAGGAGGCCACGTAAG-4	1/1	1/1	0/0
AAGGAGGCGATGGAGC-5	1/1	1/1	0/0
AAGGTAGGAGGCTCAC-5	1/1	1/1	0/0
AAGGTAGGATAGTAAC-5	1/1	1/1	0/0
AAGGTAGGATTATCGA-1	1/1	1/1	0/0
AAGGTAGGATTCTAGG-2	1/1	1/1	0/0
AAGGTGCAACTACATG-4	1/1	1/1	0/0
AAGGTGCAGTTCGACA-2	1/1	1/1	0/0
AAGTACAAGTATGGCA-2	1/1	1/1	0/0
AAGTACAATCTGCTCA-8	1/1	1/1	0/0
AAGTCTATAAGGTGCA-4	1/1	1/1	0/0
AAGTCTATCCTGCATT-1	1/1	1/1	0/0
AATACTTCCCGAGTGT-4	1/1	1/1	0/0
AATACTTCTAAGATCA-5	1/1	1/1	0/0
AATAGTGTCGCTTAAC-5	1/1	1/1	0/0
AATAGTGTGCCATGTC-5	1/1	1/1	0/0
AATCCATTGATGACGG-5	1/1	1/1	0/0
AATCCATTGTGGTAGA-5	1/1	1/1	0/0
AATCGCAAGATTATTA-3	1/1	1/1	0/0
AATCGCAATCGCACAA-5	1/1	1/1	0/0
AATCTGCGTACGCGCA-7	1/1	1/1	0/0
AATCTTATCGAGAATT-2	1/1	1/1	0/0
AATGCCGTAATCTTAT-1	1/1	1/1	0/0
AATGCCGTGGCCACTG-6	1/1	1/1	0/0
AATGCCGTTGCTACTC-3	1/1	1/1	0/0
AATGGACGCCAGTCTT-2	1/1	1/1	0/0
AATGGACGCTATTCAG-5	1/1	1/1	0/0
AATGTTGCAGTTGAAT-6	1/1	1/1	0/0
AATGTTGCCCGGATAT-8	1/1	1/1	0/0
AATGTTGCCGCCATTC-3	1/1	1/1	0/0
AATGTTGCCGCGCTCT-3	1/1	1/1	0/0
AATTATCTAATGCCGT-8	1/1	1/1	0/0
AATTATCTCCTACTGG-4	1/1	1/1	0/0
AATTATCTCGTTGGCA-4	1/1	1/1	0/0
AATTGTTGGTCGTTAT-6	1/1	1/1	0/0
AATTGTTGTACGCGCA-3	1/1	1/1	0/0
AATTGTTGTTAGACAA-8	1/1	1/1	0/0
ACACCAGAAATCTTAT-6	1/1	1/1	0/0
ACACCAGATTAACGTT-7	1/1	1/1	0/0
ACACTTGTCGTGTAGT-5	1/1	1/1	0/0
ACACTTGTGCGGCAAG-5	1/1	1/1	0/0
ACAGCCATTCTAGAGA-3	1/1	1/1	0/0
ACAGGCTAATAGTTGA-4	1/1	1/1	0/0
ACAGGCTACAACACTG-6	1/1	1/1	0/0
ACAGGCTACCGGAGTG-2	1/1	1/1	0/0
ACAGGCTATGAGTATC-6	1/1	1/1	0/0
ACATATGACTGTCCTC-7	1/1	1/1	0/0
ACATCTACGTCCGAAT-3	1/1	1/1	0/0
ACATCTACTGCCGATC-8	1/1	1/1	0/0
ACATGCCGGCCTTGGT-3	1/1	1/1	0/0
ACCAATGTACCTGCAA-4	1/1	1/1	0/0
ACCAATGTAGGTACGG-5	1/1	1/1	0/0
ACCAATGTATGATAGC-8	1/1	1/1	0/0
ACCAATGTCGTTATCG-2	1/1	1/1	0/0
ACCACCAGACAGGCTA-5	1/1	1/1	0/0
ACCACGGAGAACTGCA-7	1/1	1/1	0/0
ACCAGAATAATCGCAA-6	1/1	1/1	0/0
ACCAGAATGATCCAAC-3	1/1	1/1	0/0
ACCGCATAGGTAAGGC-7	1/1	1/1	0/0
ACCGTCGGATACGTAC-5	1/1	1/1	0/0
ACCGTCGGGGTCGCAT-4	1/1	1/1	0/0
ACCTAACAGACAAGTG-4	1/1	1/1	0/0
ACCTAACATACGCCTT-8	1/1	1/1	0/0
ACCTATTGGTAGCCTA-4	1/1	1/1	0/0
ACCTGCAATCCAAGTT-3	1/1	1/1	0/0
ACGAACCTTTATGGTC-5	1/1	1/1	0/0
ACGAGAGGATCTTAGA-5	1/1	1/1	0/0
ACGAGAGGTAGAACCG-6	1/1	1/1	0/0
ACGAGGTACGTGAACC-5	1/1	1/1	0/0
ACGATGATAGAATAAT-3	1/1	1/1	0/0
ACGATGATATAAGTTG-4	1/1	1/1	0/0
ACGATGATTAGGAGAA-5	1/1	1/1	0/0
ACGCATGCACCACCAG-5	1/1	1/1	0/0
ACGCATGCAGCTTCAT-3	1/1	1/1	0/0
ACGCATGCCGAGAGCA-3	1/1	1/1	0/0
ACGGACGAAGACAACT-4	1/1	1/1	0/0
ACGGACGAAGGACCAA-6	1/1	1/1	0/0
ACGGCTGTGACTCCTC-6	1/1	1/1	0/0
ACGGCTGTGGTCTACT-3	1/1	1/1	0/0
ACGGCTGTTTCTTGAC-2	1/1	1/1	0/0
ACGGTTACACGGACGA-4	1/1	1/1	0/0
ACGTAGTCGCGAGTTC-5	1/1	1/1	0/0
ACGTCCTAAGGATCGT-6	1/1	1/1	0/0
ACGTCCTAGCTGGCGT-3	1/1	1/1	0/0
ACGTCCTATCTCTACA-6	1/1	1/1	0/0
ACGTTACCACGCCGCT-7	1/1	1/1	0/0
ACGTTACCGGCTACAA-5	1/1	1/1	0/0
ACGTTACCGTGAGCCG-6	1/1	1/1	0/0
ACGTTACCGTTAGATG-5	1/1	1/1	0/0
ACTACATGTGAATGAC-4	1/1	1/1	0/0
ACTATAGTCTATAATC-3	1/1	1/1	0/0
ACTATTCGTTCAATCT-5	1/1	1/1	0/0
ACTCCTAACGTTATCG-3	1/1	1/1	0/0
ACTCCTAAGCGAGCAA-4	1/1	1/1	0/0
ACTCGACCGATTAACC-2	1/1	1/1	0/0
ACTCGACCTGCGCTAA-4	1/1	1/1	0/0
ACTCTCCTCATGGCTG-1	1/1	1/1	0/0
ACTCTCCTGTATCTTC-6	1/1	1/1	0/0
ACTCTCCTTTAGGTTA-4	1/1	1/1	0/0
ACTCTGACCTCGGCGA-8	1/1	1/1	0/0
ACTCTGACGGACTAGA-4	1/1	1/1	0/0
ACTGAACTCTCAACGC-7	1/1	1/1	0/0
ACTGAACTCTCCAACA-7	1/1	1/1	0/0
ACTGAACTTAGTAGCC-6	1/1	1/1	0/0
ACTGCAACTATAGATT-2	1/1	1/1	0/0
ACTGCAACTTGTCAAG-3	1/1	1/1	0/0
ACTGGTGGTACACACC-7	0/0	0/1	0/0
ACTGTGTGATAATGTA-3	0/0	0/1	0/0
ACTGTGTGGCGCATTG-4	0/0	0/1	0/0
ACTGTGTGTCAACTCC-6	0/0	0/1	0/0
ACTTCGAGAACTCACT-2	0/0	0/1	0/0
ACTTCGAGGTAGAGGA-5	0/0	0/1	0/0
ACTTGTCACCTACACA-4	0/0	0/1	0/0
AGAACTTAAGTAGATA-2	0/0	0/1	0/0
AGAACTTACTGTGCCA-6	0/0	0/1	0/0
AGAAGTCTCCGCACTT-8	0/0	0/1	0/0
AGAATCCGGATTAACC-4	0/0	0/1	0/0
AGACAGTGACAGTGCT-6	0/0	0/1	0/0
AGACAGTGGATATTCA-5	0/0	0/1	0/0
AGACCTGGACTCAGTT-7	0/0	0/1	0/0
AGACCTGGGTCGTCCG-3	0/0	0/1	0/0
AGAGAGGTGTGACTTG-4	0/0	0/1	0/0
AGAGCTCCACGGACGA-2	0/0	0/1	0/0
AGAGCTCCGCTGGCGT-7	0/0	0/1	0/0
AGAGGTAGAACGTACC-8	0/0	0/1	0/0
AGAGGTAGTCGCTTCC-7	0/0	0/1	0/0
AGATACTAAATGCCGT-1	0/0	0/1	0/0
AGATACTAATACGTAC-7	0/0	0/1	0/0
AGATACTAGACCTGAC-3	0/0	0/1	0/0
AGATACTAGTGGTAGA-6	0/0	0/1	0/0
AGATGACAAACTTCCA-2	0/0	0/1	0/0
AGATGACAGCCTACCT-2	0/0	0/1	0/0
AGATGACAGTGTCAGC-3	0/0	0/1	0/0
AGATGACATGGTCGGC-7	0/0	0/1	0/0
AGATTAGCCTCCAACA-2	0/0	0/1	0/0
AGCACTGCACTTGCTC-5	0/0	0/1	0/0
AGCACTGCGAAGGCGA-3	0/0	0/1	0/0
AGCATATCTACGATTG-7	0/0	0/1	0/0
AGCATATCTATAGATT-5	0/0	0/1	0/0
AGCCAAGAAGTCCGTA-5	0/0	0/1	0/0
AGCCAAGACACGGTCC-7	0/0	0/1	0/0
AGCCAAGAGTCCGTTG-1	0/0	0/1	0/0
AGCCAAGAGTCGTCCG-3	0/0	0/1	0/0
AGCCAAGAGTTCGGTT-2	0/0	0/1	0/0
AGCCGCAGAAGGTGCA-3	0/0	0/1	0/0
AGCCGTCAAGCTTCAT-4	0/0	0/1	0/0
AGCCTACGTATATGAT-8	0/0	0/1	0/0
AGCGAATGATAAGTTG-1	0/0	0/1	0/0
AGCGAATGTCCAGCTC-6	0/0	0/1	0/0
AGCGATATACGGCTGT-4	0/0	0/1	0/0
AGCGATATGACATGCT-2	0/0	0/1	0/0
AGCGATATGTTGAGCC-6	0/0	0/1	0/0
AGCGGAACACTATAGT-3	0/0	0/1	0/0
AGCGTGTAAGCGAATG-5	0/0	0/1	0/0
AGCGTGTAGAACTCTT-4	0/0	0/1	0/0
AGCGTGTAGGTCCTAG-5	0/0	0/1	0/0
AGCGTGTATGAATGAC-5	0/0	0/1	0/0
AGCTGGTCTCCGCAGC-5	0/0	0/1	0/0
AGCTTCATATACGTAC-2	0/0	0/1	0/0
AGCTTCATCCACGATA-3	0/0	0/1	0/0
AGGACCAACCTACACA-3	0/0	0/1	0/0
AGGACCAAGACAGCAC-5	0/0	0/1	0/0
AGGACCAATCGTCTAA-4	0/0	0/1	0/0
AGGACGTCATAGTAAC-5	0/0	0/1	0/0
AGGACGTCCAATATAT-1	0/0	0/1	0/0
AGGACGTCTATTCGAA-6	0/0	0/1	0/0
AGGATCGTCAGTTCCT-5	0/0	0/1	0/0
AGGATCGTGGACTAGA-2	0/0	0/1	0/0
AGGCAGATAACTCACT-5	0/0	0/1	0/0
AGGCAGATGTCCGAAT-1	0/0	0/1	0/0
AGGCAGATTAACAGTT-4	0/0	0/1	0/0
AGGCCATGAACGTGAT-4	0/0	0/1	0/0
AGGCCATGCCATATCC-4	0/0	0/1	0/0
AGGCCATGCCTGACGC-6	0/0	0/1	0/0
AGGCCATGTAGAGTAC-3	0/0	0/1	0/0
AGGCCATGTGCATACT-5	0/0	0/1	0/0
AGGCGAGCAACAGAGC-3	0/0	0/1	0/0
AGGCGAGCATCAGCCA-8	0/0	0/1	0/0
AGGCGAGCATTGGATC-1	0/0	0/1	0/0
AGGCGAGCCAGCTATA-5	0/0	0/1	0/0
AGGCTCACGTGCAGAA-6	0/0	0/1	0/0
AGGTACGGGATCGTGA-8	0/0	0/1	0/0
AGGTACGGGATGTGGT-5	0/0	0/1	0/0
AGGTCAGTAGAATCCG-3	0/0	0/1	0/0
AGGTCAGTTAAGACGC-4	0/0	0/1	0/0
AGGTCAGTTGATCTGT-4	0/0	0/1	0/0
AGGTTGCTCTTAATGT-8	0/0	0/1	0/0
AGGTTGCTGAATTAAC-7	0/0	0/1	0/0
AGTAACTTAAGTAATT-3	0/0	0/1	0/0
AGTAACTTTACCTCTC-1	0/0	0/1	0/0
AGTACTATCTCATGAA-6	0/0	0/1	0/0
AGTACTATTTCTTGAC-6	0/0	0/1	0/0
AGTAGATAAATCCATT-1	0/0	0/1	0/0
AGTAGATAGCGGCGCA-3	0/0	0/1	0/0
AGTATGCACCAATCGC-6	0/0	0/1	0/0
AGTATGCAGCTCACGA-6	0/0	0/1	0/0
AGTCATCCAATTGTTG-4	0/0	0/1	0/0
AGTCATCCAGATGACA-1	0/0	0/1	0/0
AGTCCGTACCGTCCGT-6	0/0	0/1	0/0
AGTCCGTATGCGTAGA-5	0/0	0/1	0/0
AGTCCGTATGTAGTCG-5	0/0	0/1	0/0
AGTCTTGAGGTCTACT-4	0/0	0/1	0/0
AGTGACCGAGCATATC-1	0/0	0/1	0/0
AGTGACCGCCGATGCG-4	0/0	0/1	0/0
AGTGACCGGCGGTTCT-4	0/0	0/1	0/0
AGTGACCGTTCGAATA-8	0/0	0/1	0/0
AGTGAGTCTCGCCGTA-4	0/0	0/1	0/0
AGTGCAGGGGATAACG-1	0/0	0/1	0/0
AGTGCAGGGTGACTTG-5	0/0	0/1	0/0
AGTGCAGGTTATTACA-6	0/0	0/1	0/0
AGTGTCAACCATATCC-2	0/0	0/1	0/0
AGTTCGCCCCTCTGTA-2	0/0	0/1	0/0
AGTTCGCCGCATGAGA-1	0/0	0/1	0/0
AGTTCGCCGTACTACG-8	0/0	0/1	0/0
AGTTGAATACCACCAG-6	0/0	0/1	0/0
AGTTGAATATCCACAA-5	0/0	0/1	0/0
ATAACTGTAATTAAGG-3	0/0	0/1	0/0
ATAACTGTCAAGATTC-5	0/0	0/1	0/0
ATAACTGTCGTGCTTA-3	0/0	0/1	0/0
ATACACGCCGACGCGT-4	0/0	0/1	0/0
ATACCGATAGTTGAAT-7	0/0	0/1	0/0
ATACCGATTCTAGAGA-4	0/0	0/1	0/0
ATACCGATTCTAGTAT-1	0/0	0/1	0/0
ATACCGATTCTGCTCA-4	0/0	0/1	0/0
ATAGCGCGACCTCAGG-7	0/0	0/1	0/0
ATAGCGCGTGCTATGA-7	0/0	0/1	0/0
ATAGTAACCACGGTCC-7	0/0	0/1	0/0
ATAGTAACTTGCAATT-5	0/0	0/1	0/0
ATAGTCTGCCTGCATT-4	0/0	0/1	0/0
ATAGTCTGCGGCGAAT-5	0/0	0/1	0/0
ATAGTTGAAACTTCCA-8	0/0	0/1	0/0
ATAGTTGAGAGTCGAC-5	0/0	0/1	0/0
ATATAAGTTCCGCAGC-6	0/0	0/1	0/0
ATATTCCTTCAACCAA-6	0/0	0/1	0/0
ATCAGCCATGTTGCAA-4	0/0	0/1	0/0
ATCATTGGCAGTTCCT-8	0/0	0/1	0/0
ATCATTGGGAGAGTCT-8	0/0	0/1	0/0
ATCATTGGTCCAAGTT-2	0/0	0/1	0/0
ATCCGGTACCTACTGG-1	0/0	0/1	0/0
ATCGCGTCCACTGCCG-8	0/0	0/1	0/0
ATCTACCGGTTAGATG-2	0/0	0/1	0/0
ATCTTAGATTAATGCG-7	0/0	0/1	0/0
ATGACATACACAACCT-6	0/0	0/1	0/0
ATGACCGGAGGTGTCC-5	0/0	0/1	0/0
ATGACCGGCCATATCC-3	0/0	0/1	0/0
ATGACCGGGAACGGAG-7	0/0	0/1	0/0
ATGATAGCCACGGTCC-3	0/0	0/1	0/0
ATGATAGCGAAGGTTG-7	0/0	0/1	0/0
ATGCAGCCCCAATCGC-5	0/0	0/1	0/0
ATGCTACACGAGCCAA-2	0/0	0/1	0/0
ATGCTTAGAGATACTA-8	0/0	0/1	0/0
ATGCTTAGCCTAGGTC-6	0/0	0/1	0/0
ATGCTTAGCGGAGAGA-5	0/0	0/1	0/0
ATGGACAGTTGATTAA-2	0/0	0/1	0/0
ATGGACAGTTGCATCA-6	0/0	0/1	0/0
ATGGAGTTACAGCGGC-4	0/0	0/1	0/0
ATGGAGTTCTACACCT-8	0/0	0/1	0/0
ATGGCACTGCCACGCG-6	0/0	0/1	0/0
ATGGCACTTAGCGGTG-6	0/0	0/1	0/0
ATGGCACTTGCATACT-3	0/0	0/1	0/0
ATGGCACTTGTCTGAG-6	0/0	0/1	0/0
ATGTATTATTGGCCGA-5	0/0	0/1	0/0
ATGTGCGCAATAGTGT-2	0/0	0/1	0/0
ATGTGCGCAGCACTGC-2	0/0	0/1	0/0
ATGTGCGCGTCCGAAT-6	0/0	0/1	0/0
ATGTGCGCGTGTCAGC-3	0/0	0/1	0/0
ATGTTGAAGTAGAGGA-6	0/0	0/1	0/0
ATGTTGAATAAGATCA-3	0/0	0/1	0/0
ATTAATCACAGTGTTC-7	0/0	0/1	0/0
ATTACGAACGGTAACT-5	0/0	0/1	0/0
ATTATCGAGTAGGAAG-5	0/0	0/1	0/0
ATTCAGGAAACAACTC-5	0/0	0/1	0/0
ATTCAGGAATTCAGGA-6	0/0	0/1	0/0
ATTCCTGCGAATTCCG-1	0/0	0/1	0/0
ATTCGCCGCGCCGAGG-6	0/0	0/1	0/0
ATTCGCCGGTAATGGC-7	0/0	0/1	0/0
ATTCTAGGATACCGAT-6	0/0	0/1	0/0
ATTCTAGGCATGTTCT-8	0/0	0/1	0/0
ATTCTAGGGATGCGTA-2	0/0	0/1	0/0
ATTCTAGGTACCAAGC-5	0/0	0/1	0/0
ATTGACTAGCCGGCAG-5	0/0	0/1	0/0
ATTGGATCCGAGCCAA-5	0/0	0/1	0/0
ATTGGATCCTTGACAT-1	0/0	0/1	0/0
ATTGGTCTCTTCAGAC-7	0/0	0/1	0/0
CAACACTGGCGCCATC-4	0/0	0/1	0/0
CAACACTGGCTCCGCC-4	0/0	0/1	0/0
CAACCTGCCACCGTGT-2	0/0	0/1	0/0
CAACCTGCTATGAAGA-7	0/0	0/1	0/0
CAACCTGCTTACATAG-1	0/0	0/1	0/0
CAACGGTCGCTGGCGT-3	0/0	0/1	0/0
CAAGATTCATTAATCA-3	0/0	0/1	0/0
CAAGGCCTATAGTCTG-2	0/0	0/1	0/0
CAAGGCCTGAGAAGGT-6	0/0	0/1	0/0
CAAGGCCTGGAATTGT-4	0/0	0/1	0/0
CAAGGCCTTTCACGAG-1	0/0	0/1	0/0
CAAGTGCGGTGGTAGA-6	0/0	0/1	0/0
CAAGTTAAGAGTCGAC-7	0/0	0/1	0/0
CAAGTTAAGGCGCATC-6	0/0	0/1	0/0
CAAGTTAATAGCGGTG-4	0/0	0/1	0/0
CAATATATTATGCAAG-6	0/0	0/1	0/0
CAATCCACTGTAATAA-1	0/0	0/1	0/0
CAATGAGCGTGTTGCC-5	0/0	0/1	0/0
CAATTATTGCTAGGCT-1	0/0	0/1	0/0
CACAACCTATACACGC-1	0/0	0/1	0/0
CACAAGACCCTTCTAT-7	0/0	0/1	0/0
CACCAATTCGCTGTGC-3	0/0	0/1	0/0
CACCATCGGATTCGCG-8	0/0	0/1	0/0
CACCGTGTGCCTCTGA-8	0/0	0/1	0/0
CACCGTGTGTCGTTAT-3	0/0	0/1	0/0
CACGAGTACTAGCCGC-2	0/0	0/1	0/0
CACGGTCCATATTCCT-3	0/0	0/1	0/0
CACGGTCCGAATTAAC-2	0/0	0/1	0/0
CACGTAAGAACTGTGA-4	0/0	0/1	0/0
CACGTAAGGATGTGGT-1	0/0	0/1	0/0
CACGTCGTAATCTGCG-6	0/0	0/1	0/0
CACGTCGTCTAAGTGC-7	0/0	0/1	0/0
CACGTCGTCTCAACGC-7	0/0	0/1	0/0
CACGTCGTGGCGTCTT-2	0/0	0/1	0/0
CACTCGGTTGTAGTCG-7	0/0	0/1	0/0
CACTGCCGATTGACTA-6	0/0	0/1	0/0
CACTGCCGTACCAAGC-7	0/0	0/1	0/0
CACTTGCCCACTCGGT-3	0/0	0/1	0/0
CACTTGCCCAGTTGTG-5	0/0	0/1	0/0
CAGAGATGGTGCTTGC-6	0/0	0/1	0/0
CAGATTATATCAGCCA-4	0/0	0/1	0/0
CAGCAACCACGGCTGT-6	0/0	0/1	0/0
CAGCAACCATAAGTTG-3	0/0	0/1	0/0
CAGCAACCCTTAACCG-7	0/0	0/1	0/0
CAGCAACCTCTGCCTC-2	0/0	0/1	0/0
CAGCAACCTTGAGTGG-3	0/0	0/1	0/0
CAGCGCAGAGGTTGCT-7	0/0	0/1	0/0
CAGGCAATCAGTGGAA-3	0/0	0/1	0/0
CAGGCGCCAGCGATAT-3	0/0	0/1	0/0
CAGGCGCCGCGCAAGT-6	0/0	0/1	0/0
CAGGCGCCTCGCACAA-7	0/0	0/1	0/0
CAGTATGGGTAGCCTA-2	0/0	0/1	0/0
CAGTGGAACCGACGAA-2	0/0	0/1	0/0
CAGTGGAACGTTAGTT-2	0/0	0/1	0/0
CAGTGGAATGCTACTC-6	0/0	0/1	0/0
CAGTGTTCATCCTTCT-7	0/0	0/1	0/0
CAGTTCCTACACCAGA-3	0/0	0/1	0/0
CAGTTCCTCCTCTGTA-7	0/0	0/1	0/0
CAGTTCCTTTACATAG-3	0/0	0/1	0/0
CAGTTGTGTCCACTTA-8	0/0	0/1	0/0
CATACGTTGACCGCTA-3	0/0	0/1	0/0
CATAGTTAGCCTAATC-8	0/0	0/1	0/0
CATATGGAAGATTAGC-6	0/0	0/1	0/0
CATCTAGCAGCGAATG-3	0/0	0/1	0/0
CATCTAGCCTTCGTCC-5	0/0	0/1	0/0
CATCTAGCGTTATCCT-4	0/0	0/1	0/0
CATGGCTGACGGCTGT-6	0/0	0/1	0/0
CATGGCTGGATGCTAT-6	0/0	0/1	0/0
CATGGCTGTTACATAG-4	0/0	0/1	0/0
CATGTCACACCGTCGG-5	0/0	0/1	0/0
CATGTCACAGGACCAA-7	0/0	0/1	0/0
CATTACTCAATAGTGT-1	0/0	0/1	0/0
CATTACTCCTCTTCTA-7	0/0	0/1	0/0
CATTAGAGACAGTGCT-2	0/0	0/1	0/0
CATTAGAGGTAAGGAT-5	0/0	0/1	0/0
CATTCATAGAGGAGCG-4	0/0	0/1	0/0
CATTGCGTGCTGTACC-5	0/0	0/1	0/0
CATTGCGTGTTCTCAA-6	0/0	0/1	0/0
CCAACATCCGCTTAAC-8	0/0	0/1	0/0
CCAACATCCTCGCACC-3	0/0	0/1	0/0
CCAACATCTAAGACGC-7	0/0	0/1	0/0
CCAACATCTATATGAT-4	0/0	0/1	0/0
CCAAGCATATTGACTA-2	0/0	0/1	0/0
CCAAGCATGAAGGTTG-5	0/0	0/1	0/0
CCAATTCTGTTGATAG-7	0/0	0/1	0/0
CCACATGGGTTAGTAA-2	0/0	0/1	0/0
CCACATGGTCACATCT-7	0/0	0/1	0/0
CCACCGACACTTCGAG-5	0/0	0/1	0/0
CCACGATACCGTGGCC-5	0/0	0/1	0/0
CCACGATAGAAGATGT-8	0/0	0/1	0/0
CCACGATAGCCTCTGA-5	0/0	0/1	0/0
CCACGATATCAACCAA-5	0/0	0/1	0/0
CCAGTAGAATTATCGA-3	0/0	0/1	0/0
CCAGTAGATTCAATCT-5	0/0	0/1	0/0
CCAGTCTTATCCTTCT-5	0/0	0/1	0/0
CCAGTCTTCTGTCGAT-2	0/0	0/1	0/0
CCATAGGTCTTATATC-3	0/0	0/1	0/0
CCATTGTCAAGAGACA-2	0/0	0/1	0/0
CCATTGTCGCATTGAA-8	0/0	0/1	0/0
CCGACCTGATAAGTTG-3	0/0	0/1	0/0
CCGACCTGCATGTCAC-5	0/0	0/1	0/0
CCGACCTGGGCGATGC-7	0/0	0/1	0/0
CCGACGAATCAATTGA-2	0/0	0/1	0/0
CCGCACTTGCGCATTG-6	0/0	0/1	0/0
CCGCACTTGTGCAGAA-6	0/0	0/1	0/0
CCGCCTGACAACAGGA-1	0/0	0/1	0/0
CCGCCTGACATGTTCT-1	0/0	0/1	0/0
CCGCGTACACTATAGT-2	0/0	0/1	0/0
CCGCTAGGCCGCACTT-3	0/0	0/1	0/0
CCGCTAGGGGCAGGAG-2	0/0	0/1	0/0
CCGCTAGGTATGAAGA-4	0/0	0/1	0/0
CCGGCCACACATCATT-4	0/0	0/1	0/0
CCGGCCACACGAACCT-3	0/0	0/1	0/0
CCGTCCGTACGGCTGT-4	0/0	0/1	0/0
CCGTCCGTCGGCTTCT-5	0/0	0/1	0/0
CCGTCCGTGGTGGCTA-4	0/0	0/1	0/0
CCGTCCGTGTAACACA-5	0/0	0/1	0/0
CCGTGGCCAACAACTC-6	0/0	0/1	0/0
CCGTGGCCGTCCGTTG-5	0/0	0/1	0/0
CCTACACAAGCACTGC-5	0/0	0/1	0/0
CCTACTGGGCAGAGTT-2	0/0	0/1	0/0
CCTAGGTCCGTAGCGG-7	0/0	0/1	0/0
CCTCCAAGACCACGGA-4	0/0	0/1	0/0
CCTCCAAGCGCTGTGC-8	0/0	0/1	0/0
CCTCGAGTAGCTTCAT-1	0/0	0/1	0/0
CCTCTGTAAAGTCTAT-2	0/0	0/1	0/0
CCTCTGTAACTGAACT-5	0/0	0/1	0/0
CCTCTGTATAGTAGCC-4	0/0	0/1	0/0
CCTGACGCAGAAGTCT-1	0/0	0/1	0/0
CCTGACGCTGGAGCTG-1	0/0	0/1	0/0
CCTGCATTTCCGTCAA-8	0/0	0/1	0/0
CCTGTCCGGTCACCAA-1	0/0	0/1	0/0
CCTTAAGAGTAACACA-3	0/0	0/1	0/0
CGACCTATGTACATCC-2	0/0	0/1	0/0
CGACTGTTAACTGTGA-5	0/0	0/1	0/0
CGACTGTTCCATAGGT-5	0/0	0/1	0/0
CGACTGTTGCTGTTGA-3	0/0	0/1	0/0
CGAGAGCACCTTCTAT-3	0/0	0/1	0/0
CGAGCCAACTGATACT-5	0/0	0/1	0/0
CGAGTTGCCAAGTTAA-4	0/0	0/1	0/0
CGATCCTTAACCAGCT-8	0/0	0/1	0/0
CGATCCTTAATTAAGG-8	0/0	0/1	0/0
CGATGTAAGGCCAACC-6	0/0	0/1	0/0
CGATGTAAGTATGGCA-4	0/0	0/1	0/0
CGCAGCAAGCAACCGT-4	0/0	0/1	0/0
CGCCAGGTAATCGCAA-8	0/0	0/1	0/0
CGCCAGGTCAAGATTC-8	0/0	0/1	0/0
CGCCAGGTGCAGAAGG-6	0/0	0/1	0/0
CGCCATTCAGGTTGCT-4	0/0	0/1	0/0
CGCCATTCCACCATCG-2	0/0	0/1	0/0
CGCCGAGGGCCTGGTA-8	0/0	0/1	0/0
CGCCGAGGGGATAACG-8	0/0	0/1	0/0
CGCCTCGCATGACATA-6	0/0	0/1	0/0
CGCCTCGCCGCGACAC-5	0/0	0/1	0/0
CGCCTGCAACGATGAT-5	0/0	0/1	0/0
CGCCTGCACGGCGAAT-3	0/0	0/1	0/0
CGCCTGCATAGAACCG-5	0/0	0/1	0/0
CGCGACACGCTGGCGT-4	0/0	0/1	0/0
CGCGCGAGTTGGCCGA-5	0/0	0/1	0/0
CGCGCTCTAGTCTTGA-2	0/0	0/1	0/0
CGCGCTCTGCCGGCAG-3	0/0	0/1	0/0
CGCGCTCTGTGTCGTA-4	0/0	0/1	0/0
CGCTAATAAATCTTAT-4	0/0	0/1	0/0
CGCTAATAACTCTGAC-8	0/0	0/1	0/0
CGCTAATAATTCTAGG-1	0/0	0/1	0/0
CGCTAATACTACATTA-5	0/0	0/1	0/0
CGCTAATATATAGCAG-4	0/0	0/1	0/0
CGCTCTTGGCATGAGA-8	0/0	0/1	0/0
CGCTGTGCATAATGTA-6	0/0	0/1	0/0
CGCTTAACACTCCTAA-8	0/0	0/1	0/0
CGCTTAACAGATGACA-3	0/0	0/1	0/0
CGGAACTCCTATAGCG-7	0/0	0/1	0/0
CGGAACTCGGCCTTAA-1	0/0	0/1	0/0
CGGAAGAGCGCTAATA-5	0/0	0/1	0/0
CGGAAGAGTCCAACGG-6	0/0	0/1	0/0
CGGAAGAGTCGGTATA-6	0/0	0/1	0/0
CGGAAGAGTGTACCTA-4	0/0	0/1	0/0
CGGACACCCTTGACAT-5	0/0	0/1	0/0
CGGAGAGACACTGCCG-7	0/0	0/1	0/0
CGGAGAGAGCTGTACC-7	0/0	0/1	0/0
CGGCGAATAAGCCTCC-3	0/0	0/1	0/0
CGGCGAATGAAGTTCC-6	0/0	0/1	0/0
CGGCGAATGCCTCTGA-6	0/0	0/1	0/0
CGGCGAATTGAGATAC-5	0/0	0/1	0/0
CGGTAACTAGTCCGTA-6	0/0	0/1	0/0
CGGTAACTTAGTAGCC-7	0/0	0/1	0/0
CGGTAACTTGGCAACG-3	0/0	0/1	0/0
CGGTAACTTTACTGAA-6	0/0	0/1	0/0
CGGTCTCAATTACGAA-4	0/0	0/1	0/0
CGGTTCAAACTATTCG-4	0/0	0/1	0/0
CGGTTCAAGCGGCAAG-3	0/0	0/1	0/0
CGTAGCGGAAGTAATT-1	0/0	0/1	0/0
CGTAGCGGTTACATAG-5	0/0	0/1	0/0
CGTATCATACTGTGTG-2	0/0	0/1	0/0
CGTATCATCACCATCG-8	0/0	0/1	0/0
CGTATCATTGTACAGT-2	0/0	0/1	0/0
CGTATCATTTGTCTCC-6	0/0	0/1	0/0
CGTATTCCGAGGAGCG-2	0/0	0/1	0/0
CGTGAACCAAGCCTCC-4	0/0	0/1	0/0
CGTGAACCCAAGATTC-1	0/0	0/1	0/0
CGTGAACCCATAGTTA-2	0/0	0/1	0/0
CGTGCTTAAGAACTTA-5	0/0	0/1	0/0
CGTGGAAGATAGTCTG-7	0/0	0/1	0/0
CGTGTAGTAGAGGTAG-4	0/0	0/1	0/0
CGTGTAGTGCAGAGTT-7	0/0	0/1	0/0
CGTTAGTTGGTCCTAG-6	0/0	0/1	0/0
CGTTAGTTTATCTATG-4	0/0	0/1	0/0
CGTTAGTTTCGCACAA-2	0/0	0/1	0/0
CGTTATCGAGCCTACG-4	0/0	0/1	0/0
CGTTCAGCAAGGTGCA-7	0/0	0/1	0/0
CGTTCAGCACTACATG-8	0/0	0/1	0/0
CGTTCAGCAGCGATAT-2	0/0	0/1	0/0
CGTTCAGCATGCTACA-4	0/0	0/1	0/0
CGTTCAGCCGGTCTCA-4	0/0	0/1	0/0
CGTTCAGCGGTATAAG-5	0/0	0/1	0/0
CGTTGGCAGTGACTTG-8	0/0	0/1	0/0
CTAATAGGCACTGCCG-7	0/0	0/1	0/0
CTACGCAAGCGACAGA-5	0/0	0/1	0/0
CTACTAATCCGCGTAC-5	0/0	0/1	0/0
CTACTCTCAATTATCT-1	0/0	0/1	0/0
CTACTCTCTGCTATGA-5	0/0	0/1	0/0
CTAGCCGCCGCCTCGC-1	0/0	0/1	0/0
CTAGGTATCAACGGTC-7	0/0	0/1	0/0
CTAGGTATGCCATCAT-5	0/0	0/1	0/0
CTAGGTATGGTATGTT-3	0/0	0/1	0/0
CTATAGCGACTTCGAG-2	0/0	0/1	0/0
CTATAGCGGGACCGAA-2	0/0	0/1	0/0
CTATTCAGGTGATCTC-4	0/0	0/1	0/0
CTCAGTCGGATTGTAC-7	0/0	0/1	0/0
CTCATGAAGAGAGTCT-2	0/0	0/1	0/0
CTCCAACAATGATAGC-6	0/0	0/1	0/0
CTCCAACAGTTAGCGC-6	0/0	0/1	0/0
CTCCTTACCTGATACT-3	0/0	0/1	0/0
CTCGAGCTCTCCTTAC-7	0/0	0/1	0/0
CTCGAGCTGCGCCATC-2	0/0	0/1	0/0
CTCGCACCCCTATTAA-3	0/0	0/1	0/0
CTCGCACCTGGAGCTG-2	0/0	0/1	0/0
CTCGGCGAACTTGTCA-6	0/0	0/1	0/0
CTCTCATTTCACACTC-2	0/0	0/1	0/0
CTCTTCTATTAACGTT-6	0/0	0/1	0/0
CTGCACGGGCCGGCAG-5	0/0	0/1	0/0
CTGCCAACAATTATCT-7	0/0	0/1	0/0
CTGCCAACTGTACAGT-8	0/0	0/1	0/0
CTGCGACGCCGATGCG-7	0/0	0/1	0/0
CTGGTTGTACCGGCCT-8	0/0	0/1	0/0
CTGGTTGTCTCTTCTA-3	0/0	0/1	0/0
CTGTCCTCAACTGGAG-3	0/0	0/1	0/0
CTGTGCCATACGCCTT-3	0/0	0/1	0/0
CTGTGCCATTGCCTGT-1	0/0	0/1	0/0
CTTAAGTAGTTCTCAA-2	0/0	0/1	0/0
CTTAGCTTAAGACCTT-1	0/0	0/1	0/0
CTTAGCTTACATGCCG-6	0/0	0/1	0/0
CTTAGCTTTTAATGCG-5	0/0	0/1	0/0
CTTATATCCTAAGTGC-1	0/0	0/1	0/0
CTTCGTCCCGATCGGA-5	0/0	0/1	0/0
CTTCTGCTTACACTAT-6	0/0	0/1	0/0
CTTGAATGGATCGTGA-3	0/0	0/1	0/0
CTTGAATGGTCCATGA-4	0/0	0/1	0/0
CTTGACATCTCAACGC-5	0/0	0/1	0/0
CTTGCTACCCTCCAAG-6	0/0	0/1	0/0
CTTGTGGCAGGCGAGC-5	0/0	0/1	0/0
CTTGTGGCTGGATCCA-3	0/0	0/1	0/0
GAACAATCGTTACGTC-5	0/0	0/1	0/0
GAACCAGTATGTGCGC-4	0/0	0/1	0/0
GAACCAGTCAATTATT-3	0/0	0/1	0/0
GAACGGAGGTTGAGCC-1	0/0	0/1	0/0
GAACTCTTACTCAGTT-4	0/0	0/1	0/0
GAACTCTTGCGCGTCA-1	0/0	0/1	0/0
GAACTGCAGGCGATGC-3	0/0	0/1	0/0
GAAGATGTACGAACCT-8	0/0	0/1	0/0
GAAGTATAGTCTAGAT-4	0/0	0/1	0/0
GAAGTTCCCGCGACAC-5	0/0	0/1	0/0
GAATCTCACAACAGGA-7	0/0	0/1	0/0
GAATCTCAGTCGTCCG-3	0/0	0/1	0/0
GAATCTCAGTTACGTC-3	0/0	0/1	0/0
GAATTAACACGCCGCT-7	0/0	0/1	0/0
GAATTCCGCAAGGCCT-4	0/0	0/1	0/0
GAATTCCGGGTACTGA-4	0/0	0/1	0/0
GAATTCCGGTAACACA-6	0/0	0/1	0/0
GACACTGGATATTCCT-4	0/0	0/1	0/0
GACACTGGCAGCAACC-6	0/0	0/1	0/0
GACAGCACATACCGAT-6	0/0	0/1	0/0
GACAGCACCCTATTAA-2	0/0	0/1	0/0
GACAGCACTCAGTTAG-3	0/0	0/1	0/0
GACATCGAACTCCTAA-4	0/0	0/1	0/0
GACATGCTACGCCGCT-1	0/0	0/1	0/0
GACATGCTGAACTCTT-5	0/0	0/1	0/0
GACCGCTAAACGCCAA-2	0/0	0/1	0/0
GACCTAGGACGAACCT-2	0/0	0/1	0/0
GACCTAGGACGGTTAC-6	0/0	0/1	0/0
GACCTGACCCAATTCT-3	0/0	0/1	0/0
GACCTGACCCTAGGTC-3	0/0	0/1	0/0
GACTAGGCATTCTAGG-5	0/0	0/1	0/0
GACTAGGCCGCCATTC-4	0/0	0/1	0/0
GACTAGGCGATTAACC-7	0/0	0/1	0/0
GACTAGGCTAGCGGTG-1	0/0	0/1	0/0
GACTCAAGAAGTAATT-4	0/0	0/1	0/0
GACTCAAGGGCTACAA-6	0/0	0/1	0/0
GACTCCTCCCTTAAGA-4	0/0	0/1	0/0
GAGAAGGTAATGCCGT-4	0/0	0/1	0/0
GAGAAGGTCCGGATAT-6	0/0	0/1	0/0
GAGCACGCATGTGCGC-6	0/0	0/1	0/0
GAGCACGCGTGTCAGC-7	0/0	0/1	0/0
GAGGAGCGAGAGGTAG-2	0/0	0/1	0/0
GAGGAGCGCATCCTTG-4	0/0	0/1	0/0
GAGGATACAGACCTGG-1	0/0	0/1	0/0
GAGGTCAAGCGCCATC-8	0/0	0/1	0/0
GAGGTCAAGTGTCAGC-7	0/0	0/1	0/0
GAGGTCAATCCGTCAA-6	0/0	0/1	0/0
GAGTCCGAAACGTGAT-7	0/0	0/1	0/0
GAGTCCGAGCGGCAAG-4	0/0	0/1	0/0
GAGTCGACCTGGTTGT-5	0/0	0/1	0/0
GAGTCGACGAATTCCG-3	0/0	0/1	0/0
GATACACTAATTAAGG-5	0/0	0/1	0/0
GATACCTGAGCTTCAT-4	0/0	0/1	0/0
GATACCTGAGTCATCC-1	0/0	0/1	0/0
GATACCTGGAGTCCGA-5	0/0	0/1	0/0
GATATTCATAATTGGC-7	0/0	0/1	0/0
GATATTCATAGCATTC-2	0/0	0/1	0/0
GATCACCTCAGTGGAA-1	0/0	0/1	0/0
GATCCAACCCAAGCAT-1	0/0	0/1	0/0
GATCGTGAGGCGCATC-6	0/0	0/1	0/0
GATGAATTAGCCTACG-4	0/0	0/1	0/0
GATGAATTGGTAATTG-6	0/0	0/1	0/0
GATGAATTGGTTCTCT-7	0/0	0/1	0/0
GATGACGGAGGTTGCT-7	0/0	0/1	0/0
GATGCGTAAGGTTATA-3	0/0	0/1	0/0
GATGCGTACATAGTTA-7	0/0	0/1	0/0
GATGCGTAGACGACAT-5	0/0	0/1	0/0
GATGGAGCATGCTTAG-5	0/0	0/1	0/0
GATGGAGCCTCCAACA-6	0/0	0/1	0/0
GATGTGGTCTTGTGGC-3	0/0	0/1	0/0
GATGTGGTGCTTATGG-7	0/0	0/1	0/0
GATTAACCATAGTCTG-1	0/0	0/1	0/0
GATTAACCCTTCGTCC-6	0/0	0/1	0/0
GATTAACCTCAGTTAG-1	0/0	0/1	0/0
GATTATTACCTGACGC-1	0/0	0/1	0/0
GATTATTACGACCTAT-8	0/0	0/1	0/0
GATTATTAGTTAGATG-6	0/0	0/1	0/0
GATTATTATCTCTGGT-5	0/0	0/1	0/0
GATTCGCGCGTGGAAG-3	0/0	0/1	0/0
GATTGTACTACCTTGA-7	0/0	0/1	0/0
GCAACCGTACTCCTAA-6	0/0	0/1	0/0
GCAACCGTCATTAGAG-1	0/0	0/1	0/0
GCACAGGCATGTTGAA-8	0/0	0/1	0/0
GCACCTCGGGAATTGT-3	0/0	0/1	0/0
GCACGCTGTCTCGTTC-3	0/0	0/1	0/0
GCAGAAGGATCCTGGC-6	0/0	0/1	0/0
GCAGAGTTCCGAATTA-4	0/0	0/1	0/0
GCAGTAATATCTACCG-5	0/0	0/1	0/0
GCAGTAATCTCTTCTA-2	0/0	0/1	0/0
GCAGTAATCTTAATGT-5	0/0	0/1	0/0
GCAGTAATGCTTCAGT-6	0/0	0/1	0/0
GCATGAGATTCTTGAC-8	0/0	0/1	0/0
GCATGTAGAAGCTCGA-1	0/0	0/1	0/0
GCATGTAGCTACACCT-4	0/0	0/1	0/0
GCATGTAGCTCATGAA-3	0/0	0/1	0/0
GCATTATGACGTCCTA-5	0/0	0/1	0/0
GCATTATGGACGACAT-4	0/0	0/1	0/0
GCATTGAATGCATACT-1	0/0	0/1	0/0
GCCAATAATGCATACT-2	0/0	0/1	0/0
GCCACGCGAACAACTC-7	0/0	0/1	0/0
GCCATCATTTAGACAA-2	0/0	0/1	0/0
GCCATGTCCAGTTCCT-7	0/0	0/1	0/0
GCCGCGATAAGCTCGA-4	0/0	0/1	0/0
GCCGCGATGTTCCTTA-3	0/0	0/1	0/0
GCCGGCAGCGACTGTT-6	0/0	0/1	0/0
GCCTACCTGCGCGTCA-7	0/0	0/1	0/0
GCCTACCTTGTACCTA-6	0/0	0/1	0/0
GCCTCTGAGCACCTCG-5	0/0	0/1	0/0
GCCTCTGATAACCGCC-7	0/0	0/1	0/0
GCCTGGTAATAGTCTG-1	0/0	0/1	0/0
GCCTTGGTCGTATCAT-5	0/0	0/1	0/0
GCGAAGCCGGTCTCTC-5	0/0	0/1	0/0
GCGACAGACCAATTCT-8	0/0	0/1	0/0
GCGACAGAGCGCAAGT-4	0/0	0/1	0/0
GCGAGCAACCAATCGC-7	0/0	0/1	0/0
GCGAGTTCGGCAGTTA-4	0/0	0/1	0/0
GCGCAAGTAATCGCAA-4	0/0	0/1	0/0
GCGCAAGTCTGTGCCA-4	0/0	0/1	0/0
GCGCAAGTGAGCACGC-3	0/0	0/1	0/0
GCGCCTATCGATCGGA-6	0/0	0/1	0/0
GCGCCTATCGGCGCTA-5	0/0	0/1	0/0
GCGCGTCATCCGCAGC-7	0/0	0/1	0/0
GCGCTGGAATTCAGGA-8	0/0	0/1	0/0
GCGCTGGAGAACTGCA-8	0/0	0/1	0/0
GCGCTGGAGCATTGAA-5	0/0	0/1	0/0
GCGCTGGAGGTCATGT-4	0/0	0/1	0/0
GCGCTGGATATTCGAA-2	0/0	0/1	0/0
GCGGCAAGAGGCCATG-7	0/0	0/1	0/0
GCGGCAAGTCCACTTA-5	0/0	0/1	0/0
GCGGCGCACCGCGTAC-2	0/0	0/1	0/0
GCGGCGCACGCGGACA-7	0/0	0/1	0/0
GCGGTCGCAAGTGAAC-6	0/0	0/1	0/0
GCGGTCGCAGAGGCGC-4	0/0	0/1	0/0
GCGGTCGCCCATTGTC-6	0/0	0/1	0/0
GCGGTTCTACAGCGGC-6	0/0	0/1	0/0
GCGGTTCTATTCTAGG-3	0/0	0/1	0/0
GCGTGAATAAGGTGCA-4	0/0	0/1	0/0
GCGTGAATTACCTCTC-5	0/0	0/1	0/0
GCGTGAATTGAGATAC-4	0/0	0/1	0/0
GCTAACTCAATGCCGT-5	0/0	0/1	0/0
GCTAACTCACGTAGTC-4	0/0	0/1	0/0
GCTAACTCCAACCTGC-3	0/0	0/1	0/0
GCTATCGGGGCTCTAC-4	0/0	0/1	0/0
GCTATCGGTACAACAA-8	0/0	0/1	0/0
GCTCACGAACCTGCAA-3	0/0	0/1	0/0
GCTCACGACTGCCAAC-1	0/0	0/1	0/0
GCTCACGAGTATCAAT-6	0/0	0/1	0/0
GCTCACGATAAGCACT-3	0/0	0/1	0/0
GCTCCGCCCCGGCCAC-2	0/0	0/1	0/0
GCTCCGCCGAGCGGCC-2	0/0	0/1	0/0
GCTCGGAACTCCAACA-1	0/0	0/1	0/0
GCTCGGAAGTGGAATC-5	0/0	0/1	0/0
GCTGGCGTACGCCGCT-5	0/0	0/1	0/0
GCTGTTGACAATGAGC-8	0/0	0/1	0/0
GCTGTTGAGTTAGTAA-2	0/0	0/1	0/0
GCTGTTGATACGATTG-7	0/0	0/1	0/0
GCTTAGCATACATTCG-2	0/0	0/1	0/0
GCTTATGGAGGACGTC-1	0/0	0/1	0/0
GCTTATGGGAATTAAC-2	0/0	0/1	0/0
GCTTCAGTGTGTCAGC-7	0/0	0/1	0/0
GCTTCCAAAAGACCTT-4	0/0	0/1	0/0
GCTTCCAAAGATTAGC-6	0/0	0/1	0/0
GCTTCCAAGCTAACTC-3	0/0	0/1	0/0
GGAACAGCATAACTGT-7	0/0	0/1	0/0
GGAACGCTACGACTCA-7	0/0	0/1	0/0
GGAACGCTATTGGATC-7	0/0	0/1	0/0
GGAACGCTGAATGCAT-4	0/0	0/1	0/0
GGAACGCTGAATTAAC-6	0/0	0/1	0/0
GGAAGCTCACGGACGA-1	0/0	0/1	0/0
GGAAGCTCGCTTATGG-7	0/0	0/1	0/0
GGAAGCTCGTAGCCTA-8	0/0	0/1	0/0
GGAATTGTAGATGACA-7	0/0	0/1	0/0
GGAATTGTGCGGTCGC-5	0/0	0/1	0/0
GGACCGAAGGCTCTAC-7	0/0	0/1	0/0
GGACCGAAGGTGGCTA-8	0/0	0/1	0/0
GGACGATTCTCCAGTG-3	0/0	0/1	0/0
GGACGTGCGATGTGGT-7	0/0	0/1	0/0
GGAGACCTACCGTTCA-1	0/0	0/1	0/0
GGAGACCTGTCGTCCG-7	0/0	0/1	0/0
GGAGACCTTGGAGCTG-5	0/0	0/1	0/0
GGAGATTAAGTGCAGG-4	0/0	0/1	0/0
GGAGGACCCTCAGTCG-6	0/0	0/1	0/0
GGATAACGGGCTCGTT-8	0/0	0/1	0/0
GGATACGCCTACTAAT-4	0/0	0/1	0/0
GGATACGCGACCTAGG-7	0/0	0/1	0/0
GGATACGCGGTCATGT-2	0/0	0/1	0/0
GGATACGCGGTCGCAT-3	0/0	0/1	0/0
GGATACGCGTATGGCA-6	0/0	0/1	0/0
GGATACGCTCTCGCGG-3	0/0	0/1	0/0
GGATGGACCCGCACTT-4	0/0	0/1	0/0
GGATGGACCGACGCGT-3	0/0	0/1	0/0
GGATGGACGAGGTCAA-3	0/0	0/1	0/0
GGCAGGAGTGCCGGAT-5	0/0	0/1	0/0
GGCAGTTAAAGCCTCC-3	0/0	0/1	0/0
GGCAGTTAACAGCCAT-3	0/0	0/1	0/0
GGCAGTTATACCTTGA-1	0/0	0/1	0/0
GGCCAACCGGTGTTAC-4	0/0	0/1	0/0
GGCCACTGACATCTAC-4	0/0	0/1	0/0
GGCCACTGATCTTAGA-7	0/0	0/1	0/0
GGCCACTGGGATACGC-6	0/0	0/1	0/0
GGCCACTGTCTGCTCA-3	0/0	0/1	0/0
GGCCTTAAGACTCCTC-2	0/0	0/1	0/0
GGCCTTAAGCTCACGA-6	0/0	0/1	0/0
GGCCTTAATCGTAAGC-2	0/0	0/1	0/0
GGCGTCTTAGCCTACG-5	0/0	0/1	0/0
GGCTACAAATTCGCCG-7	0/0	0/1	0/0
GGCTACAATGAGCGTA-2	0/0	0/1	0/0
GGCTACAATTGCGCAC-6	0/0	0/1	0/0
GGCTCGTTGGTCTCTC-8	0/0	0/1	0/0
GGCTCTACAAGTCTAT-3	0/0	0/1	0/0
GGCTCTACCACAAGAC-6	0/0	0/1	0/0
GGCTCTACTATGAGCT-6	0/0	0/1	0/0
GGCTCTACTCCGGTGA-3	0/0	0/1	0/0
GGCTCTACTTGCTGTC-8	0/0	0/1	0/0
GGCTGCGGAGTCCGTA-4	0/0	0/1	0/0
GGCTGCGGGTCCGAAT-6	0/0	0/1	0/0
GGCTGCGGTAACAGTT-8	0/0	0/1	0/0
GGTAAGGCGCTTCAGT-7	0/0	0/1	0/0
GGTACTGAACTCTCCT-7	0/0	0/1	0/0
GGTACTGAAGATGACA-5	0/0	0/1	0/0
GGTACTGATGGCGTAA-5	0/0	0/1	0/0
GGTATAAGCAAGGCCT-6	0/0	0/1	0/0
GGTATGTTATGGAGTT-2	0/0	0/1	0/0
GGTATGTTGAACGGAG-7	0/0	0/1	0/0
GGTCAATAACCTGCAA-3	0/0	0/1	0/0
GGTCAATAGTATCCGG-6	0/0	0/1	0/0
GGTCATGTTCGTAAGC-6	0/0	0/1	0/0
GGTCCTAGCCTAAGAT-3	0/0	0/1	0/0
GGTCCTAGGATACACT-5	0/0	0/1	0/0
GGTCGCATTTGCGCAC-3	0/0	0/1	0/0
GGTCTACTTGCTACTC-3	0/0	0/1	0/0
GGTCTCTCATCCACAA-2	0/0	0/1	0/0
GGTCTCTCCCTGACGC-1	0/0	0/1	0/0
GGTGCACAGGATAACG-4	0/0	0/1	0/0
GGTGGCTAACTTGTCA-2	0/0	0/1	0/0
GGTGTGCGGTGCCGCG-5	0/0	0/1	0/0
GGTGTGCGTCGTCTAA-4	0/0	0/1	0/0
GGTTCTCTATCTACCG-4	0/0	0/1	0/0
GGTTGATCGACTCAAG-8	0/0	0/1	0/0
GGTTGATCTATGCAAG-7	0/0	0/1	0/0
GGTTGATCTGGCGTAA-5	0/0	0/1	0/0
GTAACACAGCCGCGAT-1	0/0	0/1	0/0
GTAACACAGTGTCAGC-4	0/0	0/1	0/0
GTAAGGATCTAGCCGC-7	0/0	0/1	0/0
GTAATGGCCCTCCAAG-5	0/0	0/1	0/0
GTACATCCGCGCGTCA-8	0/0	0/1	0/0
GTAGAGGAGGCTACAA-7	0/0	0/1	0/0
GTAGCCTATCTGCCTC-3	0/0	0/1	0/0
GTAGCGACCACGGTCC-7	0/0	0/1	0/0
GTAGCGACCGTTATCG-6	0/0	0/1	0/0
GTATCAATCCGATGCG-4	0/0	0/1	0/0
GTATCCGGAGATTAGC-6	0/0	0/1	0/0
GTATCCGGGGTACTGA-2	0/0	0/1	0/0
GTATCCGGTTATACTG-3	0/0	0/1	0/0
GTATCTTCACTGAACT-2	0/0	0/1	0/0
GTATCTTCTATGAGCT-1	0/0	0/1	0/0
GTATCTTCTCTATCAC-8	0/0	0/1	0/0
GTATCTTCTGAGATAC-7	0/0	0/1	0/0
GTCAACTTGCGACAGA-4	0/0	0/1	0/0
GTCAACTTTAGCATTC-6	0/0	0/1	0/0
GTCAACTTTTGCAATT-3	0/0	0/1	0/0
GTCACCAAACGCTCTG-2	0/0	0/1	0/0
GTCACCAAGTGTCGTA-3	0/0	0/1	0/0
GTCAGTGTTGCCGGAT-7	0/0	0/1	0/0
GTCATACCCGCACCGT-8	0/0	0/1	0/0
GTCATACCCTACATTA-3	0/0	0/1	0/0
GTCCATGACAATGAGC-3	0/0	0/1	0/0
GTCCATGATCTCGCGG-8	0/0	0/1	0/0
GTCCGAATTCGTAAGC-4	0/0	0/1	0/0
GTCGCAGTCCATTGTC-5	0/0	0/1	0/0
GTCGTCCGAGGACCAA-4	0/0	0/1	0/0
GTCGTTATAGTTGAAT-7	0/0	0/1	0/0
GTCGTTATCTCATGAA-8	0/0	0/1	0/0
GTCGTTATTGTACCTA-2	0/0	0/1	0/0
GTCGTTATTGTCCACC-3	0/0	0/1	0/0
GTCGTTATTTATGGTC-2	0/0	0/1	0/0
GTCTAGATGACATCGA-7	0/0	0/1	0/0
GTCTAGATTGGCGTAA-8	0/0	0/1	0/0
GTCTGTCCCTGTAGGA-5	0/0	0/1	0/0
GTGACTTGCATTGCGT-3	0/0	0/1	0/0
GTGAGCCGAGAATAAT-5	0/0	0/1	0/0
GTGAGCCGCATGGCTG-7	0/0	0/1	0/0
GTGAGCCGCGCACCGT-2	0/0	0/1	0/0
GTGAGCCGGGTATAAG-5	0/0	0/1	0/0
GTGATCTCCTACACCT-4	0/0	0/1	0/0
GTGATCTCCTCAACGC-4	0/0	0/1	0/0
GTGATCTCTATAGGCA-5	0/0	0/1	0/0
GTGCAGAATCTGACAG-4	0/0	0/1	0/0
GTGCGCGAACATCTAC-5	0/0	0/1	0/0
GTGCTTGCGTCAGTGT-3	0/0	0/1	0/0
GTGCTTGCGTGAATAT-4	0/0	0/1	0/0
GTGGAATCAGATTGAG-4	0/0	0/1	0/0
GTGGTAGACCGTGGCC-4	0/0	0/1	0/0
GTGTACACGTGGAATC-2	0/0	0/1	0/0
GTGTCAGCTTGCGCAC-2	0/0	0/1	0/0
GTGTCGTACACCATCG-8	0/0	0/1	0/0
GTGTGGAGGGTGTTAC-3	0/0	0/1	0/0
GTGTTATTCAAGTTAA-2	0/0	0/1	0/0
GTGTTATTCTGTCCTC-3	0/0	0/1	0/0
GTGTTGCCAGGTCAGT-2	0/0	0/1	0/0
GTTACGTCCACCAATT-7	0/0	0/1	0/0
GTTACGTCCCTCCAAG-2	0/0	0/1	0/0
GTTACGTCTTGGTACC-3	0/0	0/1	0/0
GTTATCCTAGAACTTA-7	0/0	0/1	0/0
GTTATCCTATGACCGG-7	0/0	0/1	0/0
GTTCCTTAAGTAACTT-2	0/0	0/1	0/0
GTTCCTTAATGGCACT-7	0/0	0/1	0/0
GTTCCTTAGGTCTCTC-2	0/0	0/1	0/0
GTTCGACAAACAACTC-4	0/0	0/1	0/0
GTTGAGCCAGGATCGT-7	0/0	0/1	0/0
GTTGAGCCCGTGAACC-3	0/0	0/1	0/0
GTTGATAGGAAGATGT-5	0/0	0/1	0/0
GTTGATAGTAGAGCGA-1	0/0	0/1	0/0
TAACAGTTCAAGGCCT-5	0/0	0/1	0/0
TAACCGCCACTGTGTG-1	0/0	0/1	0/0
TAAGATCAATAGTCTG-1	0/0	0/1	0/0
TAAGATCACCGCCTGA-3	0/0	0/1	0/0
TAAGCACTAGCTTCAT-3	0/0	0/1	0/0
TAAGCACTCGAACTCG-1	0/0	0/1	0/0
TAAGCACTCTCCAACA-7	0/0	0/1	0/0
TAAGCACTGAGGTCAA-3	0/0	0/1	0/0
TAATCAGAAACGCCAA-6	0/0	0/1	0/0
TAATCAGAATTGACTA-2	0/0	0/1	0/0
TAATCAGACCAATTCT-7	0/0	0/1	0/0
TAATCAGAGCTAGGCT-6	0/0	0/1	0/0
TAATGTCCGTGTCAGC-3	0/0	0/1	0/0
TAATTCAAATGATAGC-4	0/0	0/1	0/0
TAATTGGCCTTATATC-3	0/0	0/1	0/0
TAATTGGCTCGTTGTT-7	0/0	0/1	0/0
TACAACAAACGAGGTA-8	0/0	0/1	0/0
TACAACAAGCATGTAG-4	0/0	0/1	0/0
TACAACAATAACAGTT-4	0/0	0/1	0/0
TACAACAATATAGCAG-3	0/0	0/1	0/0
TACACACCAACAGAGC-5	0/0	0/1	0/0
TACACACCTACCTTGA-6	0/0	0/1	0/0
TACACACCTCGTGTCT-5	0/0	0/1	0/0
TACACTATATTCATTG-6	0/0	0/1	0/0
TACACTATCGGAGAGA-6	0/0	0/1	0/0
TACACTATCTGATACT-1	0/0	0/1	0/0
TACACTATTAACAGTT-1	0/0	0/1	0/0
TACATTCGATCGTATT-2	0/0	0/1	0/0
TACATTCGTAAGGAAC-6	0/0	0/1	0/0
TACCAAGCACAGATCG-3	0/0	0/1	0/0
TACCTCTCATGGCACT-4	0/0	0/1	0/0
TACCTTGATCGGTATA-8	0/0	0/1	0/0
TACGCCTTGGTGCACA-3	0/0	0/1	0/0
TACGCGCAAGTCTTGA-3	0/0	0/1	0/0
TACGCGCACCATAGGT-7	0/0	0/1	0/0
TACGCGCAGAAGATGT-1	0/0	0/1	0/0
TACTTATAGAACCAGT-6	0/0	0/1	0/0
TACTTATATCGTTGTT-3	0/0	0/1	0/0
TAGAACCGAAGTGAAC-5	0/0	0/1	0/0
TAGAACCGGGATAACG-3	0/0	0/1	0/0
TAGAGTACAGATGACA-5	0/0	0/1	0/0
TAGAGTACATGTGCGC-7	0/0	0/1	0/0
TAGAGTACGATTGCCA-3	0/0	0/1	0/0
TAGCGCCTAGTTGAAT-2	0/0	0/1	0/0
TAGCGGTGGAAGTATA-5	0/0	0/1	0/0
TAGCGGTGGCATGTAG-5	0/0	0/1	0/0
TAGCGGTGTCTCTACA-2	0/0	0/1	0/0
TAGGAGAAAACGCCAA-5	0/0	0/1	0/0
TAGGAGAACAGTGTTC-6	0/0	0/1	0/0
TAGTAGCCTGCGTTCC-1	0/0	0/1	0/0
TAGTTAATGTACTACG-6	0/0	0/1	0/0
TATAGATTGATTGCCA-2	0/0	0/1	0/0
TATAGCAGGAAGTTCC-4	0/0	0/1	0/0
TATAGGCAGGATACGC-8	0/0	0/1	0/0
TATATGATGCGGCGCA-1	0/0	0/1	0/0
TATCACTACGACGGCG-4	0/0	0/1	0/0
TATCACTACGTGAACC-8	0/0	0/1	0/0
TATCCTCTACTATTCG-2	0/0	0/1	0/0
TATCCTCTGAATCTCA-2	0/0	0/1	0/0
TATCGGACAGGACCAA-5	0/0	0/1	0/0
TATCGGACGTAATGGC-5	0/0	0/1	0/0
TATCGGACGTGTTATT-1	0/0	0/1	0/0
TATCTATGACCAGAAT-5	0/0	0/1	0/0
TATCTATGAGATACTA-4	0/0	0/1	0/0
TATCTATGATAGTAAC-6	0/0	0/1	0/0
TATCTATGTCTATCAC-4	0/0	0/1	0/0
TATGAGCTACCTATTG-2	0/0	0/1	0/0
TATGAGCTCAAGTTAA-1	0/0	0/1	0/0
TATGAGCTGAATGCAT-8	0/0	0/1	0/0
TATGCAAGGTTAGCGC-8	0/0	0/1	0/0
TATGCAAGTTCGCCAC-7	0/0	0/1	0/0
TATTCCGCAGGTGTCC-8	0/0	0/1	0/0
TATTCCGCGATTGCCA-7	0/0	0/1	0/0
TCAACCAAATAATGTA-6	0/0	0/1	0/0
TCAACTCCAGTAACTT-7	0/0	0/1	0/0
TCAACTCCATGCAGCC-1	0/0	0/1	0/0
TCAAGAAGCAGATTAT-6	0/0	0/1	0/0
TCAAGAAGCGCTCTTG-8	0/0	0/1	0/0
TCAAGAAGGAATCTCA-2	0/0	0/1	0/0
TCACACTCCCAATTCT-4	0/0	0/1	0/0
TCACATCTGATGAATT-3	0/0	0/1	0/0
TCAGCCGGCAGATTAT-1	0/0	0/1	0/0
TCAGCCGGGCCTAATC-6	0/0	0/1	0/0
TCAGGACAAAGTCTAT-4	0/0	0/1	0/0
TCAGGACATACGCGCA-3	0/0	0/1	0/0
TCATCGATTCTAGAGA-6	0/0	0/1	0/0
TCATGCACGATGTGGT-4	0/0	0/1	0/0
TCCAACGGTATAGATT-8	0/0	0/1	0/0
TCCAAGTTCCATGACT-3	0/0	0/1	0/0
TCCACTTACCTACTGG-3	0/0	0/1	0/0
TCCGAACGAGGCAGAT-5	0/0	0/1	0/0
TCCGAACGGTGAGCCG-3	0/0	0/1	0/0
TCCGAGACGTATCCGG-3	0/0	0/1	0/0
TCCGAGACGTCACCAA-8	0/0	0/1	0/0
TCCGCAGCCCTTCTAT-2	0/0	0/1	0/0
TCCGCAGCGTATCCGG-5	0/0	0/1	0/0
TCCGTCAACTATAGCG-1	0/0	0/1	0/0
TCCGTCAAGCATGAGA-2	0/0	0/1	0/0
TCCTCGCCCTTAATGT-4	0/0	0/1	0/0
TCGCACAAATTAATCA-5	0/0	0/1	0/0
TCGCCGTAAGTTGAAT-8	0/0	0/1	0/0
TCGCTTCCACTACATG-8	0/0	0/1	0/0
TCGCTTCCAGCCTACG-3	0/0	0/1	0/0
TCGGTATACATATGGA-3	0/0	0/1	0/0
TCGGTATAGTCTTCGC-5	0/0	0/1	0/0
TCGTCTAAATTGGATC-8	0/0	0/1	0/0
TCGTCTAACTAGCCGC-5	0/0	0/1	0/0
TCGTGTCTCCGCACTT-1	0/0	0/1	0/0
TCGTTCGAACAGCGGC-4	0/0	0/1	0/0
TCGTTCGAAGACAGTG-7	0/0	0/1	0/0
TCGTTCGACTTCTGCT-1	0/0	0/1	0/0
TCGTTGTTGCGGTTCT-4	0/0	0/1	0/0
TCGTTGTTGTAGCCTA-4	0/0	0/1	0/0
TCTAGAGAACCAATGT-5	0/0	0/1	0/0
TCTAGAGAACCACCAG-7	0/0	0/1	0/0
TCTAGAGAAGTGTCAA-6	0/0	0/1	0/0
TCTAGAGACATGTCAC-6	0/0	0/1	0/0
TCTAGAGACGCCTCGC-2	0/0	0/1	0/0
TCTAGTATAGTAGGAC-5	0/0	0/1	0/0
TCTATCACCGATCGGA-3	0/0	0/1	0/0
TCTATCACCTTGTGGC-6	0/0	0/1	0/0
TCTATCACTGATCTGT-6	0/0	0/1	0/0
TCTCGCGGCTCCTTAC-7	0/0	0/1	0/0
TCTCGCGGGAGGATAC-1	0/0	0/1	0/0
TCTCGCGGGGTCGCAT-5	0/0	0/1	0/0
TCTCGTTCATCGTATT-7	0/0	0/1	0/0
TCTCGTTCCCGGCCAC-1	0/0	0/1	0/0
TCTCTACAACTTGCTC-5	0/0	0/1	0/0
TCTCTGGTAACTGGAG-7	0/0	0/1	0/0
TCTCTGGTACTGGTGG-7	0/0	0/1	0/0
TCTGACAGCCTCCAAG-2	0/0	0/1	0/0
TCTGACAGGAACTCTT-1	0/0	0/1	0/0
TCTGACAGGGTATAAG-4	0/0	0/1	0/0
TCTGACAGTTGCAATT-2	0/0	0/1	0/0
TCTGAGTACCAGTAGA-3	0/0	0/1	0/0
TCTGAGTAGCGGCAAG-3	0/0	0/1	0/0
TCTTCTTGGTGGTAGA-6	0/0	0/1	0/0
TCTTCTTGTACCAAGC-6	0/0	0/1	0/0
TGAATGACGAGATGAG-4	0/0	0/1	0/0
TGAATGACGTCGTCCG-6	0/0	0/1	0/0
TGAGATACGGTCTCTC-7	0/0	0/1	0/0
TGAGCGTAATTCAGGA-4	0/0	0/1	0/0
TGAGCGTAGTACATCC-2	0/0	0/1	0/0
TGAGGCTTAATTGTTG-6	0/0	0/1	0/0
TGATAGAAGAAGATGT-5	0/0	0/1	0/0
TGATAGAAGTGATCTC-2	0/0	0/1	0/0
TGCCACCTACGGACGA-3	0/0	0/1	0/0
TGCCACCTACGTCCTA-5	0/0	0/1	0/0
TGCCACCTATTATCGA-5	0/0	0/1	0/0
TGCCACCTGCGCCTAT-6	0/0	0/1	0/0
TGCCACCTGGAATTGT-1	0/0	0/1	0/0
TGCCACCTGTGTACAC-6	0/0	0/1	0/0
TGCCACCTTATGAAGA-5	0/0	0/1	0/0
TGCCGATCGATGAATT-7	0/0	0/1	0/0
TGCCGGATCGACTGTT-7	0/0	0/1	0/0
TGCCGGATGCCATGTC-7	0/0	0/1	0/0
TGCGTTCCAAGCCTCC-1	0/0	0/1	0/0
TGCTACTCATGGCACT-1	0/0	0/1	0/0
TGCTACTCTTCTACGT-3	0/0	0/1	0/0
TGGAAGTATGCAAGCC-6	0/0	0/1	0/0
TGGAGCTGAGCCGCAG-6	0/0	0/1	0/0
TGGAGCTGCAGCAACC-1	0/0	0/1	0/0
TGGAGCTGTTCTAACC-1	0/0	0/1	0/0
TGGATCCAAACAACTC-5	0/0	0/1	0/0
TGGCCAGACACGTAAG-2	0/0	0/1	0/0
TGGCGTAAGGCGTCTT-5	0/0	0/1	0/0
TGGTCGGCCTCTCGCA-2	0/0	0/1	0/0
TGTAATAAAACCAGCT-2	0/0	0/1	0/0
TGTAATAATAGCATTC-6	0/0	0/1	0/0
TGTACAGTAACTGCTT-5	0/0	0/1	0/0
TGTACAGTCATTACTC-7	0/0	0/1	0/0
TGTACAGTTACTTATA-7	0/0	0/1	0/0
TGTACCTAATGCTTAG-8	0/0	0/1	0/0
TGTACCTAATGGCACT-3	0/0	0/1	0/0
TGTCCACCTATCCTCT-7	0/0	0/1	0/0
TGTCCACCTCTAGTAT-3	0/0	0/1	0/0
TGTCCACCTGTTGCAA-3	0/0	0/1	0/0
TGTCTGAGACACTTGT-2	0/0	0/1	0/0
TGTTAACATGGTCGGC-7	0/0	0/1	0/0
TGTTGCAAATCCTTCT-8	0/0	0/1	0/0
TTAACGTTACAGCGGC-8	0/0	0/1	0/0
TTAACGTTACTTCGAG-1	0/0	0/1	0/0
TTAACGTTCGGTTCAA-6	0/0	0/1	0/0
TTAACGTTTTGGTGAT-3	0/0	0/1	0/0
TTAATGCGGCGTGAAT-2	0/0	0/1	0/0
TTACCATAACACTTGT-8	0/0	0/1	0/0
TTACCATACATAGTTA-5	0/0	0/1	0/0
TTACCATATCTCTACA-7	0/0	0/1	0/0
TTACTGAAACTATAGT-6	0/0	0/1	0/0
TTACTGAAAGCCAAGA-1	0/0	0/1	0/0
TTACTGAAGTCGTCCG-6	0/0	0/1	0/0
TTAGACAAAACTGGAG-5	0/0	0/1	0/0
TTAGACAAGATATTCA-3	0/0	0/1	0/0
TTAGACAAGCTGTACC-4	0/0	0/1	0/0
TTAGGTTAAAGTACAA-5	0/0	0/1	0/0
TTAGGTTACCGCGTAC-2	0/0	0/1	0/0
TTATACTGAGTGAGTC-3	0/0	0/1	0/0
TTATGGTCCTGCCAAC-8	0/0	0/1	0/0
TTATGGTCTCCGTCAA-5	0/0	0/1	0/0
TTATGGTCTTGACGCA-6	0/0	0/1	0/0
TTCAATCTCGGACACC-4	0/0	0/1	0/0
TTCACGAGCAGAGATG-4	0/0	0/1	0/0
TTCACGAGCGCGCGAG-2	0/0	0/1	0/0
TTCACGAGGTGCAGAA-6	0/0	0/1	0/0
TTCAGCATTGAGATAC-6	0/0	0/1	0/0
TTCCGTGCCAGCAACC-4	0/0	0/1	0/0
TTCCGTGCTAAGGAAC-1	0/0	0/1	0/0
TTCGAATAGGCAGTTA-2	0/0	0/1	0/0
TTCGCCACCAGCTATA-4	0/0	0/1	0/0
TTCGCCACGAGCCACA-2	0/0	0/1	0/0
TTCGCCACTCTCTACA-7	0/0	0/1	0/0
TTCTAACCAGGCGAGC-3	0/0	0/1	0/0
TTCTAACCGGTGTTAC-7	0/0	0/1	0/0
TTCTAACCTCCAGGAA-7	0/0	0/1	0/0
TTCTGTAAACCGGCCT-6	0/0	0/1	0/0
TTCTGTAACGTGAACC-3	0/0	0/1	0/0
TTCTTGACGAAGATGT-6	0/0	0/1	0/0
TTGAAGGCAATGTTGC-4	0/0	0/1	0/0
TTGAAGGCTTACATAG-8	0/0	0/1	0/0
TTGATTAAAACGCCAA-3	0/0	0/1	0/0
TTGATTAAATTCTAGG-6	0/0	0/1	0/0
TTGATTAAGACCGCTA-6	0/0	0/1	0/0
TTGATTAATAATCAGA-6	0/0	0/1	0/0
TTGCAATTAGTGACCG-4	0/0	0/1	0/0
TTGCAATTTTCGGAGG-8	0/0	0/1	0/0
TTGCATCAGTCTGTCC-4	0/0	0/1	0/0
TTGCCTGTAACTGTGA-8	0/0	0/1	0/0
TTGCCTGTTTGTCAAG-3	0/0	0/1	0/0
TTGCGCACAGCCTACG-1	0/0	0/1	0/0
TTGCGCACGTAATGGC-6	0/0	0/1	0/0
TTGCGCACGTGGCCAT-6	0/0	0/1	0/0
TTGCTGTCACCTATTG-3	0/0	0/1	0/0
TTGCTGTCGAGCCGTT-4	0/0	0/1	0/0
TTGCTGTCTACACACC-8	0/0	0/1	0/0
TTGGCCGAGACAAGTG-8	0/0	0/1	0/0
TTGGTACCAGGTACGG-3	0/0	0/1	0/0
TTGGTGATGCACCTCG-4	0/0	0/1	0/0
TTGTCAAGCAGAGATG-4	0/0	0/1	0/0
TTGTCAAGTCGCTTCC-8	0/0	0/1	0/0
TTGTCTCCACGATGAT-6	0/0	0/1	0/0
TTGTCTCCCCTTAAGA-4	0/0	0/1	0/0
TTGTCTCCGCGCAAGT-3	0/0	0/1	0/0
TTGTCTCCGTCTAGAT-6	0/0	0/1	0/0
TTGTGAGAGACCTGAC-6	0/0	0/1	0/0
CCATGACTGATCACCT-6	1/1	0/1	0/0
GGACGATTGTGTTATT-5	1/1	0/1	0/0
GTTAGATGACTGAACT-5	1/1	0/1	0/0
ACTATAGTGTTACGTC-2	1/1	0/1	0/0
GCAGAAGGCTAATAGG-7	1/1	0/1	0/0
AAGCCTCCCAGTATGG-3	1/1	0/1	0/0
ACATCATTGGATGGAC-8	1/1	0/1	0/0
AGCCTACGCACATTGC-5	1/1	0/1	0/0
AGTTGAATTTGGTACC-3	1/1	0/1	0/0
ATGACCGGGTACATCC-3	1/1	0/1	0/0
ATTGGTCTGTTCGGTT-4	1/1	0/1	0/0
CAATTATTATTCATTG-2	1/1	0/1	0/0
CACATTGCTCAGCCGG-4	1/1	0/1	0/0
CACCATCGACTGAACT-4	1/1	0/1	0/0
CACGTCGTTATAGGCA-2	1/1	0/1	0/0
CAGTGTTCTATGAGCT-5	1/1	0/1	0/0
CATTGCGTGGTATAAG-5	1/1	0/1	0/0
CTCCAACAAGGATCGT-8	1/1	0/1	0/0
CTGCCAACTAATGTCC-5	1/1	0/1	0/0
GCGCCATCAGGCGAGC-8	1/1	0/1	0/0
GGTTCTCTAGTGACCG-3	1/1	0/1	0/0
GTAGCCTAGCCGCTTG-1	1/1	0/1	0/0
GTCACCAAGGTGTTAC-8	1/1	0/1	0/0
GTTACGTCTGAGGCTT-4	1/1	0/1	0/0
TACGCGCAGAATCTCA-5	1/1	0/1	0/0
TCAAGAAGAGTGAGTC-6	1/1	0/1	0/0
TCGTTGTTCGCAGCAA-4	1/1	0/1	0/0
TCTCGTTCGTAAGGAT-3	1/1	0/1	0/0
AGACAGTGACAGGCTA-7	1/1	0/1	0/0
GCCAATAAGATCGTGA-1	1/1	0/1	0/0
GCGACAGACGTGAACC-3	1/1	0/1	0/0
GCGGTTCTACGGCTGT-8	1/1	0/1	0/0
GCTGTACCAGGTTATA-7	1/1	0/1	0/0
TACTTATAGTACTACG-7	1/1	0/1	0/0
TATCTATGGTGTCGTA-6	1/1	0/1	0/0
AGATGACAAGTTGAAT-3	1/1	0/1	0/0
AGGTCAGTCGCGGACA-5	1/1	0/1	0/0
ATCATTGGTCCTCGCC-1	1/1	0/1	0/0
ATTGGTCTCGGAGAGA-2	1/1	0/1	0/0
CACAAGACTAGAACCG-8	1/1	0/1	0/0
CCTACACAGAGGAGCG-4	1/1	0/1	0/0
CCTCTGTAGTATCTTC-5	1/1	0/1	0/0
CGCACCGTAAGCTCGA-1	1/1	0/1	0/0
CTTGCTACACTGTGTG-8	1/1	0/1	0/0
CTTGTGGCAGGTGTCC-4	1/1	0/1	0/0
GAGAAGGTTAGCATTC-3	1/1	0/1	0/0
GGAGGACCAAGCGTGG-3	1/1	0/1	0/0
GGCGTCTTGATCCAAC-3	1/1	0/1	0/0
GGTCGCATCAGAGATG-3	1/1	0/1	0/0
GTGAATATGTCGCAGT-5	1/1	0/1	0/0
TAGAACCGCGCACCGT-3	1/1	0/1	0/0
TGCCACCTAGGTCAGT-1	1/1	0/1	0/0
TTATACTGACATCTAC-4	1/1	0/1	0/0
TTCCGTGCAGTGCAGG-1	1/1	0/1	0/0
CGGAAGAGAGTAGGAC-7	1/1	0/1	0/0
TTGCGCACGATCCAAC-5	1/1	0/1	0/0
CCGGATATGTTAGATG-6	1/1	0/1	0/0
ACCGCATATCGTAAGC-6	1/1	0/1	0/0
CACCATCGCAACACTG-7	1/1	0/1	0/0
GAGATGAGCTCCAACA-2	1/1	0/1	0/0
GATTCGCGATTCGCCG-4	1/1	0/1	0/0
AAGTAATTCAGTTCCT-3	1/1	0/1	0/0
ATCCTGGCACGAGGTA-2	1/1	0/1	0/0
GCGGCGCATTCTACGT-1	1/1	0/1	0/0
CATCCTTGCTTGACAT-4	1/1	0/1	0/0
GTAAGGATGAATTCCG-5	1/1	0/1	0/0
GTGTACACAATACTTC-5	1/1	0/1	0/0
GCTTCAGTGGCAGCCT-3	1/1	0/1	0/0
CAGCTATACGCGGACA-6	1/1	0/1	0/0
CACAAGACTATTCGAA-7	1/1	0/1	0/0
GGTGTGCGCTCATGAA-3	1/1	0/1	0/0
TGTAATAAGCTTCCAA-1	1/1	0/1	0/0
CTAAGTGCTCGTTCGA-7	1/1	0/1	0/0
AGTAACTTTAGTAGCC-5	1/1	0/1	0/0
CAGATTATATCACGCT-7	1/1	0/1	0/0
CGGCTTCTAAGTCTAT-4	1/1	0/1	0/0
ATCCGGTAAGCTGGTC-6	1/1	0/1	0/0
GCTTAGCACACGTCGT-6	1/1	0/1	0/0
GAATCTCATTGGCCGA-3	1/1	0/1	0/0
GTACTACGTATGCAAG-8	1/1	0/1	0/0
CACGGTCCCTTAGGAG-8	1/1	0/1	0/0
CCACATGGCTGTCGAT-2	1/1	0/1	0/0
ACCTAACAGCGAGCAA-4	1/1	0/1	0/0
GCCGGCAGCAAGGCCT-1	1/1	0/1	0/0
AGATGACACAGTATGG-4	1/1	0/1	0/0
CCGTACCGACCGTTCA-7	1/1	0/1	0/0
CTAAGTGCTTGCTGTC-8	1/1	0/1	0/0
GATTATTAGTTAGTAA-8	1/1	0/1	0/0
GGTATGTTTCGTTCGA-4	1/1	0/1	0/0
CTCTCATTCGTGAACC-5	1/1	0/1	0/0
TAAGCACTTCGCACAA-7	1/1	0/1	0/0
CTTAGGAGGACGACAT-7	1/1	0/1	0/0
AGGTACGGCACTGCCG-7	1/1	0/1	0/0
AATTATCTCGTGAACC-7	1/1	0/1	0/0
TCGTGTCTTTCGGAGG-6	1/1	0/1	0/0
CGCAGCAAAGACAGTG-8	1/1	0/1	0/0
TCTGAGTAGATGCTAT-1	1/1	0/1	0/0
CCTTCTATAGTTCGCC-6	1/1	0/1	0/0
CTTCTGCTGTACTACG-6	1/1	0/1	0/0
GGCTACAATCCGGTGA-3	1/1	0/1	0/0
TCTTCTTGCGCCTGCA-5	1/1	0/1	0/0
CACTGCCGAGGACGTC-1	1/1	0/1	0/0
TAGAGCGAGGTCCTAG-8	1/1	0/1	0/0
AATCTTATTGAGATAC-4	1/1	0/1	0/0
ACCTGCAAAGAATAAT-1	1/1	0/1	0/0
ACGAGAGGGTAGAGGA-2	1/1	0/1	0/0
ATCACGCTGTCGTCCG-4	1/1	0/1	0/0
ATTACGAACCATTGTC-8	1/1	0/1	0/0
CAACGGTCCTCTGAAG-7	1/1	0/1	0/0
CGAGACGGCAGTTCCT-2	1/1	0/1	0/0
CTACATTAGGTGGCTA-4	1/1	0/1	0/0
GCCAATAATCCAAGTT-6	1/1	0/1	0/0
GGTTCTCTGAATCTCA-5	1/1	0/1	0/0
AACAACTCCCGCGTAC-5	1/1	0/1	0/0
AACAACTCGTGCAGAA-7	1/1	0/1	0/0
AACAGAGCATAGTCTG-3	1/1	0/1	0/0
AACAGAGCATCAGCCA-8	1/1	0/1	0/0
AACAGAGCATTCTAGG-3	1/1	0/1	0/0
AACAGAGCATTGGATC-1	1/1	0/1	0/0
AACAGAGCCACCATCG-6	1/1	0/1	0/0
AACGCTCGCTATTCAG-3	1/1	0/1	0/0
AACGTGATCTGTGCCA-5	1/1	0/1	0/0
AACTCGTAATTCGCCG-3	1/1	0/1	0/0
AACTCGTAGGAGGACC-8	1/1	0/1	0/0
AACTCGTATAGAGCGA-3	1/1	0/1	0/0
AACTCGTATAGCGGTG-7	1/1	0/1	0/0
AACTCGTATGGCAACG-6	1/1	0/1	0/0
AACTGCTTAGTCATCC-6	1/1	0/1	0/0
AACTGCTTCCAACATC-4	1/1	0/1	0/0
AACTGTGAATGTATTA-3	1/1	0/1	0/0
AACTGTGATACAACAA-4	1/1	0/1	0/0
AACTGTGATCTCGTTC-7	1/1	0/1	0/0
AACTTCCACCGCACTT-7	1/1	0/1	0/0
AACTTCCATGCGCTAA-3	1/1	0/1	0/0
CACAACCTTATTCCGC-7	0/1	0/1	0/1
CATACGTTATCATTGG-5	0/1	0/1	0/1
CCAATCGCAGCTGGTC-5	0/1	0/1	0/1
CCGCGTACCCGGATAT-5	0/1	0/1	0/1
CGCCATTCGTGCGCGA-2	0/1	0/1	0/1
CTCGAGCTGATACACT-4	0/1	0/1	0/1
GAAGTTCCATGTATTA-5	0/1	0/1	0/1
GACCTAGGGTTCCTTA-5	0/1	0/1	0/1
GAGGAGCGTTCAGCAT-4	0/1	0/1	0/1
GATGCGTAGGCGCATC-2	0/1	0/1	0/1
GATTCGCGAAGTGAAC-3	0/1	0/1	0/1
GGAGGACCCCGCTAGG-1	0/1	0/1	0/1
GGTGCACAAGTAGATA-5	0/1	0/1	0/1
GTGTCAGCAGAATAAT-7	0/1	0/1	0/1
TAGAGTACCAGTATGG-7	0/1	0/1	0/1
TAGCGCCTAAGTACAA-3	0/1	0/1	0/1
TATCTATGGTAACACA-2	0/1	0/1	0/1
TCCTCGCCGCTTCCAA-8	0/1	0/1	0/1
TGGCGTAACTCGCACC-6	0/1	0/1	0/1
CCTAGGTCCACCATCG-6	0/1	0/1	0/1
CGATCAAGTTAACAAC-8	0/1	0/1	0/1
GGTAATTGATTCGCCG-5	0/1	0/1	0/1
GTCAGTGTGCTAACTC-6	0/1	0/1	0/1
AGCCTACGGTATCAAT-5	0/1	0/1	0/1
TGATAGAAATGGAGTT-7	0/1	0/1	0/1
ATTGGTCTAGGAATAC-6	0/1	0/1	0/1
GTGTTGCCGTGGCCAT-4	0/1	0/1	0/1
AGGACGTCGCGGTCGC-2	0/1	0/1	0/1
ACAGGAGTAGGTCAGT-5	0/1	0/1	0/1
TAATGTCCTAATCAGA-6	0/1	0/1	0/1
AAGGTGCAGCGCGTCA-6	0/1	0/1	0/1
ATCTTAGAAATCGCAA-4	0/1	0/1	0/1
TTGTCTCCTCCAGGAA-4	0/1	0/1	0/1
TAAGACGCAATTAAGG-3	0/1	0/1	0/1
GAGCCGTTTGGAGCTG-3	0/1	0/1	0/1
GTGTCGTACCGTACCG-4	0/1	0/1	0/1
GTGTCGTAGGTCGCAT-5	0/1	0/1	0/1
CAGTGGAATGTACAGT-7	0/1	0/1	0/1
CTAAGTGCCCGGAGTG-4	0/1	0/1	0/1
TTAACAACAAGTCTAT-5	0/1	0/1	0/1
AGCGTGTACGCGACAC-7	0/1	0/1	0/1
TGAGATACCCAGTCTT-4	0/1	0/1	0/1
CTTGTGGCAGGTTATA-2	0/1	0/1	0/1
CTCTGAAGAGCTTCAT-7	0/1	0/1	0/1
GTGTTATTATCAGCCA-7	0/1	0/1	0/1
GATATTCAATAGCGCG-6	0/1	0/1	0/1
AGGCTCACAGCTGGTC-6	0/1	0/1	0/1
AGACCTGGTTGGTGAT-3	0/1	0/1	0/1
GTAGAGGATTGCATCA-4	0/1	0/1	0/1
GTCGGCTCTAGCATTC-5	0/1	0/1	0/1
ATTGGTCTCTCCAACA-7	0/1	0/1	0/1
CCGTACCGAACTCACT-7	0/1	0/1	0/1
GCCGCGATCGTTATCG-6	0/1	0/1	0/1
GCAACCGTGCATGTAG-7	0/1	0/1	0/1
GGTCGCATGGCTGCGG-4	0/1	0/1	0/1
CGCCTGCAGTCATACC-6	0/1	0/1	0/1
TCTCTACATGCAAGCC-8	0/1	0/1	0/1
CGCCGAGGACGTCCTA-6	0/1	0/1	0/1
ATCCGGTAACCACCAG-2	0/1	0/1	0/1
ACTCTCCTTATAGGCA-7	0/1	0/1	0/1
GGTGTGCGGAGAAGGT-3	0/1	0/1	0/1
GTTCCTTAATATAAGT-7	0/1	0/1	0/1
GGAGGACCCCTGTCCG-3	0/1	0/1	0/1
CGCTCTTGTTGATTAA-8	0/1	0/1	0/1
CACGAGTATACACACC-6	0/1	0/1	0/1
GCATTGAAAACCAGCT-3	0/1	0/1	0/1
GTATGGCACACAACCT-2	0/1	0/1	0/1
GCGCTGGAACCGGCCT-3	0/1	0/1	0/1
GCCATGTCATTGGATC-2	0/1	0/1	0/1
TTAACGTTCGCCATTC-2	0/1	0/1	0/1
CTTGTGGCTATGCAAG-3	0/1	0/1	0/1
TATGCAAGTGCGTTCC-7	0/1	0/1	0/1
GGCAGGAGACTGAACT-8	0/1	0/1	0/1
TGAGCGTAACGTAGTC-7	0/1	0/1	0/1
AGAACTTATCGTTCGA-2	0/1	0/1	0/1
ATGCTTAGTCACATCT-3	0/1	0/1	0/1
TATCACTAGTCCATGA-1	0/1	0/1	0/1
GTAGCGACCACTCGGT-5	0/1	0/1	0/1
GCTGTACCGCGCTGGA-3	0/1	0/1	0/1
ACGGACGAAGTCTTGA-5	0/1	0/1	0/1
TATGCAAGTCGTTCGA-6	0/1	0/1	0/1
CAGATTATTCAATTGA-4	0/1	0/1	0/1
GTGCAGAATAAGATCA-5	0/1	0/1	0/1
AGGACCAAACTATAGT-2	0/1	0/1	0/1
TTGTCTCCGACTCAAG-5	0/1	0/1	0/1
AATTGTTGGACAAGTG-3	0/1	0/1	0/1
GAGTCCGAAGTATGCA-6	0/1	0/1	0/1
TGTAATAATGTTAACA-6	0/1	0/1	0/1
CAGCGCAGTTGAGTGG-4	0/1	0/1	0/1
GATTGCCAATATAAGT-5	0/1	0/1	0/1
CCTTCTATTGGTCGGC-6	0/1	0/1	0/1
CGCCTGCAGCTTCCAA-7	0/1	0/1	0/1
AAGCGTGGGTAGAGGA-5	0/1	0/1	0/1
CGGAGGCTGAAGCCAG-7	0/1	0/1	0/1
CTGTCCTCGCTCACGA-7	0/1	0/1	0/1
CGAGACGGAGTCATCC-3	0/1	0/1	0/1
GTTCTCAAACAGCCAT-3	0/1	0/1	0/1
GTATCCGGCTGATACT-5	0/1	0/1	0/1
ATAACTGTACTCAGTT-6	0/1	0/1	0/1
GCGACAGACAGTTCCT-4	0/1	0/1	0/1
AGGATCGTATAAGTTG-5	0/1	0/1	0/1
GCTATCGGGGTAATTG-3	0/1	0/1	0/1
TTCAGCATGCCTTGGT-5	0/1	0/1	0/1
TCTCTACAGCTGTACC-8	0/1	0/1	0/1
GGCCTTAATGGATTGC-6	0/1	0/1	0/1
CAGTTGTGCTTGTGGC-4	0/1	0/1	0/1
CAATGAGCACTTCGAG-5	0/1	0/1	0/1
GCTTAGCAATCTTAGA-3	0/1	0/1	0/1
ATGACATAAGGCGAGC-5	0/1	0/1	0/1
CAATGAGCGTCAGTGT-1	0/1	0/1	0/1
GGTAATTGGAAGGTTG-3	0/1	0/1	0/1
CGGTAACTGGATGGAC-7	0/1	0/1	0/1
GATCGTGATAAGCACT-6	0/1	0/1	0/1
ACTATAGTCCGCTCCA-5	0/1	0/1	0/1
ACTTGCTCCTTGACAT-3	0/1	0/1	0/1
TGAGGCTTCAAGTGCG-5	0/1	0/1	0/1
ATCAGCCAGTAGCCTA-4	0/1	0/1	0/1
GTCCGAATACTGGTGG-6	0/1	0/1	0/1
TAGGCGGTCGAGTTGC-5	0/1	0/1	0/1
GTGTCAGCGCGAAGCC-2	0/1	0/1	0/1
AGACAGTGTAGAGTAC-5	0/1	0/1	0/1
AGGATCGTGGCTCTAC-3	0/1	0/1	0/1
CTCGCCTGCGCACCGT-8	0/1	0/1	0/1
CAGAGATGACGCATGC-4	0/1	0/1	0/1
CTCGAGCTGGCTCTAC-3	0/1	0/1	0/1
TCGCACAAAACTTCCA-7	0/1	0/1	0/1
ACCAATGTAGTGCAGG-5	0/1	0/1	0/1
TCATGCACACAGGCTA-3	0/1	0/1	0/1
AGAGGTAGTCTCTGGT-5	0/1	0/1	0/1
CAGCGCAGGGTACTGA-5	0/1	0/1	0/1
GATCACCTAGTATGCA-4	0/1	0/1	0/1
CCTATTAATAACCGCC-7	0/1	0/1	0/1
CAGTTCCTTAGAGTAC-6	0/1	0/1	0/1
TGGTCGGCACTGGTGG-8	0/1	0/1	0/1
TCGCACAAAGCCGCAG-2	0/1	0/1	0/1
TGGAGCTGTCTTCTTG-8	0/1	0/1	0/1
CTTGAATGGTGCCGCG-5	0/1	0/1	0/1
ATGTTGAATAATCAGA-6	0/1	0/1	0/1
TAAGATCACATGTTCT-5	0/1	0/1	0/1
TCTCTGGTAGTATGCA-5	0/1	0/1	0/1
GACATGCTCGCGCGAG-5	0/1	0/1	0/1
CGTGGAAGTGAATGAC-7	0/1	0/1	0/1
AACTCGTAAGCTGGTC-3	0/1	0/1	0/1
GCCATCATGTCAGTGT-3	0/1	0/1	0/1
GATGCGTAACAGTGCT-3	0/1	0/1	0/1
AGAGCTCCCGGAAGAG-5	0/1	0/1	0/1
GGAGATTAGCTCGGAA-4	0/1	0/1	0/1
AACGTACCATTGGTCT-4	0/1	0/1	0/1
GTCGTCCGGGTGTTAC-6	0/1	0/1	0/1
ATAGCGCGTGTCTGAG-7	0/1	0/1	0/1
TCTCTGGTTGTAATAA-2	0/1	0/1	0/1
CAGAGATGTCTGAGTA-7	0/1	0/1	0/1
GACAAGTGTTACATAG-5	0/1	0/1	0/1
GATGTGGTTAAGCACT-4	0/1	0/1	0/1
CCGACCTGTACGCCTT-8	0/1	0/1	0/1
ACGTTACCAGTGACCG-6	0/1	0/1	0/1
TCGCTTCCCGCCAGGT-3	0/1	0/1	0/1
AGTGACCGCTCATGAA-5	0/1	0/1	0/1
GTAATGGCCAATGCTA-3	0/1	0/1	0/1
GCGCAAGTACTTGTCA-5	0/1	0/1	0/1
AGCGTGTATAAGACGC-5	0/1	0/1	0/1
AGTGCAGGAATCTTAT-4	0/1	0/1	0/1
TACTTATACATGTTCT-2	0/1	0/1	0/1
AGTACTATCGAGACGG-3	0/1	0/1	0/1
GAACTGCACGGCGAAT-8	0/1	0/1	0/1
TCATCGATTTGTCAAG-5	0/1	0/1	0/1
GTATCTTCCGTGTAGT-8	0/1	0/1	0/1
GGACCGAAGTGAATAT-7	0/1	0/1	0/1
CTCAGTCGCCGAGTGT-3	0/1	0/1	0/1
GCTCCGCCGGCGTCTT-4	0/1	0/1	0/1
TACACACCGACAAGTG-5	0/1	0/1	0/1
CCGCCTGAAATAGTGT-8	0/1	0/1	0/1
AGCCGCAGTCAGCCGG-7	0/1	0/1	0/1
TATTCGAATGGAGCTG-2	0/1	0/1	0/1
CAAGTTAAGGAGACCT-8	0/1	0/1	0/1
AACGTGATACTATTCG-5	0/1	0/1	0/1
CTTCTGCTAACGCCAA-3	0/1	0/1	0/1
CACCAATTTGTAATAA-4	0/1	0/1	0/1
GGCCAACCAATGCCGT-6	0/1	0/1	0/1
CTTATATCGATCACCT-2	0/1	0/1	0/1
GCCTTGGTTACGATTG-2	0/1	0/1	0/1
GACTAGGCACCTCAGG-5	0/1	0/1	0/1
CGCCAGGTGTGGAATC-5	1/1	1/1	0/0
ACGGCTGTGGCGCGGA-6	1/1	1/1	0/0
ACTGAACTGAACGGAG-4	1/1	1/1	0/0
ACTTGCTCCATAGTTA-4	1/1	1/1	0/0
AGCGTGTATGTACCTA-1	1/1	1/1	0/0
AGTATGCAGTCACCAA-1	1/1	1/1	0/0
AGTTGAATGCTCGGAA-1	1/1	1/1	0/0
CACTCGGTATAATGTA-2	1/1	1/1	0/0
CATTGCGTGCATTATG-5	1/1	1/1	0/0
CGAGTTGCGGCCACTG-8	1/1	1/1	0/0
CTCAACGCGAATAGCT-5	1/1	1/1	0/0
GCAGAGTTTGCATACT-6	1/1	1/1	0/0
GGCGATGCGCATGTAG-7	1/1	1/1	0/0
GGCGCATCTCTCGTTC-7	1/1	1/1	0/0
GGCGCGGAAGACTGCC-6	1/1	1/1	0/0
GGCTACAAGCTAGGCT-2	1/1	1/1	0/0
GTGCCGCGGATGCGTA-4	1/1	1/1	0/0
TATTCGAAGTGACTTG-6	1/1	1/1	0/0
TCAGGACAGTCTTCGC-2	1/1	1/1	0/0
TTACGACCTGATCTGT-5	1/1	1/1	0/0
TTCCGTGCTGATCTGT-6	1/1	1/1	0/0
TTGTGAGAACCGCATA-3	1/1	1/1	0/0
GGTGTGCGGTTACGTC-4	1/1	1/1	0/0
ATCAGCCATCCAGCTC-8	1/1	1/1	0/0
CGTTAGTTGGCCACTG-8	1/1	1/1	0/0
TTGCAATTGCGGCGCA-8	1/1	1/1	0/0
GCACGCTGCTTGCTAC-7	1/1	1/1	0/0
GCCAATAAGACTCCTC-3	1/1	1/1	0/0
ACAGATCGACGATGAT-3	1/1	1/1	0/0
TACCAAGCGTAACACA-7	1/1	1/1	0/0
CAAGTTAAAGAATAAT-8	1/1	1/1	0/0
AGGCGAGCCGCCGAGG-8	1/1	1/1	0/0
CTATAGCGATAACTGT-8	1/1	1/1	0/0
GCGACAGACTCTCGCA-7	1/1	1/1	0/0
AAGTTCTCGCTCCGCC-5	1/1	1/1	0/0
ACAGCCATCGTTAGTT-4	1/1	1/1	0/0
ACCAATGTGTTAGTAA-6	1/1	1/1	0/0
ACCGGCCTCACGGTCC-7	1/1	1/1	0/0
ACCTCAGGCGGAACTC-6	1/1	1/1	0/0
ACGGACGAGATACCTG-1	1/1	1/1	0/0
ACTGAACTACTTCGAG-3	1/1	1/1	0/0
AGAACTTACAGTCACG-6	1/1	1/1	0/0
AGCCTACGACGGCTGT-7	1/1	1/1	0/0
AGTGAGTCCCGAATTA-1	1/1	1/1	0/0
CAAGGCCTATCACGCT-8	1/1	1/1	0/0
CAGGCGCCACCTATTG-2	1/1	1/1	0/0
CAGTGTTCTCCGAACG-6	1/1	1/1	0/0
CCGACGAAAAGGTGCA-8	1/1	1/1	0/0
CTCAGTCGCAGGCGCC-5	1/1	1/1	0/0
CTCATGAAATTCAGGA-1	1/1	1/1	0/0
CTTATATCGACATCGA-7	1/1	1/1	0/0
GAACTGCAGAGGAGCG-7	1/1	1/1	0/0
GAAGCCAGGAAGCCAG-2	1/1	1/1	0/0
GAATTAACCTAGCCGC-5	1/1	1/1	0/0
GACTCCTCGAGTCGAC-7	1/1	1/1	0/0
GATTAACCTAGCGGTG-4	1/1	1/1	0/0
GCACCTCGATATAAGT-6	1/1	1/1	0/0
GCCTACCTTTGACGCA-6	1/1	1/1	0/0
GGAGATTAGGTGTGCG-6	1/1	1/1	0/0
GGATAACGAAGACCTT-3	1/1	1/1	0/0
GGTACTGACTGTCCTC-4	1/1	1/1	0/0
GTTAGATGACTGCAAC-8	1/1	1/1	0/0
TAAGGAACTGACCTTC-6	1/1	1/1	0/0
TACCTCTCCTATTCAG-3	1/1	1/1	0/0
TAGGAGAAGCCATCAT-1	1/1	1/1	0/0
TCACACTCTCCACTTA-3	1/1	1/1	0/0
TCCGTCAAATGACCGG-5	1/1	1/1	0/0
TGGCGTAATATAGATT-4	1/1	1/1	0/0
TTACATAGGGTTGATC-4	1/1	1/1	0/0
TTACTGAAATAAGTTG-6	1/1	1/1	0/0
TTAGGTTACAATTATT-6	1/1	1/1	0/0
ACCAGAATGGTCATGT-2	1/1	1/1	0/0
TCGTGTCTGTCGTCCG-7	1/1	1/1	0/0
ATAGTAACCATTACTC-4	1/1	1/1	0/0
ATGCTACAGCGCTGGA-2	1/1	1/1	0/0
CAATATATCTACTCTC-7	1/1	1/1	0/0
CACGTCGTATCTTAGA-6	1/1	1/1	0/0
CACGTCGTGTGAGCCG-5	1/1	1/1	0/0
CTATAGCGCGTTAGTT-7	1/1	1/1	0/0
TTCTAACCAATTATCT-4	1/1	1/1	0/0
ATCGCGTCCATCCTTG-3	1/1	1/1	0/0
AACTGCTTGTTGAGCC-8	1/1	1/1	0/0
AAGGTGCACGCGCGAG-1	1/1	1/1	0/0
AATGTTGCCCTACTGG-5	1/1	1/1	0/0
ACACTTGTCTAATAGG-4	1/1	1/1	0/0
ACAGATCGACGACTCA-6	1/1	1/1	0/0
ACAGATCGGGAACGCT-6	1/1	1/1	0/0
ACATCTACGAGCCGTT-4	1/1	1/1	0/0
ACCACGGAGCACCTCG-5	1/1	1/1	0/0
ACCGTCGGGGTCGCAT-2	1/1	1/1	0/0
ACCGTTCACGTATTCC-7	1/1	1/1	0/0
ACGCCGCTCGGCGCTA-6	1/1	1/1	0/0
ACGGCTGTTCCAAGTT-7	1/1	1/1	0/0
AGAATAATAGGAATAC-5	1/1	1/1	0/0
AGAATCCGGCGCAAGT-1	1/1	1/1	0/0
AGAGGCGCAATTGTTG-5	1/1	1/1	0/0
AGCACTGCGATTATTA-5	1/1	1/1	0/0
AGCCAAGAAACAACTC-7	1/1	1/1	0/0
AGCCTACGGTTCGGTT-2	1/1	1/1	0/0
AGGACCAACGATCGGA-7	1/1	1/1	0/0
AGGTACGGCTAATAGG-3	1/1	1/1	0/0
AGTCCGTATATAGATT-6	1/1	1/1	0/0
AGTGTCAACCTGACGC-5	1/1	1/1	0/0
ATCAGCCAATAATTCC-6	1/1	1/1	0/0
ATCCTGGCAGAATCCG-6	1/1	1/1	0/0
ATCCTGGCCGCTCTTG-8	1/1	1/1	0/0
ATCCTTCTCTAATAGG-7	1/1	1/1	0/0
ATCGTATTCAATGCTA-5	1/1	1/1	0/0
ATGCAGCCCATAGTTA-8	1/1	1/1	0/0
ATGCTACATCGCACAA-7	1/1	1/1	0/0
ATTGGATCGAACCAGT-7	1/1	1/1	0/0
CAAGGCCTACAGTGCT-3	1/1	1/1	0/0
CAGAGATGGCCAATAA-5	1/1	1/1	0/0
CAGTATGGTCTGCCTC-3	1/1	1/1	0/0
CAGTCACGGATTAACC-2	1/1	1/1	0/0
CCAATCGCACCTGCAA-2	1/1	1/1	0/0
CCACATGGGTGTGGAG-5	1/1	1/1	0/0
CCACATGGTGAGATAC-3	1/1	1/1	0/0
CCATAGGTCTTCGTCC-5	1/1	1/1	0/0
CCATTGTCACAGGAGT-6	1/1	1/1	0/0
CCGAGTGTGATTAACC-5	1/1	1/1	0/0
CCGTACCGGCAGTAAT-4	1/1	1/1	0/0
CCGTGGCCGGCTACAA-8	1/1	1/1	0/0
CCTAAGATACGGCTGT-4	1/1	1/1	0/0
CCTCCAAGGGCAGGAG-3	1/1	1/1	0/0
CGAGTTGCCGCCTCGC-3	1/1	1/1	0/0
CGCACCGTGGTAAGGC-3	1/1	1/1	0/0
CGTGCTTAATCTTGTG-2	1/1	1/1	0/0
CGTTGGCAGAAGATGT-1	1/1	1/1	0/0
CTGTAGGAACCGTTCA-4	1/1	1/1	0/0
CTTAACCGTGCCGATC-7	1/1	1/1	0/0
CTTAATGTGCCACGCG-3	1/1	1/1	0/0
CTTCAGACGCGACAGA-2	1/1	1/1	0/0
GAAGTTCCCAAGATTC-5	1/1	1/1	0/0
GACACTGGTGAATGAC-4	1/1	1/1	0/0
GAGCCGTTGCACCTCG-5	1/1	1/1	0/0
GAGTGATAGTCCATGA-2	1/1	1/1	0/0
GATCCAACGTCCATGA-3	1/1	1/1	0/0
GATCGTGAGACACTGG-4	1/1	1/1	0/0
GATGCGTAGTAGCCTA-3	1/1	1/1	0/0
GATGGAGCCAGCAACC-5	1/1	1/1	0/0
GATGTGGTCTCATGAA-8	1/1	1/1	0/0
GCAACCGTAATGTTGC-3	1/1	1/1	0/0
GCACAGGCAGTCTTGA-5	1/1	1/1	0/0
GCAGAGTTCTTCTGCT-2	1/1	1/1	0/0
GCCTTGGTGTAGCCTA-1	1/1	1/1	0/0
GCTTCCAAAATAGTGT-2	1/1	1/1	0/0
GGAATTGTAAGTCTAT-8	1/1	1/1	0/0
GGATACGCACCGTCGG-6	1/1	1/1	0/0
GGCAGTTAGAACTGCA-2	1/1	1/1	0/0
GGCGCATCACCAGAAT-7	1/1	1/1	0/0
GGCGCATCGGATACGC-8	1/1	1/1	0/0
GGCTCGTTATACGCTT-2	1/1	1/1	0/0
GGTACTGAAATTGTTG-5	1/1	1/1	0/0
GGTGCACAGCGCGTCA-5	1/1	1/1	0/0
GTACATCCGATCCAAC-5	1/1	1/1	0/0
GTACTACGTGGATCCA-2	1/1	1/1	0/0
GTAGCCTACTCTGAAG-1	1/1	1/1	0/0
GTCGGCTCCGATGTAA-2	1/1	1/1	0/0
GTGAATATCTGGTGTA-5	1/1	1/1	0/0
GTGAGCCGTTCGGAGG-2	1/1	1/1	0/0
GTGCAGAACCAAGCAT-4	1/1	1/1	0/0
GTGTCGTAGACCTAGG-5	1/1	1/1	0/0
GTGTTGCCGGCAGTTA-4	1/1	1/1	0/0
GTTAGTAAGTCGCAGT-4	1/1	1/1	0/0
TAACCGCCTTGACGCA-4	1/1	1/1	0/0
TAAGACGCTCATCGAT-6	1/1	1/1	0/0
TAAGATCACGTGAACC-1	1/1	1/1	0/0
TAATGTCCTCTGCCTC-5	1/1	1/1	0/0
TACCTCTCGTGTCGTA-2	1/1	1/1	0/0
TACGCCTTCGTGCTTA-4	1/1	1/1	0/0
TAGCGGTGTCAACCAA-5	1/1	1/1	0/0
TATATGATCCGTACCG-3	1/1	1/1	0/0
TATCCTCTGCACGCTG-3	1/1	1/1	0/0
TCAATTGAGTGTACAC-4	1/1	1/1	0/0
TCCACTTACGAGCCAA-2	1/1	1/1	0/0
TCCGTCAAAAGTTCTC-8	1/1	1/1	0/0
TCGTCTAACCGACCTG-5	1/1	1/1	0/0
TCGTCTAATCCGGTGA-4	1/1	1/1	0/0
TCTAGTATGGATACGC-4	1/1	1/1	0/0
TCTCGCGGATTGGTCT-2	1/1	1/1	0/0
TCTCGCGGGTAGCGAC-1	1/1	1/1	0/0
TCTCTACAGACATCGA-6	1/1	1/1	0/0
TCTGACAGGAATTAAC-4	1/1	1/1	0/0
TCTGAGTAGTAGCGAC-2	1/1	1/1	0/0
TGCGCTAAGCCACGCG-8	1/1	1/1	0/0
TGCGTAGAGCGAAGCC-5	1/1	1/1	0/0
TGGAAGTATCGCTTCC-8	1/1	1/1	0/0
TGTACCTAGCTTAGCA-7	1/1	1/1	0/0
TGTCCACCATATAAGT-7	1/1	1/1	0/0
TGTTAACACCAGTCTT-4	1/1	1/1	0/0
TTCTAACCCAGAGATG-6	1/1	1/1	0/0
TTCTACGTTTGTCAAG-8	1/1	1/1	0/0
TTGACGCAGTTAGCGC-5	1/1	1/1	0/0
TACAACAACCTTCTAT-8	1/1	1/1	0/0
CGGAGAGAATCATTGG-1	1/1	1/1	0/0
ATTCCTGCTGGCGTAA-1	1/1	1/1	0/0
TATTCGAAAGAGGCGC-6	1/1	1/1	0/0
GAGAGTCTAGCGATAT-7	1/1	1/1	0/0
ACCGGCCTGGTGCACA-8	1/1	1/1	0/0
TAACCGCCAAGGTAGG-6	1/1	1/1	0/0
CTCCAGTGGTTGATAG-6	1/1	1/1	0/0
TAGTTAATATACACGC-2	1/1	1/1	0/0
GTAACACAGAAGGCGA-8	1/1	1/1	0/0
GGCGTCTTAGGTTGCT-6	1/1	1/1	0/0
TGCTATGAAATAGTGT-2	1/1	1/1	0/0
ACTGCAACAGAGAGGT-5	1/1	1/1	0/0
TATCGGACCCTAGGTC-3	1/1	1/1	0/0
AGAAGTCTCAGTGTTC-7	1/1	1/1	0/0
CGGCGCTAATCTTGTG-4	1/1	1/1	0/0
CACCAATTGCGGTCGC-3	1/1	1/1	0/0
GTTACGTCGATGCTAT-4	1/1	1/1	0/0
ACGCCGCTCGCGACAC-8	1/1	1/1	0/0
AGAGGTAGGATACCTG-8	1/1	1/1	0/0
TAGAGCGACCAATCGC-1	1/1	1/1	0/0
ATCATTGGTTGCAATT-6	1/1	1/1	0/0
CACGAGTATGCAAGCC-2	1/1	1/1	0/0
CTACACCTCATTGCGT-8	1/1	1/1	0/0
ACGACTCATTCTAACC-4	1/1	1/1	0/0
TGAGGCTTCTCAACGC-8	1/1	1/1	0/0
TCATCGATAAGTAATT-2	1/1	1/1	0/0
CTAGCCGCGATGCTAT-1	1/1	1/1	0/0
TCGTCTAAGATGGAGC-5	1/1	1/1	0/0
TCTATCACAGACTGCC-5	1/1	1/1	0/0
TCACATCTTGACTTCA-7	1/1	1/1	0/0
GATACACTTGCCACCT-6	1/1	1/1	0/0
TTGCATCACAGATTAT-7	1/1	1/1	0/0
GCCTTGGTTACGCGCA-6	1/1	1/1	0/0
GGTCAATATGAATGAC-5	1/1	1/1	0/0
TCGTGTCTAACTCGTA-4	1/1	1/1	0/0
TCTGCCTCCTGCGACG-7	1/1	1/1	0/0
CGCGACACTTCAGCAT-6	1/1	1/1	0/0
TGGAGCTGGTGTCGTA-4	1/1	1/1	0/0
GTATGGCACAGTTGTG-3	1/1	1/1	0/0
GTGAATATTCCAGCTC-6	1/1	1/1	0/0
CTTCTGCTCTTAACCG-4	1/1	1/1	0/0
CCGGCCACTCTAGAGA-4	1/1	1/1	0/0
ACAGCGGCCTACACCT-8	1/1	1/1	0/0
AAGTCTATCGGCGCTA-6	1/1	1/1	0/0
AAGTACAATTCTGTAA-1	1/1	1/1	0/0
ACAGGCTAAGTGACCG-5	1/1	1/1	0/0
ACCGGCCTTTACGACC-6	1/1	1/1	0/0
ATGACATATTAATCGT-5	1/1	1/1	0/0
GAACAATCACGGCTGT-7	1/1	1/1	0/0
GATTAACCAGCGTGTA-5	1/1	1/1	0/0
GCTGTACCCGTAGCGG-2	1/1	1/1	0/0
GGCGATGCGGATGGAC-5	1/1	1/1	0/0
TAATTCAATCTGCTCA-3	1/1	1/1	0/0
TACCTCTCGGCAGGAG-3	1/1	1/1	0/0
ACTACATGTGAGCGTA-3	1/1	1/1	0/0
ACTATAGTGGCCTTAA-4	1/1	1/1	0/0
ACTGCAACCTGCCAAC-6	1/1	1/1	0/0
ACTGGTGGTGCGCTAA-3	1/1	1/1	0/0
AGAGGCGCTGGAAGTA-2	1/1	1/1	0/0
AGCGATATTGATCTGT-7	1/1	1/1	0/0
CCGACGAAGGCTAAGT-5	1/1	1/1	0/0
GAGAGTCTTGGAGCTG-7	1/1	1/1	0/0
GTGATCTCCCGCTAGG-2	1/1	1/1	0/0
AACAACTCTTCTAACC-7	1/1	1/1	0/0
AACAGAGCAGTACTAT-7	1/1	1/1	0/0
AACAGAGCATAGTTGA-6	1/1	1/1	0/0
AACAGAGCCACTTGCC-4	1/1	1/1	0/0
AACAGAGCTTGCAATT-3	1/1	1/1	0/0
AACCAGCTACATCATT-6	1/1	1/1	0/0
AACCAGCTCGTTGGCA-4	1/1	1/1	0/0
AACCAGCTCTGTGCCA-5	1/1	1/1	0/0
AACCAGCTGCATGAGA-4	1/1	1/1	0/0
AACCAGCTTTCTACGT-6	1/1	1/1	0/0
AACCGATGAATAGTGT-4	1/1	1/1	0/0
AACCGATGGATTCGCG-2	1/1	1/1	0/0
AACGCCAAGAATGCAT-8	1/1	1/1	0/0
AACGCCAAGTATCAAT-2	1/1	1/1	0/0
AACGCTCGGTATGGCA-3	1/1	1/1	0/0
AACGTACCATTACGAA-7	1/1	1/1	0/0
AACGTACCTGGCGTAA-5	1/1	1/1	0/0
AACGTGATAACCAGCT-6	1/1	1/1	0/0
AACGTGATCGGCTTCT-6	1/1	1/1	0/0
AACGTGATGGTCAATA-4	1/1	1/1	0/0
AACGTGATGGTTCTCT-4	1/1	1/1	0/0
AACGTGATTAGAGCGA-5	1/1	1/1	0/0
AACTCACTTGCCACCT-8	1/1	1/1	0/0
AACTCGTAAACGTACC-7	1/1	1/1	0/0
AACTCGTACAACAGGA-6	1/1	1/1	0/0
AACTGGAGCCATAGGT-3	1/1	1/1	0/0
AATCTTATAGTTCGCC-6	1/1	1/1	0/0
ACAGGCTAACTGCAAC-3	1/1	1/1	0/0
ACCACCAGCGGCGCTA-1	1/1	1/1	0/0
ACGGCTGTGTGTTGCC-2	1/1	1/1	0/0
AGACCTGGTGCGCTAA-6	1/1	1/1	0/0
AGTCTTGATTCAATCT-2	1/1	1/1	0/0
ATACGCTTGCGCAAGT-5	1/1	1/1	0/0
ATTCAGGACAGGCAAT-2	1/1	1/1	0/0
CATTCATAGCAGAGTT-2	1/1	1/1	0/0
CCACGATACAATATAT-2	1/1	1/1	0/0
CCGAGTGTACAGCCAT-3	1/1	1/1	0/0
CCGCTAGGGATTAACC-4	1/1	1/1	0/0
CCGCTAGGGGTGTGCG-6	1/1	1/1	0/0
CGATCGGAAACGCTCG-7	1/1	1/1	0/0
CGGAACTCCAGTATGG-3	1/1	1/1	0/0
CGGACACCATGTGCGC-5	1/1	1/1	0/0
CGGCGCTATGTACCTA-6	1/1	1/1	0/0
CGTATTCCGGCTGCGG-7	1/1	1/1	0/0
CTAGGTATCAATGCTA-5	1/1	1/1	0/0
CTTAACCGTCACACTC-4	1/1	1/1	0/0
CTTAAGTATTGGCCGA-1	1/1	1/1	0/0
GAACGGAGCCAATCGC-6	1/1	1/1	0/0
GACTCAAGAAGAGACA-5	1/1	1/1	0/0
GAGCCACAAAGTTCTC-4	1/1	1/1	0/0
GAGCGGCCGGCAGGAG-1	1/1	1/1	0/0
GAGTCCGAAAGGTAGG-5	1/1	1/1	0/0
GAGTCCGAATAGTCTG-3	1/1	1/1	0/0
GATACCTGGTGTCGTA-1	1/1	1/1	0/0
GCGAGCAAAGTGCAGG-4	1/1	1/1	0/0
GCGCTGGAAGATTGAG-4	1/1	1/1	0/0
GCTGTACCAATGCCGT-2	1/1	1/1	0/0
GGAGGACCGGTATGTT-8	1/1	1/1	0/0
GGCTCGTTGTGTCAGC-4	1/1	1/1	0/0
GGTCATGTGGCCAACC-7	1/1	1/1	0/0
GGTGTGCGCTCCAGTG-6	1/1	1/1	0/0
GTATCCGGGTATCAAT-2	1/1	1/1	0/0
GTTGAGCCACCTACGC-6	1/1	1/1	0/0
TACCTCTCACTCCTAA-4	1/1	1/1	0/0
TCAACTCCACCTGCAA-5	1/1	1/1	0/0
TCCAAGTTTCAACTCC-3	1/1	1/1	0/0
TGCCGATCGTAGAGGA-4	1/1	1/1	0/0
TGTACAGTCACGTAAG-5	1/1	1/1	0/0
TTAGACAACTCAGTCG-1	1/1	1/1	0/0
TTAGGTTAAGGTTATA-2	1/1	1/1	0/0
TTCACGAGCAGCTATA-1	1/1	1/1	0/0
TTCCGTGCCTATAGCG-3	1/1	1/1	0/0
TTGCATCAAGCCGCAG-4	1/1	1/1	0/0
TTGTCTCCAGTAACTT-7	1/1	1/1	0/0
CCGACGAAATGGCACT-3	1/1	1/1	0/0
ATTCTAGGATGATAGC-2	1/1	1/1	0/0
ATCCGGTACAGCGCAG-3	1/1	1/1	0/0
GCTAACTCCAGTGGAA-3	1/1	1/1	0/0
CCACGATAAGTGAGTC-3	1/1	1/1	0/0
CTCTCGCACACAACCT-7	1/1	1/1	0/0
GATCACCTCACGGTCC-2	1/1	1/1	0/0
CTCGCCTGCTGCCAAC-5	0/1	1/1	0/1
GTCGTCCGGCCATCAT-8	0/1	1/1	0/1
CTTAGCTTCGAGAGCA-6	0/1	1/1	0/1
TATAGATTGAGAGTCT-3	0/1	1/1	0/1
CAGCAACCATTCAGGA-4	0/1	1/1	0/1
GTAACACAACTTGTCA-3	0/1	1/1	0/1
GGCTCTACGCACGCTG-8	0/1	1/1	0/1
AGCATATCTTGCGCAC-3	0/1	1/1	0/1
TCTATCACTAGTAGCC-3	0/1	1/1	0/1
TAGCGGTGCGCCTGCA-8	0/1	1/1	0/1
ACAGCCATTATATGAT-1	0/1	1/1	0/1
GGTAATTGCTAAGTGC-7	0/1	1/1	0/1
AGACAACTCGGTAACT-5	0/1	1/1	0/1
AGATACTAGTGCTTGC-3	0/1	1/1	0/1
TCGTTGTTTGTTAACA-8	0/1	1/1	0/1
GTTCGACAACCGGCCT-4	0/1	1/1	0/1
ACGAGAGGAGTACTAT-4	0/1	1/1	0/1
CGTGGAAGGTGAGAAC-2	0/1	1/1	0/1
GGTAAGGCTGTCCACC-4	0/1	1/1	0/1
CTAAGTGCGTCAACTT-6	0/1	1/1	0/1
GAGTCCGAGTCTAGAT-8	0/1	1/1	0/1
GTCACCAAGCCGCTTG-4	0/1	1/1	0/1
GTGTTGCCGAGGAGCG-2	0/1	1/1	0/1
GCTTAGCAGCTATCGG-2	0/1	1/1	0/1
ATGTATTAGGCGCGGA-8	0/1	1/1	0/1
AGACAGTGTAATTCAA-7	0/1	1/1	0/1
ATGTTGAATCCGAACG-4	0/1	1/1	0/1
ACCTATTGGTAACACA-5	0/1	1/1	0/1
TTGCTGTCGTGACTTG-7	0/1	1/1	0/1
GATTAACCATCTACCG-2	0/1	1/1	0/1
GAAGGTTGTATATGAT-6	0/1	1/1	0/1
TGTACCTAGCCGCTTG-8	0/1	1/1	0/1
ATCCTTCTCCAGTAGA-5	0/1	1/1	0/1
AGATGACAAGTTGAAT-5	0/1	1/1	0/1
CGAACTCGACTCCTAA-8	0/1	1/1	0/1
TCACACTCGTTCGGTT-1	0/1	1/1	0/1
GGAAGCTCAGATGACA-2	0/1	1/1	0/1
TGTCCACCCGTATCAT-2	0/1	1/1	0/1
TGCGTAGAATGTTGAA-6	0/1	1/1	0/1
CAGCTATAGAATTCCG-1	0/1	1/1	0/1
GGCTCGTTTGCATACT-3	0/1	1/1	0/1
CATCTAGCAACGCTCG-2	0/1	1/1	0/1
AGTAGGACGATTGCCA-1	0/1	1/1	0/1
AATGGACGGTTGAGCC-4	0/1	1/1	0/1
GTAATGGCCGTGAACC-2	0/1	1/1	0/1
ATACGCTTCTTAACCG-4	0/1	1/1	0/1
CGCCAGGTTGAGGCTT-2	0/1	1/1	0/1
CTGGTTGTACGGCTGT-1	0/1	1/1	0/1
GGCTAAGTAGGTTATA-7	0/1	1/1	0/1
GGTACTGATGAGATAC-1	0/1	1/1	0/1
GAGCGGCCATGTTGAA-4	0/1	1/1	0/1
GCCATCATTCCGAGAC-1	0/1	1/1	0/1
CGATCAAGTTGCATCA-3	0/1	1/1	0/1
ATATTCCTGCTTATGG-1	0/1	1/1	0/1
TCAACTCCAATCTGCG-8	0/1	1/1	0/1
ATGGACAGTTAATGCG-4	0/1	1/1	0/1
AGGCCATGACTGAACT-5	0/1	1/1	0/1
AACTCGTATAGAGTAC-4	1/1	1/1	0/1
AACTGCTTATTGGTCT-2	1/1	1/1	0/1
AACTGCTTCACAAGAC-4	1/1	1/1	0/1
AACTGCTTCTATTCAG-5	1/1	1/1	0/1
AACTGGAGAATTAAGG-2	1/1	1/1	0/1
AACTGGAGACGGTTAC-6	1/1	1/1	0/1
AACTGTGAGAATCTCA-4	1/1	1/1	0/1
AACTGTGAGTGTTGCC-4	1/1	1/1	0/1
AACTTCCAAAGTGAAC-3	1/1	1/1	0/1
AACTTCCACCATGACT-2	1/1	1/1	0/1
AACTTCCACGCACCGT-7	1/1	1/1	0/1
AACTTCCAGCAGAAGG-5	1/1	1/1	0/1
AACTTCCAGGTCAATA-2	1/1	1/1	0/1
AACTTCCATTAATGCG-6	1/1	1/1	0/1
AAGACCTTATGCAGCC-8	1/1	1/1	0/1
AAGACCTTGTAATGGC-6	1/1	1/1	0/1
AAGACCTTTAATTCAA-6	1/1	1/1	0/1
AAGAGACAAGCTTCAT-7	1/1	1/1	0/1
AAGAGACACAGTATGG-3	1/1	1/1	0/1
AAGAGACACTGCACGG-7	1/1	1/1	0/1
AAGAGACATGAGGCTT-2	1/1	1/1	0/1
AAGAGACATGTACCTA-5	1/1	1/1	0/1
AAGCCTCCCAACACTG-1	1/1	1/1	0/1
AAGCCTCCGCCTAATC-7	1/1	1/1	0/1
AAGCGTGGGCTTCCAA-3	1/1	1/1	0/1
AAGCGTGGTACTTATA-3	1/1	1/1	0/1
AAGCTCGAGACCTGAC-7	1/1	1/1	0/1
AAGGAGGCTAACCGCC-2	1/1	1/1	0/1
AAGGAGGCTACAACAA-5	1/1	1/1	0/1
AAGGAGGCTAGGCGGT-6	1/1	1/1	0/1
AAGGTAGGCCTTAAGA-3	1/1	1/1	0/1
AAGGTAGGCGTTATCG-4	1/1	1/1	0/1
AAGGTGCAGGTTCTCT-2	1/1	1/1	0/1
AAGTAATTACTCTCCT-6	1/1	1/1	0/1
AAGTAATTATAGTTGA-7	1/1	1/1	0/1
AAGTAATTGAGCGGCC-3	1/1	1/1	0/1
AAGTACAACCTACTGG-3	1/1	1/1	0/1
AAGTCTATCTCTTCTA-2	1/1	1/1	0/1
AAGTGAACCTACATTA-2	1/1	1/1	0/1
AAGTGAACGAATTCCG-5	1/1	1/1	0/1
AAGTTCTCGACTAGGC-5	1/1	1/1	0/1
AAGTTCTCGGAAGCTC-3	1/1	1/1	0/1
AATACTTCCTATAGCG-3	1/1	1/1	0/1
AATACTTCGACATCGA-4	1/1	1/1	0/1
AATACTTCGACATGCT-4	1/1	1/1	0/1
AATACTTCGCCAATAA-5	1/1	1/1	0/1
AATACTTCTTAGGTTA-8	1/1	1/1	0/1
AATAGTGTGTTGATAG-4	1/1	1/1	0/1
AATCCATTAGCGATAT-2	1/1	1/1	0/1
AATCCATTATAGTCTG-6	1/1	1/1	0/1
AATCCATTCCAAGCAT-7	1/1	1/1	0/1
AATCCATTCCGCACTT-3	1/1	1/1	0/1
AATCCATTCCTCTGTA-2	1/1	1/1	0/1
AATCCATTGAGAGTCT-2	1/1	1/1	0/1
AATCCATTGATCACCT-2	1/1	1/1	0/1
AATCCATTGTGCTTGC-7	1/1	1/1	0/1
AATCGCAAAGGCTCAC-3	1/1	1/1	0/1
AATCGCAATCGTGTCT-5	1/1	1/1	0/1
AATCGCAATTGTCAAG-2	1/1	1/1	0/1
AATCTGCGCCTACTGG-7	1/1	1/1	0/1
AATCTTATCGACGCGT-3	1/1	1/1	0/1
AATGCCGTAGATGACA-5	1/1	1/1	0/1
AATGCCGTATCAGCCA-4	1/1	1/1	0/1
AATGCCGTCTACTCTC-5	1/1	1/1	0/1
AATGCCGTCTCGCCTG-3	1/1	1/1	0/1
AATGCCGTGATTCGCG-5	1/1	1/1	0/1
AATGCCGTTATAGCAG-8	1/1	1/1	0/1
AATGCCGTTATGAGCT-2	1/1	1/1	0/1
AATGGACGGCCTGGTA-4	1/1	1/1	0/1
AATGTTGCACGGACGA-1	1/1	1/1	0/1
AATGTTGCATCCACAA-2	1/1	1/1	0/1
AATGTTGCTAGAGTAC-2	1/1	1/1	0/1
AATTAAGGCATACGTT-2	1/1	1/1	0/1
AATTAAGGCGAGAGCA-6	1/1	1/1	0/1
AATTATCTAACAGAGC-6	1/1	1/1	0/1
AATTATCTCTCGCCTG-5	1/1	1/1	0/1
AATTGTTGACGTTACC-5	1/1	1/1	0/1
AATTGTTGATTCATTG-3	1/1	1/1	0/1
AATTGTTGGATACCTG-2	1/1	1/1	0/1
AATTGTTGTAAGACGC-7	1/1	1/1	0/1
AATTGTTGTACCTCTC-6	1/1	1/1	0/1
ACACCAGAAGACCTGG-2	1/1	1/1	0/1
ACACCAGACTCTCATT-4	1/1	1/1	0/1
ACACCAGAGCTCCGCC-3	1/1	1/1	0/1
ACACCAGATGGATTGC-7	1/1	1/1	0/1
ACACTTGTACTACATG-6	1/1	1/1	0/1
ACAGATCGAGTTGAAT-6	1/1	1/1	0/1
ACAGATCGCCGGAGTG-4	1/1	1/1	0/1
ACAGCCATCACCGTGT-5	1/1	1/1	0/1
ACAGCCATGTTCCTTA-8	1/1	1/1	0/1
ACAGCCATTATCACTA-4	1/1	1/1	0/1
ACAGCGGCACCAATGT-3	1/1	1/1	0/1
ACAGCGGCACCGGCCT-7	1/1	1/1	0/1
ACAGCGGCCAATGAGC-8	1/1	1/1	0/1
ACAGCGGCCGAGACGG-3	1/1	1/1	0/1
ACAGCGGCGGTATGTT-7	1/1	1/1	0/1
ACAGCGGCTCAAGAAG-5	1/1	1/1	0/1
ACAGCGGCTCCTCGCC-7	1/1	1/1	0/1
ACAGCGGCTTGACGCA-3	1/1	1/1	0/1
ACAGGAGTATCGCGTC-3	1/1	1/1	0/1
ACAGGAGTGAATCTCA-3	1/1	1/1	0/1
ACAGGAGTGCGAGTTC-6	1/1	1/1	0/1
ACAGGAGTTAAGACGC-3	1/1	1/1	0/1
ACAGGCTAACAGGAGT-5	1/1	1/1	0/1
ACAGGCTACCGCTCCA-2	1/1	1/1	0/1
ACAGGCTACGATGTAA-1	1/1	1/1	0/1
ACAGGCTAGGAAGCTC-3	1/1	1/1	0/1
ACAGTGCTTTGAGTGG-7	1/1	1/1	0/1
ACATATGACCGACCTG-8	1/1	1/1	0/1
ACATATGACCGCCTGA-5	1/1	1/1	0/1
ACATATGAGACTCCTC-2	1/1	1/1	0/1
ACATCATTAATTGTTG-5	1/1	1/1	0/1
ACATCTACACATCATT-2	1/1	1/1	0/1
ACATCTACAGTATGCA-7	1/1	1/1	0/1
ACATCTACCCGCTAGG-6	1/1	1/1	0/1
ACATCTACCGCCTGCA-3	1/1	1/1	0/1
ACATCTACCTGGTGTA-2	1/1	1/1	0/1
ACATGCCGGTGTTGCC-6	1/1	1/1	0/1
ACCAATGTAATGCCGT-5	1/1	1/1	0/1
ACCAATGTTACACACC-5	1/1	1/1	0/1
ACCAATGTTCAAGAAG-5	1/1	1/1	0/1
ACCACCAGACATGCCG-4	1/1	1/1	0/1
ACCACCAGCGCCTGCA-7	1/1	1/1	0/1
ACCACCAGTCAATTGA-8	1/1	1/1	0/1
ACCACCAGTCATCGAT-1	1/1	1/1	0/1
ACCACGGACTATTCAG-7	1/1	1/1	0/1
ACCACGGATACACTAT-6	1/1	1/1	0/1
ACCACGGATGGCAACG-4	1/1	1/1	0/1
ACCACGGATTGGTACC-4	1/1	1/1	0/1
ACCAGAATCATAGTTA-3	1/1	1/1	0/1
ACCAGAATTAGCGCCT-7	1/1	1/1	0/1
ACCGCATAAAGTGAAC-1	1/1	1/1	0/1
ACCGCATAACCTATTG-3	1/1	1/1	0/1
ACCGCATACATATGGA-8	1/1	1/1	0/1
ACCGCATAGTAATGGC-2	1/1	1/1	0/1
ACCGCATAGTCAGTGT-3	1/1	1/1	0/1
ACCGGCCTAATCCATT-4	1/1	1/1	0/1
ACCGGCCTCCATTGTC-2	1/1	1/1	0/1
ACCGGCCTCTTGCTAC-6	1/1	1/1	0/1
ACCGGCCTGCACCTCG-3	1/1	1/1	0/1
ACCGGCCTTAGCGGTG-7	1/1	1/1	0/1
ACCGGCCTTGGCGTAA-8	1/1	1/1	0/1
ACCGTCGGACAGGAGT-6	1/1	1/1	0/1
ACCGTCGGCGGCGAAT-4	1/1	1/1	0/1
ACCGTCGGGTCATACC-6	1/1	1/1	0/1
ACCGTCGGGTTCGGTT-4	1/1	1/1	0/1
ACCGTTCAAGCCTACG-4	1/1	1/1	0/1
ACCGTTCAGAAGGTTG-7	1/1	1/1	0/1
ACCTAACAGAAGTATA-3	1/1	1/1	0/1
ACCTAACATATTCCGC-6	1/1	1/1	0/1
ACCTAACATGCCGGAT-3	1/1	1/1	0/1
ACCTACGCACTCAGTT-5	1/1	1/1	0/1
ACCTACGCCTACACCT-5	1/1	1/1	0/1
ACCTACGCGTTACGTC-4	1/1	1/1	0/1
ACCTATTGAACAGAGC-6	1/1	1/1	0/1
ACCTCAGGAGTACTAT-2	1/1	1/1	0/1
ACCTCAGGCAGTGTTC-3	1/1	1/1	0/1
ACCTCAGGGACATCGA-6	1/1	1/1	0/1
ACCTCAGGTCGCCGTA-2	1/1	1/1	0/1
ACCTCAGGTTGTCAAG-8	1/1	1/1	0/1
ACCTGCAAAAGTGAAC-5	1/1	1/1	0/1
ACCTGCAAAGGCCATG-3	1/1	1/1	0/1
ACCTGCAACGACGGCG-4	1/1	1/1	0/1
ACCTGCAACGGTTCAA-4	1/1	1/1	0/1
ACGAACCTCAATGCTA-7	1/1	1/1	0/1
ACGAACCTGTCATACC-1	1/1	1/1	0/1
ACGAACCTTAGAACCG-4	1/1	1/1	0/1
ACGACTCAACTGAACT-6	1/1	1/1	0/1
ACGAGAGGATTATCGA-2	1/1	1/1	0/1
ACGAGAGGCCGGATAT-5	1/1	1/1	0/1
ACGAGAGGCTACGCAA-6	1/1	1/1	0/1
ACGAGAGGTACACACC-5	1/1	1/1	0/1
ACGAGAGGTAGATATC-5	1/1	1/1	0/1
ACGCATGCCTGCGACG-5	1/1	1/1	0/1
ACGCATGCGTAACACA-8	1/1	1/1	0/1
ACGCCGCTAATGTTGC-6	1/1	1/1	0/1
ACGCCGCTACTCCTAA-5	1/1	1/1	0/1
[truncated: 2,435 more rows]
[truncated: 14 more columns]

## Sheet: Table 21 | Section 113 115
SUPPLEMENTARY TABLE 21 | Single-nucleus amplicon sequencing by Mission Bio
Cell	TP53 rs121912656 genotype	TP53 rs1625895 genotype	IDH1 rs121913500 genotype
AACCAGCTCTCTCGCA-4	1/1	1/1	0/1
AACCGATGTCGTCTAA-5	1/1	1/1	0/1
AACGCTCGTATCGGAC-3	1/1	1/1	0/1
AACTCACTGTGAGAAC-5	1/1	1/1	0/1
AACTCGTAGTACATCC-7	1/1	1/1	0/1
AACTGCTTTCTCTACA-1	1/1	1/1	0/1
AAGACCTTTGCCGATC-7	1/1	1/1	0/1
AAGCTCGAATCAGCCA-8	1/1	1/1	0/1
AAGCTCGATTCGCCAC-8	1/1	1/1	0/1
AAGTAATTGTCAACTT-3	1/1	1/1	0/1
AATACTTCGGCAGCCT-4	1/1	1/1	0/1
AATCCATTGCTCACGA-1	1/1	1/1	0/1
AATGCCGTGTCAACTT-2	1/1	1/1	0/1
AATTAAGGAGCTTCAT-4	1/1	1/1	0/1
ACACTTGTCCGGCCAC-4	1/1	1/1	0/1
ACAGCGGCGGACCGAA-3	1/1	1/1	0/1
ACATCTACACAGATCG-8	1/1	1/1	0/1
ACCGTTCAGTGTCGTA-4	1/1	1/1	0/1
ACCTAACAAGTTGAAT-2	1/1	1/1	0/1
ACCTAACATACCTCTC-6	1/1	1/1	0/1
ACCTCAGGTAAGGAAC-2	1/1	1/1	0/1
ACGAACCTCGGTTCAA-7	1/1	1/1	0/1
ACGAGAGGCCATGACT-4	1/1	1/1	0/1
ACGCATGCGTCTTCGC-1	1/1	1/1	0/1
ACGTAGTCTCCAAGTT-1	1/1	1/1	0/1
ACGTTACCGCTGTACC-8	1/1	1/1	0/1
ACTGCAACTACACTAT-4	1/1	1/1	0/1
ACTGCAACTAGCGCCT-4	1/1	1/1	0/1
ACTGGTGGCCATTGTC-1	1/1	1/1	0/1
ACTTCGAGATCAGCCA-1	1/1	1/1	0/1
AGAACTTAGTCATACC-5	1/1	1/1	0/1
AGAACTTATTAATGCG-7	1/1	1/1	0/1
AGAATCCGATCGTATT-5	1/1	1/1	0/1
AGAATCCGTGGAGCTG-6	1/1	1/1	0/1
AGAGGTAGAGCATATC-6	1/1	1/1	0/1
AGCCGTCAGGTGTGCG-8	1/1	1/1	0/1
AGGACGTCAGGACCAA-6	1/1	1/1	0/1
AGGATCGTAAGTAATT-4	1/1	1/1	0/1
AGGCGAGCTAGGAGAA-1	1/1	1/1	0/1
AGTAACTTTACGCCTT-6	1/1	1/1	0/1
AGTCATCCCCGAGTGT-2	1/1	1/1	0/1
AGTTGAATCAGGCGCC-8	1/1	1/1	0/1
ATAACTGTGTCTGTCC-5	1/1	1/1	0/1
ATACCGATCACGTCGT-2	1/1	1/1	0/1
ATCAGCCAGGTTGATC-5	1/1	1/1	0/1
ATCCACAAACTATTCG-3	1/1	1/1	0/1
ATCCTGGCGTGTGGAG-6	1/1	1/1	0/1
ATCGCGTCCGGAGAGA-3	1/1	1/1	0/1
ATGACCGGTAATTCAA-8	1/1	1/1	0/1
ATGTATTATTGAGTGG-5	1/1	1/1	0/1
ATTACGAAACGATGAT-8	1/1	1/1	0/1
ATTCCTGCGTTACGTC-8	1/1	1/1	0/1
ATTGGATCCAATATAT-7	1/1	1/1	0/1
ATTGGATCCTCAGTCG-1	1/1	1/1	0/1
ATTGGTCTCCTAAGAT-2	1/1	1/1	0/1
CAAGGCCTACTCCTAA-5	1/1	1/1	0/1
CAAGGCCTATAGTAAC-2	1/1	1/1	0/1
CACAAGACTTGCAATT-6	1/1	1/1	0/1
CACTTGCCCACAACCT-3	1/1	1/1	0/1
CAGGCAATCTCCTTAC-2	1/1	1/1	0/1
CAGTTCCTGTTACGTC-2	1/1	1/1	0/1
CATTACTCCACTGCCG-6	1/1	1/1	0/1
CATTACTCCTCTGAAG-6	1/1	1/1	0/1
CATTACTCGATGAATT-5	1/1	1/1	0/1
CCAGTCTTTGCCGGAT-7	1/1	1/1	0/1
CCATAGGTAGGCGAGC-1	1/1	1/1	0/1
CCATTGTCAGGCCATG-3	1/1	1/1	0/1
CCGGAGTGTTACATAG-3	1/1	1/1	0/1
CCTACTGGACTACATG-7	1/1	1/1	0/1
CCTCCAAGGTGCGCGA-2	1/1	1/1	0/1
CGAAGAACAGACTGCC-4	1/1	1/1	0/1
CGAGAATTCGGAACTC-8	1/1	1/1	0/1
CGAGAGCAATCAGCCA-7	1/1	1/1	0/1
CGAGCCAAGTAAGGAT-8	1/1	1/1	0/1
CGAGTTGCCTGCGACG-1	1/1	1/1	0/1
CGGACACCACCACCAG-7	1/1	1/1	0/1
CGGTAACTAATGTTGC-8	1/1	1/1	0/1
CTACATTAGCAGAAGG-1	1/1	1/1	0/1
CTACTCTCCAGTATGG-2	1/1	1/1	0/1
CTCCAACAGTCGCAGT-3	1/1	1/1	0/1
CTCGCCTGAGCACTGC-7	1/1	1/1	0/1
CTGCGACGATCCTGGC-5	1/1	1/1	0/1
CTGTCGATGGAGACCT-4	1/1	1/1	0/1
CTTAACCGTGGCCAGA-6	1/1	1/1	0/1
CTTAGCTTTTACGACC-5	1/1	1/1	0/1
CTTCAGACGTAACACA-1	1/1	1/1	0/1
CTTGACATTTGAAGGC-6	1/1	1/1	0/1
GAACGGAGGTTATCCT-5	1/1	1/1	0/1
GAACTCTTTAGCGCCT-2	1/1	1/1	0/1
GACTCAAGATCTTGTG-2	1/1	1/1	0/1
GATACCTGGTAACACA-2	1/1	1/1	0/1
GATGACGGCCGCACTT-3	1/1	1/1	0/1
GATTAACCCAAGGCCT-4	1/1	1/1	0/1
GATTATTACTCGCCTG-2	1/1	1/1	0/1
GATTGCCATACGATTG-6	1/1	1/1	0/1
GATTGTACCTTGTGGC-5	1/1	1/1	0/1
GCAACCGTGCGCCTAT-5	1/1	1/1	0/1
GCACGCTGATGGAGTT-5	1/1	1/1	0/1
GCATTGAAGTGTTGCC-1	1/1	1/1	0/1
GCCTACCTACCGTTCA-1	1/1	1/1	0/1
GCCTCTGATCAGGACA-4	1/1	1/1	0/1
GCCTTGGTCCGACGAA-6	1/1	1/1	0/1
GCGAGTTCGTATGGCA-5	1/1	1/1	0/1
GCGCGTCAGTGGTAGA-1	1/1	1/1	0/1
GCGCTGGACCGCCTGA-3	1/1	1/1	0/1
GCGGTCGCACGCATGC-8	1/1	1/1	0/1
GCGTGAATGTGGAATC-2	1/1	1/1	0/1
GCTAGGCTGCGGTCGC-7	1/1	1/1	0/1
GCTGTTGAGAGCGGCC-2	1/1	1/1	0/1
GCTTAGCAAGGTACGG-8	1/1	1/1	0/1
GGAACAGCTCCGGTGA-7	1/1	1/1	0/1
GGAACGCTTGCAAGCC-1	1/1	1/1	0/1
GGACCGAATCAGCCGG-2	1/1	1/1	0/1
GGCAGCCTAATCGCAA-3	1/1	1/1	0/1
GGCAGTTACATACGTT-5	1/1	1/1	0/1
GGCAGTTACGGAAGAG-4	1/1	1/1	0/1
GGCGCGGAAGCATATC-8	1/1	1/1	0/1
GGCGTCTTTGTAATAA-1	1/1	1/1	0/1
GGCTCGTTGCGACAGA-6	1/1	1/1	0/1
GGCTCTACTGACTTCA-8	1/1	1/1	0/1
GGCTGCGGGTGAATAT-2	1/1	1/1	0/1
GGTCTCTCCGCGCGAG-5	1/1	1/1	0/1
GGTGCACAGGTGTTAC-4	1/1	1/1	0/1
GGTGCACATGAGCGTA-5	1/1	1/1	0/1
GTAGCCTACGACTGTT-2	1/1	1/1	0/1
GTAGCCTAGCTGGCGT-8	1/1	1/1	0/1
GTAGCGACGAGGATAC-8	1/1	1/1	0/1
GTAGGAAGCAGATTAT-3	1/1	1/1	0/1
GTATGGCAGTAGGAAG-7	1/1	1/1	0/1
GTCCGAATTTATACTG-4	1/1	1/1	0/1
GTCGTCCGTAGCGGTG-6	1/1	1/1	0/1
GTCTGTCCGCATTATG-6	1/1	1/1	0/1
GTGGCCATGGATGGAC-6	1/1	1/1	0/1
GTGTCAGCCCATAGGT-1	1/1	1/1	0/1
GTGTCGTATTACTGAA-4	1/1	1/1	0/1
GTTCGGTTCATTGCGT-1	1/1	1/1	0/1
TAAGGAACGAGTGATA-3	1/1	1/1	0/1
TACCAAGCCTCATGAA-3	1/1	1/1	0/1
TACGCGCAGAGTGATA-8	1/1	1/1	0/1
TACGCGCAGTGTTATT-1	1/1	1/1	0/1
TAGATATCACATCATT-8	1/1	1/1	0/1
TAGCGGTGACCACGGA-5	1/1	1/1	0/1
TAGGAGAAAGCTTCAT-5	1/1	1/1	0/1
TAGGCGGTGGTCTCTC-8	1/1	1/1	0/1
TATATGATTACGCGCA-8	1/1	1/1	0/1
TATCTATGTTCGAATA-8	1/1	1/1	0/1
TATGAAGAATTCCTGC-7	1/1	1/1	0/1
TCAATTGAAAGGTAGG-4	1/1	1/1	0/1
TCCAACGGAAGGTAGG-1	1/1	1/1	0/1
TCCAACGGAGGAATAC-6	1/1	1/1	0/1
TCCAGCTCGATGACGG-7	1/1	1/1	0/1
TCGCACAAACGGACGA-7	1/1	1/1	0/1
TCGCCGTACGAAGAAC-6	1/1	1/1	0/1
TCGCCGTATTACATAG-4	1/1	1/1	0/1
TCGTGTCTCCAATTCT-8	1/1	1/1	0/1
TCGTGTCTGTATCTTC-2	1/1	1/1	0/1
TCGTGTCTTCTCGTTC-2	1/1	1/1	0/1
TCGTTCGAACTATTCG-1	1/1	1/1	0/1
TCGTTCGAGATGTGGT-4	1/1	1/1	0/1
TCGTTCGATATGAAGA-4	1/1	1/1	0/1
TCTGAGTACCATGACT-8	1/1	1/1	0/1
TCTGCTCAATACCGAT-4	1/1	1/1	0/1
TGCATACTTCCTCGCC-7	1/1	1/1	0/1
TGCCGATCCAATTATT-2	1/1	1/1	0/1
TGGCAACGCTCCAGTG-7	1/1	1/1	0/1
TGGCGTAAAATACTTC-2	1/1	1/1	0/1
TGGTCGGCGCTGGCGT-4	1/1	1/1	0/1
TGGTCGGCTGTTAACA-3	1/1	1/1	0/1
TGTACAGTATTCGCCG-3	1/1	1/1	0/1
TGTACCTAAGGTGTCC-6	1/1	1/1	0/1
TTAATCGTTGTTAACA-1	1/1	1/1	0/1
TTACATAGCGGCTTCT-2	1/1	1/1	0/1
TTACATAGTCTAGAGA-8	1/1	1/1	0/1
TTAGACAAGAGGATAC-1	1/1	1/1	0/1
TTCACGAGATCAGCCA-8	1/1	1/1	0/1
TTCACGAGTTAACAAC-1	1/1	1/1	0/1
TTCAGCATATCCACAA-2	1/1	1/1	0/1
TTCGCCACATACGCTT-3	1/1	1/1	0/1
TTCTACGTCGCCGAGG-1	1/1	1/1	0/1
TTGCATCATTACGACC-8	1/1	1/1	0/1
TTGCGCACTACATTCG-2	1/1	1/1	0/1
TTGTGAGAAGTTGAAT-4	1/1	1/1	0/1
AACTGTGAGGAACGCT-6	1/1	1/1	0/1
AGGTTGCTGCCATCAT-7	1/1	1/1	0/1
ATAGTCTGACGGCTGT-2	1/1	1/1	0/1
CGCAGCAAAGCGATAT-4	1/1	1/1	0/1
GACCTGACGGTCAATA-5	1/1	1/1	0/1
GTCGGCTCACTTGTCA-6	1/1	1/1	0/1
TATGCAAGTGCTATGA-3	1/1	1/1	0/1
TTGATTAAAGGTGTCC-5	1/1	1/1	0/1
ACGTCCTAACCAGAAT-8	1/1	1/1	0/1
TAATGTCCCTGTAGGA-6	1/1	1/1	0/1
CAGTCACGCGGCTTCT-8	1/1	1/1	0/1
CCGCACTTTAACAGTT-7	1/1	1/1	0/1
CCGTCCGTTATCTATG-3	1/1	1/1	0/1
CGACGGCGGATACCTG-6	0/0	0/1	0/0
TAGGCGGTAGGCCATG-6	1/1	1/1	0/1
TCCAGCTCGACCTAGG-4	0/0	0/1	0/0
AGAAGTCTCGCAGCAA-6	1/1	1/1	0/1
GCTGTTGACATCTAGC-6	1/1	1/1	0/1
TGAGGCTTGATACACT-4	1/1	1/1	0/1
TTCGAATAGGCTCTAC-4	1/1	1/1	0/1
AATGCCGTTACGATTG-1	0/0	0/1	0/0
ACCACGGACACGAGTA-6	0/0	0/1	0/0
ACCTATTGCTGATACT-5	0/0	0/1	0/0
AGGTACGGTGGATCCA-7	0/0	0/1	0/0
CAGTCACGCTTAAGTA-6	0/0	0/1	0/0
CTCCAGTGGTGGTAGA-6	0/0	0/1	0/0
GAACCAGTGTCCGTTG-4	0/0	0/1	0/0
TTGGCCGAGGTCATGT-3	0/0	0/1	0/0
ACGACTCACCTTCTAT-3	1/1	1/1	0/1
ACGCCGCTCTGTCCTC-6	1/1	1/1	0/1
ACTATTCGACAGCGGC-2	1/1	1/1	0/1
ACTATTCGCTGTCGAT-3	1/1	1/1	0/1
ACTCAGTTCTCGAGCT-1	1/1	1/1	0/1
ACTCAGTTTTCGGAGG-4	1/1	1/1	0/1
ACTGGTGGACCGTCGG-1	1/1	1/1	0/1
ACTTCGAGGGACGTGC-8	1/1	1/1	0/1
ACTTGCTCCGCAGCAA-3	1/1	1/1	0/1
AGAACTTAGGCTGCGG-5	1/1	1/1	0/1
AGAAGTCTCGGTCTCA-7	1/1	1/1	0/1
AGAAGTCTGCGACAGA-2	1/1	1/1	0/1
AGACAACTTCGTGTCT-6	1/1	1/1	0/1
AGATTAGCCAATGCTA-5	1/1	1/1	0/1
AGCGTGTACGATCGGA-5	1/1	1/1	0/1
AGTCTTGAACTCCTAA-7	1/1	1/1	0/1
AGTTCGCCAGTATGCA-5	1/1	1/1	0/1
AGTTGAATCGTTATCG-2	1/1	1/1	0/1
ATACGCTTTCTTCTTG-1	1/1	1/1	0/1
ATAGTTGAGTGTTATT-8	1/1	1/1	0/1
ATGACATACACGTAAG-5	1/1	1/1	0/1
ATGTTGAAATGGCACT-7	1/1	1/1	0/1
ATTGGTCTTCTGACAG-4	1/1	1/1	0/1
CAACGGTCGGTCTCTC-2	1/1	1/1	0/1
CAATGCTATGGCCAGA-7	1/1	1/1	0/1
CAGGCGCCCCATTGTC-6	1/1	1/1	0/1
CATAGTTAAACGTGAT-5	1/1	1/1	0/1
CATTACTCCTCAACGC-8	1/1	1/1	0/1
CCAAGCATAAGCCTCC-2	1/1	1/1	0/1
CCAAGCATGACTAGGC-7	1/1	1/1	0/1
CCATAGGTGAGTCGAC-8	1/1	1/1	0/1
CCATATCCAGTACTAT-7	1/1	1/1	0/1
CCGCGTACACATCTAC-4	1/1	1/1	0/1
CCTCTGTAGGTTCTCT-4	1/1	1/1	0/1
CCTGACGCACGTCCTA-4	1/1	1/1	0/1
CCTTAAGACGCGACAC-3	1/1	1/1	0/1
CGACCTATAGAGCTCC-8	1/1	1/1	0/1
CGAGACGGGTTATCCT-4	1/1	1/1	0/1
CGAGAGCACCTGCGGA-7	1/1	1/1	0/1
CGCGACACCGCAGCAA-4	1/1	1/1	0/1
CGCTGTGCCGTGCTTA-4	1/1	1/1	0/1
CGGAACTCAGGCGAGC-8	1/1	1/1	0/1
CGGCGCTAGGTTCTCT-1	1/1	1/1	0/1
CGGTAACTGTCCGAAT-5	1/1	1/1	0/1
CGTGGAAGCAGTGTTC-8	1/1	1/1	0/1
CTACTCTCACGAGAGG-6	1/1	1/1	0/1
CTCCTTACTGGCGTAA-7	1/1	1/1	0/1
CTCCTTACTGGTCGGC-7	1/1	1/1	0/1
CTCGCCTGTGGTCGGC-8	1/1	1/1	0/1
CTCTCATTAAGTTCTC-5	1/1	1/1	0/1
CTCTCGCATATCACTA-1	1/1	1/1	0/1
CTGCGACGCTTGCTAC-7	1/1	1/1	0/1
CTGGTTGTCCATATCC-7	1/1	1/1	0/1
CTTAACCGTCTGCCTC-4	1/1	1/1	0/0
CTTGAATGGGAAGCTC-2	1/1	1/1	0/0
CTTGTGGCGGAACAGC-4	1/1	1/1	0/0
GAACTCTTTATGCAAG-1	1/1	1/1	0/0
GAAGTATATATGAGCT-1	1/1	1/1	0/0
GAAGTATATTAATCGT-1	1/1	1/1	0/0
GAAGTTCCTTCGCCAC-2	1/1	1/1	0/0
GAATAGCTAGTATGCA-6	1/1	1/1	0/0
GAATAGCTGGTCAATA-8	1/1	1/1	0/0
GAATGCATGGCGCGGA-7	1/1	1/1	0/0
GAATTCCGAGGCCATG-6	1/1	1/1	0/0
GACAGCACTTGAGTGG-8	1/1	1/1	0/0
GACATGCTACCAATGT-4	1/1	1/1	0/0
GACATGCTATGGACAG-4	1/1	1/1	0/0
GACCGCTATCTGAGTA-4	1/1	1/1	0/0
GACGACATACTGCAAC-4	1/1	1/1	0/0
GAGAAGGTGCTGGCGT-7	1/1	1/1	0/0
GAGCACGCCACAAGAC-8	1/1	1/1	0/0
GAGCCGTTTGCCGATC-4	1/1	1/1	0/0
GAGGATACCAACCTGC-5	1/1	1/1	0/0
GAGTCCGAGGCTAAGT-1	1/1	1/1	0/0
GAGTCCGAGGCTACAA-3	1/1	1/1	0/0
GAGTCGACTTAACGTT-5	1/1	1/1	0/0
GATCACCTATAAGTTG-2	1/1	1/1	0/0
GATCCAACACCTGCAA-7	1/1	1/1	0/0
GATGCTATATGATAGC-6	1/1	1/1	0/0
GCCACGCGTAATGTCC-6	1/1	1/1	0/0
GCCACGCGTTCAGCAT-8	1/1	1/1	0/0
GCCATCATGCGTGAAT-7	1/1	1/1	0/0
GCCATCATTACCTCTC-6	1/1	1/1	0/0
GCGAGCAAGTGTGGAG-1	1/1	1/1	0/0
GCGGCAAGGTTATCCT-7	1/1	1/1	0/0
GCGGTTCTGAGCACGC-5	1/1	1/1	0/0
GGAATTGTCTGTCCTC-2	1/1	1/1	0/0
GGACGTGCCAGTTGTG-4	1/1	1/1	0/0
GGAGATTACCGGATAT-4	1/1	1/1	0/0
GGCAGTTACTGCGACG-6	1/1	1/1	0/0
GGCGTCTTAAGTTCTC-7	1/1	1/1	0/0
GGCGTCTTCGGCTTCT-2	1/1	1/1	0/0
GGCTCGTTTCAACCAA-3	1/1	1/1	0/0
GGCTGCGGATGCTTAG-5	1/1	1/1	0/0
GGTCTCTCAATGCCGT-1	1/1	1/1	0/0
GGTTGATCCTATTCAG-6	1/1	1/1	0/0
GTAACACAAGCGTGTA-6	1/1	1/1	0/0
GTACATCCAGGCTCAC-4	1/1	1/1	0/0
GTCCGTTGAACTGGAG-5	1/1	1/1	0/0
GTGAATATGTTAGTAA-6	1/1	1/1	0/0
GTGACTTGGGACTAGA-6	1/1	1/1	0/0
GTGATCTCACCGTCGG-7	1/1	1/1	0/0
GTGCCGCGGCTAGGCT-4	1/1	1/1	0/0
GTGCTTGCGAACCAGT-1	1/1	1/1	0/0
GTGGAATCGATGCTAT-7	1/1	1/1	0/0
GTGTCGTATTCTTGAC-6	1/1	1/1	0/0
GTGTTATTGATGCGTA-2	1/1	1/1	0/0
GTTCCTTAGCATTGAA-6	1/1	1/1	0/0
GTTCTCAATGGATTGC-2	1/1	1/1	0/0
TAAGATCAGTCGTTAT-7	1/1	1/1	0/0
TAAGGAACGCAGAAGG-6	1/1	1/1	0/0
TAATTGGCGCCTAATC-5	1/1	1/1	0/0
TACACACCCGTAGCGG-3	1/1	1/1	0/0
TACTTATATAGTAGCC-2	1/1	1/1	0/0
TAGTTAATATACGCTT-8	1/1	1/1	0/0
TATAGGCAGATCCAAC-8	1/1	1/1	0/0
TATATGATCCAGTCTT-3	1/1	1/1	0/0
TATATGATTAATTCAA-5	1/1	1/1	0/0
TCCAAGTTAGAACTTA-5	1/1	1/1	0/0
TCCGAACGATTGACTA-1	1/1	1/1	0/0
TCCGAACGTCCACTTA-7	1/1	1/1	0/0
TCCTGATTTGCGCTAA-3	1/1	1/1	0/0
TCGTCTAAAGACAACT-2	1/1	1/1	0/0
TCTCTACAGACCGCTA-7	1/1	1/1	0/0
TCTCTGGTTGAATGAC-4	1/1	1/1	0/0
TCTGAGTAACACTTGT-5	1/1	1/1	0/0
TGACTTCAACTTGCTC-6	1/1	1/1	0/0
TGACTTCACGGTAACT-2	1/1	1/1	0/0
TGGATTGCTCCAACGG-5	1/1	1/1	0/0
TGGCGTAAATACGCTT-5	1/1	1/1	0/0
TGGTCGGCACGAGAGG-2	1/1	1/1	0/0
TGTAGTCGGGTGGCTA-3	1/1	1/1	0/0
TGTAGTCGTGCGTTCC-5	1/1	1/1	0/0
TGTCTGAGCCAGTCTT-5	1/1	1/1	0/0
TGTTGCAAGGAACAGC-6	1/1	1/1	0/0
TTACATAGCACGTCGT-8	1/1	1/1	0/0
TTACGACCCCACATGG-8	1/1	1/1	0/0
TTATGGTCCCGCTAGG-5	1/1	1/1	0/0
TTCGAATAGTAGCCTA-8	1/1	1/1	0/0
TTCGGAGGCATTCATA-3	1/1	1/1	0/0
TTGCATCAGCATGAGA-1	1/1	1/1	0/0
ACAGGCTAAAGCGTGG-6	0/0	0/1	0/0
ACAGTGCTACAGGCTA-1	0/0	0/1	0/0
ACCTCAGGACGTTACC-8	0/0	0/1	0/0
ACTATTCGACTGCAAC-1	0/0	0/1	0/0
ACTTGTCACCTCGAGT-4	0/0	0/1	0/0
AGAATAATAATCTTAT-7	0/0	0/1	0/0
ATAATTCCAGGACCAA-1	0/0	0/1	0/0
ATGACCGGACTTGTCA-2	0/0	0/1	0/0
CAACCTGCTCCAACGG-6	0/0	0/1	0/0
CAATTATTTCCGGTGA-6	0/0	0/1	0/0
CACAACCTTCTCGTTC-3	0/0	0/1	0/0
CAGCGCAGAGCGAATG-7	0/0	0/1	0/0
CCGTACCGCCACCGAC-6	0/0	0/1	0/0
CCTGACGCTCTCTGGT-2	0/0	0/1	0/0
CGCCAGGTGACTCCTC-5	0/0	0/1	0/0
CGCGCGAGCAGTGTTC-1	0/0	0/1	0/0
CGCGCTCTGAGGTCAA-2	0/0	0/1	0/0
CGGAGAGACGTGCTTA-8	0/0	0/1	0/0
CGTGCTTAAGCCGCAG-7	0/0	0/1	0/0
CTCGCCTGGACGACAT-8	0/0	0/1	0/0
GAATTCCGGACTCAAG-6	0/0	0/1	0/0
GCATGTAGGGCTACAA-1	0/0	0/1	0/0
GCTCACGAGATGAATT-2	0/0	0/1	0/0
GGAACGCTTGCTATGA-6	0/0	0/1	0/0
GGCGCATCTTGTCAAG-2	0/0	0/1	0/0
GGTATGTTGATTGTAC-6	0/0	0/1	0/0
GTAATGGCACTATAGT-7	0/0	0/1	0/0
GTAATGGCGTGGTAGA-4	0/0	0/1	0/0
GTCGTTATGTCCGAAT-1	0/0	0/1	0/0
GTGGCCATTTCTTGAC-3	0/0	0/1	0/0
GTGTCAGCAAGGAGGC-6	0/0	0/1	0/0
GTTAGCGCACAGATCG-7	0/0	0/1	0/0
TAAGCACTCGTTATCG-3	0/0	0/1	0/0
TATTCCGCGATACACT-3	0/0	0/1	0/0
TCGCTTCCATGGACAG-8	0/0	0/1	0/0
TCGGTATATGCAAGCC-2	0/0	0/1	0/0
TCTAGAGAACACCAGA-5	0/0	0/1	0/0
TCTCTGGTGTAGGAAG-7	0/0	0/1	0/0
TCTGCCTCGCTAGGCT-8	0/0	0/1	0/0
TGGATCCATAGAGCGA-6	0/0	0/1	0/0
TTCTAACCTAAGATCA-5	0/0	0/1	0/0
TTGTGAGACTAATAGG-2	0/0	0/1	0/0
ACTACATGATATTCCT-6	0/0	0/1	0/0
ACTATAGTCCGGATAT-2	0/0	0/1	0/0
ACTCGACCGCATGTAG-5	0/0	0/1	0/0
AGAATCCGAGTAGGAC-6	0/0	0/1	0/0
AGCACTGCGGCCAACC-4	0/0	0/1	0/0
ATACGTACTACACACC-3	0/0	0/1	0/0
ATATAAGTGACAAGTG-5	0/0	0/1	0/0
CACAACCTCAAGATTC-6	0/0	0/1	0/0
CCGACGAAGTTAGTAA-2	0/0	0/1	0/0
CCGAGTGTATAATTCC-1	0/0	0/1	0/0
CCGATGCGAAGCCTCC-3	0/0	0/1	0/0
CCGTCCGTAGTGAGTC-2	0/0	0/1	0/0
CGACTGTTGGTATAAG-4	0/0	0/1	0/0
CGCCTGCACTCGAGCT-7	0/0	0/1	0/0
CTATAATCTATCCTCT-3	0/0	0/1	0/0
CTATTCAGTTAGACAA-2	0/0	0/1	0/0
CTTATATCATATTCCT-4	0/0	0/1	0/0
GACGACATGATGAATT-8	0/0	0/1	0/0
GACGACATTGGTCGGC-6	0/0	0/1	0/0
GACTCAAGGCGGCAAG-2	0/0	0/1	0/0
GATACACTGCAACCGT-6	0/0	0/1	0/0
GATCGTGATATGCAAG-2	0/0	0/1	0/0
GATTCGCGGATGGAGC-1	0/0	0/1	0/0
GCTGTACCGAAGCCAG-4	0/0	0/1	0/0
GCTTATGGGTAGCCTA-1	0/0	0/1	0/0
GGAACGCTCCTAGGTC-3	0/0	0/1	0/0
GGAGGACCTGACCTTC-3	0/0	0/1	0/0
GGCTCGTTGGATACGC-4	0/0	0/1	0/0
GGTCGCATAATCCATT-5	0/0	0/1	0/0
GGTTGATCGGTGTTAC-3	0/0	0/1	0/0
GTGAGAACCACCAATT-3	0/0	0/1	0/0
GTGGTAGACTATAGCG-6	0/0	0/1	0/0
TCAATTGAGGCTCTAC-3	0/0	0/1	0/0
TCGTCTAAGACCGCTA-4	0/0	0/1	0/0
TCTCGTTCTCATGCAC-3	0/0	0/1	0/0
TGCTATGATCCGGTGA-1	0/0	0/1	0/0
TGGATTGCACAGCGGC-5	0/0	0/1	0/0
TGTACCTAAGATTAGC-8	0/0	0/1	0/0
TTCGCCACGACACTGG-8	0/0	0/1	0/0
ACTGCAACATAAGTTG-8	1/1	1/1	0/0
CATGGCTGCCATATCC-4	1/1	1/1	0/0
CGGCTTCTCGCTAATA-2	1/1	1/1	0/0
GTAGCGACGGAACAGC-7	1/1	1/1	0/0
GTAGGAAGCGAGAATT-2	1/1	1/1	0/0
GTCATACCCCGGATAT-7	1/1	1/1	0/0
TCGCCGTAGAGTGATA-3	1/1	1/1	0/0
TTAACGTTCTCTCGCA-4	1/1	1/1	0/0
ACGCTCTGGCTCGGAA-4	0/0	0/1	0/0
ACTACATGATTACGAA-3	0/0	0/1	0/0
ACTTGTCAGAGTCGAC-6	0/0	0/1	0/0
AGACTGCCTCGTCTAA-5	0/0	0/1	0/0
AGATTAGCCGCGCGAG-8	0/0	0/1	0/0
ATGATAGCTATTCGAA-3	0/0	0/1	0/0
ATTGGTCTTAAGATCA-4	0/0	0/1	0/0
CCGGAGTGGATACCTG-2	0/0	0/1	0/0
CTCTTCTATAGAACCG-4	0/0	0/1	0/0
GATCCAACAGTACTAT-4	0/0	0/1	0/0
GATCGTGAACACCAGA-7	0/0	0/1	0/0
GTTACGTCTACAACAA-6	0/0	0/1	0/0
GTTAGATGCGTAGCGG-1	0/0	0/1	0/0
TCTGACAGAGCCGCAG-3	0/0	0/1	0/0
TGGTCGGCGACATGCT-5	0/0	0/1	0/0
AGACAGTGGAAGTTCC-5	0/0	0/1	0/0
AGTGTCAACGCTAATA-5	0/0	0/1	0/0
CAGCAACCAAGTTCTC-2	0/0	0/1	0/0
CAGGCGCCTGGCAACG-3	0/0	0/1	0/0
CATAGTTACTATTCAG-7	0/0	0/1	0/0
CTGCCAACTGTAGTCG-2	0/0	0/1	0/0
GAGGATACCTACATTA-2	0/0	0/1	0/0
GCAACCGTGCACGCTG-4	0/0	0/1	0/0
GCATGAGATATAGATT-4	0/0	0/1	0/0
GCGACAGACCGTGGCC-2	0/0	0/1	0/0
GGCGTCTTACATCATT-3	0/0	0/1	0/0
TGCCGGATGCTGTTGA-4	0/0	0/1	0/0
TGCTACTCCAATCCAC-5	0/0	0/1	0/0
ACCTCAGGCTGTGCCA-8	0/0	0/1	0/0
ACCTCAGGGAAGCCAG-1	0/0	0/1	0/0
ACCTCAGGGAGAGTCT-8	0/0	0/1	0/0
ACCTGCAATAATTGGC-5	0/0	0/1	0/0
ACGAACCTTGTACAGT-7	0/0	0/1	0/0
ACGAGAGGACAGGCTA-7	0/0	0/1	0/0
ACGAGAGGAGCTTCAT-2	0/0	0/1	0/0
ACGAGAGGCACATTGC-4	0/0	0/1	0/0
ACGATGATGCATGTAG-8	0/0	0/1	0/0
ACGCCGCTACGTCCTA-2	0/0	0/1	0/0
ACGCCGCTAGTGACCG-2	0/0	0/1	0/0
ACGCCGCTCTGTGCCA-6	0/0	0/1	0/0
ACGGACGAGGTCCTAG-8	0/0	0/1	0/0
ACGGACGATGCCGGAT-6	0/0	0/1	0/0
ACGGACGATGCTATGA-1	0/0	0/1	0/0
ACGGCTGTGGAGATTA-5	0/0	0/1	0/0
ACGGTTACAATCTGCG-6	0/0	0/1	0/0
ACGGTTACTGCCGATC-2	0/0	0/1	0/0
ACGTAGTCGTCGTTAT-3	0/0	0/1	0/0
ACGTCCTAATACGTAC-6	0/0	0/1	0/0
ACGTCCTACCACCGAC-5	0/0	0/1	0/0
ACGTCCTATCGTAAGC-4	0/0	0/1	0/0
ACGTTACCAGAGAGGT-5	0/0	0/1	0/0
ACGTTACCGCTGTTGA-4	0/0	0/1	0/0
ACGTTACCTGTTGCAA-4	0/0	0/1	0/0
ACTACATGACCGGCCT-4	0/0	0/1	0/0
ACTATAGTCACGTCGT-3	0/0	0/1	0/0
ACTATAGTGCGTGAAT-8	0/0	0/1	0/0
ACTCAGTTACTCTGAC-6	0/0	0/1	0/0
ACTCAGTTGCCGCGAT-5	0/0	0/1	0/0
ACTCCTAATTGGTACC-5	0/0	0/1	0/0
ACTCGACCCACTGCCG-4	0/0	0/1	0/0
ACTCTCCTATCGCGTC-8	0/0	0/1	0/0
ACTCTCCTGGAGACCT-8	0/0	0/1	0/0
ACTCTCCTTTCACGAG-6	0/0	0/1	0/0
ACTCTGACAATCCATT-4	0/0	0/1	0/0
ACTCTGACTCAGTTAG-5	0/0	0/1	0/0
ACTGAACTCAACAGGA-5	0/0	0/1	0/0
ACTGCAACCCGCTCCA-8	0/0	0/1	0/0
ACTGCAACGTATCCGG-5	0/0	0/1	0/0
ACTGTGTGGTCGTTAT-5	0/0	0/1	0/0
ACTTGTCATATAGATT-2	0/0	0/1	0/0
AGAACTTAACACTTGT-5	0/0	0/1	0/0
AGAACTTAGATATTCA-4	0/0	0/1	0/0
AGAACTTAGATTGCCA-6	0/0	0/1	0/0
AGAAGTCTATTACGAA-1	0/0	0/1	0/0
AGAATAATAATAGTGT-7	0/0	0/1	0/0
AGAATAATAGCTGGTC-2	0/0	0/1	0/0
AGAATAATGACATGCT-7	0/0	0/1	0/0
AGAATCCGTACATTCG-2	0/0	0/1	0/0
AGACAACTGCTAACTC-2	0/0	0/1	0/0
AGACAGTGAGGAATAC-1	0/0	0/1	0/0
AGACAGTGGATTATTA-4	0/0	0/1	0/0
AGACAGTGGCCTAATC-3	0/0	0/1	0/0
AGACCTGGGGTCAATA-4	0/0	0/1	0/0
AGACCTGGTGGATCCA-5	0/0	0/1	0/0
AGACTGCCAACGCTCG-3	0/0	0/1	0/0
AGACTGCCAAGCGTGG-4	0/0	0/1	0/0
AGACTGCCCAATCCAC-8	0/0	0/1	0/0
AGAGAGGTACACTTGT-7	0/0	0/1	0/0
AGAGAGGTGATACCTG-7	0/0	0/1	0/0
AGAGAGGTGCTTCAGT-6	0/0	0/1	0/0
AGAGGCGCAAGTCTAT-5	0/0	0/1	0/0
AGAGGCGCTGGATCCA-3	0/0	0/1	0/0
AGAGGTAGCGCAGCAA-6	0/0	0/1	0/0
AGAGGTAGGCTAGGCT-8	0/0	0/1	0/0
AGATACTATAGTAGCC-1	0/0	0/1	0/0
AGATTAGCTGTTGCAA-1	0/0	0/1	0/0
AGATTGAGCCGCGTAC-1	0/0	0/1	0/0
AGATTGAGTACACTAT-5	0/0	0/1	0/0
AGCACTGCAGGCGAGC-6	0/0	0/1	0/0
AGCACTGCTCGTTGTT-2	0/0	0/1	0/0
AGCATATCAGGCCATG-3	0/0	0/1	0/0
AGCCAAGACGGTCTCA-7	0/0	0/1	0/0
AGCCGCAGAGACAACT-7	0/0	0/1	0/0
AGCCGCAGATAACTGT-5	0/0	0/1	0/0
AGCCGCAGATATAAGT-8	0/0	0/1	0/0
AGCCGTCAATGTGCGC-3	0/0	0/1	0/0
AGCCTACGTCACATCT-6	0/0	0/1	0/0
AGCGATATAACCGATG-5	0/0	0/1	0/0
AGCTGGTCAGACCTGG-1	0/0	0/1	0/0
AGCTGGTCAGGCAGAT-3	0/0	0/1	0/0
AGCTTCATACCGTCGG-4	0/0	0/1	0/0
AGCTTCATAGGACCAA-2	0/0	0/1	0/0
AGCTTCATTGCTATGA-6	0/0	0/1	0/0
AGGAATACGTATCAAT-4	0/0	0/1	0/0
AGGACCAACCTACACA-8	0/0	0/1	0/0
AGGATCGTCTTGCTAC-3	0/0	0/1	0/0
AGGATCGTGAGGATAC-7	0/0	0/1	0/0
AGGCAGATATTGGTCT-1	0/0	0/1	0/0
AGGCGAGCAACGTGAT-5	0/0	0/1	0/0
AGGCGAGCATTCCTGC-2	0/0	0/1	0/0
AGGCTCACCTAATAGG-4	0/0	0/1	0/0
AGGCTCACTGGAGCTG-1	0/0	0/1	0/0
AGGTGTCCCTCCTTAC-1	0/0	0/1	0/0
AGGTGTCCGACCTGAC-6	0/0	0/1	0/0
AGGTGTCCGCGAGTTC-3	0/0	0/1	0/0
AGGTTATAAATGGACG-4	0/0	0/1	0/0
AGGTTATACTCCTTAC-1	0/0	0/1	0/0
AGGTTATAGAGAGTCT-6	0/0	0/1	0/0
AGGTTATATTACCATA-4	0/0	0/1	0/0
AGGTTGCTCTACTAAT-8	0/0	0/1	0/0
AGTACTATTGGATCCA-6	0/0	0/1	0/0
AGTAGATAGTATCAAT-3	0/0	0/1	0/0
AGTAGGACCCAATTCT-6	0/0	0/1	0/0
AGTAGGACTTAATCGT-6	0/0	0/1	0/0
AGTATGCAAGGTTGCT-5	0/0	0/1	0/0
AGTCCGTAACATGCCG-8	0/0	0/1	0/0
AGTCCGTAATGCAGCC-5	0/0	0/1	0/0
AGTCTTGAGTAGCGAC-1	0/0	0/1	0/0
AGTGACCGAGTACTAT-3	0/0	0/1	0/0
AGTGAGTCACAGCCAT-5	0/0	0/1	0/0
AGTGTCAAGGAGATTA-5	0/0	0/1	0/0
AGTTCGCCGTGCCGCG-3	0/0	0/1	0/0
AGTTGAATATGGACAG-3	0/0	0/1	0/0
ATAACTGTAGCGGAAC-3	0/0	0/1	0/0
ATAAGTTGAACGTGAT-6	0/0	0/1	0/0
ATAAGTTGATCCTTCT-4	0/0	0/1	0/0
ATAAGTTGATGGACAG-7	0/0	0/1	0/0
ATACACGCACGCTCTG-4	0/0	0/1	0/0
ATACCGATGGTATGTT-3	0/0	0/1	0/0
ATACGCTTAGCATATC-7	0/0	0/1	0/0
ATAGCGCGCGCAGCAA-4	0/0	0/1	0/0
ATAGTAACAAGTAATT-7	0/0	0/1	0/0
ATAGTAACTTAATGCG-7	0/0	0/1	0/0
ATATTCCTCTAGGTAT-7	0/0	0/1	0/0
ATATTCCTGGACGTGC-7	0/0	0/1	0/0
ATCAGCCAGGTCATGT-6	0/0	0/1	0/0
ATCATTGGGAACGGAG-4	0/0	0/1	0/0
ATCATTGGGAACTCTT-2	0/0	0/1	0/0
ATCATTGGTTCTAACC-8	0/0	0/1	0/0
ATCCACAATGCTACTC-8	0/0	0/1	0/0
ATCCGGTAGTAACACA-8	0/0	0/1	0/0
ATCCGGTAGTTGAGCC-3	0/0	0/1	0/0
ATCCTTCTAGAGGCGC-4	0/0	0/1	0/0
ATCCTTCTTGTACCTA-4	0/0	0/1	0/0
ATCGCGTCCGGCTTCT-8	0/0	0/1	0/0
ATCGTATTCTAAGTGC-4	0/0	0/1	0/0
ATCTACCGCATATGGA-5	0/0	0/1	0/0
ATCTTAGAATCCGGTA-1	0/0	0/1	0/0
ATGACATAACCAGAAT-8	0/0	0/1	0/0
ATGACCGGAGAACTTA-6	0/0	0/1	0/0
ATGACCGGGGCCAACC-4	0/0	0/1	0/0
ATGCTACAAGGCGAGC-6	0/0	0/1	0/0
ATGCTTAGAACAGAGC-3	0/0	0/1	0/0
ATGGACAGCTGTCCTC-6	0/0	0/1	0/0
ATGGAGTTACGGCTGT-7	0/0	0/1	0/0
ATGGAGTTCAACCTGC-3	0/0	0/1	0/0
ATGGCACTCGAACTCG-1	0/0	0/1	0/0
ATGTGCGCACCTAACA-8	0/0	0/1	0/0
ATTAATCAAGCCTACG-6	0/0	0/1	0/0
ATTATCGACTTATATC-1	0/0	0/1	0/0
ATTCAGGATGTCTGAG-3	0/0	0/1	0/0
ATTCATTGAAGTTCTC-6	0/0	0/1	0/0
ATTCATTGCGTTATCG-7	0/0	0/1	0/0
ATTCATTGTGTACCTA-3	0/0	0/1	0/0
ATTCATTGTTCAGCAT-7	0/0	0/1	0/0
ATTCCTGCGAGAAGGT-8	0/0	0/1	0/0
ATTCGCCGAGTTGAAT-5	0/0	0/1	0/0
ATTCTAGGCATTGCGT-3	0/0	0/1	0/0
ATTGACTAATATAAGT-6	0/0	0/1	0/0
ATTGGATCGAACCAGT-7	0/0	0/1	0/0
ATTGGTCTCCGGATAT-2	0/0	0/1	0/0
CAACACTGCGGAGAGA-7	0/0	0/1	0/0
CAACAGGACGTGCTTA-8	0/0	0/1	0/0
CAACGGTCGTGAGAAC-8	0/0	0/1	0/0
CAACGGTCTCGCTTCC-6	0/0	0/1	0/0
CAAGATTCGACATGCT-7	0/0	0/1	0/0
CAAGGCCTAGTATGCA-2	0/0	0/1	0/0
CAAGTGCGCAGAGATG-8	0/0	0/1	0/0
CAAGTGCGGTCTGTCC-6	0/0	0/1	0/0
CAAGTTAACAGTATGG-2	0/0	0/1	0/0
CAAGTTAACTCTGAAG-5	0/0	0/1	0/0
CAAGTTAACTTGCTAC-3	0/0	0/1	0/0
CAATATATAAGTAATT-6	0/0	0/1	0/0
CAATGAGCGGCCTTAA-3	0/0	0/1	0/0
CACAACCTCTAATAGG-2	0/0	0/1	0/0
CACATTGCACTCTGAC-3	0/0	0/1	0/0
CACCAATTAGACTGCC-6	0/0	0/1	0/0
CACCATCGGATTATTA-1	0/0	0/1	0/0
CACCATCGTTATACTG-7	0/0	0/1	0/0
CACCGTGTTTACATAG-7	0/0	0/1	0/0
CACGAGTAGCTTCCAA-2	0/0	0/1	0/0
CACGAGTAGGCTACAA-3	0/0	0/1	0/0
CACGAGTAGGTACTGA-5	0/0	0/1	0/0
CACGGTCCATGGCACT-1	0/0	0/1	0/0
CACGGTCCCGCTCTTG-3	0/0	0/1	0/0
CACGTAAGAACTTCCA-4	0/0	0/1	0/0
CACGTAAGAGATACTA-6	0/0	0/1	0/0
CACGTAAGCGCTGTGC-8	0/0	0/1	0/0
CACGTAAGTGCCGGAT-1	0/0	0/1	0/0
CACGTCGTTATCACTA-3	0/0	0/1	0/0
CACGTCGTTTCAATCT-4	0/0	0/1	0/0
CACTCGGTACTTGCTC-7	0/0	0/1	0/0
CACTCGGTCTTGTGGC-5	0/0	0/1	0/0
CACTCGGTTTCTTGAC-1	0/0	0/1	0/0
CAGAGATGGCCTGGTA-8	0/0	0/1	0/0
CAGATTATGACTAGGC-5	0/0	0/1	0/0
CAGCAACCGGCCACTG-5	0/0	0/1	0/0
CAGCGCAGCTTAAGTA-8	0/0	0/1	0/0
CAGGCAATTAACCGCC-8	0/0	0/1	0/0
CAGGCGCCGCACCTCG-4	0/0	0/1	0/0
CAGTATGGATAGTCTG-3	0/0	0/1	0/0
CAGTATGGTGAGATAC-3	0/0	0/1	0/0
CAGTCACGGGTATAAG-2	0/0	0/1	0/0
CAGTGGAAAATAGTGT-5	0/0	0/1	0/0
CAGTTGTGCAATTATT-5	0/0	0/1	0/0
CATATGGACGGTAACT-7	0/0	0/1	0/0
CATGGCTGGTACTACG-3	0/0	0/1	0/0
CATGTCACCTATAGCG-5	0/0	0/1	0/0
CATGTCACGTGGTAGA-6	0/0	0/1	0/0
CATGTCACTATGCAAG-7	0/0	0/1	0/0
CATGTTCTACTCAGTT-5	0/0	0/1	0/0
CATGTTCTGTTCTCAA-4	0/0	0/1	0/0
CATGTTCTTACACACC-6	0/0	0/1	0/0
CATGTTCTTCGCACAA-3	0/0	0/1	0/0
CATTACTCTTAGGTTA-5	0/0	0/1	0/0
CATTAGAGCGCGACAC-5	0/0	0/1	0/0
CATTCATACGTGTAGT-1	0/0	0/1	0/0
CATTCATACTCTCATT-7	0/0	0/1	0/0
CATTCATAGTATCTTC-7	0/0	0/1	0/0
CATTGCGTAATTATCT-1	0/0	0/1	0/0
CATTGCGTACGAGGTA-3	0/0	0/1	0/0
CCAACATCAATAGTGT-6	0/0	0/1	0/0
CCAACATCCTCGAGCT-4	0/0	0/1	0/0
CCAAGCATTTAGGTTA-6	0/0	0/1	0/0
CCAATCGCAGGTCAGT-1	0/0	0/1	0/0
CCAATCGCCCTAGGTC-7	0/0	0/1	0/0
CCAATCGCGTGACTTG-4	0/0	0/1	0/0
CCAATTCTAGGTACGG-7	0/0	0/1	0/0
CCACATGGCGCCTGCA-8	0/0	0/1	0/0
CCACATGGCTCAACGC-2	0/0	0/1	0/0
CCACATGGTTGTCAAG-4	0/0	0/1	0/0
CCACCGACCTTGAATG-2	0/0	0/1	0/0
CCAGTCTTTAATTCAA-2	0/0	0/1	0/0
CCAGTCTTTGCCGATC-3	0/0	0/1	0/0
CCATAGGTGGATGGAC-3	0/0	0/1	0/0
CCATATCCATGACCGG-4	0/0	0/1	0/0
CCATATCCGATGGAGC-5	0/0	0/1	0/0
CCATATCCTCCGTCAA-5	0/0	0/1	0/0
CCATGACTATCATTGG-6	0/0	0/1	0/0
CCATTGTCAAGCCTCC-3	0/0	0/1	0/0
CCGAATTAACTCGACC-3	0/0	0/1	0/0
CCGAATTACGGACACC-8	0/0	0/1	0/0
CCGAATTATAGAGTAC-4	0/0	0/1	0/0
CCGACCTGATTGGTCT-7	0/0	0/1	0/0
CCGACCTGTATAGATT-5	0/0	0/1	0/0
CCGACGAAGTTCGGTT-5	0/0	0/1	0/0
CCGACGAATCTGAGTA-4	0/0	0/1	0/0
CCGAGTGTACAGGAGT-7	0/0	0/1	0/0
CCGAGTGTCTCAGTCG-8	0/0	0/1	0/0
CCGCACTTGGCGCATC-3	0/0	0/1	0/0
CCGCACTTGTGTGGAG-2	0/0	0/1	0/0
CCGCTCCAAGAGCTCC-6	0/0	0/1	0/0
CCGGAGTGGTCCATGA-1	0/0	0/1	0/0
CCGGATATAAGTTCTC-7	0/0	0/1	0/0
CCGGCCACGGCTGCGG-5	0/0	0/1	0/0
CCGTGGCCGCGGCGCA-5	0/0	0/1	0/0
CCTAAGATATACACGC-6	0/0	0/1	0/0
CCTACACAGATACACT-3	0/0	0/1	0/0
CCTACTGGGTCACCAA-6	0/0	0/1	0/0
CCTATTAAAATCGCAA-1	0/0	0/1	0/0
CCTATTAACCGACCTG-6	0/0	0/1	0/0
CCTATTAAGCGCCATC-3	0/0	0/1	0/0
CCTCCAAGCGTTCAGC-4	0/0	0/1	0/0
CCTCCAAGCTTGACAT-7	0/0	0/1	0/0
CCTCGAGTCCTACTGG-6	0/0	0/1	0/0
CCTCTGTAAGACTGCC-3	0/0	0/1	0/0
CCTCTGTAAGTCTTGA-7	0/0	0/1	0/0
CCTCTGTATTACATAG-7	0/0	0/1	0/0
CCTGACGCGCGGCAAG-3	0/0	0/1	0/0
CCTGTCCGGCGCCTAT-3	0/0	0/1	0/0
CGAACTCGACAGATCG-3	0/0	0/1	0/0
CGAACTCGATTATCGA-8	0/0	0/1	0/0
CGAACTCGGCGGTTCT-4	0/0	0/1	0/0
CGAACTCGGTCGTCCG-3	0/0	0/1	0/0
CGAAGAACAATGGACG-4	0/0	0/1	0/0
CGACCTATCTTGACAT-5	0/0	0/1	0/0
CGACGCGTGTATCTTC-1	0/0	0/1	0/0
CGACGCGTTACTTATA-8	0/0	0/1	0/0
CGACGGCGAGTGCAGG-6	0/0	0/1	0/0
CGACTGTTGTTGATAG-5	0/0	0/1	0/0
CGAGAATTGATTGCCA-8	0/0	0/1	0/0
CGAGAGCAACAGCCAT-8	0/0	0/1	0/0
CGAGAGCAAGCTGGTC-4	0/0	0/1	0/0
CGAGCCAACTTAGCTT-2	0/0	0/1	0/0
CGAGTTGCCTGGTGTA-7	0/0	0/1	0/0
CGAGTTGCTCTGAGTA-4	0/0	0/1	0/0
CGATCGGACGCATTAG-2	0/0	0/1	0/0
CGATCGGATATCCTCT-5	0/0	0/1	0/0
CGATGTAACGACCTAT-5	0/0	0/1	0/0
CGATGTAACGACGCGT-4	0/0	0/1	0/0
CGCAGCAAATCGTATT-3	0/0	0/1	0/0
CGCAGCAACTAATAGG-1	0/0	0/1	0/0
CGCATTAGAAGAGACA-6	0/0	0/1	0/0
CGCATTAGTAGAGCGA-7	0/0	0/1	0/0
CGCCATTCATCTTGTG-2	0/0	0/1	0/0
CGCCATTCTGGCCAGA-3	0/0	0/1	0/0
CGCCGAGGGGAGACCT-4	0/0	0/1	0/0
CGCCTCGCCACGTAAG-6	0/0	0/1	0/0
CGCCTGCATTCGAATA-7	0/0	0/1	0/0
CGCGCGAGTTGGCCGA-1	0/0	0/1	0/0
CGCGCTCTTAGTTAAT-8	0/0	0/1	0/0
CGCTAATAACGGCTGT-8	0/0	0/1	0/0
CGCTAATAGTGCCGCG-6	0/0	0/1	0/0
CGCTCTTGAGCATATC-5	0/0	0/1	0/0
CGCTCTTGGATGTGGT-6	0/0	0/1	0/0
CGCTCTTGTGAGCGTA-5	0/0	0/1	0/0
CGCTGTGCAGACCTGG-6	0/0	0/1	0/0
CGCTGTGCCCAACATC-8	0/0	0/1	0/0
CGCTGTGCTATCCTCT-7	0/0	0/1	0/0
CGCTTAACGAAGTATA-2	0/0	0/1	0/0
CGCTTAACTGCCACCT-1	0/0	0/1	0/0
CGGAACTCGAGGTCAA-1	0/0	0/1	0/0
CGGAAGAGTCTAGTAT-7	0/0	0/1	0/0
CGGAGAGATCGCCGTA-4	0/0	0/1	0/0
CGGCGAATGTTAGCGC-4	0/0	0/1	0/0
CGGCGCTAACCGCATA-7	0/0	0/1	0/0
CGGCTTCTAACAGAGC-5	0/0	0/1	0/0
CGGCTTCTAACCGATG-7	0/0	0/1	0/0
CGGTAACTTTCACGAG-2	0/0	0/1	0/0
CGGTCTCAACTCTGAC-1	0/0	0/1	0/0
CGGTCTCACACGGTCC-2	0/0	0/1	0/0
CGGTCTCACGCCAGGT-5	0/0	0/1	0/0
CGGTTCAAGGTGTGCG-5	0/0	0/1	0/0
CGTAGCGGATTATCGA-3	0/0	0/1	0/0
CGTATTCCCTACACCT-1	0/0	0/1	0/0
CGTATTCCGAATTCCG-4	0/0	0/1	0/0
CGTGCTTACCACGATA-5	0/0	0/1	0/0
CGTGCTTACTGTCGAT-5	0/0	0/1	0/0
CGTGGAAGTACCTCTC-5	0/0	0/1	0/0
CGTTATCGCGGTCTCA-6	0/0	0/1	0/0
CGTTCAGCCTAGCCGC-3	0/0	0/1	0/0
CTAAGTGCACCAGAAT-4	0/0	0/1	0/0
CTAAGTGCTTCGAATA-6	0/0	0/1	0/0
CTACATTAGTCTTCGC-5	0/0	0/1	0/0
CTACTCTCTCTCTACA-3	0/0	0/1	0/0
CTACTCTCTTAGACAA-1	0/0	0/1	0/0
CTAGGTATTTGCTGTC-3	0/0	0/1	0/0
CTATTCAGAATACTTC-2	0/0	0/1	0/0
CTATTCAGCGGTAACT-5	0/0	0/1	0/0
CTCAACGCAATTGTTG-3	0/0	0/1	0/0
CTCAACGCACGATGAT-3	0/0	0/1	0/0
CTCCAACAAGACCTGG-2	0/0	0/1	0/0
CTCCAACAGTCAGTGT-3	0/0	0/1	0/0
CTCCAGTGTCATGCAC-8	0/0	0/1	0/0
CTCCTTACCAATTATT-3	0/0	0/1	0/0
CTCGAGCTATGTATTA-4	0/0	0/1	0/0
CTCGAGCTGACATGCT-3	0/0	0/1	0/0
CTCGAGCTTCCTGATT-2	0/0	0/1	0/0
CTCGAGCTTGAGTATC-4	0/0	0/1	0/0
CTCGCACCACGAGGTA-1	0/0	0/1	0/0
CTCGCACCGGCTAAGT-4	0/0	0/1	0/0
CTCTCATTCTGTGCCA-5	0/0	0/1	0/0
CTCTGAAGAGACAGTG-2	0/0	0/1	0/0
CTCTTCTATGGTCGGC-4	0/0	0/1	0/0
CTGCACGGTGTCTGAG-3	0/0	0/1	0/0
CTGCGACGGCATGTAG-7	0/0	0/1	0/0
CTGGTGTACTCCAACA-3	0/0	0/1	0/0
CTGGTGTACTGATACT-4	0/0	0/1	0/0
CTGGTGTACTGTGCCA-3	0/0	0/1	0/0
CTGGTGTAGCTCACGA-7	0/0	0/1	0/0
CTGGTGTATTAGACAA-3	0/0	0/1	0/0
CTGGTTGTCGGAAGAG-3	0/0	0/1	0/0
CTGGTTGTGGCTCGTT-5	0/0	0/1	0/0
CTGGTTGTGTGTCGTA-3	0/0	0/1	0/0
CTGTAGGACCGCTAGG-5	0/0	0/1	0/0
CTGTCCTCTACCAAGC-7	0/0	0/1	0/0
CTGTCGATTCCTGATT-5	0/0	0/1	0/0
CTGTGCCAACAGCCAT-7	0/0	0/1	0/0
CTTAACCGGGACGATT-1	0/0	0/1	0/0
CTTAGCTTAGCACTGC-5	0/0	0/1	0/0
CTTAGCTTGGCGCGGA-8	0/0	0/1	0/0
CTTAGGAGACATCATT-2	0/0	0/1	0/0
CTTATATCGCTGTTGA-7	0/0	0/1	0/0
CTTATATCTTATACTG-5	0/0	0/1	0/0
CTTCAGACATCACGCT-3	0/0	0/1	0/0
CTTCTGCTGAAGTTCC-8	0/0	0/1	0/0
CTTCTGCTTCCAGCTC-2	0/0	0/1	0/0
CTTCTGCTTGTTAACA-8	0/0	0/1	0/0
CTTGAATGCGAGAGCA-4	0/0	0/1	0/0
CTTGAATGTGCTACTC-6	0/0	0/1	0/0
CTTGACATACGTTACC-6	0/0	0/1	0/0
CTTGCTACACAGGAGT-4	0/0	0/1	0/0
GAACAATCATAAGTTG-8	0/0	0/1	0/0
GAACAATCGATATTCA-7	0/0	0/1	0/0
GAACAATCGCAACCGT-4	0/0	0/1	0/0
GAACAATCTCGCCGTA-4	0/0	0/1	0/0
GAACCAGTCCATAGGT-6	0/0	0/1	0/0
GAACGGAGACCAGAAT-6	0/0	0/1	0/0
GAACGGAGGAGAAGGT-7	0/0	0/1	0/0
GAACTCTTACTGTGTG-7	0/0	0/1	0/0
GAACTCTTCCGATGCG-8	0/0	0/1	0/0
GAACTCTTCCGCGTAC-4	0/0	0/1	0/0
GAACTCTTTCAGTTAG-6	0/0	0/1	0/0
GAAGCCAGGGCGTCTT-3	0/0	0/1	0/0
GAAGGCGAGTGAGAAC-6	0/0	0/1	0/0
GAAGGCGATACGCCTT-4	0/0	0/1	0/0
GAAGTATAGGTCTCTC-1	0/0	0/1	0/0
GAAGTATATTCCGTGC-2	0/0	0/1	0/0
GAAGTTCCTTGGTACC-8	0/0	0/1	0/0
GAATAGCTTTGAGTGG-6	0/0	0/1	0/0
GAATGCATCGAGAGCA-2	0/0	0/1	0/0
GAATTAACTAATCAGA-8	0/0	0/1	0/0
GAATTCCGGCCATCAT-4	0/0	0/1	0/0
GACAAGTGAATCGCAA-7	0/0	0/1	0/0
GACAAGTGCTACATTA-6	0/0	0/1	0/0
GACAAGTGGTGGAATC-8	0/0	0/1	0/0
GACAAGTGTGCTATGA-8	0/0	0/1	0/0
GACACTGGAGTCTTGA-4	0/0	0/1	0/0
GACACTGGGGATACGC-3	0/0	0/1	0/0
GACAGCACGATATTCA-6	0/0	0/1	0/0
GACAGCACTCTCGTTC-4	0/0	0/1	0/0
GACATCGATCACATCT-6	0/0	0/1	0/0
GACATGCTATCCGGTA-8	0/0	0/1	0/0
GACATGCTCCGTCCGT-6	0/0	0/1	0/0
GACATGCTCTACTCTC-4	0/0	0/1	0/0
GACCGCTAACAGGAGT-7	0/0	0/1	0/0
GACCGCTACGCACCGT-3	0/0	0/1	0/0
GACCTAGGCGAGAGCA-7	0/0	0/1	0/0
GACCTAGGTTGGCCGA-8	0/0	0/1	0/0
GACCTGACTAATGTCC-1	0/0	0/1	0/0
GACCTGACTGAGATAC-3	0/0	0/1	0/0
GACGACATATCTTAGA-4	0/0	0/1	0/0
GACTAGGCGAAGTTCC-3	0/0	0/1	0/0
GACTCAAGTGGATTGC-5	0/0	0/1	0/0
GACTCCTCCACGTAAG-8	0/0	0/1	0/0
GAGAGTCTAGATGACA-7	0/0	0/1	0/0
GAGAGTCTCTGTCCTC-4	0/0	0/1	0/0
GAGATGAGAGACCTGG-6	0/0	0/1	0/0
GAGATGAGCGGTTCAA-6	0/0	0/1	0/0
GAGATGAGTACGATTG-6	0/0	0/1	0/0
GAGCACGCGTAATGGC-1	0/0	0/1	0/0
GAGCCGTTTTGTCTCC-8	0/0	0/1	0/0
GAGTCCGAAATCCATT-7	0/0	0/1	0/0
GAGTCCGAACGAGAGG-7	0/0	0/1	0/0
GAGTCGACGGTGTTAC-6	0/0	0/1	0/0
GAGTGATAACAGATCG-7	0/0	0/1	0/0
GAGTGATACAGTCACG-7	0/0	0/1	0/0
GATACACTGCATGAGA-6	0/0	0/1	0/0
GATACCTGCAACGGTC-5	0/0	0/1	0/0
GATATTCACAGCTATA-8	0/0	0/1	0/0
GATATTCAGGTGTGCG-5	0/0	0/1	0/0
GATCACCTGTGAGAAC-4	0/0	0/1	0/0
GATCCAACATAGTTGA-1	0/0	0/1	0/0
GATCCAACCGAAGAAC-2	0/0	0/1	0/0
GATCCAACCGTTCAGC-5	0/0	0/1	0/0
GATCGTGACGGACACC-8	0/0	0/1	0/0
GATGAATTGACCGCTA-7	0/0	0/1	0/0
GATGACGGATACACGC-4	0/0	0/1	0/0
GATGCTATCGTATTCC-3	0/0	0/1	0/0
GATGCTATGACTAGGC-4	0/0	0/1	0/0
GATGCTATGGCGCATC-2	0/0	0/1	0/0
GATGGAGCATTCCTGC-2	0/0	0/1	0/0
GATGTGGTAATGTTGC-4	0/0	0/1	0/0
GATTAACCACGCTCTG-4	0/0	0/1	0/0
GATTAACCCTCTGAAG-6	0/0	0/1	0/0
GATTAACCGAGTCCGA-6	0/0	0/1	0/0
GATTATTAGTCAACTT-7	0/0	0/1	0/0
GATTCGCGATTGGATC-6	0/0	0/1	0/0
GATTCGCGGCCGCTTG-5	0/0	0/1	0/0
GATTCGCGGCTAACTC-5	0/0	0/1	0/0
GATTGCCAACTGAACT-2	0/0	0/1	0/0
GATTGCCACACGTCGT-8	0/0	0/1	0/0
GATTGCCACGCCGAGG-4	0/0	0/1	0/0
GATTGCCAGACATCGA-5	0/0	0/1	0/0
GATTGTACTATTCCGC-2	0/0	0/1	0/0
GCACAGGCGACATCGA-2	0/0	0/1	0/0
GCACCTCGATGTATTA-2	0/0	0/1	0/0
GCACCTCGTGAGGCTT-5	0/0	0/1	0/0
GCACGCTGCTGTGCCA-6	0/0	0/1	0/0
GCACGCTGTCCAGGAA-6	0/0	0/1	0/0
GCAGTAATACCGGCCT-8	0/0	0/1	0/0
GCAGTAATTAGGAGAA-8	0/0	0/1	0/0
GCATGAGAGACATGCT-8	0/0	0/1	0/0
GCATTATGAAGGTAGG-1	0/0	0/1	0/0
GCATTATGGGCAGTTA-5	0/0	0/1	0/0
GCATTATGTGAGTATC-6	0/0	0/1	0/0
GCATTGAACTGTCCTC-5	0/0	0/1	0/0
GCCAATAATGTACAGT-3	0/0	0/1	0/0
GCCATCATGGCTACAA-8	0/0	0/1	0/0
GCCATGTCTGTTAACA-7	0/0	0/1	0/0
GCCGCGATGTCATACC-4	0/0	0/1	0/0
GCCGGCAGGGTAAGGC-1	0/0	0/1	0/0
GCCTAATCGAGCCGTT-6	0/0	0/1	0/0
GCCTACCTGATTAACC-3	0/0	0/1	0/0
GCCTCTGAGTGGTAGA-6	0/0	0/1	0/0
GCCTTGGTGATTGTAC-3	0/0	0/1	0/0
GCGAAGCCCACTGCCG-7	0/0	0/1	0/0
GCGAAGCCCCACATGG-7	0/0	0/1	0/0
GCGACAGAGACCGCTA-5	0/0	0/1	0/0
GCGACAGAGGTGTGCG-8	0/0	0/1	0/0
GCGACAGATCCGAGAC-1	0/0	0/1	0/0
GCGAGTTCAGGTCAGT-5	0/0	0/1	0/0
GCGAGTTCTCCAAGTT-3	0/0	0/1	0/0
GCGCAAGTATCGTATT-3	0/0	0/1	0/0
GCGCAAGTTCCGGTGA-7	0/0	0/1	0/0
GCGCATTGCATTCATA-6	0/0	0/1	0/0
GCGCATTGTGCCGGAT-2	0/0	0/1	0/0
GCGCCATCCAATTATT-5	0/0	0/1	0/0
GCGCCATCTATAGATT-2	0/0	0/1	0/0
GCGCCATCTCTGACAG-7	0/0	0/1	0/0
GCGCCTATCACTGCCG-6	0/0	0/1	0/0
GCGCCTATCGATCGGA-2	0/0	0/1	0/0
GCGCGTCAGATCACCT-5	0/0	0/1	0/0
GCGCGTCAGCACCTCG-2	0/0	0/1	0/0
GCGGCAAGACTGGTGG-5	0/0	0/1	0/0
GCGGCGCAGTATCTTC-7	0/0	0/1	0/0
GCGGCGCAGTTATCCT-7	0/0	0/1	0/0
GCGGTTCTGCAGTAAT-3	0/0	0/1	0/0
GCGTGAATTACCTCTC-4	0/0	0/1	0/0
GCTAACTCCCGCACTT-3	0/0	0/1	0/0
GCTAACTCCGATCCTT-8	0/0	0/1	0/0
GCTAACTCCTTAAGTA-3	0/0	0/1	0/0
GCTAACTCTAGCGGTG-2	0/0	0/1	0/0
GCTATCGGAATTGTTG-1	0/0	0/1	0/0
GCTATCGGACTACATG-7	0/0	0/1	0/0
GCTCACGAACGACTCA-3	0/0	0/1	0/0
GCTCCGCCCCGATGCG-3	0/0	0/1	0/0
GCTCGGAAAGAGAGGT-8	0/0	0/1	0/0
GCTCGGAAGGCCAACC-6	0/0	0/1	0/0
GCTGTACCATTAATCA-2	0/0	0/1	0/0
GCTGTACCCACAAGAC-5	0/0	0/1	0/0
GCTGTTGAGGCGCGGA-7	0/0	0/1	0/0
GCTGTTGATTCAATCT-8	0/0	0/1	0/0
GCTTAGCAAGACCTGG-6	0/0	0/1	0/0
GCTTAGCACGCTGTGC-4	0/0	0/1	0/0
GCTTATGGAAGGTAGG-8	0/0	0/1	0/0
GCTTCCAACCGACGAA-5	0/0	0/1	0/0
GCTTCCAAGGACGATT-7	0/0	0/1	0/0
GCTTCCAAGTCCGAAT-1	0/0	0/1	0/0
GGAACAGCGCGCAAGT-8	0/0	0/1	0/0
GGAAGCTCGCCACGCG-8	0/0	0/1	0/0
GGAAGCTCGCGAAGCC-5	0/0	0/1	0/0
GGAAGCTCTACACTAT-1	0/0	0/1	0/0
GGACCGAAAGACAACT-7	0/0	0/1	0/0
GGACCGAAGGTACTGA-6	0/0	0/1	0/0
GGACGATTCTGATACT-4	0/0	0/1	0/0
GGACTAGAGAGCACGC-2	0/0	0/1	0/0
GGAGATTAGAACTGCA-3	0/0	0/1	0/0
GGAGATTATGCCACCT-5	0/0	0/1	0/0
GGATAACGCAACAGGA-2	0/0	0/1	0/0
GGATACGCCATGGCTG-4	0/0	0/1	0/0
GGATGGACGGCGCGGA-5	0/0	0/1	0/0
GGATGGACTATGAGCT-8	0/0	0/1	0/0
GGCAGCCTGTATCAAT-4	0/0	0/1	0/0
GGCAGGAGACCTCAGG-5	0/0	0/1	0/0
GGCAGGAGCATCCTTG-1	0/0	0/1	0/0
GGCAGTTAGTGAATAT-3	0/0	0/1	0/0
GGCCAACCCCGTGGCC-6	0/0	0/1	0/0
GGCCACTGATCCTTCT-1	0/0	0/1	0/0
GGCCTTAAAGGTTATA-4	0/0	0/1	0/0
GGCCTTAATCGGTATA-5	0/0	0/1	0/0
GGCGATGCAAGGTAGG-4	0/0	0/1	0/0
GGCGATGCGGTCGCAT-3	0/0	0/1	0/0
GGCGCATCAGTGTCAA-6	0/0	0/1	0/0
GGCGCATCGGATACGC-2	0/0	0/1	0/0
GGCGCGGAGGATAACG-5	0/0	0/1	0/0
GGCGTCTTCAGTGTTC-4	0/0	0/1	0/0
GGCTAAGTCAATGAGC-5	0/0	0/1	0/0
GGCTACAAGATCGTGA-4	0/0	0/1	0/0
GGCTACAAGTGAATAT-3	0/0	0/1	0/0
GGCTACAATTGAGTGG-3	0/0	0/1	0/0
GGCTGCGGTCATCGAT-8	0/0	0/1	0/0
GGTAAGGCAGCACTGC-3	0/0	0/1	0/0
GGTAAGGCGATACACT-7	0/0	0/1	0/0
GGTAATTGCGTAGCGG-6	0/0	0/1	0/0
GGTAATTGTCGTGTCT-2	0/0	0/1	0/0
GGTACTGAATTCATTG-4	0/0	0/1	0/0
GGTATAAGGCAGTAAT-8	0/0	0/1	0/0
GGTATGTTGTTCTCAA-5	0/0	0/1	0/0
GGTCAATATCCAGGAA-7	0/0	0/1	0/0
GGTCATGTATAGTCTG-4	0/0	0/1	0/0
GGTCATGTTAGAACCG-3	0/0	0/1	0/0
GGTCGCATATCCTTCT-6	0/0	0/1	0/0
GGTCGCATGTAGCCTA-7	0/0	0/1	0/0
GGTCTACTACACCAGA-4	0/0	0/1	0/0
GGTCTCTCAGATGACA-3	0/0	0/1	0/0
GGTCTCTCAGTGCAGG-5	0/0	0/1	0/0
GGTGGCTACTGTCGAT-6	0/0	0/1	0/0
GGTGGCTAGCTCCGCC-7	0/0	0/1	0/0
GGTGTTACCTAGCCGC-7	0/0	0/1	0/0
GGTGTTACGCCGCGAT-5	0/0	0/1	0/0
GGTGTTACTCAAGAAG-3	0/0	0/1	0/0
GGTTCTCTACAGGCTA-4	0/0	0/1	0/0
GGTTCTCTTGGCCAGA-7	0/0	0/1	0/0
GGTTGATCATAGTCTG-4	0/0	0/1	0/0
GGTTGATCCCTACTGG-7	0/0	0/1	0/0
GTAACACACAGATTAT-1	0/0	0/1	0/0
GTAACACACGGCGCTA-8	0/0	0/1	0/0
GTAACACAGACACTGG-7	0/0	0/1	0/0
GTAAGGATCTGCGACG-2	0/0	0/1	0/0
GTACATCCGCGCCATC-7	0/0	0/1	0/0
GTACATCCTGGCGTAA-6	0/0	0/1	0/0
GTAGCCTACCGGCCAC-1	0/0	0/1	0/0
GTAGCGACGCGTGAAT-5	0/0	0/1	0/0
GTAGCGACGTTAGCGC-5	0/0	0/1	0/0
GTAGCGACTGCATACT-6	0/0	0/1	0/0
GTATCAATCTATAATC-8	0/0	0/1	0/0
GTATCCGGAACGTACC-3	0/0	0/1	0/0
GTATCTTCCCGTACCG-1	0/0	0/1	0/0
GTATGGCAAGCATATC-5	0/0	0/1	0/0
GTATGGCACCATGACT-4	0/0	0/1	0/0
GTCAACTTAGTTCGCC-6	0/0	0/1	0/0
GTCAACTTTGTACCTA-3	0/0	0/1	0/0
GTCACCAACTAGCCGC-5	0/0	0/1	0/0
GTCACCAAGGCTACAA-6	0/0	0/1	0/0
GTCACCAATCAATTGA-2	0/0	0/1	0/0
GTCAGTGTCTCAGTCG-6	0/0	0/1	0/0
GTCATACCCGAGAGCA-7	0/0	0/1	0/0
GTCATACCGTGCGCGA-5	0/0	0/1	0/0
GTCCGAATATACGCTT-3	0/0	0/1	0/0
GTCCGTTGAGGTGTCC-4	0/0	0/1	0/0
GTCCGTTGATACGCTT-6	0/0	0/1	0/0
GTCCGTTGGCTAACTC-6	0/0	0/1	0/0
GTCGTTATATTGACTA-2	0/0	0/1	0/0
GTCTAGATCGTTGGCA-2	0/0	0/1	0/0
GTCTTCGCGCATGTAG-2	0/0	0/1	0/0
GTGAATATGGAACGCT-7	0/0	0/1	0/0
GTGAATATTTCTACGT-5	0/0	0/1	0/0
GTGACTTGATACGCTT-6	0/0	0/1	0/0
GTGACTTGCCGCTAGG-5	0/0	0/1	0/0
GTGATCTCCTTAGCTT-7	0/0	0/1	0/0
GTGCAGAAAAGTAATT-3	0/0	0/1	0/0
GTGCCGCGGCAGAAGG-8	0/0	0/1	0/0
GTGCTTGCGTGAGAAC-8	0/0	0/1	0/0
GTGGTAGAGTCGTCCG-2	0/0	0/1	0/0
GTGTACACCCAACATC-8	0/0	0/1	0/0
GTGTACACTGCATACT-2	0/0	0/1	0/0
GTGTCAGCGCGCCATC-4	0/0	0/1	0/0
GTGTCGTACCTAAGAT-8	0/0	0/1	0/0
GTGTGGAGTATGAAGA-6	0/0	0/1	0/0
GTGTGGAGTTGTCAAG-7	0/0	0/1	0/0
GTGTTATTCCTCGAGT-4	0/0	0/1	0/0
GTGTTATTTGTAATAA-1	0/0	0/1	0/0
GTGTTGCCGGTATAAG-5	0/0	0/1	0/0
GTTACGTCCCTTAAGA-7	0/0	0/1	0/0
GTTAGATGACTGTGTG-7	0/0	0/1	0/0
GTTAGCGCCGACTGTT-8	0/0	0/1	0/0
GTTAGTAACTGTCCTC-2	0/0	0/1	0/0
GTTATCCTACGATGAT-6	0/0	0/1	0/0
GTTATCCTTCCTGATT-7	0/0	0/1	0/0
GTTCCTTAATTCCTGC-7	0/0	0/1	0/0
GTTCCTTAGACCTGAC-7	0/0	0/1	0/0
GTTGATAGTCGTGTCT-2	0/0	0/1	0/0
TAACCGCCCAGGCAAT-3	0/0	0/1	0/0
TAACCGCCTAGCATTC-4	0/0	0/1	0/0
TAAGACGCACCGGCCT-3	0/0	0/1	0/0
TAAGACGCGCTGTACC-7	0/0	0/1	0/0
TAAGATCAACATCTAC-8	0/0	0/1	0/0
TAAGCACTAACTGGAG-1	0/0	0/1	0/0
TAAGCACTTTACGACC-2	0/0	0/1	0/0
TAAGGAACAGTCTTGA-3	0/0	0/1	0/0
TAAGGAACTAGTAGCC-2	0/0	0/1	0/0
TAATCAGACCGACGAA-5	0/0	0/1	0/0
TAATCAGAGCGCAAGT-1	0/0	0/1	0/0
TAATGTCCGTAATGGC-1	0/0	0/1	0/0
TAATTCAAATCCGGTA-8	0/0	0/1	0/0
TAATTCAATATCACTA-1	0/0	0/1	0/0
TAATTCAATGTAGTCG-3	0/0	0/1	0/0
TAATTGGCATCTACCG-5	0/0	0/1	0/0
TAATTGGCGACTCAAG-2	0/0	0/1	0/0
TACAACAAGTACTACG-4	0/0	0/1	0/0
TACACTATCGTATCAT-3	0/0	0/1	0/0
TACACTATTGATAGAA-2	0/0	0/1	0/0
TACCTCTCTAGAGCGA-1	0/0	0/1	0/0
TACCTTGACATACGTT-4	0/0	0/1	0/0
TACCTTGATTCGAATA-5	0/0	0/1	0/0
TACGCCTTTTGTCAAG-4	0/0	0/1	0/0
TACTTATACCATAGGT-5	0/0	0/1	0/0
TACTTATATGCTATGA-6	0/0	0/1	0/0
TAGAACCGGAAGCCAG-5	0/0	0/1	0/0
TAGAGCGACGGTTCAA-4	0/0	0/1	0/0
TAGAGTACGCTTATGG-7	0/0	0/1	0/0
TAGATATCCACGAGTA-5	0/0	0/1	0/0
TAGATATCCATTCATA-8	0/0	0/1	0/0
TAGCATTCACGCATGC-8	0/0	0/1	0/0
TAGCATTCCCGCTCCA-8	0/0	0/1	0/0
TAGCGCCTCACTTGCC-1	0/0	0/1	0/0
TAGCGCCTGAACCAGT-2	0/0	0/1	0/0
TAGCGGTGTCTTCTTG-1	0/0	0/1	0/0
TAGGAGAAACTGCAAC-5	0/0	0/1	0/0
TAGTTAATTGTCTGAG-1	0/0	0/1	0/0
TATAGATTCGAGACGG-5	0/0	0/1	0/0
TATAGCAGGTCAGTGT-2	0/0	0/1	0/0
TATAGCAGTCCTCGCC-7	0/0	0/1	0/0
TATAGGCACGTTAGTT-5	0/0	0/1	0/0
TATAGGCATGGATCCA-4	0/0	0/1	0/0
TATCACTAAGACTGCC-5	0/0	0/1	0/0
TATCGGACGTGCTTGC-1	0/0	0/1	0/0
TATGAAGAAATTGTTG-4	0/0	0/1	0/0
TATGAAGACCTCCAAG-7	0/0	0/1	0/0
TATGAGCTCGCCATTC-3	0/0	0/1	0/0
TATGCAAGACATCTAC-2	0/0	0/1	0/0
TATTCGAAGTCTGTCC-7	0/0	0/1	0/0
TCAACTCCCACCGTGT-7	0/0	0/1	0/0
TCAACTCCCGTGGAAG-5	0/0	0/1	0/0
TCAACTCCGCTAACTC-3	0/0	0/1	0/0
TCAAGAAGACGGTTAC-6	0/0	0/1	0/0
TCAATTGAACACCAGA-1	0/0	0/1	0/0
TCACATCTATCTTAGA-2	0/0	0/1	0/0
TCACATCTATTCCTGC-5	0/0	0/1	0/0
TCAGCCGGCACCGTGT-1	0/0	0/1	0/0
TCAGCCGGGAGCGGCC-6	0/0	0/1	0/0
TCAGGACAATAGCGCG-4	0/0	0/1	0/0
TCAGGACAGGTCAATA-3	0/0	0/1	0/0
TCAGTTAGCACCGTGT-6	0/0	0/1	0/0
TCATCGATGGCGCATC-6	0/0	0/1	0/0
TCATGCACCAAGTTAA-1	0/0	0/1	0/0
TCCAACGGCGAGACGG-3	0/0	0/1	0/0
TCCAAGTTAGCGTGTA-7	0/0	0/1	0/0
TCCACTTACCGTGGCC-3	0/0	0/1	0/0
TCCAGCTCCGAGCCAA-2	0/0	0/1	0/0
TCCGAACGGAGCGGCC-7	0/0	0/1	0/0
TCCGAACGTGAGATAC-5	0/0	0/1	0/0
TCCGAACGTTGTCTCC-8	0/0	0/1	0/0
TCCGAGACGGTAAGGC-4	0/0	0/1	0/0
TCCGAGACTAATTGGC-1	0/0	0/1	0/0
TCCGCAGCCCGACGAA-2	0/0	0/1	0/0
TCCGCAGCCGATCAAG-5	0/0	0/1	0/0
TCCGCAGCGACTCCTC-1	0/0	0/1	0/0
TCCGGTGATGATCTGT-8	0/0	0/1	0/0
TCCGTCAAGGACGTGC-6	0/0	0/1	0/0
TCCGTCAATCCTGATT-4	0/0	0/1	0/0
TCCTCGCCAGCGTGTA-8	0/0	0/1	0/0
TCCTGATTGCCTAATC-5	0/0	0/1	0/0
TCGCCGTACTTCTGCT-4	0/0	0/1	0/0
TCGCTTCCATGTTGAA-7	0/0	0/1	0/0
TCGCTTCCGATTGTAC-1	0/0	0/1	0/0
TCGTCTAAACTCGACC-5	0/0	0/1	0/0
TCGTCTAAAGTAACTT-8	0/0	0/1	0/0
TCGTCTAAGCTCACGA-6	0/0	0/1	0/0
TCGTTCGAAAGACCTT-4	0/0	0/1	0/0
TCGTTCGAATAAGTTG-2	0/0	0/1	0/0
TCGTTGTTAGGTCAGT-3	0/0	0/1	0/0
TCGTTGTTGCCTTGGT-4	0/0	0/1	0/0
TCTAGTATGCTAGGCT-6	0/0	0/1	0/0
TCTAGTATGGCTCGTT-5	0/0	0/1	0/0
TCTATCACAACTGGAG-6	0/0	0/1	0/0
TCTATCACCGAGTTGC-2	0/0	0/1	0/0
TCTCGTTCGACGACAT-4	0/0	0/1	0/0
TCTCTACACGAGAGCA-2	0/0	0/1	0/0
TCTGACAGCGTGCTTA-2	0/0	0/1	0/0
TCTGACAGGCGAAGCC-5	0/0	0/1	0/0
TCTGAGTACGATCAAG-6	0/0	0/1	0/0
TCTTCTTGAGGCTCAC-3	0/0	0/1	0/0
TGAATGACCATTGCGT-1	0/0	0/1	0/0
TGACTTCAGGTATAAG-5	0/0	0/1	0/0
TGAGATACGTAACACA-6	0/0	0/1	0/0
TGAGATACGTGTCAGC-5	0/0	0/1	0/0
TGAGTATCCACTTGCC-2	0/0	0/1	0/0
TGAGTATCCGCTGTGC-3	0/0	0/1	0/0
TGAGTATCTCTAGTAT-2	0/0	0/1	0/0
TGATAGAACGAGTTGC-8	0/0	0/1	0/0
TGATAGAATATAGCAG-1	0/0	0/1	0/0
TGATCTGTAGTAGGAC-4	0/0	0/1	0/0
TGATCTGTGGTACTGA-3	0/0	0/1	0/0
TGCAAGCCACACCAGA-7	0/0	0/1	0/0
TGCATACTTAAGCACT-3	0/0	0/1	0/0
TGCCACCTGGCTCTAC-3	0/0	0/1	0/0
TGCCACCTTGCCGATC-1	0/0	0/1	0/0
TGCCGGATGCCATCAT-3	0/0	0/1	0/0
TGCCGGATGCCTCTGA-2	0/0	0/1	0/0
TGCGTTCCCGTTAGTT-5	0/0	0/1	0/0
TGCGTTCCTTACTGAA-7	0/0	0/1	0/0
TGCTACTCAACTGCTT-8	0/0	0/1	0/0
TGCTACTCTACTTATA-3	0/0	0/1	0/0
TGCTACTCTTCCGTGC-6	0/0	0/1	0/0
TGCTATGAGTAAGGAT-7	0/0	0/1	0/0
TGGAAGTAAGTGCAGG-5	0/0	0/1	0/0
TGGAGCTGCCAACATC-4	0/0	0/1	0/0
TGGAGCTGGACACTGG-6	0/0	0/1	0/0
TGGATCCACATGGCTG-4	0/0	0/1	0/0
TGGATCCAGGAACGCT-5	0/0	0/1	0/0
TGGATTGCACACTTGT-5	0/0	0/1	0/0
TGGATTGCCTCCTTAC-3	0/0	0/1	0/0
TGGATTGCGCGTGAAT-5	0/0	0/1	0/0
TGGATTGCGTCAACTT-6	0/0	0/1	0/0
TGGCAACGACCTATTG-8	0/0	0/1	0/0
TGGCAACGGTAAGGAT-5	0/0	0/1	0/0
TGGCGTAATCTCTGGT-6	0/0	0/1	0/0
TGGTCGGCGCGCAAGT-1	0/0	0/1	0/0
TGGTCGGCGTGTTGCC-8	0/0	0/1	0/0
TGGTCGGCTGTACAGT-7	0/0	0/1	0/0
TGTAATAATCAGGACA-4	0/0	0/1	0/0
TGTACCTACAGCAACC-3	0/0	0/1	0/0
TGTACCTAGCTAACTC-4	0/0	0/1	0/0
TGTCCACCATCACGCT-5	0/0	0/1	0/0
TGTCCACCCGCTCTTG-6	0/0	0/1	0/0
TGTCTGAGCCTCGAGT-7	0/0	0/1	0/0
TGTTAACAAGAGGCGC-5	0/0	0/1	0/0
TGTTAACACAACACTG-4	0/0	0/1	0/0
TGTTAACACATTGCGT-7	0/0	0/1	0/0
TGTTGCAAAGCACTGC-4	0/0	0/1	0/0
TGTTGCAACTCCAGTG-7	0/0	0/1	0/0
TTAACAACATACGCTT-2	0/0	0/1	0/0
TTAACAACGATCGTGA-7	0/0	0/1	0/0
TTAACGTTGTCTGTCC-7	0/0	0/1	0/0
TTACATAGCTCAGTCG-8	0/0	0/1	0/0
TTACATAGCTTAACCG-8	0/0	0/1	0/0
TTACGACCCCAATTCT-4	0/0	0/1	0/0
TTACTGAAGAAGTTCC-6	0/0	0/1	0/0
TTAGACAATTGCTGTC-4	0/0	0/1	0/0
TTATGGTCCCTGTCCG-2	0/0	0/1	0/0
TTATGGTCGTGCCGCG-4	0/0	0/1	0/0
TTATTACACGATCCTT-6	0/0	0/1	0/0
TTCAATCTAGATTGAG-2	0/0	0/1	0/0
TTCACGAGTCGTTGTT-3	0/0	0/1	0/0
TTCCGTGCAGATACTA-3	0/0	0/1	0/0
TTCCGTGCGTCGCAGT-7	0/0	0/1	0/0
TTCGAATAACCGTCGG-2	0/0	0/1	0/0
TTCGCCACTAAGCACT-8	0/0	0/1	0/0
TTCGGAGGTTCTGTAA-5	0/0	0/1	0/0
TTCTACGTCACAACCT-6	0/0	0/1	0/0
TTCTACGTTCTATCAC-8	0/0	0/1	0/0
TTCTGTAAAGTCCGTA-1	0/0	0/1	0/0
TTCTTGACCGCCAGGT-3	0/0	0/1	0/0
TTCTTGACGTATCCGG-5	0/0	0/1	0/0
TTCTTGACTTAATGCG-4	0/0	0/1	0/0
TTGAAGGCGTCCATGA-1	0/0	0/1	0/0
TTGATTAAATGCAGCC-6	0/0	0/1	0/0
TTGCAATTTCACATCT-3	0/0	0/1	0/0
TTGCATCACTCTCGCA-1	0/0	0/1	0/0
TTGCCTGTCAAGATTC-8	0/0	0/1	0/0
TTGCGCACTCTGACAG-5	0/0	0/1	0/0
TTGCTGTCGCGGTCGC-6	0/0	0/1	0/0
TTGGCCGAAGGATCGT-5	0/0	0/1	0/0
TTGGCCGAAGTGACCG-7	0/0	0/1	0/0
TTGGCCGACCAGTAGA-6	0/0	0/1	0/0
TTGGCCGACCAGTCTT-1	0/0	0/1	0/0
TTGGTGATATGCAGCC-1	0/0	0/1	0/0
TTGTCTCCAATGTTGC-8	0/0	0/1	0/0
TTGTCTCCGCCGCGAT-8	0/0	0/1	0/0
TTGTCTCCGTTACGTC-4	0/0	0/1	0/0
AGGACGTCAGGTTATA-2	1/1	1/1	0/0
ATCAGCCATTAGGTTA-4	1/1	1/1	0/0
CCGATGCGATCCTTCT-7	1/1	1/1	0/0
CGCTTAACGTCGTCCG-5	1/1	1/1	0/0
CGGCGCTAAGACAACT-7	1/1	1/1	0/0
CTATAGCGAACTGCTT-3	1/1	1/1	0/0
GAGTCCGATGTTAACA-1	1/1	1/1	0/0
GATGAATTCTACTCTC-7	1/1	1/1	0/0
GCAGAAGGGAATAGCT-1	1/1	1/1	0/0
GCCGGCAGTGGCAACG-5	1/1	1/1	0/0
TTAACGTTGCCATGTC-5	1/1	1/1	0/0
TTGAAGGCGAAGCCAG-8	1/1	1/1	0/0
ATCACGCTAGAACTTA-3	1/1	1/1	0/1
AGAGGTAGGCGGTCGC-3	1/1	1/1	0/1
AGTGTCAATATCCTCT-3	1/1	1/1	0/1
CACAACCTAGTTGAAT-5	1/1	1/1	0/1
CACTTGCCATCCGGTA-5	1/1	1/1	0/1
GAGCGGCCCGCCTGCA-3	1/1	1/1	0/1
GCCACGCGGACGACAT-2	1/1	1/1	0/1
GCCTACCTAGCGTGTA-1	1/1	1/1	0/1
GTCTGTCCAGACTGCC-4	1/1	1/1	0/1
GTTGAGCCTGCGTTCC-6	1/1	1/1	0/1
TCCAAGTTATGTGCGC-8	1/1	1/1	0/1
TGTAATAAGTTCGGTT-7	1/1	1/1	0/1
AACCGATGCTATAGCG-7	1/1	1/1	0/1
AACGTACCCCGCCTGA-4	1/1	1/1	0/1
AACGTGATAGAGGTAG-1	1/1	1/1	0/1
AAGGTGCAGTCAGTGT-6	1/1	1/1	0/1
AAGTAATTATTAATCA-1	1/1	1/1	0/1
AATCTGCGGTTAGTAA-3	1/1	1/1	0/1
ACACCAGATGAGTATC-3	1/1	1/1	0/1
ACAGATCGTGAGTATC-5	1/1	1/1	0/1
ACAGCGGCGACAAGTG-6	1/1	1/1	0/1
ACAGGAGTCAGTGGAA-1	1/1	1/1	0/1
ACCAATGTCTTAACCG-4	1/1	1/1	0/1
ACCGGCCTTCTGCCTC-5	1/1	1/1	0/1
ACCGTTCAGCGCCTAT-1	1/1	1/1	0/1
ACCGTTCATTCGGAGG-3	1/1	1/1	0/1
AACAACTCAACTGGAG-6	1/1	1/1	0/1
AACAACTCCCTCGAGT-1	1/1	1/1	0/1
AACCAGCTGCGAAGCC-6	1/1	1/1	0/1
AACCAGCTTGCTATGA-3	1/1	1/1	0/1
AACGAAGTATTAATCA-6	1/1	1/1	0/1
AACGAAGTCCTTCTAT-8	1/1	1/1	0/1
AACGCCAACGACCTAT-5	1/1	1/1	0/1
AACGCTCGCATTAGAG-8	1/1	1/1	0/1
AACGCTCGCTCGCACC-7	1/1	1/1	0/1
AACGTACCATAGCGCG-8	1/1	1/1	0/1
AACGTACCGGTATGTT-4	1/1	1/1	0/1
AACGTACCGTTGAGCC-1	1/1	1/1	0/1
AACGTGATGGCCTTAA-6	1/1	1/1	0/1
AACTCACTAGGCCATG-1	1/1	1/1	0/1
AACTCACTCCTAAGAT-4	1/1	1/1	0/1
AACTCACTCTGCGACG-7	1/1	1/1	0/1
AACTCACTTTAGACAA-4	1/1	1/1	0/1
AACTGCTTAGATGACA-5	1/1	1/1	0/1
AACTGCTTAGCATATC-2	1/1	1/1	0/1
AACTGGAGAGCCGCAG-8	1/1	1/1	0/1
AACTGTGATACGCGCA-3	1/1	1/1	0/1
AACTGTGATTCAATCT-8	1/1	1/1	0/1
AACTTCCAATACGTAC-6	1/1	1/1	0/1
AAGACCTTGAACCAGT-6	1/1	1/1	0/1
AAGAGACAGTAGAGGA-3	1/1	1/1	0/1
AAGCCTCCACACCAGA-4	1/1	1/1	0/1
AAGCCTCCGCACAGGC-6	1/1	1/1	0/1
AAGCGTGGGATATTCA-3	1/1	1/1	0/1
AAGCTCGAGCGGCAAG-5	1/1	1/1	0/1
AAGCTCGATACCTTGA-3	1/1	1/1	0/1
AAGGAGGCCGGCGCTA-5	1/1	1/1	0/1
AAGGTAGGGCAGAAGG-4	1/1	1/1	0/1
AAGGTGCACGTGGAAG-7	1/1	1/1	0/1
AAGGTGCAGATGAATT-5	1/1	1/1	0/1
AAGGTGCATTACATAG-3	1/1	1/1	0/1
AAGTAATTAAGACCTT-8	1/1	1/1	0/1
AAGTAATTGACACTGG-7	1/1	1/1	0/1
AAGTAATTGTGGCCAT-7	1/1	1/1	0/1
AAGTAATTGTGTGGAG-4	1/1	1/1	0/1
AAGTACAAATAGTCTG-5	1/1	1/1	0/1
AAGTACAAATAGTTGA-6	1/1	1/1	0/1
AAGTACAACGGAGGCT-2	1/1	1/1	0/1
AAGTCTATCAACGGTC-1	1/1	1/1	0/1
AAGTCTATTGAGGCTT-4	1/1	1/1	0/1
AAGTGAACCCGGATAT-8	1/1	1/1	0/1
AAGTGAACGTTCCTTA-7	1/1	1/1	0/1
AAGTTCTCATTGACTA-5	1/1	1/1	0/1
AAGTTCTCGATGCTAT-7	1/1	1/1	0/1
AAGTTCTCGATTATTA-3	1/1	1/1	0/1
AATACTTCACTGGTGG-1	1/1	1/1	0/1
AATACTTCCTCATGAA-4	1/1	1/1	0/1
AATACTTCTACACTAT-1	1/1	1/1	0/1
AATAGTGTACATCTAC-6	1/1	1/1	0/1
AATAGTGTCAGAGATG-6	1/1	1/1	0/1
AATAGTGTCGTGGAAG-5	1/1	1/1	0/1
AATAGTGTGATGACGG-4	1/1	1/1	0/1
AATAGTGTTCAACTCC-8	1/1	1/1	0/1
AATCGCAAGGCTCGTT-2	1/1	1/1	0/1
AATCGCAAGTTGATAG-6	1/1	1/1	0/1
AATCGCAATCAAGAAG-3	1/1	1/1	0/1
AATCTGCGCTCGCACC-5	1/1	1/1	0/1
AATCTGCGTGGCCAGA-5	1/1	1/1	0/1
AATCTGCGTGGTCGGC-5	1/1	1/1	0/1
AATCTTATTAGGCGGT-3	1/1	1/1	0/1
AATGCCGTGAAGATGT-1	1/1	1/1	0/1
AATGCCGTGTGAATAT-7	1/1	1/1	0/1
AATGCCGTTTGCCTGT-3	1/1	1/1	0/1
AATGGACGAATGGACG-6	1/1	1/1	0/1
AATGGACGGGATAACG-7	1/1	1/1	0/1
AATGGACGTCACATCT-6	1/1	1/1	0/1
AATGTTGCGTTGAGCC-3	1/1	1/1	0/1
AATTAAGGCGTTGGCA-6	1/1	1/1	0/1
AATTAAGGTAATTGGC-7	1/1	1/1	0/1
AATTAAGGTTACCATA-3	1/1	1/1	0/1
AATTATCTTCAGCCGG-3	1/1	1/1	0/1
AATTATCTTCTCGCGG-6	1/1	1/1	0/1
ACACCAGACGATCAAG-8	1/1	1/1	0/1
ACACTTGTAACTCGTA-3	1/1	1/1	0/1
ACACTTGTGAATGCAT-7	1/1	1/1	0/1
ACAGATCGAATAGTGT-5	1/1	1/1	0/1
ACAGATCGGGCGCGGA-4	1/1	1/1	0/1
ACAGATCGGTGAGAAC-7	1/1	1/1	0/1
ACAGCCATGCGGTCGC-5	1/1	1/1	0/1
ACAGCGGCAATCCATT-3	1/1	1/1	0/1
ACAGCGGCACCACGGA-3	1/1	1/1	0/1
ACAGCGGCTGCTACTC-4	1/1	1/1	0/1
ACAGCGGCTTGTGAGA-7	1/1	1/1	0/1
ACAGGAGTCAGCAACC-7	1/1	1/1	0/1
ACAGGCTAAGCGATAT-5	1/1	1/1	0/1
ACAGGCTAATAGTCTG-7	1/1	1/1	0/1
ACAGGCTAGATGAATT-8	1/1	1/1	0/1
ACAGTGCTTATAGCAG-2	1/1	1/1	0/1
ACATATGAAAGTAATT-7	1/1	1/1	0/1
ACATATGAAGGTACGG-7	1/1	1/1	0/1
ACATATGAATACACGC-3	1/1	1/1	0/1
ACATATGAATTATCGA-6	1/1	1/1	0/1
ACATATGAGCGAAGCC-3	1/1	1/1	0/1
ACATATGATACAACAA-4	1/1	1/1	0/1
ACATCTACACTACATG-3	1/1	1/1	0/1
ACATCTACGATGTGGT-3	1/1	1/1	0/1
ACATGCCGACGCTCTG-8	1/1	1/1	0/1
ACATGCCGAGCGGAAC-8	1/1	1/1	0/1
ACATGCCGAGTACTAT-6	1/1	1/1	0/1
ACATGCCGCCTACTGG-5	1/1	1/1	0/1
ACATGCCGCGTTATCG-4	1/1	1/1	0/1
ACCAATGTCGCTAATA-4	1/1	1/1	0/1
ACCAATGTCTTCTGCT-6	1/1	1/1	0/1
ACCACCAGTGAGCGTA-7	1/1	1/1	0/1
ACCACCAGTTGCGCAC-3	1/1	1/1	0/1
ACCACGGACCTCCAAG-3	1/1	1/1	0/1
ACCACGGAGATTAACC-8	1/1	1/1	0/1
ACCACGGAGGCAGGAG-5	1/1	1/1	0/1
ACCAGAATACCTCAGG-3	1/1	1/1	0/1
ACCAGAATATTCATTG-5	1/1	1/1	0/1
ACCAGAATATTCTAGG-6	1/1	1/1	0/1
ACCAGAATCTTAACCG-5	1/1	1/1	0/1
ACCAGAATGGTTGATC-5	1/1	1/1	0/1
ACCGCATAAGAAGTCT-2	1/1	1/1	0/1
ACCGCATAAGCACTGC-2	1/1	1/1	0/1
ACCGCATACAGTTGTG-4	1/1	1/1	0/1
ACCGCATACCACATGG-2	1/1	1/1	0/1
ACCGCATAGCCTGGTA-7	1/1	1/1	0/1
ACCGGCCTAACCGATG-4	1/1	1/1	0/1
ACCGGCCTACGGCTGT-4	1/1	1/1	0/1
ACCGGCCTCGGAGAGA-6	1/1	1/1	0/1
ACCGTCGGCAGTTCCT-8	1/1	1/1	0/1
ACCGTCGGCAGTTGTG-8	1/1	1/1	0/1
ACCGTCGGCATCTAGC-2	1/1	1/1	0/1
ACCGTCGGCGGTCTCA-2	1/1	1/1	0/1
ACCGTTCAAGTATGCA-1	1/1	1/1	0/1
ACCGTTCAGCTTAGCA-7	1/1	1/1	0/1
ACCTAACACACCAATT-3	1/1	1/1	0/1
ACCTAACACATCTAGC-1	1/1	1/1	0/1
ACCTAACAGATTATTA-4	1/1	1/1	0/1
ACCTAACATTGACGCA-8	1/1	1/1	0/1
ACCTACGCAAGCCTCC-3	1/1	1/1	0/1
ACCTACGCAAGTTCTC-3	1/1	1/1	0/1
ACCTACGCAGGTTGCT-8	1/1	1/1	0/1
ACCTACGCCCTCCAAG-1	1/1	1/1	0/1
ACCTACGCGGTCGCAT-4	1/1	1/1	0/1
ACCTATTGAGTCATCC-5	1/1	1/1	0/1
ACCTATTGATATAAGT-3	1/1	1/1	0/1
ACCTATTGTCCGAGAC-6	1/1	1/1	0/1
ACCTATTGTGGAGCTG-7	1/1	1/1	0/1
ACCTATTGTGGTCGGC-1	1/1	1/1	0/1
ACCTCAGGGCACGCTG-5	1/1	1/1	0/1
ACCTCAGGGTGAATAT-7	1/1	1/1	0/1
ACCTGCAATCATGCAC-8	1/1	1/1	0/1
ACGAACCTATTGGATC-6	1/1	1/1	0/1
ACGACTCAAACTCACT-6	1/1	1/1	0/1
ACGACTCACCGAGTGT-8	1/1	1/1	0/1
ACGACTCAGGTACTGA-4	1/1	1/1	0/1
ACGACTCAGTGTCAGC-7	1/1	1/1	0/1
ACGAGAGGCGAAGAAC-8	1/1	1/1	0/1
ACGAGGTAAACGCTCG-6	1/1	1/1	0/1
ACGAGGTAGATCCAAC-6	1/1	1/1	0/1
ACGATGATATAATGTA-6	1/1	1/1	0/1
ACGATGATCATATGGA-2	1/1	1/1	0/1
ACGATGATCCGCTCCA-6	1/1	1/1	0/1
ACGATGATCGGAACTC-4	1/1	1/1	0/1
ACGATGATGATGACGG-1	1/1	1/1	0/1
ACGATGATGGAACAGC-5	1/1	1/1	0/1
ACGATGATTAATCAGA-8	1/1	1/1	0/1
ACGATGATTTAATCGT-8	1/1	1/1	0/1
ACGCATGCAGGTGTCC-1	1/1	1/1	0/1
ACGCATGCGGATGGAC-3	1/1	1/1	0/1
ACGCCGCTGCTATCGG-5	1/1	1/1	0/1
ACGCCGCTTATTCCGC-4	1/1	1/1	0/1
ACGCTCTGAGAGAGGT-1	1/1	1/1	0/1
ACGCTCTGTGAGGCTT-7	1/1	1/1	0/1
ACGGCTGTCCTGCGGA-7	1/1	1/1	0/1
ACGGCTGTGGTTCTCT-7	1/1	1/1	0/1
ACGGTTACACATCTAC-7	1/1	1/1	0/1
ACGGTTACATAGCGCG-7	1/1	1/1	0/1
ACGGTTACATGTATTA-8	1/1	1/1	0/1
ACGGTTACGTAACACA-4	1/1	1/1	0/1
ACGGTTACTTGCTGTC-4	1/1	1/1	0/1
ACGTAGTCGAAGTTCC-7	1/1	1/1	0/1
ACGTAGTCGATTCGCG-2	1/1	1/1	0/1
ACGTAGTCGCTTAGCA-5	1/1	1/1	0/1
ACGTAGTCGCTTCAGT-5	1/1	1/1	0/1
ACGTAGTCTATCACTA-6	1/1	1/1	0/1
ACGTAGTCTTGCAATT-5	1/1	1/1	0/1
ACGTCCTAAGTTGAAT-3	1/1	1/1	0/1
ACGTCCTACACAAGAC-6	1/1	1/1	0/1
ACGTCCTAGATGGAGC-4	1/1	1/1	0/1
ACGTCCTAGTGACTTG-1	1/1	1/1	0/1
ACGTTACCAGATTAGC-7	1/1	1/1	0/1
ACGTTACCCGATCAAG-2	1/1	1/1	0/1
ACGTTACCGAATAGCT-3	1/1	1/1	0/1
ACGTTACCGCTGTTGA-3	1/1	1/1	0/1
ACTACATGCACATTGC-1	1/1	1/1	0/1
ACTACATGGTTCTCAA-4	1/1	1/1	0/1
ACTATAGTATCTTAGA-4	1/1	1/1	0/1
ACTATAGTGAGCGGCC-7	1/1	1/1	0/1
ACTATAGTTTAATGCG-5	1/1	1/1	0/1
ACTATAGTTTCGGAGG-6	1/1	1/1	0/1
ACTATTCGAACGTACC-7	1/1	1/1	0/1
ACTATTCGCGGAACTC-2	1/1	1/1	0/1
ACTATTCGTGGTCGGC-7	1/1	1/1	0/1
ACTCAGTTATACCGAT-1	1/1	1/1	0/1
ACTCAGTTCGGCGCTA-6	1/1	1/1	0/1
ACTCAGTTGCCTGGTA-4	1/1	1/1	0/1
ACTCAGTTGTCGCAGT-3	1/1	1/1	0/1
ACTCAGTTTTGCGCAC-4	1/1	1/1	0/1
ACTCCTAACATTACTC-1	1/1	1/1	0/1
ACTCTCCTACATATGA-3	1/1	1/1	0/1
ACTCTCCTTCCAAGTT-8	1/1	1/1	0/1
ACTCTGACAGCCTACG-4	1/1	1/1	0/1
ACTGAACTACGGACGA-2	1/1	1/1	0/1
ACTGAACTAGGTTGCT-1	1/1	1/1	0/1
ACTGAACTCCGCCTGA-2	1/1	1/1	0/1
ACTGCAACACCACCAG-5	1/1	1/1	0/1
ACTGCAACGTCGTCCG-8	1/1	1/1	0/1
ACTGGTGGACCGGCCT-5	1/1	1/1	0/1
ACTGGTGGCAGTGTTC-1	1/1	1/1	0/1
ACTGGTGGCGTGCTTA-8	1/1	1/1	0/1
ACTGGTGGTATTCCGC-3	1/1	1/1	0/1
ACTGGTGGTGCGCTAA-1	1/1	1/1	0/1
ACTGTGTGCTCCAGTG-5	1/1	1/1	0/1
ACTGTGTGTAGCGGTG-5	1/1	1/1	0/1
ACTTCGAGGCCTTGGT-3	1/1	1/1	0/1
ACTTCGAGTGCGTAGA-2	1/1	1/1	0/1
ACTTGCTCTACATTCG-5	1/1	1/1	0/1
ACTTGTCAAACTGCTT-6	1/1	1/1	0/1
ACTTGTCAAAGCCTCC-7	1/1	1/1	0/1
ACTTGTCACATACGTT-1	1/1	1/1	0/1
ACTTGTCAGCTCCGCC-8	1/1	1/1	0/1
ACTTGTCATTGGTGAT-2	1/1	1/1	0/1
AGAACTTAACGATGAT-2	1/1	1/1	0/1
AGAACTTAATGACCGG-8	1/1	1/1	0/1
AGAACTTACGACGCGT-5	1/1	1/1	0/1
AGAACTTACTACTAAT-3	1/1	1/1	0/1
AGAACTTAGAGTCCGA-6	1/1	1/1	0/1
AGAACTTATTCGCCAC-3	1/1	1/1	0/1
AGAAGTCTATTACGAA-2	1/1	1/1	0/1
AGAAGTCTCATGGCTG-4	1/1	1/1	0/1
AGAAGTCTCCATTGTC-5	1/1	1/1	0/1
AGAATAATCATCTAGC-2	1/1	1/1	0/1
AGAATAATTGATAGAA-7	1/1	1/1	0/1
AGACAACTCTCGCACC-1	1/1	1/1	0/1
AGACAACTTGCCGATC-6	1/1	1/1	0/1
AGACAGTGCGTATCAT-2	1/1	1/1	0/1
AGACAGTGGAAGATGT-5	1/1	1/1	0/1
AGACCTGGCGGACACC-1	1/1	1/1	0/1
AGACCTGGGGCTCTAC-1	1/1	1/1	0/1
AGACTGCCACAGCGGC-3	1/1	1/1	0/1
AGACTGCCCCGCGTAC-5	1/1	1/1	0/1
AGACTGCCCGCAGCAA-4	1/1	1/1	0/1
AGAGAGGTATGTGCGC-2	1/1	1/1	0/1
AGAGAGGTCCGTACCG-4	1/1	1/1	0/1
AGAGAGGTCTGGTGTA-2	1/1	1/1	0/1
AGAGAGGTGTTGATAG-4	1/1	1/1	0/1
AGAGCTCCAATGGACG-8	1/1	1/1	0/1
AGAGCTCCCCTCGAGT-2	1/1	1/1	0/1
AGAGCTCCGTGCAGAA-2	1/1	1/1	0/1
AGAGCTCCTTCGGAGG-2	1/1	1/1	0/1
AGAGGCGCTATTCGAA-1	1/1	1/1	0/1
AGAGGTAGTAGTTAAT-2	1/1	1/1	0/1
AGAGGTAGTTGTCAAG-5	1/1	1/1	0/1
AGATACTACGAGCCAA-7	1/1	1/1	0/1
AGATTAGCAACGTGAT-4	1/1	1/1	0/1
AGATTAGCCGGCGCTA-7	1/1	1/1	0/1
AGATTAGCTACCTCTC-5	1/1	1/1	0/1
AGATTGAGAGCTTCAT-5	1/1	1/1	0/1
AGATTGAGCGCCTGCA-5	1/1	1/1	0/1
AGATTGAGGAGATGAG-1	1/1	1/1	0/1
AGATTGAGGATACCTG-5	1/1	1/1	0/1
AGATTGAGGTCCATGA-8	1/1	1/1	0/1
AGATTGAGTCAACTCC-5	1/1	1/1	0/1
AGATTGAGTTCACGAG-6	1/1	1/1	0/1
AGCACTGCACGAGAGG-3	1/1	1/1	0/1
AGCACTGCCTAAGTGC-5	1/1	1/1	0/1
AGCACTGCGCACAGGC-2	1/1	1/1	0/1
AGCATATCACTTGTCA-4	1/1	1/1	0/1
AGCATATCTAGCATTC-5	1/1	1/1	0/1
AGCATATCTCAACCAA-5	1/1	1/1	0/1
AGCATATCTGGAAGTA-5	1/1	1/1	0/1
AGCCAAGAATATTCCT-4	1/1	1/1	0/1
AGCCAAGAGTCCATGA-8	1/1	1/1	0/1
AGCCGCAGTGGATTGC-8	1/1	1/1	0/1
AGCCGTCAGTGACTTG-7	1/1	1/1	0/1
AGCCGTCATAGCGGTG-6	1/1	1/1	0/1
AGCCTACGATCCACAA-2	1/1	1/1	0/1
AGCCTACGGTGTCGTA-7	1/1	1/1	0/1
AGCGAATGCGTGCTTA-6	1/1	1/1	0/1
AGCGAATGGGTATGTT-5	1/1	1/1	0/1
AGCGAATGTCGTGTCT-3	1/1	1/1	0/1
AGCGATATCGTTAGTT-5	1/1	1/1	0/1
AGCGATATGCCGCTTG-2	1/1	1/1	0/1
AGCGGAACACCTGCAA-4	1/1	1/1	0/1
AGCGGAACCTGATACT-1	1/1	1/1	0/1
AGCGGAACGCTAGGCT-6	1/1	1/1	0/1
AGCGTGTAATCCGGTA-2	1/1	1/1	0/1
AGCGTGTACCATATCC-4	1/1	1/1	0/1
AGCGTGTACGCCGAGG-2	1/1	1/1	0/1
AGCGTGTACGTATCAT-1	1/1	1/1	0/1
AGCGTGTAGTTCGACA-6	1/1	1/1	0/1
AGCGTGTATATAGCAG-7	1/1	1/1	0/1
AGCGTGTATTATGGTC-3	1/1	1/1	0/1
AGCTGGTCAGCCGTCA-7	1/1	1/1	0/1
AGCTGGTCATTCCTGC-2	1/1	1/1	0/1
AGCTGGTCGCATTATG-6	1/1	1/1	0/1
AGCTGGTCGCCATGTC-4	1/1	1/1	0/1
AGCTGGTCTAATTCAA-1	1/1	1/1	0/1
AGCTGGTCTAATTCAA-6	1/1	1/1	0/1
AGCTGGTCTAGGAGAA-7	1/1	1/1	0/1
AGCTTCATAGAGAGGT-5	1/1	1/1	0/1
AGCTTCATAGCCAAGA-7	1/1	1/1	0/1
AGCTTCATATCATTGG-5	1/1	1/1	0/1
AGCTTCATATTGACTA-8	1/1	1/1	0/1
AGCTTCATTTCTAACC-8	1/1	1/1	0/1
AGGAATACGAGCCGTT-4	1/1	1/1	0/1
AGGAATACGCCGGCAG-4	1/1	1/1	0/1
AGGACCAAAGACAACT-8	1/1	1/1	0/1
AGGACCAACATCTAGC-6	1/1	1/1	0/1
AGGACCAACTCCAACA-4	1/1	1/1	0/1
AGGACCAAGCTTCAGT-5	1/1	1/1	0/1
AGGACGTCCTACTAAT-6	1/1	1/1	0/1
AGGATCGTCACTGCCG-7	1/1	1/1	0/1
AGGCAGATAGATGACA-3	1/1	1/1	0/1
AGGCAGATCTGTGCCA-4	1/1	1/1	0/1
AGGCAGATGGATGGAC-5	1/1	1/1	0/1
AGGCAGATTCCAGGAA-5	1/1	1/1	0/1
AGGCAGATTCGGTATA-6	1/1	1/1	0/1
AGGCAGATTGATCTGT-3	1/1	1/1	0/1
AGGCGAGCAGCACTGC-8	1/1	1/1	0/1
AGGCGAGCATGGACAG-6	1/1	1/1	0/1
AGGCGAGCCAGTCACG-6	1/1	1/1	0/1
AGGCGAGCCATAGTTA-1	1/1	1/1	0/1
AGGCGAGCCGCCGAGG-4	1/1	1/1	0/1
AGGCTCACACTTGCTC-1	1/1	1/1	0/1
AGGCTCACGTAGCGAC-5	1/1	1/1	0/1
AGGCTCACTGCTATGA-5	1/1	1/1	0/1
AGGTACGGACTCTGAC-7	1/1	1/1	0/1
AGGTACGGCCAAGCAT-3	1/1	1/1	0/1
AGGTACGGCGAGCCAA-7	1/1	1/1	0/1
AGGTGTCCCCGCTAGG-6	1/1	1/1	0/1
AGGTGTCCCGTATCAT-5	1/1	1/1	0/1
AGGTGTCCGAGTCCGA-4	1/1	1/1	0/1
AGGTGTCCGATACACT-6	1/1	1/1	0/1
AGGTGTCCGTATCAAT-5	1/1	1/1	0/1
AGGTGTCCTTACTGAA-8	1/1	1/1	0/1
AGGTTATACTCGCACC-6	1/1	1/1	0/1
AGGTTGCTTGCCACCT-3	1/1	1/1	0/1
AGTAACTTACTACATG-7	1/1	1/1	0/1
AGTACTATCATGTTCT-2	1/1	1/1	0/1
AGTACTATTTAACGTT-4	1/1	1/1	0/1
AGTAGATAAAGGAGGC-4	1/1	1/1	0/1
AGTAGATAGAGTGATA-1	1/1	1/1	0/1
AGTAGATATTGAGTGG-7	1/1	1/1	0/1
AGTAGGACACTGAACT-4	1/1	1/1	0/1
AGTATGCAGAGGTCAA-4	1/1	1/1	0/1
AGTCATCCCTAGCCGC-6	1/1	1/1	0/1
AGTCATCCGACGACAT-5	1/1	1/1	0/1
AGTCATCCTCTTCTTG-3	1/1	1/1	0/1
AGTCCGTAAGGACCAA-7	1/1	1/1	0/1
AGTCTTGAAACTCGTA-6	1/1	1/1	0/1
AGTGACCGACGGACGA-4	1/1	1/1	0/1
AGTGACCGCCTCTGTA-5	1/1	1/1	0/1
AGTGACCGGACACTGG-8	1/1	1/1	0/1
AGTGACCGGACATCGA-8	1/1	1/1	0/1
AGTGAGTCGAACAATC-5	1/1	1/1	0/1
AGTTCGCCAAGTCTAT-6	1/1	1/1	0/1
AGTTCGCCACAGATCG-3	1/1	1/1	0/1
AGTTCGCCGATTGTAC-3	1/1	1/1	0/1
AGTTCGCCGTATCAAT-6	1/1	1/1	0/1
AGTTGAATACAGGCTA-3	1/1	1/1	0/1
AGTTGAATATAAGTTG-7	1/1	1/1	0/1
AGTTGAATGAGTCGAC-5	1/1	1/1	0/1
AGTTGAATGCTGTACC-8	1/1	1/1	0/1
AGTTGAATGGACTAGA-3	1/1	1/1	0/1
ATAACTGTACATCTAC-5	1/1	1/1	0/1
ATAACTGTCCTGCGGA-8	1/1	1/1	0/1
ATAACTGTTGGCAACG-5	1/1	1/1	0/1
ATAAGTTGCTACATTA-6	1/1	1/1	0/1
ATAAGTTGGAGGATAC-1	1/1	1/1	0/1
ATAAGTTGTAGAACCG-7	1/1	1/1	0/1
ATAATGTAACCGTTCA-8	1/1	1/1	0/1
ATAATGTACCTGTCCG-7	1/1	1/1	0/1
ATAATGTAGGACGATT-7	1/1	1/1	0/1
ATAATGTATGCCGGAT-8	1/1	1/1	0/1
ATAATTCCACCGCATA-4	1/1	1/1	0/1
ATAATTCCATGGCACT-5	1/1	1/1	0/1
ATAATTCCATTCGCCG-7	1/1	1/1	0/1
ATAATTCCTGCCGATC-5	1/1	1/1	0/1
ATACACGCACGGACGA-7	1/1	1/1	0/1
ATACACGCGAATGCAT-2	1/1	1/1	0/1
ATACACGCGGCAGGAG-7	1/1	1/1	0/1
ATACACGCGTGAGCCG-6	1/1	1/1	0/1
ATACACGCTTCTTGAC-3	1/1	1/1	0/1
ATACCGATGTCCATGA-1	1/1	1/1	0/1
ATACGCTTATTCTAGG-6	1/1	1/1	0/1
ATACGCTTCTGATACT-4	1/1	1/1	0/1
ATACGCTTGATGACGG-4	1/1	1/1	0/1
ATACGCTTGGCGTCTT-8	1/1	1/1	0/1
ATACGTACAAGTCTAT-3	1/1	1/1	0/1
ATAGCGCGAGCATATC-3	1/1	1/1	0/1
ATAGCGCGATCTACCG-6	1/1	1/1	0/1
ATAGCGCGCTAGCCGC-4	1/1	1/1	0/1
ATAGTCTGCCGTGGCC-3	1/1	1/1	0/1
ATAGTCTGCGTGCTTA-7	1/1	1/1	0/1
ATAGTCTGTAGCATTC-4	1/1	1/1	0/1
ATAGTCTGTCCAGGAA-5	1/1	1/1	0/1
ATAGTTGAGAACTGCA-7	1/1	1/1	0/1
ATAGTTGAGATGCTAT-6	1/1	1/1	0/1
ATAGTTGAGGCCAACC-4	1/1	1/1	0/1
ATAGTTGAGTTACGTC-6	1/1	1/1	0/1
ATAGTTGATATATGAT-8	1/1	1/1	0/1
ATAGTTGATGAGATAC-3	1/1	1/1	0/1
ATATAAGTACGTAGTC-5	1/1	1/1	0/1
ATATAAGTCCTGCATT-6	1/1	1/1	0/1
ATATAAGTCGCCAGGT-3	1/1	1/1	0/1
ATATAAGTCGCGACAC-2	1/1	1/1	0/1
ATATAAGTGCTAGGCT-4	1/1	1/1	0/1
ATATTCCTGCTCACGA-2	1/1	1/1	0/1
ATCACGCTACCTATTG-1	1/1	1/1	0/1
ATCACGCTCTAAGTGC-4	1/1	1/1	0/1
ATCAGCCACTTCGTCC-5	1/1	1/1	0/1
ATCATTGGAATGGACG-5	1/1	1/1	0/1
ATCATTGGACGCTCTG-2	1/1	1/1	0/1
ATCATTGGACGTAGTC-4	1/1	1/1	0/1
ATCATTGGAGGTGTCC-5	1/1	1/1	0/1
ATCATTGGCTTGACAT-2	1/1	1/1	0/1
ATCATTGGGCCTGGTA-3	1/1	1/1	0/1
ATCCACAACCGATGCG-3	1/1	1/1	0/1
ATCCACAAGTCCGAAT-2	1/1	1/1	0/1
ATCCGGTAAACCAGCT-7	1/1	1/1	0/1
ATCCGGTAACGCTCTG-4	1/1	1/1	0/1
ATCCGGTAGGCGCATC-3	1/1	1/1	0/1
ATCCGGTATCTCGCGG-7	1/1	1/1	0/1
ATCCTGGCATGGACAG-3	1/1	1/1	0/1
ATCCTGGCCTCTCATT-2	1/1	1/1	0/1
ATCGCGTCGAAGTATA-2	1/1	1/1	0/1
ATCGCGTCTGCTACTC-1	1/1	1/1	0/1
ATCGTATTGAAGATGT-5	1/1	1/1	0/1
ATCGTATTGCTTCAGT-3	1/1	1/1	0/1
ATCGTATTTCGTCTAA-1	1/1	1/1	0/1
ATCTACCGGAATCTCA-3	1/1	1/1	0/1
ATCTACCGGTCACCAA-2	1/1	1/1	0/1
ATCTTAGAATCACGCT-5	1/1	1/1	0/1
ATCTTGTGCGACGCGT-6	1/1	1/1	0/1
ATCTTGTGCGCCAGGT-5	1/1	1/1	0/1
ATCTTGTGGCCGGCAG-7	1/1	1/1	0/1
ATGACATAATTCATTG-6	1/1	1/1	0/1
ATGACATACGCCAGGT-8	1/1	1/1	0/1
ATGACCGGAAGGTGCA-5	1/1	1/1	0/1
ATGACCGGATTGACTA-7	1/1	1/1	0/1
ATGACCGGGAGCACGC-5	1/1	1/1	0/1
ATGACCGGTGTACAGT-5	1/1	1/1	0/1
ATGATAGCCTATAGCG-7	1/1	1/1	0/1
ATGCAGCCGACCTAGG-3	1/1	1/1	0/1
ATGCAGCCTATAGCAG-7	1/1	1/1	0/1
ATGCAGCCTCCTCGCC-7	1/1	1/1	0/1
ATGCAGCCTTAACGTT-6	1/1	1/1	0/1
ATGCTTAGCCTGCATT-5	1/1	1/1	0/1
ATGGACAGATAATGTA-7	1/1	1/1	0/1
ATGGACAGATAGTAAC-4	1/1	1/1	0/1
ATGGACAGTAATCAGA-7	1/1	1/1	0/1
ATGGAGTTGAGTGATA-6	1/1	1/1	0/1
ATGGAGTTGCCATCAT-3	1/1	1/1	0/1
ATGGAGTTGGCCTTAA-7	1/1	1/1	0/1
ATGGAGTTGTGCGCGA-3	1/1	1/1	0/1
ATGGCACTCCGTCCGT-5	1/1	1/1	0/1
ATGGCACTCGCTAATA-2	1/1	1/1	0/1
ATGTATTAACGGTTAC-6	1/1	1/1	0/1
ATGTGCGCAAGGTGCA-2	1/1	1/1	0/1
ATGTGCGCCGCCTCGC-4	1/1	1/1	0/1
ATGTGCGCCTTAGGAG-2	1/1	1/1	0/1
ATGTTGAAATGCAGCC-4	1/1	1/1	0/1
ATGTTGAAATTAATCA-1	1/1	1/1	0/1
ATGTTGAATTGACGCA-4	1/1	1/1	0/1
ATTAATCAACATATGA-3	1/1	1/1	0/1
ATTAATCACGAGAATT-5	1/1	1/1	0/1
ATTACGAACGTATCAT-7	1/1	1/1	0/1
ATTACGAAGCGTGAAT-7	1/1	1/1	0/1
ATTACGAAGTATCTTC-5	1/1	1/1	0/1
ATTATCGACGTATCAT-4	1/1	1/1	0/1
ATTATCGACTTGTGGC-4	1/1	1/1	0/1
ATTATCGAGACGACAT-4	1/1	1/1	0/1
ATTATCGATGCGTAGA-4	1/1	1/1	0/1
ATTCAGGAATGACCGG-7	1/1	1/1	0/1
ATTCAGGACCATAGGT-7	1/1	1/1	0/1
ATTCAGGAGGACCGAA-2	1/1	1/1	0/1
ATTCCTGCGGTAATTG-7	1/1	1/1	0/1
ATTCCTGCGTCGTCCG-8	1/1	1/1	0/1
ATTCGCCGACAGCCAT-7	1/1	1/1	0/1
ATTCGCCGCTTAACCG-8	1/1	1/1	0/1
ATTCGCCGGAGTCGAC-6	1/1	1/1	0/1
ATTCGCCGGCTGGCGT-2	1/1	1/1	0/1
ATTCGCCGTCCGCAGC-2	1/1	1/1	0/1
ATTCTAGGAGACTGCC-6	1/1	1/1	0/1
ATTGACTATCCGCAGC-7	1/1	1/1	0/1
ATTGGATCATGACATA-6	1/1	1/1	0/1
ATTGGATCTTGTCTCC-4	1/1	1/1	0/1
ATTGGTCTAATGTTGC-6	1/1	1/1	0/1
CAACACTGAGCGTGTA-2	1/1	1/1	0/1
CAACAGGAATTGGATC-4	1/1	1/1	0/1
CAACCTGCCGGTAACT-7	1/1	1/1	0/1
CAACGGTCCGGTTCAA-3	1/1	1/1	0/1
CAAGATTCAGCTGGTC-8	1/1	1/1	0/1
CAAGATTCCCGTCCGT-1	1/1	1/1	0/1
CAAGATTCCTACGCAA-4	1/1	1/1	0/1
CAAGATTCCTCAACGC-7	1/1	1/1	0/1
CAAGATTCGCTGTACC-6	1/1	1/1	0/1
CAAGATTCTGAGCGTA-4	1/1	1/1	0/1
CAAGGCCTGAGATGAG-4	1/1	1/1	0/1
CAAGGCCTGCGACAGA-5	1/1	1/1	0/1
CAAGGCCTTAAGCACT-7	1/1	1/1	0/1
CAAGTGCGCATACGTT-7	1/1	1/1	0/1
CAAGTGCGGAAGTTCC-5	1/1	1/1	0/1
CAAGTGCGTCGTAAGC-4	1/1	1/1	0/1
CAAGTGCGTGATAGAA-5	1/1	1/1	0/1
CAAGTTAATACGCCTT-8	1/1	1/1	0/1
CAATGAGCACTGAACT-5	1/1	1/1	0/1
CAATGAGCTATCGGAC-6	1/1	1/1	0/1
CAATGAGCTTGTGAGA-8	1/1	1/1	0/1
CAATGCTAACTATTCG-6	1/1	1/1	0/1
CAATGCTATGAATGAC-6	1/1	1/1	0/1
CAATTATTGATACACT-3	1/1	1/1	0/1
CAATTATTGGCGCGGA-6	1/1	1/1	0/1
CACAACCTATACACGC-4	1/1	1/1	0/1
CACAACCTCATTACTC-4	1/1	1/1	0/1
CACAACCTCCAGTAGA-5	1/1	1/1	0/1
CACAAGACAGCTTCAT-3	1/1	1/1	0/1
CACAAGACATTGGTCT-3	1/1	1/1	0/1
CACATTGCCGCATTAG-5	1/1	1/1	0/1
CACCAATTAGAATCCG-5	1/1	1/1	0/1
CACCAATTCCATTGTC-1	1/1	1/1	0/1
CACCAATTCGACCTAT-4	1/1	1/1	0/1
CACCAATTTAGCATTC-6	1/1	1/1	0/1
CACCATCGAGGCTCAC-2	1/1	1/1	0/1
CACCATCGCTTAGCTT-5	1/1	1/1	0/1
CACCATCGGACTAGGC-6	1/1	1/1	0/1
CACCATCGGGTAATTG-3	1/1	1/1	0/1
CACCATCGTAAGATCA-1	1/1	1/1	0/1
CACCATCGTCTATCAC-2	1/1	1/1	0/1
CACCGTGTATTAATCA-4	1/1	1/1	0/1
CACCGTGTTCACACTC-3	1/1	1/1	0/1
CACGAGTAGGACTAGA-7	1/1	1/1	0/1
CACGAGTAGTGCAGAA-7	1/1	1/1	0/1
CACGAGTATGCATACT-3	1/1	1/1	0/1
CACGGTCCCCTTAAGA-4	1/1	1/1	0/1
CACGGTCCGCAGTAAT-2	1/1	1/1	0/1
CACGGTCCTAACCGCC-2	1/1	1/1	0/1
CACGTAAGCCGCGTAC-4	1/1	1/1	0/1
CACGTCGTCATGTCAC-5	1/1	1/1	0/1
CACGTCGTGTGACTTG-4	1/1	1/1	0/1
CACTCGGTCGCCTCGC-4	1/1	1/1	0/1
CACTCGGTCTTATATC-6	1/1	1/1	0/1
CACTCGGTGAACAATC-5	1/1	1/1	0/1
CACTCGGTGACTAGGC-7	1/1	1/1	0/1
CACTCGGTTCTGCTCA-7	1/1	1/1	0/1
CACTTGCCAGCGAATG-7	1/1	1/1	0/1
CACTTGCCCGAGAGCA-6	1/1	1/1	0/1
CACTTGCCGGAATTGT-7	1/1	1/1	0/1
CACTTGCCGGACCGAA-7	1/1	1/1	0/1
CACTTGCCGTGCTTGC-4	1/1	1/1	0/1
CACTTGCCTACCAAGC-7	1/1	1/1	0/1
CAGAGATGACATATGA-7	1/1	1/1	0/1
CAGAGATGATGCAGCC-4	1/1	1/1	0/1
CAGAGATGGATGAATT-8	1/1	1/1	0/1
CAGAGATGGTGAATAT-7	1/1	1/1	0/1
CAGAGATGTTGATTAA-2	1/1	1/1	0/1
CAGATTATGATGCTAT-7	1/1	1/1	0/1
CAGATTATTTAACGTT-8	1/1	1/1	0/1
CAGCGCAGAGATACTA-4	1/1	1/1	0/1
CAGCGCAGCCGGATAT-8	1/1	1/1	0/1
CAGCGCAGGACAAGTG-5	1/1	1/1	0/1
CAGCGCAGGGAAGCTC-7	1/1	1/1	0/1
CAGGCAATATACGCTT-6	1/1	1/1	0/1
CAGGCAATCATGTCAC-8	1/1	1/1	0/1
CAGGCGCCACTTGCTC-5	1/1	1/1	0/1
CAGGCGCCTAGAACCG-8	1/1	1/1	0/1
CAGTCACGACCTAACA-7	1/1	1/1	0/1
CAGTGGAAATAGCGCG-2	1/1	1/1	0/1
CAGTGGAAGAGGTCAA-1	1/1	1/1	0/1
CAGTGTTCACGCATGC-5	1/1	1/1	0/1
CAGTGTTCCGAGAATT-3	1/1	1/1	0/1
CAGTGTTCGCCGGCAG-2	1/1	1/1	0/1
CAGTTCCTGTCCATGA-7	1/1	1/1	0/1
CAGTTGTGACGAACCT-6	1/1	1/1	0/1
CAGTTGTGACTCCTAA-5	1/1	1/1	0/1
CAGTTGTGCGTATCAT-3	1/1	1/1	0/1
CATACGTTAGAGGCGC-6	1/1	1/1	0/1
CATACGTTAGTGTCAA-2	1/1	1/1	0/1
CATACGTTCGAACTCG-3	1/1	1/1	0/1
CATACGTTTACACACC-1	1/1	1/1	0/1
CATAGTTAAGATACTA-3	1/1	1/1	0/1
CATAGTTAGGTCCTAG-4	1/1	1/1	0/1
CATAGTTATGCCGATC-7	1/1	1/1	0/1
CATATGGAAACAACTC-4	1/1	1/1	0/1
CATATGGAATAAGTTG-4	1/1	1/1	0/1
CATATGGAGCGCCATC-8	1/1	1/1	0/1
CATATGGATTCGAATA-5	1/1	1/1	0/1
CATCCTTGCTATAGCG-4	1/1	1/1	0/1
CATCCTTGGACCTGAC-7	1/1	1/1	0/1
CATCCTTGGGTAATTG-7	1/1	1/1	0/1
CATCTAGCATCGCGTC-2	1/1	1/1	0/1
CATCTAGCGACACTGG-1	1/1	1/1	0/1
CATCTAGCGACATGCT-7	1/1	1/1	0/1
CATCTAGCTCCAACGG-4	1/1	1/1	0/1
CATGGCTGCAGTGGAA-7	1/1	1/1	0/1
CATGGCTGCCTATTAA-7	1/1	1/1	0/1
CATGGCTGCGCGCGAG-7	1/1	1/1	0/1
CATGGCTGGTCGCAGT-5	1/1	1/1	0/1
CATGTCACACCTCAGG-5	1/1	1/1	0/1
CATGTCACCAGCAACC-7	1/1	1/1	0/1
CATGTCACGTAGGAAG-8	1/1	1/1	0/1
CATGTTCTCCTAGGTC-3	1/1	1/1	0/1
CATGTTCTTTATACTG-5	1/1	1/1	0/1
CATTAGAGAGCCGTCA-8	1/1	1/1	0/1
CATTCATAACCAGAAT-6	1/1	1/1	0/1
CATTCATAATAGTTGA-7	1/1	1/1	0/1
CATTCATAGCACCTCG-6	1/1	1/1	0/1
CATTCATAGGCTCTAC-2	1/1	1/1	0/1
CATTCATAGGTACTGA-4	1/1	1/1	0/1
CATTGCGTAGTCCGTA-7	1/1	1/1	0/1
CATTGCGTCCGACCTG-4	1/1	1/1	0/1
CATTGCGTCGCGCTCT-5	1/1	1/1	0/1
CCAACATCAAGTTCTC-2	1/1	1/1	0/1
CCAACATCACACTTGT-1	1/1	1/1	0/1
CCAACATCCCATGACT-1	1/1	1/1	0/1
CCAACATCTAGGAGAA-3	1/1	1/1	0/1
CCAAGCATACTTCGAG-8	1/1	1/1	0/1
CCAAGCATGTAGAGGA-7	1/1	1/1	0/1
CCAAGCATGTTAGATG-1	1/1	1/1	0/1
CCAAGCATTACACTAT-2	1/1	1/1	0/1
CCAATCGCTAATTCAA-8	1/1	1/1	0/1
CCAATTCTACCACGGA-5	1/1	1/1	0/1
CCAATTCTGGCCACTG-3	1/1	1/1	0/1
CCACATGGATGCTTAG-4	1/1	1/1	0/1
CCACATGGCCAACATC-5	1/1	1/1	0/1
CCACATGGGGACGATT-5	1/1	1/1	0/1
CCACCGACAGTGAGTC-6	1/1	1/1	0/1
CCACCGACCTACACCT-4	1/1	1/1	0/1
CCACCGACGCGCCATC-4	1/1	1/1	0/1
CCACCGACTAAGCACT-3	1/1	1/1	0/1
CCACGATATATTCGAA-5	1/1	1/1	0/1
CCACGATATGAGCGTA-2	1/1	1/1	0/1
CCAGTAGAAGGCGAGC-5	1/1	1/1	0/1
CCAGTAGAAGTATGCA-5	1/1	1/1	0/1
CCAGTCTTATCTTGTG-4	1/1	1/1	0/1
CCAGTCTTTCTAGTAT-2	1/1	1/1	0/1
CCAGTCTTTTGGTGAT-7	1/1	1/1	0/1
CCATAGGTCTGCCAAC-2	1/1	1/1	0/1
CCATAGGTGAGCGGCC-7	1/1	1/1	0/1
CCATAGGTGGCGTCTT-7	1/1	1/1	0/1
CCATAGGTGTAGAGGA-1	1/1	1/1	0/1
CCATAGGTTTACATAG-6	1/1	1/1	0/1
CCATATCCGAAGCCAG-6	1/1	1/1	0/1
CCATATCCGTAACACA-6	1/1	1/1	0/1
CCATTGTCAATTATCT-5	1/1	1/1	0/1
CCATTGTCATGTTGAA-3	1/1	1/1	0/1
CCATTGTCGGCTCTAC-8	1/1	1/1	0/1
CCATTGTCTCACATCT-8	1/1	1/1	0/1
CCGAATTAACTGTGTG-6	1/1	1/1	0/1
CCGACCTGAACGCTCG-5	1/1	1/1	0/1
[truncated: 1,738 more rows]

## Sheet: Legend
SUPPLEMENTARY TABLE 21 | Single-nucleus amplicon sequencing by Mission Bio
Cell	Unique barcode ID of the cell that was sequenced
TP53 rs121912656 genotype	Called genotype for that cell at the locus of the TP53 G245V mutation.
TP53 rs1625895 genotype	Called genotype for that cell at the locus of the TP53 noncoding mutation.
IDH1 rs121913500 genotype	Called genotype for that cell at the locus of the IDH1 R132H mutation.
