# Supplementary material for: Deconstructing Intratumoral Heterogeneity through Multiomic and Multiscale Analysis of Serial Sections
Source: Cancers (Basel). 2024 Jul 1;16(13):2429. doi: 10.3390/cancers16132429 (PMC11240479; doi:10.3390/cancers16132429)
Supplement: Supplementary file 1 [file cancers-16-02429-s001.zip › Table S23.xlsx]

## Sheet: Table S23
SUPPLEMENTARY TABLE 23 | kME VALUES (CASE 2)
Gene	ModSeed	MeanExpr	MeanExprPercentile	TopModPosBC_3.63e-08	TopModPosFDR_0.12	kMEgreen	kMEgreen.pval	kMEgrey60	kMEgrey60.pval	kMEplum1	kMEplum1.pval	kMEsalmon	kMEsalmon.pval	kMEhoneydew1	kMEhoneydew1.pval	kMElavenderblush3	kMElavenderblush3.pval	kMEorangered4	kMEorangered4.pval	kMEplum	kMEplum.pval	kMEmagenta	kMEmagenta.pval	kMEsteelblue	kMEsteelblue.pval	kMEorange	kMEorange.pval	kMEbisque4	kMEbisque4.pval	kMEpurple	kMEpurple.pval	kMEbrown4	kMEbrown4.pval	kMEdarkturquoise	kMEdarkturquoise.pval	kMEviolet	kMEviolet.pval	kMEdarkgrey	kMEdarkgrey.pval	kMElightpink4	kMElightpink4.pval	kMEmediumpurple3	kMEmediumpurple3.pval	kMEturquoise	kMEturquoise.pval	kMEblack	kMEblack.pval	kMEmidnightblue	kMEmidnightblue.pval
A1BG	NA	7.52663	42.8935	plum2	plum2	-0.125369	0.239045	-0.0323505	0.762124	0.0364575	0.732995	-0.0368702	0.730088	0.0550943	0.606024	-0.0535059	0.616466	0.0737923	0.489432	-0.00581836	0.956595	0.152733	0.150677	0.176363	0.0963533	-0.0537205	0.615051	0.0323924	0.761825	-0.0645601	0.545484	-0.023067	0.829142	0.105956	0.320253	0.15564	0.142965	0.17149	0.106061	0.0426231	0.689976	0.422237	3.39378e-05	0.129124	0.225155	0.0582304	0.585641	0.107474	0.313328
A1BG-AS1	blue	6.59839	37.6036	darkorange	darkorange	0.0717198	0.501744	0.266024	0.0112676	0.124985	0.240495	0.243679	0.020644	0.302668	0.00373681	0.0629703	0.555443	0.201831	0.0564356	0.161008	0.129517	0.205479	0.0520302	0.288476	0.00582727	0.0114935	0.91438	0.203762	0.0540673	0.0109955	0.918076	-0.0450023	0.673627	0.265983	0.0112806	0.399674	9.51636e-05	0.348545	0.000761041	0.0625451	0.558121	0.568226	5.17161e-09	0.262378	0.0124797	0.201094	0.057362	0.406895	6.89651e-05
A1CF	NA	1.33228	7.59255	NA	skyblue1	-0.0105003	0.921754	-0.0597107	0.57613	-0.104934	0.324969	0.00814423	0.939273	0.0430496	0.687035	0.0509461	0.633454	0.0775328	0.467622	0.00184303	0.986245	0.0408987	0.701916	-0.0188218	0.860232	-0.0898115	0.399889	-0.0452334	0.672047	-0.0224708	0.833493	-0.141947	0.182016	-0.0497995	0.641126	-0.0374452	0.726043	-0.0796053	0.45577	-0.0778957	0.465535	-0.0532343	0.618259	-0.0594457	0.577827	-0.0700513	0.511771	-0.0722375	0.498653
A2M	yellow	13.2453	75.4838	yellow	yellow	0.231184	0.0283553	0.243653	0.0206578	0.427808	2.60085e-05	0.640311	1.07875e-11	0.516863	1.83419e-07	0.269787	0.0101253	0.0749232	0.482782	0.406887	6.89923e-05	0.126561	0.234571	0.125801	0.237416	0.536039	5.18665e-08	0.0391686	0.713968	0.301914	0.0038282	0.195082	0.0653891	-0.0106875	0.920363	0.111231	0.296615	0.231836	0.0278999	0.296026	0.00461301	0.19414	0.0667264	0.561057	8.82883e-09	0.130893	0.218808	0.242794	0.0211237
A2M-AS1	NA	3.93488	22.4245	NA	lavenderblush3	0.34695	0.000807674	0.126266	0.235673	0.363569	0.000427907	0.334178	0.00128614	0.419992	3.77298e-05	0.45247	7.55884e-06	0.43359	1.96339e-05	0.411612	5.56587e-05	0.163256	0.124179	0.401762	8.67707e-05	0.269736	0.0101402	0.362621	0.000444098	0.404104	7.81742e-05	0.263042	0.0122511	0.148819	0.161545	-0.09221	0.38737	-0.0580096	0.587066	-0.00735243	0.945167	0.166086	0.117702	0.183069	0.08415	0.120462	0.258077	0.114206	0.2838
A2ML1	yellow	8.39726	47.8552	darkorange	darkorange	0.0876281	0.41149	0.368325	0.000354498	0.230418	0.0288985	0.481757	1.52951e-06	0.311654	0.0027886	0.0252323	0.813382	-0.0722459	0.498603	0.154174	0.146817	-0.0244602	0.818993	0.104098	0.328862	0.072773	0.495467	-0.0394524	0.711986	-0.0515513	0.62942	-0.170317	0.108509	0.046535	0.663174	0.427692	2.61544e-05	0.371802	0.000308364	0.12551	0.238512	0.483312	1.39924e-06	0.352966	0.000644296	0.17735	0.0944731	0.354308	0.000612247
A2MP1	NA	1.24365	7.08742	NA	darkseagreen4	-0.0328732	0.758397	-0.0943393	0.376456	0.00153065	0.988576	0.030387	0.776171	-0.0247412	0.81695	0.0160663	0.88053	0.198528	0.0606833	0.0204475	0.848298	0.0456317	0.669327	0.0479061	0.653877	-0.0414413	0.698151	-0.0109704	0.918262	-0.0379332	0.722617	-0.129259	0.224663	0.121499	0.253971	-0.148664	0.161988	-0.0917014	0.390005	-0.107612	0.312707	-0.00787272	0.941293	-0.104857	0.325325	-0.131164	0.217847	-0.0504848	0.636536
A3GALT2	NA	2.22946	12.7055	NA	paleturquoise	-0.0608423	0.568908	0.0425372	0.690569	-0.123441	0.246401	-0.0803836	0.451362	0.0109426	0.918469	-0.0572572	0.591933	0.106024	0.319943	-0.0796182	0.455697	0.308727	0.00307054	0.145768	0.170412	0.0354252	0.740283	0.0755269	0.479252	-0.0345746	0.746305	-0.0091058	0.932119	0.157755	0.137546	0.218747	0.0383251	0.160436	0.1309	0.208988	0.0480634	0.147346	0.165782	0.0594939	0.577518	0.0150414	0.8881	-0.0321553	0.763517
A4GALT	orange	6.97514	39.7507	orange	orange	0.477772	1.91766e-06	0.219362	0.0377705	0.554139	1.46181e-08	0.386761	0.000166223	0.483579	1.37795e-06	0.368695	0.000349302	0.601898	3.50367e-10	0.515712	1.97382e-07	0.611079	1.59099e-10	0.591476	8.33233e-10	0.844703	1.29359e-25	0.578018	2.43911e-09	0.713544	2.96775e-15	0.606647	2.33636e-10	0.410559	5.84045e-05	0.160841	0.12992	0.279301	0.0076779	0.375131	0.000269433	0.350148	0.00071664	0.645662	6.38718e-12	0.488977	1.00791e-06	0.306863	0.00326323
AAAS	brown	9.39257	53.5274	brown	brown	-0.0403866	0.705476	0.165654	0.118674	0.163381	0.123886	0.174216	0.10054	0.276502	0.00833697	-0.0304317	0.77585	0.202403	0.0557254	0.207754	0.0494291	0.372577	0.000298863	0.367765	0.000362491	0.157605	0.137925	0.119319	0.262652	-0.0411762	0.699989	-0.137336	0.196774	0.457581	5.7799e-06	0.29075	0.00543475	0.388988	0.000151224	0.235464	0.0254771	0.489227	9.93245e-07	0.293549	0.00498391	0.0899824	0.398989	0.290287	0.00551274
AACS	green	8.63497	49.2099	green	green	0.851943	1.86538e-26	0.766363	1.34298e-18	0.637269	1.44663e-11	0.67378	3.40033e-13	0.676885	2.41149e-13	0.263282	0.0121691	0.370306	0.000327483	0.348114	0.000773391	0.651523	3.5548e-12	0.643283	8.07384e-12	0.546099	2.58958e-08	0.619428	7.58881e-11	0.594303	6.60736e-10	0.551004	1.83017e-08	0.407664	6.66109e-05	0.320837	0.00204838	0.564467	6.85633e-09	0.608589	1.97563e-10	0.501015	4.9206e-07	0.737092	1.20382e-16	0.703022	1.12268e-14	0.535376	5.42545e-08
AACSP1	NA	1.69166	9.64059	NA	grey60	0.300236	0.00403877	0.309273	0.00301616	0.0139333	0.896296	0.0721511	0.499168	0.0105713	0.921226	-0.0405628	0.70425	0.0429269	0.68788	-0.0630157	0.555158	0.244266	0.0203308	0.186622	0.0782018	-0.0212749	0.842237	0.202562	0.0555298	0.0870515	0.414586	0.114327	0.283289	0.167488	0.114592	0.166087	0.1177	0.232306	0.0275753	0.137783	0.195305	0.200057	0.0586864	0.112333	0.291826	0.290754	0.00543407	0.193604	0.0674964
AADAT	blue	7.24068	41.264	brown	brown	0.281201	0.00725677	0.253356	0.0159788	0.262259	0.0125212	0.260547	0.0131305	0.353379	0.000634279	0.246719	0.0190668	0.449245	8.93365e-06	0.305416	0.00342011	0.582771	1.67843e-09	0.550037	1.96067e-08	0.199107	0.0599205	0.376	0.000260042	0.250372	0.0173091	0.139114	0.190984	0.596211	5.6427e-10	0.103546	0.331445	0.242014	0.0215544	0.179108	0.0911997	0.407735	6.63985e-05	0.272859	0.00926933	0.226638	0.0317095	0.286074	0.00626896
AAED1	red	7.44364	42.4206	yellow	yellow	-0.0675548	0.526965	0.236496	0.0248212	0.157401	0.138443	0.309489	0.0029948	0.350122	0.000717343	-0.0518578	0.627381	-0.0481293	0.652369	0.162914	0.124979	0.0396911	0.710321	0.0639552	0.549263	0.197967	0.0614304	-0.100016	0.348283	-0.0421302	0.693382	-0.0533497	0.617497	-0.069177	0.517067	0.41119	5.67449e-05	0.404839	7.5645e-05	0.320502	0.00207194	0.436905	1.66725e-05	0.424115	3.10425e-05	0.085832	0.421179	0.336518	0.0011828
AAGAB	yellow	8.94625	50.9838	honeydew1	honeydew1	0.583691	1.56023e-09	0.585765	1.32222e-09	0.562847	7.73433e-09	0.787432	3.44595e-20	0.799911	3.21792e-21	0.386822	0.000165794	0.364523	0.000412147	0.53387	6.00708e-08	0.450286	8.46605e-06	0.533052	6.34738e-08	0.487911	1.07254e-06	0.430337	2.30135e-05	0.4805	1.64313e-06	0.27817	0.00793834	0.26392	0.0119539	0.352484	0.000656171	0.471299	2.75241e-06	0.350177	0.00071587	0.606566	2.35267e-10	0.745958	3.2909e-17	0.452652	7.4876e-06	0.60619	2.42984e-10
AAK1	turquoise	10.6393	60.6321	green	green	0.878528	5.59954e-30	0.760439	3.51242e-18	0.668861	5.81171e-13	0.827043	9.88507e-24	0.795811	7.14185e-21	0.45529	6.52216e-06	0.460015	5.07891e-06	0.546177	2.57527e-08	0.576159	2.81864e-09	0.676858	2.41879e-13	0.533862	6.01013e-08	0.599013	4.46684e-10	0.616349	9.99625e-11	0.448523	9.27185e-06	0.441249	1.34218e-05	0.171673	0.105683	0.484537	1.30405e-06	0.466949	3.4947e-06	0.495091	7.02652e-07	0.695122	2.93616e-14	0.570115	4.48211e-09	0.549688	2.00985e-08
AAMDC	greenyellow	7.561	43.0894	greenyellow	greenyellow	0.142294	0.180938	-0.00299267	0.977667	0.259964	0.0133438	0.223218	0.0344479	0.302844	0.00371587	0.156145	0.141657	0.160973	0.129601	0.257308	0.0143536	0.298594	0.00425462	0.223303	0.0343774	0.349987	0.000720985	0.121259	0.254917	0.369475	0.000338578	0.257366	0.0143308	-0.0897613	0.400154	0.124991	0.240475	0.121386	0.254415	0.164721	0.120792	0.284192	0.00663548	0.485824	1.21066e-06	0.207377	0.049853	0.191131	0.0711446
AAMP	blue	11.4362	65.1739	greenyellow	greenyellow	0.213407	0.043426	0.284614	0.0065516	0.359975	0.000492355	0.516536	1.87289e-07	0.567238	5.57109e-09	0.174168	0.100636	0.274942	0.00872561	0.420951	3.60637e-05	0.523173	1.22084e-07	0.464706	3.9474e-06	0.545911	2.62383e-08	0.168954	0.111408	0.339473	0.00106307	0.148506	0.162438	0.261594	0.0127551	0.292382	0.00516762	0.495999	6.65604e-07	0.482995	1.42495e-06	0.620656	6.79318e-11	0.741832	6.05775e-17	0.27199	0.00950478	0.437113	1.65012e-05
AANAT	NA	2.88282	16.4289	NA	skyblue1	-0.0293761	0.783432	-0.0690118	0.518071	-0.0580723	0.586661	0.0567164	0.595443	0.0660591	0.536175	0.152597	0.151044	0.284003	0.00667316	0.227998	0.0306727	0.165629	0.11873	0.175865	0.0973109	0.0488079	0.647792	-0.063342	0.553107	0.0337283	0.752313	-0.0563719	0.597683	0.174866	0.0992584	-0.0576892	0.589137	-0.0181479	0.865188	-0.0506925	0.635148	0.137362	0.196687	0.00371433	0.972283	-0.145425	0.171432	0.00579904	0.956739
AAR2	turquoise	9.59357	54.6729	turquoise	turquoise	0.327595	0.00162236	0.374321	0.000278465	0.453093	7.31729e-06	0.348958	0.000749347	0.515197	2.03954e-07	0.0235656	0.825506	0.202498	0.0556089	0.323378	0.00187761	0.664494	9.275e-13	0.419436	3.8729e-05	0.687494	7.21759e-14	0.433178	2.00353e-05	0.467735	3.34792e-06	0.481058	1.59179e-06	0.323463	0.00187216	0.517353	1.77771e-07	0.651283	3.64211e-12	0.65316	3.01108e-12	0.5578	1.12105e-08	0.871514	5.65975e-29	0.625343	4.43202e-11	0.498129	5.85824e-07
AARD	NA	3.30245	18.8203	NA	grey60	0.327887	0.00160593	0.341186	0.000998795	0.1383	0.193621	0.104766	0.325748	0.161323	0.128758	0.0405013	0.704678	0.0553347	0.604451	0.0120213	0.910464	0.115052	0.280225	0.13098	0.218501	-0.0667637	0.531826	0.291843	0.00525458	0.0826445	0.438694	0.193829	0.0671714	0.210256	0.0466933	0.195775	0.06442	0.154395	0.146232	0.136401	0.199869	0.141497	0.183419	0.0783602	0.46287	0.318081	0.00224938	0.185654	0.0797886
AARS	red	12.617	71.9033	red	red	-0.0549042	0.60727	0.048221	0.65175	0.0829698	0.436888	0.501254	4.84974e-07	0.35307	0.000641769	0.182747	0.0847062	0.0632603	0.55362	0.311441	0.00280829	0.00506365	0.962221	0.0145347	0.891847	0.272355	0.00940543	-0.268952	0.0103698	0.058071	0.58667	-0.22192	0.0355378	-0.19605	0.0640387	-0.0254968	0.811461	0.0917181	0.389918	0.156982	0.139508	0.188236	0.0756136	0.350385	0.000710269	-0.247208	0.0188227	0.132256	0.214008
AARS2	blue	9.00617	51.3253	blue	blue	0.282858	0.00690659	0.501917	4.65816e-07	0.377249	0.000247077	0.502778	4.41996e-07	0.553961	1.48071e-08	0.0669091	0.530931	0.299967	0.00407338	0.336622	0.00117837	0.465976	3.68466e-06	0.499224	5.48419e-07	0.397649	0.000104023	0.303064	0.0036897	0.210448	0.0464878	0.104382	0.327535	0.546646	2.49182e-08	0.451844	7.80882e-06	0.625701	4.28828e-11	0.426246	2.80373e-05	0.776311	2.50338e-19	0.61591	1.03939e-10	0.392989	0.000127384	0.502227	4.57084e-07
AASDH	blue	7.95427	45.3306	blue	blue	0.296459	0.00455088	0.450619	8.3215e-06	0.458112	5.61962e-06	0.505087	3.83667e-07	0.572184	3.82805e-09	0.217401	0.039561	0.262871	0.0123097	0.412399	5.36873e-05	0.368341	0.000354276	0.446855	1.01004e-05	0.429604	2.38469e-05	0.381546	0.000206875	0.248938	0.0179814	0.166832	0.11604	0.428081	2.5669e-05	0.459963	5.09291e-06	0.510672	2.71297e-07	0.329308	0.00152798	0.591874	8.06542e-10	0.585247	1.37815e-09	0.424203	3.09132e-05	0.538256	4.45923e-08
AASDHPPT	turquoise	10.0652	57.3606	turquoise	turquoise	0.633926	1.98956e-11	0.570913	4.218e-09	0.713097	3.14442e-15	0.666467	7.51631e-13	0.842118	2.52194e-25	0.329403	0.00152292	0.335621	0.0012215	0.56528	6.45257e-09	0.594063	6.73911e-10	0.561486	8.55373e-09	0.685027	9.59854e-14	0.575077	3.0646e-09	0.62861	3.277e-11	0.559006	1.02647e-08	0.345141	0.000863713	0.393706	0.000123498	0.555354	1.33905e-08	0.552778	1.61205e-08	0.46185	4.60396e-06	0.879433	4.11188e-30	0.668396	6.11059e-13	0.618104	8.54651e-11
AASS	brown	9.91737	56.5181	brown	brown	-0.162512	0.125927	0.0592894	0.57883	-0.0364287	0.733197	0.0438658	0.681418	0.095121	0.372496	-0.0268948	0.801331	0.117307	0.270844	0.0564595	0.597113	0.0722699	0.49846	0.147243	0.166082	-0.207135	0.0501259	-0.00916707	0.931663	-0.263838	0.0119814	-0.312714	0.00269239	0.351362	0.000684621	0.151798	0.153222	0.148885	0.161358	-0.0822827	0.440707	0.30764	0.00318168	-0.0942838	0.376738	-0.104984	0.32474	0.136252	0.200365
AATBC	NA	1.94288	11.0723	NA	lightpink4	0.119243	0.262959	0.13196	0.215046	0.140554	0.186387	0.104666	0.326215	0.127099	0.232573	-0.0126798	0.905581	0.0209839	0.844368	-0.0365159	0.732583	0.196791	0.0630201	0.0744891	0.485328	0.235684	0.0253358	0.0283306	0.79096	0.0886244	0.406172	0.1281	0.228882	0.0954263	0.370956	0.0915056	0.391022	0.12988	0.222424	0.310235	0.00292231	0.00133791	0.990015	0.179849	0.0898468	0.1147	0.281712	0.0506494	0.635435
AATF	greenyellow	10.2649	58.4987	greenyellow	greenyellow	0.233624	0.026682	0.175259	0.0984889	0.36143	0.000465253	0.299597	0.00412153	0.459889	5.11314e-06	0.0947663	0.37429	0.249556	0.0176891	0.318183	0.00224164	0.578777	2.29874e-09	0.361772	0.000459098	0.618089	8.55799e-11	0.343009	0.000934328	0.498231	5.8224e-07	0.405722	7.2707e-05	0.202706	0.0553521	0.347075	0.000803937	0.435915	1.75097e-05	0.489655	9.68687e-07	0.428317	2.53778e-05	0.795189	8.04613e-21	0.504828	3.89829e-07	0.390434	0.00014217
AATK	tan	11.0166	62.7828	tan	tan	0.406639	6.97668e-05	0.260066	0.0133062	0.35486	0.000599497	0.713222	3.09381e-15	0.522338	1.28902e-07	0.528071	8.85001e-08	0.451688	7.87274e-06	0.454864	6.6697e-06	0.225894	0.0322891	0.449323	8.89778e-06	0.20308	0.0548941	0.188505	0.0751904	0.281009	0.00729856	-0.0209087	0.844918	0.237956	0.0239182	-0.218392	0.0386475	0.00887767	0.933815	-0.0735998	0.490569	0.309828	0.00296169	0.226029	0.0321834	-0.0433318	0.685091	0.230693	0.0287026
AATK-AS1	NA	1.74116	9.92273	NA	white	0.00672976	0.949804	-0.0470822	0.659458	-0.0538541	0.614171	-0.132069	0.214664	0.054714	0.608518	0.0181493	0.865178	0.011803	0.912083	-0.0320937	0.763957	0.213272	0.0435621	0.254159	0.0156364	-0.10253	0.336238	0.0347547	0.745028	-0.0343012	0.748244	-0.0415432	0.697445	0.153363	0.14898	-0.0765712	0.473178	0.015977	0.881189	0.00752821	0.943858	0.110809	0.29846	-0.0363019	0.734091	0.000198921	0.998515	-0.0412478	0.699493
ABALON	NA	4.26254	24.2918	NA	royalblue	0.189239	0.0740402	0.106712	0.316794	0.208421	0.0486868	0.200553	0.0580503	0.063897	0.549627	0.10976	0.303087	0.200896	0.0576127	0.0800511	0.453243	0.297016	0.00447188	0.247239	0.0188073	0.226163	0.0320782	0.155579	0.143126	0.258952	0.0137211	0.144457	0.17433	0.150906	0.155681	0.0918379	0.389297	0.164581	0.121112	0.168832	0.11167	0.176585	0.095927	0.279535	0.00762476	0.172809	0.103362	0.0800194	0.453422
ABAT	blue	14.224	81.0613	blue	blue	0.297766	0.00436738	0.369396	0.000339645	0.444216	1.1554e-05	0.499204	5.49064e-07	0.554654	1.40847e-08	0.178323	0.0926501	0.271614	0.00960845	0.333622	0.00131189	0.454841	6.67758e-06	0.425565	2.89667e-05	0.391611	0.000135169	0.408247	6.48778e-05	0.355208	0.000591574	0.301379	0.00389427	0.27784	0.00801602	0.582042	1.77815e-09	0.510353	2.76773e-07	0.283772	0.00671964	0.717951	1.67002e-15	0.725412	6.15072e-16	0.580074	2.07659e-09	0.577694	2.50149e-09
ABCA1	blue	11.863	67.6062	darkorange	darkorange	0.00762526	0.943136	0.282741	0.00693076	0.167956	0.113567	0.368568	0.00035108	0.36008	0.000490351	0.0176447	0.868892	0.135178	0.203968	0.260493	0.0131501	0.202426	0.0556968	0.23942	0.0230415	0.0984494	0.355922	0.0944406	0.375941	-0.0461754	0.665621	-0.130311	0.22088	0.355837	0.000577502	0.411898	5.49343e-05	0.4399	1.43614e-05	0.129611	0.223395	0.538681	4.33147e-08	0.330911	0.0014442	0.16215	0.126784	0.406842	6.91312e-05
ABCA10	brown	4.08038	23.2537	brown	brown	-0.0184703	0.862817	0.147254	0.166051	0.0267472	0.802399	0.0616318	0.563894	0.0361806	0.734947	-0.0520858	0.625866	0.0775019	0.4678	-0.0126446	0.905842	0.0156837	0.883354	0.10683	0.316254	-0.204243	0.0534905	0.0756051	0.478795	-0.191529	0.0705458	-0.190274	0.072445	0.301632	0.00386285	0.143457	0.177362	0.115968	0.27639	-0.112899	0.289383	0.260555	0.0131276	-0.122859	0.248651	-0.00679222	0.949339	0.106249	0.318908
ABCA11P	blue	5.83713	33.2653	blue	blue	0.440582	1.38787e-05	0.464143	4.06935e-06	0.401391	8.82108e-05	0.348841	0.000752636	0.489339	9.86802e-07	0.142353	0.180757	0.3784	0.000235651	0.266241	0.0111987	0.605594	2.5574e-10	0.488073	1.06247e-06	0.29002	0.00555818	0.523941	1.16123e-07	0.279662	0.00759611	0.26022	0.0132496	0.581179	1.90352e-09	0.299024	0.00419713	0.468779	3.16199e-06	0.39481	0.000117732	0.536063	5.17849e-08	0.434414	1.8855e-05	0.459671	5.17289e-06	0.406778	6.93308e-05
ABCA12	NA	2.5507	14.5362	NA	yellow4	0.0958401	0.368876	0.0543603	0.61084	0.137211	0.197184	0.069777	0.51343	0.15701	0.139438	0.0291655	0.784946	0.108489	0.308754	0.152046	0.152545	0.0921568	0.387645	0.121595	0.253593	0.15088	0.155751	0.0384038	0.719318	0.130342	0.22077	0.204923	0.0526834	0.0744079	0.485806	0.0313277	0.769431	0.0626508	0.557454	0.0111072	0.917247	0.108019	0.310868	0.108581	0.308343	0.129046	0.225434	0.0680527	0.523917
ABCA13	black	5.80834	33.1012	black	black	0.337643	0.00113582	0.360555	0.000481392	0.403278	8.1111e-05	0.245228	0.0198268	0.296419	0.00455658	-0.00712343	0.946872	0.00694308	0.948215	0.135973	0.201297	0.143654	0.176762	0.220449	0.0368077	0.0963074	0.366535	0.472933	2.5142e-06	0.26654	0.0111044	0.332028	0.00138827	0.0959832	0.368159	0.484022	1.34335e-06	0.3483	0.00076803	0.0300865	0.778328	0.314527	0.00253464	0.421628	3.49295e-05	0.66407	9.70128e-13	0.546864	2.45396e-08
ABCA17P	NA	5.77892	32.9335	NA	white	-0.159158	0.134038	0.0178014	0.867739	-0.160233	0.131396	-0.0175802	0.869367	-0.071973	0.500231	-0.162329	0.126359	-0.016048	0.880665	-0.0427616	0.68902	0.0761785	0.475457	0.1154	0.278764	-0.134209	0.207259	-0.138225	0.193863	-0.242619	0.0212197	-0.346895	0.000809325	0.0781075	0.464319	0.0613036	0.565976	0.129661	0.223214	0.0604041	0.5717	0.176833	0.0954551	-0.0681402	0.523382	-0.181347	0.0871593	0.0411957	0.699854
ABCA2	red	13.1696	75.0526	tan	tan	0.0552797	0.604811	0.0720445	0.499804	0.177273	0.0946189	0.541285	3.62098e-08	0.356528	0.000562418	0.367986	0.000359315	0.283043	0.00686838	0.390545	0.000141497	0.0258243	0.809085	0.257388	0.0143222	0.0984818	0.355763	-0.059302	0.578749	0.033722	0.752357	-0.252553	0.0163278	0.159522	0.133138	-0.129584	0.223491	-0.0145626	0.89164	-0.161215	0.129016	0.253769	0.0158019	0.109703	0.30334	-0.224272	0.0335831	0.177138	0.0948745
ABCA3	turquoise	12.2381	69.7435	turquoise	turquoise	0.677921	2.14816e-13	0.669959	5.1607e-13	0.63448	1.8877e-11	0.600472	3.95177e-10	0.647547	5.29747e-12	0.141079	0.184732	0.27507	0.00869312	0.406778	6.93304e-05	0.65391	2.78953e-12	0.589902	9.47109e-10	0.721122	1.09658e-15	0.599648	4.23514e-10	0.633589	2.05409e-11	0.606741	2.3175e-10	0.39362	0.000123961	0.48247	1.46846e-06	0.702223	1.23914e-14	0.67485	3.02191e-13	0.594678	6.4058e-10	0.923349	2.39649e-38	0.787599	3.34201e-20	0.61652	9.84467e-11
ABCA4	black	3.59862	20.5082	black	black	0.541096	3.66838e-08	0.455772	6.35884e-06	0.401162	8.91099e-05	0.133423	0.209957	0.235613	0.0253814	0.0218841	0.83778	0.186579	0.0782727	0.138937	0.191557	0.400093	9.34207e-05	0.372559	0.000299073	0.278459	0.00787106	0.59986	4.16057e-10	0.394474	0.000119455	0.543731	3.05587e-08	0.316659	0.00235985	0.296453	0.00455165	0.372987	0.000293949	0.322558	0.00193126	0.216268	0.0406269	0.353644	0.000627913	0.635496	1.7138e-11	0.421131	3.57589e-05
ABCA5	blue	6.0084	34.2413	green	green	0.667883	6.45724e-13	0.488043	1.06432e-06	0.527676	9.08454e-08	0.651395	3.60094e-12	0.623591	5.20349e-11	0.518031	1.70213e-07	0.45187	7.79831e-06	0.506788	3.45468e-07	0.280838	0.00733572	0.498418	5.75721e-07	0.232608	0.0273685	0.446205	1.04415e-05	0.431053	2.22262e-05	0.290096	0.00554519	0.307109	0.00323719	-0.0200037	0.851552	0.120671	0.257244	0.108943	0.306725	0.240836	0.0222192	0.301474	0.0038825	0.289295	0.00568312	0.368531	0.000351589
ABCA6	NA	5.22099	29.7539	brown	brown	-0.0346409	0.745835	0.00791907	0.940948	0.0796093	0.455747	0.229797	0.0293447	0.152069	0.152481	0.161791	0.127638	0.23138	0.0282178	0.298738	0.00423536	0.0539177	0.613752	0.267065	0.0109408	0.027261	0.798683	-0.0134291	0.900029	-0.0112691	0.916045	-0.182855	0.0845207	0.311475	0.00280515	0.0550826	0.606101	0.013903	0.89652	-0.175733	0.0975661	0.198102	0.0612506	0.0245741	0.818164	-0.0996636	0.349992	0.170668	0.107773
ABCA7	brown	7.18572	40.9507	brown	brown	-0.0179142	0.866909	0.252128	0.016515	0.0291208	0.785268	0.211858	0.0450073	0.111629	0.294877	-0.0563509	0.59782	0.0451607	0.672544	0.0902094	0.397796	0.0118628	0.911639	0.207503	0.0497112	-0.157855	0.137295	-0.0309489	0.772143	-0.235108	0.0257065	-0.327597	0.00162226	0.310855	0.00286313	0.169652	0.109916	0.234394	0.026172	-0.0180513	0.865899	0.360303	0.000486124	-0.0353391	0.740892	-0.0834708	0.434114	0.17613	0.096801
ABCA8	yellow	9.1983	52.4203	darkorange	darkorange	0.132218	0.214143	0.31046	0.00290069	0.312727	0.00269121	0.513175	2.31801e-07	0.449451	8.83917e-06	0.122801	0.248877	0.0337199	0.752372	0.26684	0.0110108	0.0252364	0.813352	0.138587	0.192688	0.174626	0.0997306	0.135845	0.201727	0.0923252	0.386775	0.045892	0.667552	0.0870601	0.41454	0.456837	6.01173e-06	0.352347	0.000659601	0.0343118	0.748169	0.481745	1.53058e-06	0.458891	5.39213e-06	0.326578	0.0016809	0.465792	3.72166e-06
ABCA9	brown	6.20359	35.3537	yellow4	yellow4	0.220171	0.0370521	0.191443	0.0706751	0.359144	0.000508465	0.325482	0.00174608	0.402373	8.44471e-05	0.262949	0.0122829	0.503521	4.22357e-07	0.42408	3.10944e-05	0.497971	5.91427e-07	0.504742	3.91891e-07	0.334841	0.00125609	0.351727	0.000675238	0.279158	0.00771025	0.105673	0.321554	0.455734	6.37163e-06	0.169846	0.109503	0.243875	0.0205392	0.17722	0.0947202	0.40832	6.46634e-05	0.367758	0.000362589	0.224017	0.0337909	0.398797	9.8911e-05
ABCB1	turquoise	9.18711	52.3565	plum1	plum1	0.694325	3.22973e-14	0.579831	2.11649e-09	0.786224	4.29931e-20	0.754913	8.40169e-18	0.749338	1.97891e-17	0.400915	9.00902e-05	0.371812	0.000308234	0.532411	6.62668e-08	0.451523	7.94023e-06	0.541926	3.46384e-08	0.676853	2.42e-13	0.563224	7.5206e-09	0.617717	8.84776e-11	0.597604	5.02527e-10	0.299176	0.00417705	0.300228	0.00403983	0.436153	1.73051e-05	0.412238	5.40858e-05	0.432197	2.10201e-05	0.745217	3.6754e-17	0.630398	2.77363e-11	0.526685	9.699e-08
ABCB10	blue	7.57204	43.1524	blue	blue	0.478757	1.8139e-06	0.594711	6.38873e-10	0.55266	1.62578e-08	0.561319	8.65975e-09	0.610831	1.62572e-10	0.200086	0.0586487	0.234707	0.0259672	0.4143	4.9189e-05	0.436288	1.71899e-05	0.520538	1.44854e-07	0.389998	0.000144846	0.513	2.34379e-07	0.364167	0.000417964	0.318631	0.00220789	0.438028	1.5768e-05	0.491189	8.85262e-07	0.573215	3.53716e-09	0.372405	0.000300945	0.643295	8.06374e-12	0.649659	4.28889e-12	0.597646	5.0076e-10	0.603695	3.00784e-10
ABCB11	NA	2.65925	15.1548	NA	red	-0.279636	0.00760206	0.110746	0.298739	-0.191858	0.0700549	0.0912059	0.392582	-0.0202178	0.849982	-0.259629	0.0134676	-0.282568	0.0069667	-0.140843	0.185474	-0.381099	0.000210762	-0.225231	0.0328129	-0.306258	0.00332807	-0.375711	0.000263128	-0.483111	1.41546e-06	-0.457516	5.79988e-06	-0.113395	0.287256	0.16184	0.12752	0.167062	0.11553	-0.0998862	0.348911	0.158996	0.13444	-0.157631	0.137861	-0.272665	0.00932143	-0.00835082	0.937735
ABCB4	NA	4.45639	25.3965	NA	lightcyan1	0.0306865	0.774024	0.106014	0.319986	0.162897	0.125019	0.228555	0.0302563	0.282499	0.0069811	0.111377	0.295978	0.0901427	0.398146	0.190113	0.0726905	0.0652332	0.541294	0.100606	0.345432	0.0682957	0.522432	-0.0298474	0.780044	-0.0221903	0.835543	0.0173958	0.870726	0.057958	0.587399	0.0318798	0.765484	0.113126	0.288411	0.191457	0.0706546	0.168993	0.111324	0.138702	0.192314	-0.0567785	0.595039	0.0517575	0.628048
ABCB5	NA	3.82743	21.8122	skyblue1	skyblue1	-0.254201	0.0156184	-0.112136	0.292676	-0.203254	0.0546827	-0.0796382	0.455583	-0.107942	0.311216	-0.00680496	0.949244	0.0606718	0.569993	0.0561652	0.599029	0.00815912	0.939162	0.0370505	0.728819	-0.0729576	0.494371	-0.192775	0.068702	-0.258426	0.0139205	-0.317364	0.00230449	0.281609	0.00716925	-0.100932	0.343863	1.77989e-05	0.999867	-0.146444	0.168417	0.209349	0.0476701	-0.191186	0.0710619	-0.281172	0.00726307	-0.0356444	0.738733
ABCB6	brown	9.55556	54.4562	pink	pink	-0.2202	0.0370264	0.0593224	0.578618	-0.0229746	0.829816	0.22151	0.0358879	0.176696	0.0957146	-0.0395551	0.711269	0.013802	0.897268	0.116493	0.274206	0.0940371	0.377993	0.148525	0.162383	0.00954672	0.92884	-0.214804	0.0420405	-0.237233	0.0243619	-0.409566	6.11069e-05	0.178198	0.0928832	0.110109	0.301542	0.228738	0.0301201	0.122356	0.25061	0.339052	0.00107941	0.122077	0.2517	-0.240311	0.0225209	0.113468	0.286946
ABCB7	turquoise	8.74487	49.8362	yellow	yellow	0.256884	0.0145207	0.456363	6.16413e-06	0.403358	8.0821e-05	0.520711	1.4324e-07	0.576871	2.66706e-09	0.0501377	0.638859	0.121189	0.255192	0.312458	0.00271531	0.381984	0.000203136	0.313056	0.00266193	0.333752	0.00130581	0.286673	0.00615616	0.234699	0.0259725	0.224734	0.0332098	0.272992	0.00923366	0.585149	1.38902e-09	0.577853	2.47081e-09	0.390263	0.000143214	0.620806	6.70207e-11	0.700582	1.51577e-14	0.48485	1.28076e-06	0.608211	2.04137e-10
ABCB8	blue	10.0978	57.5463	blue	blue	0.308691	0.00307425	0.519808	1.51846e-07	0.439387	1.47343e-05	0.490158	9.40572e-07	0.495443	6.8808e-07	0.0382461	0.720423	0.146488	0.168288	0.291954	0.00523661	0.392314	0.000131143	0.488373	1.04405e-06	0.403862	7.90248e-05	0.320409	0.00207854	0.225624	0.032501	0.182202	0.0856544	0.36515	0.000402083	0.506317	3.55678e-07	0.621094	6.52944e-11	0.413431	5.11996e-05	0.659134	1.62891e-12	0.63233	2.31336e-11	0.483314	1.39909e-06	0.532876	6.42277e-08
ABCB9	turquoise	8.34401	47.5517	black	black	0.751984	1.32155e-17	0.541448	3.58031e-08	0.623717	5.14369e-11	0.57862	2.32703e-09	0.569935	4.54367e-09	0.362025	0.000454574	0.358586	0.000519556	0.478837	1.80569e-06	0.386085	0.000171036	0.578521	2.34519e-09	0.486677	1.15231e-06	0.695077	2.95215e-14	0.725692	5.92019e-16	0.639961	1.11595e-11	0.175606	0.0978132	0.404527	7.67077e-05	0.358291	0.000525515	0.192385	0.0692747	0.489833	9.58678e-07	0.699172	1.80058e-14	0.78763	3.32331e-20	0.569782	4.59695e-09
ABCC1	blue	7.93709	45.2327	blue	blue	0.269078	0.0103326	0.427877	2.59231e-05	0.297309	0.00443076	0.546615	2.49729e-08	0.530171	7.69781e-08	0.266017	0.0112699	0.307066	0.00324171	0.388409	0.000154999	0.302911	0.00370789	0.396898	0.000107496	0.195697	0.0645291	0.204554	0.0531202	0.109595	0.30382	-0.0636253	0.551329	0.483903	1.35254e-06	0.136977	0.197958	0.368418	0.000353184	0.209806	0.047175	0.530477	7.54246e-08	0.344507	0.00088419	0.112741	0.290065	0.351635	0.000677591
ABCC10	brown	7.92606	45.1699	brown	brown	-0.0450304	0.673435	0.170375	0.108386	-0.00298082	0.977755	0.142124	0.181466	0.124095	0.243889	0.00521277	0.961109	0.145779	0.17038	0.12074	0.256971	0.13133	0.217263	0.263021	0.0122582	-0.136649	0.199045	0.00497593	0.962875	-0.198062	0.0613034	-0.261532	0.0127768	0.396056	0.00011152	0.165384	0.119285	0.218309	0.0387233	-0.0337448	0.752195	0.391964	0.000133135	-0.0337221	0.752356	-0.060921	0.568408	0.152765	0.150589
ABCC11	red	5.20251	29.6486	red	red	-0.278874	0.00777529	-0.237777	0.0240274	-0.109179	0.30567	0.17859	0.0921543	0.0251391	0.814058	0.0990713	0.352877	-0.0148164	0.889764	0.0599706	0.574468	-0.198834	0.0602801	-0.134311	0.206913	-0.0516539	0.628737	-0.360273	0.000486686	-0.180567	0.0885506	-0.356933	0.000553743	-0.0945102	0.375588	-0.259496	0.0135171	-0.228809	0.0300681	-0.234084	0.0263765	-0.104038	0.329141	-0.140595	0.186257	-0.448164	9.44472e-06	-0.0972047	0.362066
ABCC12	NA	2.68923	15.3257	NA	green	0.448356	9.35179e-06	0.395418	0.000114659	0.292553	0.00514043	0.244162	0.0203861	0.259322	0.013582	-0.0138815	0.896679	-0.0534048	0.617133	-0.13954	0.189617	0.122451	0.250238	0.171938	0.105138	0.0223986	0.834021	0.219885	0.0373048	0.122024	0.251908	0.174507	0.0999649	0.118874	0.264451	0.0317422	0.766468	0.161781	0.127661	0.1555	0.143331	0.07459	0.484736	0.155723	0.14275	0.341944	0.000971507	0.124477	0.242429
ABCC13	NA	2.32289	13.2379	NA	tan	0.0295451	0.782217	0.00239275	0.982143	0.0273215	0.798245	0.201626	0.0566923	0.167056	0.115542	0.124148	0.243687	0.162702	0.125478	0.203276	0.0546557	-0.00962971	0.928223	0.0898647	0.399609	-0.0700233	0.51194	-0.0373459	0.726741	0.0133396	0.900692	-0.184449	0.0817983	0.125702	0.237787	-0.206228	0.0511617	-0.0959261	0.368445	-0.0686394	0.520336	0.113228	0.287972	0.00221483	0.983471	-0.170203	0.10875	-0.00581352	0.956631
ABCC2	brown	3.58687	20.4412	brown	brown	-0.157302	0.138695	0.0794144	0.456855	-0.0587993	0.581978	0.0270095	0.800501	0.0395467	0.711327	-0.136795	0.19856	0.063392	0.552793	0.00511245	0.961857	0.0402764	0.706242	0.0822809	0.440717	-0.191393	0.0707505	-0.0822891	0.440672	-0.285822	0.00631684	-0.373921	0.000283017	0.357315	0.000545663	0.0539619	0.613461	0.172726	0.103529	-0.0298628	0.779934	0.324735	0.00179181	-0.111351	0.296088	-0.170988	0.107103	0.0817438	0.443716
ABCC3	NA	7.35299	41.904	darkmagenta	darkmagenta	0.0413493	0.698789	0.38026	0.000218227	0.0581587	0.586104	-0.0722536	0.498557	-0.0311621	0.770617	-0.296721	0.00451345	-0.170761	0.107577	-0.153259	0.14926	0.00195534	0.985407	0.103786	0.330321	-0.216727	0.0401921	0.161616	0.128056	-0.206919	0.0503715	-0.0142472	0.893974	0.287348	0.0060311	0.586836	1.21332e-09	0.439783	1.44459e-05	0.102729	0.335295	0.348452	0.00076368	0.0319095	0.765272	0.373575	0.000287019	0.273769	0.00902824
ABCC4	yellow	8.31403	47.3809	yellow	yellow	-0.115486	0.278405	0.197184	0.0624852	0.0963199	0.366473	0.417577	4.22475e-05	0.388353	0.000155366	0.0169788	0.873799	-0.0296995	0.781107	0.255588	0.0150425	0.0385465	0.718319	-0.0368267	0.730394	0.171111	0.106848	-0.166443	0.116904	-0.114704	0.281692	-0.202596	0.0554871	0.0579971	0.587147	0.292029	0.00522453	0.320303	0.00208606	0.257846	0.0141439	0.302851	0.003715	0.356343	0.000566411	-0.070155	0.511145	0.227815	0.0308101
ABCC5	brown	9.03584	51.4944	brown	brown	-0.048996	0.646525	0.115951	0.276461	-0.0238607	0.823357	0.172673	0.103638	0.121685	0.253236	0.0692155	0.516833	0.168059	0.113343	0.106281	0.318764	0.0675246	0.52715	0.184261	0.0821155	-0.170217	0.108718	-0.0447131	0.675607	-0.233049	0.0270687	-0.345562	0.000850367	0.364108	0.000418931	-0.0108611	0.919074	0.0938153	0.379124	-0.0884645	0.407023	0.274089	0.00894481	-0.139897	0.188474	-0.204511	0.0531715	0.0713834	0.503757
ABCC6	yellow	7.16358	40.8246	red	red	-0.189294	0.0739558	0.217058	0.039881	0.0277117	0.795426	0.257244	0.0143787	0.190727	0.0717545	-0.220051	0.0371578	-0.273053	0.00921747	0.0151771	0.887097	-0.10074	0.344784	-0.0310598	0.77135	-0.0472128	0.658572	-0.248751	0.018071	-0.285563	0.00636665	-0.316558	0.00236785	-0.0208243	0.845537	0.380274	0.000218094	0.437589	1.6116e-05	0.196118	0.0639447	0.383892	0.000187567	0.272102	0.00947407	-0.0145371	0.891829	0.271197	0.00972413
ABCC6P1	brown	4.07924	23.2472	brown	brown	-0.423637	3.17569e-05	-0.238723	0.0234555	-0.269775	0.0101289	-0.102173	0.337932	-0.127354	0.23163	-0.0842255	0.429955	-0.0347255	0.745236	-0.108462	0.308875	-0.1983	0.0609869	-0.0904748	0.396403	-0.291129	0.0053716	-0.30949	0.00299474	-0.407933	6.58074e-05	-0.478179	1.87412e-06	0.0989543	0.353449	-0.0147641	0.89015	-0.116426	0.274483	-0.299054	0.00419319	0.172785	0.10341	-0.292873	0.00508963	-0.381649	0.000205995	-0.115457	0.278526
ABCC6P2	NA	4.25291	24.2369	NA	lightgreen	-0.039106	0.714405	0.0164801	0.877476	-0.0181877	0.864896	0.210046	0.0469175	0.218123	0.038894	0.120855	0.256512	0.0467682	0.66159	0.0800401	0.453305	0.11048	0.299907	-0.0160989	0.880289	0.0754348	0.479789	-0.0653154	0.540784	0.0239607	0.822629	-0.123865	0.244769	-0.125173	0.239785	0.1295	0.223794	0.047328	0.657791	0.0447094	0.675632	0.202647	0.0554248	0.244135	0.0204004	0.00732373	0.945381	0.135158	0.204037
ABCC8	blue	9.5383	54.3579	plum2	plum2	0.280513	0.00740678	0.0310156	0.771666	0.233181	0.0269793	0.0231429	0.828588	0.150598	0.156535	0.270375	0.00995647	0.525249	1.06588e-07	0.243413	0.0207872	0.498389	5.76711e-07	0.566529	5.87636e-09	0.164348	0.121648	0.513837	2.2231e-07	0.355215	0.000591411	0.257082	0.0144425	0.41123	5.66424e-05	0.0292632	0.784244	0.00654628	0.951171	-0.0561502	0.599127	0.220014	0.0371907	0.121648	0.253385	0.295751	0.00465302	0.228801	0.030074
ABCC9	tan	8.38277	47.7726	tan	tan	0.126343	0.235385	0.221284	0.0360824	0.282993	0.00687872	0.672838	3.77063e-13	0.519061	1.59319e-07	0.377277	0.00024679	0.188942	0.0745046	0.527947	8.92322e-08	-0.0657209	0.538268	0.144105	0.175395	0.238027	0.0238753	-0.0707427	0.507604	0.105675	0.321544	-0.15556	0.143173	0.0397873	0.70965	-0.0711476	0.505171	0.0968962	0.363599	0.0236441	0.824934	0.192869	0.0685649	0.269229	0.0102881	-0.179799	0.0899364	0.237625	0.0241206
ABCD1	turquoise	8.51358	48.5181	turquoise	turquoise	0.480989	1.59802e-06	0.46183	4.60895e-06	0.525266	1.06476e-07	0.542818	3.2561e-08	0.561361	8.6326e-09	0.195284	0.0651055	0.302245	0.00378792	0.445721	1.07024e-05	0.539692	4.04108e-08	0.514594	2.11912e-07	0.626139	4.11901e-11	0.4636	4.19041e-06	0.564905	6.63583e-09	0.421409	3.52939e-05	0.319719	0.00212793	0.466106	3.65869e-06	0.555443	1.33038e-08	0.455584	6.42221e-06	0.592041	7.95583e-10	0.826824	1.03987e-23	0.644283	7.31853e-12	0.597752	4.96347e-10
ABCD2	green	7.2385	41.2516	black	black	0.799811	3.28186e-21	0.541224	3.63618e-08	0.668229	6.22118e-13	0.521362	1.37331e-07	0.567255	5.56417e-09	0.395618	0.000113667	0.34286	0.000939441	0.391524	0.000135678	0.492618	8.13728e-07	0.540393	3.85084e-08	0.629819	2.9277e-11	0.703679	1.03498e-14	0.767319	1.14687e-18	0.786692	3.94673e-20	0.169975	0.109231	0.327877	0.0016065	0.338703	0.00109313	0.344005	0.000900706	0.265209	0.0115294	0.693475	3.57401e-14	0.806226	9.0871e-22	0.462377	4.47575e-06
ABCD3	turquoise	10.8746	61.9733	black	black	0.577683	2.50364e-09	0.555086	1.36519e-08	0.657634	1.90296e-12	0.415698	4.61072e-05	0.642973	8.32238e-12	0.128445	0.227623	0.203858	0.0539514	0.346471	0.000822194	0.577943	2.45336e-09	0.483034	1.42177e-06	0.623638	5.18132e-11	0.68087	1.54187e-13	0.602423	3.35128e-10	0.683154	1.18956e-13	0.346293	0.000827644	0.595463	6.00363e-10	0.627537	3.61989e-11	0.557283	1.16405e-08	0.484501	1.30676e-06	0.867092	2.27186e-28	0.9023	6.54136e-34	0.623569	5.21375e-11
ABCD4	brown	9.27934	52.8821	brown	brown	-0.0117658	0.912359	0.112603	0.290656	0.14666	0.167783	0.213989	0.0428439	0.224213	0.033631	0.0929751	0.383427	0.215957	0.0409242	0.216637	0.0402774	0.17522	0.0985638	0.368134	0.000357207	0.0158055	0.882455	0.0721194	0.499358	-0.066028	0.536367	-0.18478	0.0812435	0.386623	0.000167195	0.151025	0.155351	0.17369	0.101588	-0.02145	0.840956	0.379787	0.000222543	0.0808573	0.448691	-0.0252688	0.813117	0.205438	0.0520786
ABCE1	turquoise	9.48972	54.081	turquoise	turquoise	0.432356	2.08575e-05	0.52748	9.20295e-08	0.605354	2.61048e-10	0.598133	4.80806e-10	0.768784	8.99146e-19	0.216401	0.040501	0.204585	0.0530833	0.431298	2.19632e-05	0.422396	3.36837e-05	0.373998	0.000282137	0.505261	3.79596e-07	0.410802	5.77606e-05	0.412602	5.31902e-05	0.374317	0.000278506	0.271422	0.00966143	0.534423	5.78709e-08	0.558714	1.04862e-08	0.475981	2.12092e-06	0.511064	2.64722e-07	0.796027	6.85063e-21	0.601201	3.71606e-10	0.593569	7.01904e-10
ABCF1	blue	10.7975	61.5339	turquoise	turquoise	0.526878	9.57589e-08	0.605751	2.52321e-10	0.526563	9.77702e-08	0.416424	4.45798e-05	0.5637	7.25957e-09	0.0413723	0.698629	0.308205	0.00312347	0.320465	0.00207457	0.76139	3.01573e-18	0.621324	6.3951e-11	0.618264	8.42439e-11	0.613975	1.23364e-10	0.514528	2.128e-07	0.548972	2.11467e-08	0.516733	1.84953e-07	0.640804	1.02841e-11	0.776788	2.30473e-19	0.679522	1.79507e-13	0.763265	2.22793e-18	0.885333	5.15746e-31	0.808562	5.6253e-22	0.616344	1.00006e-10
ABCF2	turquoise	11.1733	63.6755	turquoise	turquoise	0.356084	0.000572073	0.513285	2.302e-07	0.473622	2.41968e-06	0.55647	1.235e-08	0.610912	1.61433e-10	0.0165011	0.877321	0.115155	0.279794	0.350807	0.000699093	0.479098	1.77922e-06	0.409849	6.03256e-05	0.574955	3.09381e-09	0.297712	0.00437491	0.389082	0.000150622	0.325377	0.00175243	0.189448	0.0737157	0.574034	3.32129e-09	0.685172	9.43917e-14	0.613126	1.32953e-10	0.663273	1.05552e-12	0.894392	1.68708e-32	0.576925	2.65584e-09	0.561293	8.67612e-09
ABCF3	pink	10.581	60.3002	pink	pink	0.20984	0.0471391	0.377815	0.000241394	0.329448	0.00152049	0.559252	1.00813e-08	0.576291	2.78989e-09	0.129401	0.224151	0.26364	0.0120481	0.362989	0.000437743	0.488208	1.05417e-06	0.421339	3.54095e-05	0.42642	2.78042e-05	0.164172	0.122054	0.240172	0.0226014	0.03208	0.764055	0.291902	0.00524495	0.36638	0.000382989	0.532685	6.50589e-08	0.475242	2.21052e-06	0.637096	1.47087e-11	0.678237	2.07348e-13	0.243876	0.0205383	0.443241	1.2139e-05
ABCG1	turquoise	9.81036	55.9083	yellow	yellow	0.410704	5.8019e-05	0.249807	0.0175714	0.549988	1.96752e-08	0.681031	1.51403e-13	0.680351	1.63502e-13	0.526168	1.00349e-07	0.427709	2.61335e-05	0.604562	2.79342e-10	0.47765	1.93095e-06	0.510074	2.81641e-07	0.60619	2.42998e-10	0.384467	0.0001831	0.561217	8.7251e-09	0.344516	0.0008839	0.283277	0.00682026	0.114898	0.280876	0.23296	0.0271291	0.230945	0.0285236	0.302259	0.00378622	0.658016	1.82921e-12	0.312675	0.00269585	0.420495	3.68479e-05
ABCG2	turquoise	10.0157	57.0788	turquoise	turquoise	0.616544	9.82366e-11	0.588563	1.05572e-09	0.73732	1.165e-16	0.668244	6.21121e-13	0.69539	2.84326e-14	0.265667	0.0113817	0.208273	0.0488505	0.422601	3.33578e-05	0.395056	0.00011648	0.414973	4.7683e-05	0.682195	1.32676e-13	0.481356	1.56498e-06	0.550246	1.93166e-08	0.583084	1.63734e-09	0.176834	0.0954531	0.405808	7.24264e-05	0.511546	2.56843e-07	0.53859	4.35842e-08	0.385019	0.000178895	0.800567	2.82826e-21	0.66451	9.25912e-13	0.504829	3.89806e-07
ABCG4	green	5.74766	32.7553	green	green	0.900371	1.48174e-33	0.742039	5.87615e-17	0.628933	3.17978e-11	0.596361	5.57295e-10	0.517757	1.73232e-07	0.370332	0.000327142	0.335176	0.00124111	0.288178	0.00588045	0.378854	0.000231287	0.554035	1.47279e-08	0.34542	0.000854844	0.624724	4.69099e-11	0.568251	5.16159e-09	0.560512	9.19041e-09	0.306951	0.00325393	0.15852	0.135624	0.343587	0.00091468	0.340259	0.00103312	0.295707	0.00465934	0.454578	6.77026e-06	0.626105	4.13204e-11	0.420129	3.74878e-05
ABCG5	NA	1.24027	7.06817	NA	grey60	0.269194	0.0102982	0.319029	0.00217835	-0.0228086	0.831027	0.128387	0.227832	0.0232783	0.827601	-0.0619403	0.561941	-0.11819	0.267226	-0.127048	0.23276	0.0305239	0.775189	0.150043	0.158084	-0.0840836	0.430736	0.0486105	0.649122	-0.00293704	0.978082	0.119729	0.261006	-0.0985068	0.35564	0.175787	0.0974616	0.171993	0.105025	0.125911	0.237003	0.208384	0.0487279	0.0438985	0.681194	0.175596	0.0978321	-0.018778	0.860554
ABCG8	NA	1.46908	8.37216	NA	green	0.332621	0.00135939	0.248102	0.0183841	0.0782915	0.463264	0.235704	0.025323	0.155009	0.144615	0.100842	0.344295	0.151324	0.154525	0.0440903	0.679877	0.0182078	0.864748	0.129951	0.222172	-0.00779823	0.941848	0.0882702	0.408058	0.161474	0.128396	0.141391	0.183753	-0.0152622	0.886469	-0.0502244	0.638278	0.000744215	0.994446	-0.034351	0.747891	0.0502378	0.638189	0.0105777	0.921179	0.0760186	0.476387	0.0999598	0.348555
ABHD1	NA	4.93182	28.106	NA	skyblue2	-0.0591601	0.579659	0.0909106	0.394123	0.0999111	0.348791	0.0922956	0.386928	0.0255666	0.810954	0.014256	0.893908	0.0108974	0.918804	0.177713	0.0937913	-0.0458687	0.667711	0.0777849	0.466171	0.0316005	0.767481	-0.0561387	0.599202	-0.0637019	0.550849	-0.0729584	0.494366	0.132442	0.21336	0.227714	0.0308869	0.200367	0.0582874	-0.0423832	0.691633	0.16824	0.112949	0.0588308	0.581775	0.0416083	0.696993	0.193977	0.06696
ABHD10	yellow	9.69844	55.2705	yellow	yellow	0.238448	0.0236206	0.479674	1.72205e-06	0.382303	0.000200457	0.624681	4.70942e-11	0.638811	1.24724e-11	0.07767	0.466833	-0.047755	0.6549	0.303363	0.0036544	0.18697	0.077638	0.153855	0.147665	0.372333	0.000301817	0.0925595	0.385566	0.180008	0.0895574	0.107665	0.312465	0.0274689	0.79718	0.445574	1.0783e-05	0.522606	1.26676e-07	0.430741	2.25665e-05	0.499403	5.42528e-07	0.698327	1.99539e-14	0.326693	0.00167417	0.433876	1.93604e-05
ABHD11	blue	8.14601	46.4233	tan	tan	0.158734	0.135091	0.194959	0.0655628	0.232137	0.0276918	0.499204	5.49066e-07	0.422812	3.30261e-05	0.289734	0.00560705	0.31276	0.00268822	0.355241	0.00059083	0.206943	0.0503441	0.335613	0.00122184	0.180808	0.0881193	0.134461	0.206399	0.185589	0.0798957	-0.0714051	0.503627	0.199163	0.0598478	0.0820347	0.442091	0.187769	0.0763554	0.0386189	0.717812	0.488456	1.03901e-06	0.340414	0.00102732	0.0452325	0.672053	0.322391	0.00194237
ABHD12	turquoise	11.3102	64.4556	greenyellow	greenyellow	0.380289	0.000217965	0.299408	0.00414635	0.488914	1.01163e-06	0.549623	2.01914e-08	0.60643	2.38028e-10	0.225526	0.0325784	0.261843	0.0126672	0.419241	3.9084e-05	0.472294	2.60493e-06	0.439729	1.44848e-05	0.650454	3.95944e-12	0.334174	0.00128634	0.538496	4.38648e-08	0.382593	0.000198043	0.12804	0.229103	0.302131	0.00380175	0.409268	6.1942e-05	0.40986	6.02944e-05	0.516224	1.91055e-07	0.838802	5.83677e-25	0.491392	8.74777e-07	0.475797	2.14291e-06
ABHD12B	green	3.72353	21.22	green	green	0.664119	9.65115e-13	0.419478	3.8652e-05	0.459973	5.09036e-06	0.533856	6.01271e-08	0.41738	4.26385e-05	0.376087	0.000259117	0.203696	0.0541472	0.26149	0.0127917	0.17248	0.104029	0.389404	0.000148565	0.26256	0.0124168	0.337516	0.00114103	0.447064	9.99273e-06	0.377965	0.000239915	-0.0397936	0.709605	-0.0294728	0.782736	0.0253389	0.812608	0.104286	0.327981	0.0477395	0.655004	0.302132	0.00380156	0.365406	0.000398039	0.260101	0.0132932
ABHD13	blue	7.37526	42.0309	turquoise	turquoise	0.552101	1.6922e-08	0.493129	7.89503e-07	0.667248	6.91289e-13	0.53041	7.5762e-08	0.735062	1.60809e-16	0.304811	0.00348775	0.371993	0.000305994	0.488706	1.02394e-06	0.633021	2.16744e-11	0.548502	2.18618e-08	0.588266	1.08131e-09	0.591611	8.24051e-10	0.577281	2.58321e-09	0.473625	2.41933e-06	0.472877	2.5221e-06	0.428652	2.49708e-05	0.517381	1.77447e-07	0.461419	4.71166e-06	0.515965	1.94227e-07	0.796194	6.63485e-21	0.672563	3.88596e-13	0.592915	7.40635e-10
ABHD14A	greenyellow	9.43469	53.7674	greenyellow	greenyellow	0.22412	0.033707	0.21558	0.0412857	0.209644	0.0473502	0.32006	0.00210335	0.340372	0.00102888	0.0922679	0.387071	0.190376	0.0722891	0.191718	0.0702643	0.416275	4.48878e-05	0.317073	0.00232718	0.434427	1.88433e-05	0.116366	0.274733	0.310637	0.0028838	0.136286	0.200253	0.0475511	0.65628	0.150428	0.15701	0.302023	0.00381489	0.466461	3.58876e-06	0.367969	0.000359567	0.566205	6.02061e-09	0.193206	0.0680722	0.218711	0.038357
ABHD14B	red	9.0213	51.4115	red	red	-0.0755501	0.479116	0.187702	0.0764628	0.178085	0.0930944	0.429291	2.42115e-05	0.309665	0.00297758	0.00774927	0.942212	-0.111032	0.297486	0.164907	0.120369	-0.0889299	0.40455	0.0363969	0.733422	0.0906021	0.395736	-0.112024	0.293163	-0.0917209	0.389904	-0.220725	0.0365667	-0.144373	0.174584	0.270572	0.00990033	0.28078	0.00734844	0.0602302	0.572809	0.41962	3.83953e-05	0.310898	0.00285914	-0.0259169	0.808414	0.247981	0.0184428
ABHD15	turquoise	7.9953	45.5645	turquoise	turquoise	0.437958	1.58227e-05	0.49886	5.60582e-07	0.535824	5.2631e-08	0.59828	4.74959e-10	0.608263	2.03233e-10	0.154705	0.145412	0.199411	0.0595232	0.457723	5.73662e-06	0.446056	1.05211e-05	0.407208	6.79995e-05	0.629547	3.0031e-11	0.38713	0.000163644	0.438397	1.54809e-05	0.396361	0.000110044	0.284645	0.00654549	0.419382	3.88265e-05	0.599401	4.32393e-10	0.518196	1.68419e-07	0.492024	8.42781e-07	0.771771	5.44527e-19	0.522311	1.29131e-07	0.526017	1.0135e-07
ABHD16A	blue	9.94872	56.6968	blue	blue	0.531977	6.82273e-08	0.623293	5.34706e-11	0.603745	2.99504e-10	0.535745	5.29122e-08	0.663426	1.03855e-12	0.0872736	0.413392	0.239486	0.0230022	0.329135	0.00153728	0.582622	1.69844e-09	0.585839	1.31444e-09	0.473049	2.49814e-06	0.589441	9.83261e-10	0.420822	3.62848e-05	0.444027	1.1665e-05	0.521287	1.37999e-07	0.581103	1.915e-09	0.707426	6.4786e-15	0.502574	4.47531e-07	0.755142	8.106e-18	0.789692	2.27008e-20	0.752084	1.30131e-17	0.679583	1.78276e-13
ABHD16B	NA	2.33653	13.3157	NA	plum2	0.0951524	0.372338	0.0584841	0.584006	0.0469266	0.660514	0.0379374	0.722588	0.0246824	0.817377	0.105808	0.320933	0.0415482	0.69741	0.0666748	0.532374	0.12481	0.241159	0.159599	0.132949	0.10935	0.304907	0.13363	0.209246	0.110425	0.300151	0.168788	0.111763	-0.0107427	0.919953	0.180461	0.0887406	0.0573095	0.591594	0.0724989	0.497097	0.144009	0.175685	0.115007	0.280413	0.193397	0.0677957	-0.0710537	0.505735
ABHD17A	turquoise	11.4631	65.3269	turquoise	turquoise	0.675068	2.94995e-13	0.499269	5.46932e-07	0.621946	6.04439e-11	0.599543	4.27281e-10	0.613754	1.25796e-10	0.287952	0.0059211	0.343766	0.000908658	0.443158	1.21896e-05	0.623363	5.31303e-11	0.613284	1.31115e-10	0.724308	7.14472e-16	0.533334	6.22793e-08	0.706927	6.89915e-15	0.614258	1.20322e-10	0.237596	0.0241384	0.253299	0.0160033	0.4838	1.36055e-06	0.542375	3.35774e-08	0.477962	1.89725e-06	0.852188	1.74391e-26	0.644717	7.01188e-12	0.470182	2.9274e-06
ABHD17B	turquoise	9.3708	53.4033	turquoise	turquoise	0.443018	1.22765e-05	0.380929	0.000212249	0.62173	6.16368e-11	0.641528	9.5838e-12	0.707741	6.22682e-15	0.357094	0.000550311	0.262057	0.012592	0.506752	3.46233e-07	0.432882	2.03278e-05	0.426558	2.76209e-05	0.619297	7.67838e-11	0.44206	1.28847e-05	0.555669	1.30885e-08	0.454392	6.83663e-06	0.230521	0.0288248	0.352416	0.000657865	0.44423	1.15455e-05	0.331642	0.00140738	0.452519	7.53934e-06	0.819885	4.99443e-23	0.570754	4.26949e-09	0.57584	2.88909e-09
ABHD17C	yellow	9.37791	53.4438	yellow	yellow	0.32686	0.00166446	0.392399	0.000130667	0.388041	0.000157443	0.602575	3.30826e-10	0.652078	3.36045e-12	0.271863	0.00953968	0.261213	0.0128903	0.499218	5.48596e-07	0.406657	6.97112e-05	0.414609	4.84919e-05	0.58849	1.06193e-09	0.209046	0.0480002	0.387092	0.000163912	0.202974	0.0550245	0.106229	0.318999	0.243344	0.0208247	0.407684	6.65533e-05	0.50175	4.70569e-07	0.469169	3.09508e-06	0.701971	1.27808e-14	0.23845	0.0236191	0.39466	0.000118499
ABHD2	turquoise	11.2397	64.054	purple	purple	0.782595	8.2814e-20	0.457049	5.94478e-06	0.775735	2.76548e-19	0.726839	5.06188e-16	0.788872	2.64283e-20	0.620823	6.69175e-11	0.639779	1.13588e-11	0.703502	1.05784e-14	0.678598	1.99145e-13	0.71033	4.48412e-15	0.782657	8.18992e-20	0.734186	1.82081e-16	0.89361	2.29325e-32	0.712702	3.30865e-15	0.356874	0.000555	0.154989	0.144666	0.304474	0.00352587	0.370579	0.00032392	0.365338	0.000399109	0.820947	3.94534e-23	0.651824	3.44804e-12	0.541719	3.51386e-08
ABHD3	blue	7.82431	44.59	blue	blue	0.383351	0.000191868	0.374031	0.000281757	0.459606	5.19065e-06	0.597155	5.2168e-10	0.620725	6.75126e-11	0.314032	0.00257686	0.348883	0.000751475	0.465836	3.71274e-06	0.434025	1.92196e-05	0.556991	1.18908e-08	0.473403	2.44944e-06	0.29809	0.00432298	0.39884	9.87227e-05	0.229928	0.0292504	0.228485	0.0303082	0.281912	0.00710457	0.334257	0.00128254	0.359682	0.000497978	0.484844	1.2812e-06	0.616004	1.03077e-10	0.332293	0.00137532	0.361506	0.000463882
ABHD4	turquoise	11.3095	64.4516	greenyellow	greenyellow	0.14096	0.185104	0.326136	0.0017069	0.306155	0.00333922	0.312682	0.00269522	0.390092	0.000144261	-0.119744	0.260945	0.0032975	0.975393	0.207561	0.049645	0.395629	0.000113612	0.215815	0.0410604	0.561153	8.76613e-09	0.164211	0.121963	0.275855	0.00849646	0.241902	0.0216167	0.0895395	0.401324	0.530268	7.64816e-08	0.613609	1.27414e-10	0.609078	1.89372e-10	0.489055	1.00332e-06	0.775093	3.08881e-19	0.445933	1.05872e-05	0.417276	4.28454e-05
ABHD5	turquoise	9.56455	54.5075	turquoise	turquoise	0.458242	5.58087e-06	0.499261	5.4718e-07	0.561301	8.67134e-09	0.532777	6.46566e-08	0.736109	1.38548e-16	0.201863	0.0563966	0.302377	0.00377185	0.456083	6.25551e-06	0.63462	1.86274e-11	0.499217	5.48648e-07	0.658541	1.73241e-12	0.481232	1.57606e-06	0.51558	1.99046e-07	0.459487	5.22362e-06	0.3419	0.000973065	0.447887	9.57978e-06	0.621162	6.48953e-11	0.633083	2.15488e-11	0.57742	2.55544e-09	0.885549	4.76863e-31	0.621498	6.29513e-11	0.571145	4.14425e-09
ABHD6	turquoise	10.312	58.767	darkgrey	darkgrey	0.360979	0.000473506	0.707852	6.14048e-15	0.436555	1.69645e-05	0.458108	5.62077e-06	0.535388	5.42112e-08	-0.179923	0.0897125	-0.0504103	0.637034	0.131652	0.216125	0.449484	8.82424e-06	0.357509	0.000541602	0.354307	0.000612259	0.328658	0.00156322	0.166427	0.116939	0.248775	0.0180595	0.360826	0.000476328	0.758543	4.74948e-18	0.86087	1.47877e-27	0.692878	3.83655e-14	0.749074	2.05974e-17	0.787323	3.51568e-20	0.667395	6.80509e-13	0.607733	2.12748e-10
ABHD8	turquoise	10.2815	58.5931	green	green	0.860626	1.58868e-27	0.73845	9.90197e-17	0.643436	7.95315e-12	0.706812	6.99917e-15	0.659799	1.51984e-12	0.303137	0.00368099	0.304055	0.00357383	0.406152	7.13128e-05	0.472915	2.51677e-06	0.565321	6.43306e-09	0.59469	6.39952e-10	0.600936	3.80008e-10	0.684795	9.85797e-14	0.628991	3.16276e-11	0.186232	0.0788391	0.311392	0.00281287	0.515289	2.02761e-07	0.524392	1.12746e-07	0.48461	1.29856e-06	0.77741	2.06834e-19	0.724009	7.43971e-16	0.52665	9.72103e-08
ABI1	turquoise	10.8346	61.7451	turquoise	turquoise	0.481507	1.55153e-06	0.516021	1.93536e-07	0.635947	1.64169e-11	0.622419	5.78978e-11	0.750753	1.5955e-17	0.291293	0.00534457	0.306198	0.00333451	0.484944	1.2738e-06	0.529665	7.96201e-08	0.523053	1.23043e-07	0.575388	2.99196e-09	0.51028	2.78045e-07	0.523846	1.16844e-07	0.462032	4.55944e-06	0.293128	0.00504951	0.561547	8.51492e-09	0.572363	3.77583e-09	0.454218	6.89945e-06	0.604238	2.8719e-10	0.86142	1.25757e-27	0.67328	3.59219e-13	0.629217	3.09689e-11
ABI2	yellow	12.1036	68.9771	pink	pink	0.102668	0.335587	0.0324748	0.761237	0.283547	0.00676527	0.556917	1.19552e-08	0.575242	3.02588e-09	0.466796	3.52399e-06	0.418361	4.07297e-05	0.552104	1.6918e-08	0.326484	0.00168639	0.300904	0.00395375	0.414467	4.88104e-05	0.0490289	0.646304	0.299544	0.00412859	-0.0238912	0.823135	0.0928507	0.384066	-0.0311225	0.770901	0.0600159	0.574178	0.13169	0.215993	0.247148	0.0188525	0.448517	9.27492e-06	-0.0970527	0.362821	0.235666	0.0253472
ABI3	yellow	8.02406	45.7284	yellow	yellow	0.0655983	0.539028	0.27896	0.0077555	0.207928	0.0492343	0.506243	3.57296e-07	0.372874	0.000295287	0.0912693	0.392252	-0.000701279	0.994766	0.23403	0.0264121	0.0738146	0.489301	-0.00687992	0.948686	0.256663	0.0146088	-0.0585977	0.583275	0.0384156	0.719235	-0.0508485	0.634106	0.089884	0.399507	0.212249	0.0446041	0.341635	0.000982558	0.275504	0.00858393	0.264307	0.0118249	0.412509	5.34181e-05	0.0273775	0.79784	0.295657	0.00466665
ABI3BP	red	7.24343	41.2796	red	red	-0.51031	2.77519e-07	-0.186167	0.0789447	-0.159786	0.132488	-0.0034872	0.973978	0.00556569	0.958478	-0.117805	0.2688	-0.0386295	0.717738	0.0931086	0.382741	-0.234762	0.025931	-0.18061	0.0884727	-0.145937	0.169912	-0.356866	0.000555154	-0.337624	0.00113662	-0.45764	5.76193e-06	-0.0121311	0.909649	0.21384	0.042993	0.0832434	0.435372	-0.128471	0.227527	0.171352	0.106348	-0.0152518	0.886545	-0.313548	0.00261873	0.138359	0.193427
ABL1	pink	12.0361	68.5924	darkred	darkred	0.0879261	0.409896	0.341584	0.000984391	0.254299	0.0155772	0.358043	0.000530572	0.464127	4.07285e-06	-0.0272666	0.798642	0.211154	0.0457415	0.265945	0.0112926	0.588599	1.05259e-09	0.402403	8.43348e-05	0.450989	8.16345e-06	0.212402	0.0444467	0.158374	0.135989	0.0875323	0.412004	0.447764	9.64055e-06	0.518591	1.6421e-07	0.681624	1.41564e-13	0.557292	1.16328e-08	0.717278	1.82443e-15	0.689094	5.99026e-14	0.340732	0.00101546	0.452868	7.40368e-06
ABL2	blue	10.376	59.1317	blue	blue	0.453933	7.00306e-06	0.536195	5.13212e-08	0.490749	9.08468e-07	0.546947	2.43965e-08	0.69857	1.93729e-14	0.187864	0.0762044	0.422279	3.38709e-05	0.425508	2.90457e-05	0.743019	5.08853e-17	0.598325	4.7315e-10	0.57137	4.07366e-09	0.526619	9.74113e-08	0.440284	1.40875e-05	0.333746	0.00130611	0.563221	7.52267e-09	0.484681	1.29328e-06	0.676691	2.46419e-13	0.572154	3.8368e-09	0.729784	3.37317e-16	0.817222	8.96049e-23	0.581805	1.8118e-09	0.61602	1.02925e-10
ABLIM1	turquoise	13.5584	77.2678	turquoise	turquoise	0.47218	2.62146e-06	0.504426	3.99582e-07	0.620699	6.76722e-11	0.606669	2.33194e-10	0.681896	1.3727e-13	0.21895	0.0381414	0.258115	0.0140399	0.4761	2.10678e-06	0.44217	1.28134e-05	0.432517	2.06942e-05	0.631223	2.56729e-11	0.501807	4.68923e-07	0.567659	5.39744e-09	0.52414	1.14622e-07	0.214437	0.0424011	0.603533	3.04962e-10	0.589565	9.73386e-10	0.445334	1.09156e-05	0.575039	3.07382e-09	0.904077	3.03363e-34	0.732193	2.41085e-16	0.670421	4.90846e-13
ABLIM2	green	8.52384	48.5766	green	green	0.952568	3.04027e-47	0.627972	3.47701e-11	0.640008	1.11098e-11	0.763034	2.31315e-18	0.614934	1.13342e-10	0.570414	4.38139e-09	0.448276	9.39016e-06	0.430437	2.29023e-05	0.389219	0.000149743	0.557761	1.12423e-08	0.430424	2.29163e-05	0.570798	4.255e-09	0.698805	1.88275e-14	0.545435	2.71286e-08	0.219373	0.0377611	-0.0669191	0.53087	0.155892	0.142313	0.218466	0.0385801	0.235809	0.0252562	0.48337	1.39459e-06	0.506662	3.48168e-07	0.369244	0.000341716
ABLIM3	greenyellow	11.1274	63.4142	greenyellow	greenyellow	0.217449	0.0395158	0.0793285	0.457343	0.375589	0.000264439	0.412848	5.25915e-05	0.440653	1.38297e-05	0.282238	0.00703572	0.31594	0.00241752	0.41178	5.52331e-05	0.479659	1.72359e-06	0.32038	0.0020806	0.66118	1.31561e-12	0.19352	0.0676171	0.498418	5.75706e-07	0.32278	0.00191663	0.0882253	0.408298	0.144647	0.173759	0.227238	0.0312479	0.38809	0.000157113	0.278163	0.00794002	0.673418	3.53829e-13	0.234812	0.0258988	0.244947	0.0199731
ABO	NA	3.16477	18.0358	NA	brown	0.126182	0.235985	0.16535	0.119362	0.0990727	0.352871	0.061819	0.562709	0.115718	0.277434	-0.0716687	0.50205	0.175216	0.0985731	0.105091	0.324244	0.0963663	0.366241	0.22522	0.0328219	0.0468441	0.661074	0.190022	0.072831	0.048044	0.652945	0.0809899	0.447945	0.314035	0.00257658	0.122977	0.248197	0.134095	0.20765	0.0364498	0.733049	0.194476	0.0662464	0.0899386	0.399219	0.173893	0.101182	0.19775	0.0617217
ABR	turquoise	13.0226	74.2145	green	green	0.884983	5.8517e-31	0.690198	5.26377e-14	0.767812	1.05699e-18	0.86427	5.37415e-28	0.772135	5.11917e-19	0.544964	2.8039e-08	0.534139	5.89919e-08	0.654424	2.64706e-12	0.493099	7.90914e-07	0.667728	6.56596e-13	0.668905	5.78431e-13	0.657063	2.01857e-12	0.799532	3.46719e-21	0.623591	5.20358e-11	0.305887	0.00336829	0.216648	0.0402667	0.426811	2.7287e-05	0.398373	0.000100772	0.49685	6.32561e-07	0.78643	4.1404e-20	0.648935	4.61165e-12	0.599039	4.45736e-10
ABRACL	black	6.24091	35.5664	black	black	0.584999	1.40576e-09	0.549943	1.97381e-08	0.534967	5.57777e-08	0.280879	0.00732671	0.466357	3.60912e-06	0.0923214	0.386794	0.180599	0.0884937	0.174879	0.0992313	0.433147	2.00658e-05	0.410724	5.79659e-05	0.37924	0.000227626	0.663214	1.06212e-12	0.504746	3.91794e-07	0.621755	6.14998e-11	0.28265	0.00694975	0.554299	1.44498e-08	0.506133	3.59732e-07	0.472799	2.53301e-06	0.43357	1.96537e-05	0.632791	2.21497e-11	0.838658	6.05025e-25	0.463001	4.32785e-06
ABT1	blue	8.41403	47.9508	darkgrey	darkgrey	0.379275	0.000227302	0.575861	2.88435e-09	0.431402	2.1852e-05	0.438545	1.53672e-05	0.472484	2.57775e-06	-0.00652528	0.951328	0.123328	0.246839	0.282158	0.00705274	0.547153	2.40461e-08	0.447588	9.72771e-06	0.530303	7.63076e-08	0.36427	0.000416271	0.294285	0.00487109	0.379357	0.000226528	0.42988	2.35304e-05	0.551212	1.80318e-08	0.746506	3.03211e-17	0.623601	5.19875e-11	0.703295	1.08539e-14	0.74354	4.71206e-17	0.575116	3.05544e-09	0.577677	2.50479e-09
ABTB1	green	8.47129	48.2771	green	green	0.771709	5.50277e-19	0.505673	3.70091e-07	0.577204	2.59888e-09	0.604108	2.90385e-10	0.558674	1.05173e-08	0.454795	6.69372e-06	0.485646	1.2232e-06	0.410962	5.73398e-05	0.454193	6.90849e-06	0.69437	3.21225e-14	0.360316	0.000485881	0.562592	7.88188e-09	0.566129	6.05514e-09	0.433584	1.96403e-05	0.350586	0.000704941	0.00389519	0.970934	0.18834	0.0754506	0.169693	0.109829	0.321108	0.00202952	0.399841	9.44666e-05	0.449518	8.80856e-06	0.347959	0.000777863
ABTB2	purple	7.39325	42.1334	purple	purple	0.692945	3.80601e-14	0.270366	0.00995903	0.55929	1.00532e-08	0.403687	7.96436e-05	0.508906	3.02921e-07	0.492279	8.30206e-07	0.666462	7.52028e-13	0.52744	9.2274e-08	0.704265	9.62274e-15	0.736294	1.3493e-16	0.672261	4.01685e-13	0.733947	1.88345e-16	0.854866	8.28622e-27	0.71728	1.82398e-15	0.323851	0.0018473	0.0328599	0.758492	0.162366	0.126271	0.275606	0.00855836	0.250037	0.0174641	0.60291	3.21545e-10	0.589441	9.83224e-10	0.385945	0.000172054
ACAA1	turquoise	11.6478	66.3798	darkred	darkred	0.00126653	0.990547	0.251937	0.0166	0.18791	0.0761308	0.342033	0.000968349	0.36578	0.000392191	-0.0719137	0.500585	0.0647532	0.544281	0.187222	0.077233	0.317395	0.00230206	0.278516	0.00785794	0.306809	0.00326896	0.0222643	0.835001	0.0812736	0.446351	-0.0243342	0.81991	0.128206	0.228494	0.517491	1.76204e-07	0.515076	2.0552e-07	0.396002	0.000111782	0.634631	1.86091e-11	0.601726	3.55486e-10	0.22853	0.0302744	0.397232	0.000105936
ACAA2	purple	9.00919	51.3425	purple	purple	0.68279	1.23999e-13	0.238279	0.0237224	0.638222	1.32002e-11	0.536653	4.97479e-08	0.589151	1.00664e-09	0.635212	1.76083e-11	0.6489	4.62808e-12	0.623823	5.09451e-11	0.576213	2.80666e-09	0.612133	1.45074e-10	0.762154	2.66659e-18	0.651853	3.4381e-12	0.912655	5.9381e-36	0.722512	9.1031e-16	0.226809	0.0315772	-0.0124704	0.907133	0.103447	0.331912	0.247732	0.0185646	0.182881	0.0844748	0.673158	3.64088e-13	0.52868	8.50038e-08	0.396002	0.00011178
ACACA	turquoise	11.1702	63.6581	blue	blue	0.56903	4.86654e-09	0.616214	1.01167e-10	0.553263	1.55688e-08	0.795388	7.74591e-21	0.709329	5.09281e-15	0.305506	0.00341018	0.395498	0.00011426	0.487199	1.11791e-06	0.595032	6.22145e-10	0.553855	1.49203e-08	0.538294	4.44778e-08	0.415264	4.7045e-05	0.432576	2.06342e-05	0.275945	0.00847405	0.475689	2.15594e-06	0.282958	0.00688576	0.574795	3.13207e-09	0.518624	1.63864e-07	0.608453	1.99912e-10	0.728287	4.14889e-16	0.417141	4.31169e-05	0.515727	1.97196e-07
ACACB	green	8.81895	50.2584	orangered4	orangered4	0.668516	6.03183e-13	0.263287	0.0121673	0.563199	7.53458e-09	0.472822	2.52978e-06	0.48029	1.66292e-06	0.602913	3.21456e-10	0.794234	9.65671e-21	0.641723	9.40351e-12	0.551031	1.8267e-08	0.737678	1.10663e-16	0.529736	7.92422e-08	0.7156	2.27263e-15	0.787278	3.54519e-20	0.595154	6.15911e-10	0.435061	1.82635e-05	-0.00543601	0.959445	0.098269	0.356809	0.0379633	0.722406	0.304322	0.00354329	0.441729	1.31016e-05	0.496867	6.31923e-07	0.454583	6.76865e-06
ACAD10	blue	8.88327	50.6249	blue	blue	0.216584	0.040327	0.372682	0.000297594	0.261252	0.0128767	0.211087	0.0458124	0.304416	0.00353256	-0.0341897	0.749036	0.222501	0.0350461	0.188948	0.0744946	0.471429	2.7327e-06	0.476349	2.07764e-06	0.176679	0.0957473	0.364671	0.000409743	0.136369	0.199976	0.153793	0.147829	0.507729	3.25903e-07	0.544535	2.88916e-08	0.52866	8.51165e-08	0.262678	0.0123759	0.627799	3.53307e-11	0.429738	2.3693e-05	0.480185	1.67281e-06	0.469228	3.08501e-06
ACAD11	NA	4.10237	23.379	brown	brown	-0.105349	0.323049	-0.00120583	0.991	-0.016566	0.876843	0.181927	0.0861361	0.119467	0.262058	0.108423	0.309051	0.136698	0.198881	0.166616	0.116518	-0.0845634	0.428101	0.0861485	0.419462	-0.145431	0.171414	-0.0531148	0.619049	-0.142815	0.179332	-0.283329	0.00680976	0.204929	0.052676	-0.0518868	0.627188	-0.0327806	0.759057	-0.203749	0.0540836	0.145106	0.172384	-0.130381	0.220632	-0.237564	0.0241578	0.0897421	0.400255
ACAD8	blue	9.84468	56.1039	blue	blue	0.169682	0.109852	0.359554	0.000500462	0.271698	0.00958523	0.365927	0.000389925	0.483912	1.35183e-06	0.0785499	0.461785	0.269321	0.010261	0.27215	0.00946121	0.603755	2.99255e-10	0.506697	3.47416e-07	0.358415	0.00052301	0.243819	0.0205691	0.139982	0.188205	0.0518686	0.627309	0.498081	5.87507e-07	0.334382	0.00127685	0.558337	1.07796e-08	0.492266	8.30812e-07	0.616221	1.01101e-10	0.538613	4.35146e-08	0.254809	0.0153636	0.373173	0.000291739
ACAD9	yellow	9.37566	53.431	turquoise	turquoise	0.478054	1.88744e-06	0.398889	9.85136e-05	0.500543	5.06362e-07	0.599452	4.30561e-10	0.681442	1.44526e-13	0.349079	0.000745972	0.445049	1.10752e-05	0.552145	1.68684e-08	0.600732	3.86623e-10	0.590102	9.3184e-10	0.668154	6.27182e-13	0.447575	9.7346e-06	0.579251	2.21508e-09	0.413131	5.19127e-05	0.31967	0.00213146	0.311899	0.00276609	0.429383	2.41038e-05	0.51118	2.6281e-07	0.554055	1.47064e-08	0.799191	3.70675e-21	0.460538	4.93913e-06	0.511371	2.59679e-07
ACADL	NA	3.41973	19.4887	purple	purple	0.412061	5.4527e-05	0.0581029	0.586464	0.300532	0.0040009	0.183151	0.0840088	0.323863	0.00184657	0.438959	1.50529e-05	0.475217	2.21363e-06	0.465238	3.83526e-06	0.332754	0.00135301	0.36748	0.000366631	0.450263	8.47614e-06	0.512629	2.39926e-07	0.649283	4.45361e-12	0.600033	4.1005e-10	0.182066	0.0858929	0.00653147	0.951282	-0.00210931	0.984258	-0.00518199	0.961339	-0.00861245	0.935788	0.337369	0.00114713	0.408799	6.3275e-05	0.323674	0.00185862
ACADM	blue	9.97015	56.8189	turquoise	turquoise	0.546255	2.56121e-08	0.630468	2.75543e-11	0.655172	2.45188e-12	0.633789	2.0157e-11	0.718301	1.59468e-15	0.252744	0.016244	0.323904	0.00184391	0.509195	2.97527e-07	0.425284	2.93578e-05	0.505721	3.68987e-07	0.496574	6.4312e-07	0.567661	5.39664e-09	0.5027	4.44104e-07	0.479124	1.7766e-06	0.370385	0.000326448	0.60174	3.55058e-10	0.624581	4.75286e-11	0.430524	2.28056e-05	0.663443	1.03666e-12	0.792683	1.29623e-20	0.720095	1.25743e-15	0.697474	2.21239e-14
ACADS	purple	8.07857	46.039	purple	purple	0.732696	2.24631e-16	0.399334	9.66006e-05	0.628613	3.27613e-11	0.456561	6.1001e-06	0.556304	1.24996e-08	0.489369	9.85033e-07	0.607163	2.2348e-10	0.641424	9.6814e-12	0.570957	4.20383e-09	0.724233	7.21765e-16	0.647109	5.53359e-12	0.730012	3.26808e-16	0.85536	7.21226e-27	0.753997	9.68671e-18	0.362585	0.000444732	0.199601	0.0592759	0.258758	0.0137945	0.245552	0.0196597	0.402434	8.42177e-05	0.648934	4.61222e-12	0.682602	1.26676e-13	0.50572	3.69017e-07
ACADSB	blue	9.63447	54.906	blue	blue	0.457858	5.69573e-06	0.487017	1.12978e-06	0.468494	3.21172e-06	0.376815	0.000251508	0.490394	9.27625e-07	0.214636	0.0422048	0.367342	0.000368643	0.305558	0.00340441	0.532649	6.52148e-08	0.530892	7.33631e-08	0.289222	0.00569574	0.577456	2.54828e-09	0.334374	0.00127718	0.335428	0.00122997	0.567445	5.48514e-09	0.440797	1.37295e-05	0.469855	2.98051e-06	0.279025	0.00774077	0.520901	1.41497e-07	0.480788	1.6164e-06	0.599135	4.42136e-10	0.514426	2.14171e-07
ACADVL	brown	11.6213	66.2284	brown	brown	-0.0711951	0.504886	0.173213	0.102545	0.0986998	0.354694	0.182513	0.0851122	0.12394	0.244483	-0.0117108	0.912767	0.0640976	0.548373	0.106261	0.318853	-0.0297699	0.780601	0.205359	0.0521712	-0.122623	0.24957	-0.0241549	0.821214	-0.201545	0.0567938	-0.263265	0.012175	0.267985	0.0106591	0.213323	0.0435108	0.202318	0.0558311	-0.0504574	0.63672	0.347034	0.000805141	0.00265813	0.980163	-0.0459782	0.666964	0.22537	0.032702
ACAN	black	4.03154	22.9753	bisque4	bisque4	0.563723	7.24676e-09	0.314743	0.00251639	0.471335	2.74702e-06	0.153499	0.148616	0.332005	0.00138942	0.169867	0.109459	0.320133	0.00209813	0.20872	0.0483572	0.557469	1.14842e-08	0.522129	1.30671e-07	0.381059	0.000211112	0.628261	3.38484e-11	0.531008	7.27957e-08	0.517133	1.80285e-07	0.345343	0.00085729	0.124285	0.243163	0.218235	0.0387913	0.307399	0.00320672	0.179577	0.0903406	0.42833	2.5363e-05	0.621894	6.07303e-11	0.346045	0.00083528
ACAP1	NA	3.84752	21.9267	NA	antiquewhite4	0.283129	0.00685073	0.130015	0.221943	0.26219	0.0125453	0.252754	0.0162397	0.324937	0.00177934	0.307613	0.00318449	0.382604	0.000197955	0.292356	0.00517185	0.369274	0.000341312	0.422915	3.28656e-05	0.278367	0.00789248	0.376378	0.000256051	0.322249	0.00195185	0.214753	0.0420901	0.281869	0.00711374	-0.0472757	0.658146	0.103993	0.32935	0.0902315	0.39768	0.209651	0.0473426	0.257895	0.014125	0.228858	0.030032	0.241058	0.0220925
ACAP2	blue	9.27613	52.8638	blue	blue	0.138933	0.191569	0.292687	0.00511916	0.313595	0.0026147	0.498151	5.85039e-07	0.547563	2.33606e-08	0.212256	0.0445967	0.257251	0.0143759	0.345659	0.000847316	0.362232	0.000450915	0.315317	0.00246854	0.237537	0.0241747	0.176637	0.0958288	0.0987915	0.354245	-0.0560959	0.599481	0.371354	0.00031398	0.294509	0.00483713	0.357034	0.000551587	0.23056	0.0287972	0.444911	1.11531e-05	0.42593	2.84651e-05	0.140823	0.185537	0.364721	0.000408935
ACAP3	brown	11.2901	64.341	brown	brown	-0.00912167	0.932001	0.0900425	0.398673	0.0281663	0.792145	-0.0594016	0.578111	0.0183848	0.863446	-0.0151392	0.887377	0.233172	0.0269857	0.0404742	0.704866	0.288583	0.00580815	0.331754	0.00140179	-0.101069	0.343203	0.173033	0.102908	-0.101423	0.341511	-0.133517	0.209633	0.550175	1.94157e-08	0.111788	0.294184	0.151239	0.15476	0.000632112	0.995282	0.260918	0.0129963	-0.0858812	0.420912	0.0262867	0.805733	0.113029	0.288824
ACAT1	yellow	10.4625	59.6248	yellow	yellow	0.290195	0.00552836	0.343363	0.000922253	0.449395	8.86462e-06	0.565959	6.13264e-09	0.631467	2.50916e-11	0.19805	0.0613199	0.206406	0.050957	0.405794	7.24697e-05	0.468991	3.12545e-06	0.327472	0.00162934	0.554093	1.46668e-08	0.22149	0.0359054	0.393284	0.000125773	0.24512	0.0198829	0.121036	0.255799	0.365133	0.000402343	0.464744	3.93932e-06	0.510142	2.80448e-07	0.517629	1.74651e-07	0.805836	9.83909e-22	0.38456	0.000182382	0.457929	5.67442e-06
ACAT2	red	8.85994	50.492	lightcyan	lightcyan	0.0150354	0.888145	0.35739	0.000544085	0.155786	0.142588	0.424463	3.05323e-05	0.396522	0.000109276	-0.108921	0.306822	-0.0683061	0.522369	0.112145	0.292638	0.179053	0.0913004	0.0815037	0.445061	0.205155	0.0524097	-0.123687	0.245454	-0.111892	0.293734	-0.193038	0.068318	0.0654871	0.539718	0.291111	0.00537462	0.45867	5.45582e-06	0.43905	1.4985e-05	0.409826	6.03895e-05	0.411564	5.57825e-05	0.00534521	0.960122	0.240429	0.0224528
ACBD3	turquoise	9.42884	53.7341	turquoise	turquoise	0.555405	1.33406e-08	0.585064	1.39852e-09	0.633866	2.00104e-11	0.553417	1.53974e-08	0.654573	2.60693e-12	0.187789	0.0763244	0.299268	0.00416481	0.460805	4.86903e-06	0.620647	6.79858e-11	0.55293	1.59459e-08	0.659959	1.49468e-12	0.608508	1.98967e-10	0.583713	1.55744e-09	0.550078	1.95501e-08	0.395656	0.00011348	0.585325	1.36959e-09	0.667567	6.68062e-13	0.577984	2.44552e-09	0.638667	1.26462e-11	0.908037	5.17843e-35	0.767394	1.1328e-18	0.645439	6.52981e-12
ACBD4	brown	8.47289	48.2862	brown	brown	0.0495081	0.643082	0.15997	0.132039	0.155076	0.14444	0.384045	0.000186366	0.280457	0.00741914	0.165565	0.118873	0.238673	0.0234854	0.256367	0.0147269	0.0838998	0.431747	0.283264	0.00682307	0.0823198	0.440501	-0.0205481	0.847561	-0.0260446	0.807488	-0.231111	0.0284065	0.20623	0.0511595	0.0775585	0.467474	0.127598	0.230728	0.00129265	0.990352	0.415327	4.69072e-05	0.149755	0.158893	-0.118156	0.267368	0.205524	0.0519782
ACBD5	turquoise	10.8116	61.614	turquoise	turquoise	0.375798	0.00026219	0.410944	5.73863e-05	0.557072	1.18211e-08	0.588611	1.05157e-09	0.72612	5.58469e-16	0.267983	0.0106597	0.363222	0.000433767	0.517876	1.71911e-07	0.577167	2.60629e-09	0.505639	3.70855e-07	0.582537	1.70986e-09	0.419318	3.89434e-05	0.478625	1.82755e-06	0.36206	0.000453961	0.274809	0.00875943	0.443946	1.17134e-05	0.522868	1.24533e-07	0.48676	1.14674e-06	0.59359	7.00654e-10	0.835562	1.30135e-24	0.527376	9.2665e-08	0.540808	3.7421e-08
ACBD6	blue	8.6681	49.3987	turquoise	turquoise	0.457071	5.93793e-06	0.413675	5.06287e-05	0.526471	9.83675e-08	0.434736	1.8559e-05	0.60785	2.10604e-10	0.228891	0.0300071	0.435181	1.81562e-05	0.391932	0.00013332	0.738074	1.04535e-16	0.646186	6.06434e-12	0.65094	3.77031e-12	0.554621	1.41184e-08	0.547513	2.34435e-08	0.448703	9.18661e-06	0.495838	6.72039e-07	0.386478	0.000168222	0.538221	4.46979e-08	0.512653	2.39567e-07	0.630346	2.78715e-11	0.785722	4.71032e-20	0.590429	9.07422e-10	0.494284	7.37216e-07
ACBD7	green	11.1284	63.4199	lightyellow	lightyellow	0.546691	2.48403e-08	0.131181	0.217788	0.460892	4.84659e-06	0.693395	3.60808e-14	0.607757	2.12309e-10	0.774498	3.4214e-19	0.599921	4.13913e-10	0.652429	3.24322e-12	0.248991	0.0179566	0.449642	8.75256e-06	0.426239	2.80471e-05	0.360828	0.000476308	0.671748	4.24845e-13	0.378023	0.000239337	-0.0445736	0.676562	-0.215455	0.0414071	-0.167144	0.115349	-0.114157	0.284009	0.191826	0.0701033	0.415024	4.75691e-05	0.161686	0.127889	0.214717	0.0421253
ACCS	brown	3.92731	22.3814	brown	brown	-0.137575	0.195988	-0.114719	0.28163	-0.0548114	0.607879	-0.0167229	0.875686	0.000515416	0.996153	0.0624219	0.558898	0.214274	0.0425621	0.0638509	0.549916	0.0131977	0.901743	0.145405	0.17149	-0.19499	0.0655193	5.51472e-05	0.999588	-0.185206	0.0805314	-0.300658	0.00398486	0.292054	0.00522048	-0.167204	0.115215	-0.134515	0.206217	-0.267712	0.0107419	0.0650236	0.542598	-0.26446	0.0117745	-0.257384	0.0143236	-0.0217173	0.839
ACD	red	8.84868	50.4278	pink	pink	-0.275149	0.00867324	-0.237814	0.0240049	-0.134208	0.207263	0.146681	0.167721	0.100783	0.344581	0.22314	0.0345124	0.219916	0.037277	0.197565	0.0619697	0.0909553	0.393889	0.115063	0.280178	0.0218391	0.838109	-0.272794	0.0092868	-0.118783	0.264818	-0.40806	6.54287e-05	0.0594793	0.577612	-0.276375	0.00836807	-0.138106	0.194252	-0.106579	0.3174	0.114041	0.284501	-0.0551462	0.605685	-0.50195	4.64875e-07	-0.0522044	0.625079
ACE	turquoise	6.1061	34.7981	salmon	salmon	0.631541	2.49168e-11	0.547762	2.30353e-08	0.63149	2.5037e-11	0.71145	3.8856e-15	0.615693	1.05961e-10	0.365515	0.000396318	0.317705	0.0022781	0.460035	5.07338e-06	0.383405	0.000191434	0.502845	4.4017e-07	0.63853	1.28142e-11	0.344213	0.000893823	0.491946	8.46693e-07	0.442451	1.26329e-05	0.309896	0.00295507	0.123914	0.244584	0.373527	0.000287579	0.409032	6.26076e-05	0.319765	0.00212454	0.589469	9.8101e-10	0.404701	7.61143e-05	0.390059	0.000144471
ACE2	NA	2.18561	12.4556	NA	darkorange2	0.0213198	0.841908	0.100673	0.345108	0.183518	0.0833801	0.188101	0.0758288	0.136295	0.200223	-0.0478584	0.6542	0.034468	0.747061	0.0392115	0.713668	0.0751447	0.481485	0.132031	0.214796	0.110339	0.300527	0.0163551	0.878399	-0.0372269	0.727578	-0.0950825	0.372691	0.0329997	0.757496	0.0599745	0.574442	0.163594	0.123391	0.112825	0.289704	0.289328	0.00567734	0.148766	0.161696	0.00876119	0.934682	0.0857537	0.421604
ACER2	NA	5.07966	28.9485	salmon	salmon	0.356242	0.000568622	0.404466	7.69183e-05	0.405879	7.21937e-05	0.625254	4.46846e-11	0.563129	7.57403e-09	0.27565	0.00854742	0.195726	0.0644885	0.377443	0.000245116	0.225806	0.0323581	0.410425	5.87624e-05	0.386864	0.000165497	0.165698	0.118574	0.248898	0.0180007	0.125885	0.237099	0.272938	0.00924817	0.203805	0.0540152	0.363816	0.00042377	0.295401	0.00470422	0.392125	0.000132215	0.495108	7.01935e-07	0.251602	0.0167497	0.292842	0.00509464
ACER3	turquoise	9.92355	56.5534	sienna3	sienna3	0.361489	0.000464182	0.300603	0.00399189	0.429135	2.4395e-05	0.534455	5.7743e-08	0.720161	1.24645e-15	0.374653	0.00027473	0.452166	7.67924e-06	0.540456	3.83393e-08	0.67473	3.06234e-13	0.572619	3.70276e-09	0.567842	5.32361e-09	0.341346	0.000992995	0.431156	2.21155e-05	0.251344	0.0168658	0.416321	4.47925e-05	0.156994	0.139479	0.374822	0.000272847	0.429419	2.40611e-05	0.442222	1.27798e-05	0.662975	1.08928e-12	0.287087	0.00607907	0.374603	0.000275285
ACHE	black	8.72393	49.7169	grey60	grey60	0.731862	2.52508e-16	0.864634	4.81406e-28	0.654973	2.50251e-12	0.621807	6.12101e-11	0.609404	1.84084e-10	0.0660312	0.536347	0.0869674	0.415039	0.262529	0.0124276	0.367419	0.00036752	0.479757	1.71397e-06	0.421405	3.52999e-05	0.566617	5.83759e-09	0.433964	1.92773e-05	0.499652	5.34425e-07	0.324625	0.00179861	0.557642	1.134e-08	0.738051	1.04894e-16	0.570722	4.27992e-09	0.639309	1.18861e-11	0.735212	1.57435e-16	0.799639	3.39482e-21	0.644611	7.08547e-12
ACIN1	blue	11.258	64.1581	blue	blue	0.131395	0.217032	0.269924	0.0100859	0.197103	0.0625955	0.176246	0.0965763	0.303218	0.00367146	0.0203565	0.848966	0.353552	0.000630116	0.191366	0.0707902	0.572589	3.7112e-09	0.500194	5.17185e-07	0.198081	0.0612788	0.346094	0.00083376	0.111839	0.293965	0.0765955	0.473037	0.615263	1.10084e-10	0.396627	0.000108775	0.487381	1.10615e-06	0.276084	0.00843961	0.649908	4.18313e-12	0.37537	0.000266817	0.328707	0.00156055	0.38647	0.000168277
ACKR1	NA	7.21349	41.109	tan	tan	-0.0597687	0.575759	-0.0851523	0.42488	-0.0101994	0.923989	0.327898	0.00160532	0.244694	0.0201055	0.291586	0.00529649	0.228871	0.0300221	0.255879	0.0149241	0.112334	0.291821	0.12953	0.223686	0.155952	0.142156	-0.144885	0.173045	0.0322238	0.763028	-0.246297	0.0192793	0.00192835	0.985608	-0.168527	0.112327	-0.0900227	0.398777	-0.0714022	0.503645	0.0593836	0.578226	0.114843	0.281105	-0.281647	0.00716102	0.0532691	0.618029
ACKR2	NA	5.87761	33.4959	yellow	yellow	0.0143929	0.892895	0.156256	0.14137	0.0955072	0.370549	0.317797	0.00227101	0.329368	0.00152475	0.0401063	0.707427	0.0644472	0.546188	0.183226	0.0838795	0.21997	0.0372298	0.202251	0.055914	0.190524	0.0720633	-0.0261654	0.806612	0.0907626	0.394896	-0.0584095	0.584487	0.138279	0.193687	0.252687	0.0162692	0.300034	0.00406471	0.236812	0.0246236	0.312232	0.00273571	0.404235	7.77169e-05	0.101776	0.339823	0.192179	0.0695791
ACKR3	yellow	9.51104	54.2025	yellow	yellow	-0.116574	0.273869	0.134664	0.205711	0.0957923	0.369116	0.385375	0.000176234	0.389236	0.000149635	-0.0177129	0.868391	-0.0488586	0.64745	0.234443	0.0261398	0.0840009	0.431191	0.0689217	0.518618	0.215257	0.0415982	-0.141391	0.18375	-0.0297274	0.780906	-0.142663	0.179798	-0.0889984	0.404187	0.326776	0.00166936	0.350828	0.000698536	0.243854	0.0205503	0.399745	9.48659e-05	0.443893	1.17445e-05	-0.0133151	0.900873	0.221858	0.0355906
ACKR4	NA	2.56257	14.6039	NA	black	0.283328	0.00680989	0.325108	0.00176886	0.201274	0.0571352	0.104004	0.329302	0.228872	0.0300216	0.00438461	0.967284	0.038557	0.718245	0.114544	0.282369	0.225381	0.0326937	0.215442	0.0414197	0.118992	0.263974	0.351752	0.000674594	0.197495	0.0620648	0.27969	0.00758998	0.144156	0.175239	0.304556	0.00351657	0.300388	0.0040193	0.13539	0.203253	0.382289	0.000200568	0.271668	0.00959348	0.409943	6.00685e-05	0.306944	0.00325464
ACLY	turquoise	11.7017	66.6872	turquoise	turquoise	0.49752	6.07655e-07	0.736655	1.28144e-16	0.545719	2.65951e-08	0.628696	3.25074e-11	0.659593	1.55285e-12	9.5753e-05	0.999285	0.0917449	0.389779	0.304104	0.0035682	0.535244	5.47411e-08	0.442702	1.24742e-05	0.543177	3.17596e-08	0.401021	8.9667e-05	0.362876	0.000439696	0.362902	0.000439247	0.347657	0.000786687	0.672047	4.11173e-13	0.830026	4.92211e-24	0.724375	7.08066e-16	0.679615	1.77653e-13	0.900892	1.19029e-33	0.68608	8.50125e-14	0.618431	8.29988e-11
ACO1	turquoise	10.6835	60.8841	turquoise	turquoise	0.490369	9.28973e-07	0.44697	1.00408e-05	0.558531	1.06275e-08	0.36506	0.000403508	0.535857	5.25132e-08	0.0892892	0.402646	0.209427	0.0475849	0.306772	0.00327288	0.602659	3.28482e-10	0.468784	3.16106e-06	0.675607	2.77919e-13	0.583126	1.6319e-09	0.60047	3.95237e-10	0.66031	1.44095e-12	0.30314	0.00368067	0.572604	3.70699e-09	0.590253	9.2053e-10	0.561887	8.30414e-09	0.495979	6.66386e-07	0.884897	6.03542e-31	0.852175	1.74984e-26	0.550444	1.90467e-08
ACO2	turquoise	12.9546	73.827	turquoise	turquoise	0.71294	3.20878e-15	0.612723	1.37753e-10	0.658358	1.76557e-12	0.523233	1.2161e-07	0.602521	3.32348e-10	0.185124	0.0806671	0.302908	0.00370825	0.394575	0.000118938	0.599168	4.40913e-10	0.571623	3.99583e-09	0.704473	9.37711e-15	0.671473	4.37771e-13	0.726708	5.1537e-16	0.720692	1.1614e-15	0.290855	0.00541718	0.501939	4.65184e-07	0.598385	4.70807e-10	0.582333	1.73771e-09	0.512063	2.48627e-07	0.901312	9.96415e-34	0.874936	1.86314e-29	0.600407	3.97337e-10
ACOT1	NA	4.76884	27.1772	NA	black	0.442023	1.29089e-05	0.344942	0.000870106	0.336106	0.00120043	0.243955	0.0204963	0.321818	0.00198089	0.0726182	0.496387	0.16243	0.12612	0.149102	0.160739	0.373816	0.000284236	0.345986	0.000837105	0.368998	0.000345105	0.370324	0.000327253	0.35201	0.000668059	0.338245	0.0011114	0.329676	0.00150837	0.119316	0.262665	0.312293	0.00273018	0.271877	0.00953586	0.254713	0.0154035	0.407778	6.62685e-05	0.463309	4.25685e-06	0.248431	0.0182248
ACOT11	green	6.07208	34.6042	purple	purple	0.776762	2.31488e-19	0.298386	0.00428273	0.641952	9.19581e-12	0.446171	1.04597e-05	0.489165	9.96863e-07	0.574789	3.13363e-09	0.624459	4.80636e-11	0.521776	1.33694e-07	0.536715	4.95374e-08	0.629181	3.10722e-11	0.618508	8.24245e-11	0.78396	6.4806e-20	0.89482	1.42452e-32	0.786802	3.86822e-20	0.283658	0.00674281	0.00399726	0.970173	0.0628439	0.556239	0.136575	0.199292	0.171342	0.106367	0.538342	4.43292e-08	0.655568	2.35431e-12	0.411031	5.7158e-05
ACOT12	NA	1.36044	7.75301	NA	floralwhite	0.0494108	0.643735	0.151093	0.155162	-0.0244862	0.818804	0.121766	0.252919	0.0569389	0.593997	-0.0421692	0.693112	0.0722258	0.498723	0.0148627	0.889422	0.0273532	0.798016	0.0710739	0.505613	-0.0923462	0.386666	-0.144075	0.175485	-0.100556	0.345671	-0.19923	0.0597597	0.107431	0.313525	-0.0418445	0.695358	0.0931525	0.382516	0.0538916	0.613924	0.0928037	0.384308	-0.0285875	0.789109	-0.10391	0.329738	0.0275648	0.796487
ACOT13	turquoise	9.14225	52.1008	turquoise	turquoise	0.374838	0.000272665	0.429091	2.44472e-05	0.486432	1.16881e-06	0.506092	3.60645e-07	0.564043	7.07636e-09	0.192446	0.0691854	0.244836	0.0200307	0.373354	0.000289612	0.36784	0.000361407	0.395577	0.000113871	0.388894	0.000151834	0.429718	2.37161e-05	0.421594	3.49859e-05	0.35153	0.000680281	0.149151	0.160602	0.526167	1.00354e-07	0.493908	7.53873e-07	0.290291	0.00551196	0.648905	4.62543e-12	0.720336	1.21778e-15	0.571115	4.15355e-09	0.624302	4.87612e-11
ACOT2	turquoise	7.67909	43.7624	black	black	0.628054	3.45048e-11	0.583369	1.6006e-09	0.598944	4.49281e-10	0.451168	8.08804e-06	0.523766	1.17454e-07	0.13328	0.21045	0.180759	0.0882071	0.31607	0.00240705	0.417334	4.27303e-05	0.409173	6.2208e-05	0.542441	3.3425e-08	0.643704	7.74709e-12	0.578449	2.35836e-09	0.615732	1.05593e-10	0.253739	0.0158146	0.480879	1.60806e-06	0.556682	1.21611e-08	0.433875	1.93615e-05	0.496594	6.42339e-07	0.741587	6.27868e-17	0.818336	7.02512e-23	0.544271	2.94284e-08
ACOT4	green	4.69035	26.7298	green	green	0.819477	5.4659e-23	0.546074	2.59396e-08	0.636042	1.6269e-11	0.553589	1.52083e-08	0.532125	6.755e-08	0.448223	9.41576e-06	0.358996	0.000511396	0.404151	7.80122e-05	0.347198	0.000800258	0.50381	4.14943e-07	0.418184	4.10672e-05	0.620601	6.82737e-11	0.671128	4.54511e-13	0.654164	2.71819e-12	0.190781	0.0716722	0.0815299	0.444914	0.248198	0.0183373	0.270104	0.0100339	0.253141	0.0160716	0.491979	8.45009e-07	0.610827	1.62632e-10	0.426775	2.73347e-05
ACOT6	NA	1.50176	8.55842	NA	plum1	0.0593279	0.578583	0.0407827	0.702721	0.18135	0.0871549	0.000566294	0.995773	0.118611	0.265514	-0.00724176	0.945991	-0.0408244	0.702432	-0.0697097	0.513837	0.113686	0.286015	0.0776909	0.466712	0.125834	0.237292	0.0284086	0.790398	0.0142812	0.893722	0.115278	0.279277	0.0407965	0.702626	0.0361772	0.734971	0.119216	0.263067	0.131448	0.216845	0.0519205	0.626965	0.0764461	0.473903	0.0550159	0.606538	0.0566657	0.595772
ACOT7	green	10.1897	58.07	green	green	0.887055	2.75304e-31	0.748456	2.2617e-17	0.627154	3.75067e-11	0.683965	1.08418e-13	0.699858	1.6561e-14	0.317007	0.00233234	0.388795	0.000152477	0.375808	0.000262091	0.657243	1.98158e-12	0.658687	1.70624e-12	0.586202	1.27674e-09	0.637356	1.43456e-11	0.679244	1.85215e-13	0.59291	7.40928e-10	0.351879	0.000671371	0.226821	0.0315678	0.52443	1.1247e-07	0.584324	1.48354e-09	0.492447	8.22006e-07	0.756141	6.93461e-18	0.677901	2.15311e-13	0.529845	7.86699e-08
ACOT8	turquoise	8.9503	51.0069	turquoise	turquoise	0.652728	3.14632e-12	0.527811	9.00392e-08	0.581894	1.79915e-09	0.485221	1.25361e-06	0.557511	1.14491e-08	0.191173	0.0710806	0.316689	0.00235747	0.388844	0.000152155	0.589638	9.67675e-10	0.623636	5.18228e-11	0.62232	5.84238e-11	0.611276	1.56383e-10	0.658875	1.67337e-12	0.623657	5.17202e-11	0.251179	0.0169404	0.41835	4.07499e-05	0.531274	7.15151e-08	0.472053	2.64001e-06	0.619761	7.36484e-11	0.815288	1.36199e-22	0.766689	1.27269e-18	0.526574	9.76995e-08
ACOT9	blue	8.23556	46.9337	blue	blue	0.484373	1.31644e-06	0.573089	3.5717e-09	0.543163	3.17904e-08	0.566493	5.89217e-09	0.626531	3.97273e-11	0.167636	0.114267	0.3166	0.00236455	0.439148	1.49113e-05	0.466746	3.53358e-06	0.570493	4.35521e-09	0.415483	4.65692e-05	0.473523	2.43314e-06	0.381089	0.000210842	0.348312	0.000767684	0.491085	8.90706e-07	0.484596	1.29967e-06	0.575411	2.98652e-09	0.407017	6.85864e-05	0.626921	3.83225e-11	0.654988	2.49854e-12	0.567436	5.48898e-09	0.572176	3.83044e-09
ACOX1	yellow	11.6345	66.3042	yellow	yellow	0.216503	0.0404043	0.105676	0.321541	0.328311	0.00158231	0.523098	1.22687e-07	0.55739	1.155e-08	0.368793	0.000347933	0.369786	0.000334387	0.49441	7.31706e-07	0.495515	6.8512e-07	0.38714	0.000163576	0.560332	9.3125e-09	0.228478	0.0303132	0.468107	3.28048e-06	0.19454	0.0661553	0.117909	0.268376	0.14117	0.184446	0.225042	0.0329635	0.272314	0.00941651	0.330878	0.00144589	0.682453	1.28846e-13	0.223	0.0346286	0.348951	0.000749552
ACOX2	blue	7.38764	42.1015	blue	blue	0.287809	0.00594703	0.55867	1.05204e-08	0.343368	0.000922059	0.429091	2.44467e-05	0.477743	1.92086e-06	-0.0395989	0.710963	0.0429685	0.687594	0.215352	0.0415068	0.355537	0.000584191	0.362794	0.000441108	0.296078	0.00460552	0.218018	0.0389897	0.155715	0.142772	0.115703	0.277493	0.271361	0.00967845	0.5507	1.87029e-08	0.635356	1.73679e-11	0.529559	8.01797e-08	0.584892	1.41787e-09	0.606636	2.33842e-10	0.457008	5.95778e-06	0.466936	3.49714e-06
ACOX3	turquoise	9.17308	52.2765	greenyellow	greenyellow	0.229351	0.0296697	0.383656	0.000189431	0.337156	0.00115594	0.415844	4.57967e-05	0.462725	4.39266e-06	-0.0348979	0.744014	0.179843	0.0898577	0.270305	0.00997627	0.540499	3.82268e-08	0.365399	0.000398142	0.504013	4.09827e-07	0.247112	0.0188702	0.290763	0.00543255	0.166834	0.116033	0.383678	0.000189256	0.446596	1.02348e-05	0.624628	4.7327e-11	0.570068	4.49823e-09	0.606287	2.4097e-10	0.75591	7.19038e-18	0.429924	2.34793e-05	0.50117	4.87443e-07
ACOXL	NA	1.46687	8.35956	NA	darkseagreen4	-0.28354	0.00676668	-0.159199	0.133937	-0.154428	0.146144	-0.179041	0.0913235	-0.187041	0.0775238	-0.177417	0.094348	-0.110388	0.300312	-0.123492	0.246205	-0.192959	0.0684328	-0.163673	0.123207	-0.210548	0.0463822	-0.102926	0.334365	-0.309879	0.00295669	-0.368287	0.00035503	0.113697	0.285968	-0.117717	0.269161	-0.0726233	0.496356	-0.257472	0.0142893	-0.0229078	0.830303	-0.2504	0.0172963	-0.1816	0.086713	-0.0723485	0.497992
ACP1	blue	10.2712	58.5349	yellow	yellow	0.139817	0.188731	0.295284	0.00472156	0.364772	0.000408127	0.513579	2.25967e-07	0.622939	5.52251e-11	0.222469	0.035073	0.272155	0.0094596	0.438261	1.55861e-05	0.434127	1.91233e-05	0.338115	0.00111664	0.407492	6.71332e-05	0.169859	0.109475	0.205255	0.0522923	0.0367485	0.730944	0.319618	0.00213524	0.341904	0.00097292	0.459359	5.25936e-06	0.37987	0.000221778	0.555447	1.32999e-08	0.60619	2.42993e-10	0.171789	0.105445	0.458344	5.55093e-06
ACP2	turquoise	10.1672	57.9418	turquoise	turquoise	0.437226	1.64091e-05	0.544167	2.96426e-08	0.536544	5.01169e-08	0.563789	7.21174e-09	0.609004	1.90595e-10	0.101528	0.341007	0.210318	0.0466272	0.389334	0.000149012	0.492178	8.35158e-07	0.433415	1.9804e-05	0.665045	8.74727e-13	0.382888	0.000195618	0.485515	1.23252e-06	0.396683	0.000108508	0.231684	0.0280051	0.49446	7.29564e-07	0.651571	3.53754e-12	0.624761	4.67521e-11	0.635708	1.67948e-11	0.884287	7.51251e-31	0.58505	1.40008e-09	0.570723	4.27958e-09
ACP5	red	4.69645	26.7646	cyan	cyan	-0.314678	0.00252189	-0.508264	3.15256e-07	-0.1127	0.29024	0.0911921	0.392654	0.0374199	0.726221	0.377299	0.000246571	0.274804	0.00876095	0.328738	0.00155884	-0.175457	0.0981027	-0.0732242	0.492791	0.0386424	0.717647	-0.259878	0.0133752	0.0324533	0.76139	-0.288778	0.00577365	-0.19986	0.0589409	-0.434642	1.86444e-05	-0.479903	1.69981e-06	-0.374836	0.000272691	-0.234282	0.0262456	-0.155549	0.143203	-0.533461	6.17511e-08	-0.165514	0.118989
ACP6	brown	7.20882	41.0824	brown	brown	-0.136265	0.200323	0.00967999	0.927849	0.0272529	0.798741	0.167581	0.114387	0.119844	0.260543	0.043949	0.680847	0.139559	0.189557	0.130705	0.219479	-0.0107656	0.919783	0.163374	0.123904	-0.0881326	0.408792	-0.105028	0.324533	-0.15409	0.147039	-0.277765	0.00803364	0.21398	0.0428528	0.104523	0.326881	0.0613402	0.565744	-0.146458	0.168376	0.251803	0.0166599	-0.00487334	0.96364	-0.141119	0.184605	0.189771	0.0732169
ACPP	NA	2.61362	14.8948	NA	NA	0.0315483	0.767854	0.00569538	0.957512	-0.0781028	0.464346	-0.0207812	0.845853	-0.0167949	0.875155	0.0663802	0.534191	0.0216382	0.839579	0.00277504	0.97929	0.0427508	0.689095	0.0345128	0.746744	-0.0680666	0.523832	0.0289511	0.78649	-0.00244562	0.981748	-0.15593	0.142214	0.0990332	0.353063	-0.0614411	0.565103	-0.0781448	0.464105	-0.0199327	0.852073	-0.03242	0.761628	-0.0609318	0.568338	-0.0839451	0.431498	-0.010696	0.9203
ACR	NA	3.23202	18.419	NA	darkturquoise	0.230445	0.0288791	0.155516	0.14329	0.214795	0.0420486	0.137843	0.19511	0.243379	0.0208058	0.150986	0.155458	0.298304	0.00429391	0.300435	0.00401323	0.269503	0.0102078	0.31733	0.00230708	0.214562	0.042278	0.392352	0.000130931	0.211383	0.0455024	0.217035	0.0399028	0.527483	9.20123e-08	0.0379614	0.722419	0.107716	0.312237	0.0512698	0.631295	0.276952	0.00822781	0.154894	0.144915	0.254764	0.0153825	0.244354	0.0202844
ACRBP	NA	4.1035	23.3854	NA	skyblue3	-0.138822	0.191926	-0.0422482	0.692566	-0.0772854	0.469048	0.10983	0.302775	0.0775363	0.467602	-0.00468221	0.965065	0.012041	0.910317	0.0745212	0.48514	0.08029	0.451891	-0.000643003	0.995201	-0.0196082	0.854455	-0.143203	0.178139	-0.14362	0.176867	-0.165269	0.119545	0.150607	0.15651	-0.00574738	0.957124	0.00764318	0.943002	0.0346361	0.745869	0.0673852	0.528005	0.0115981	0.913603	-0.212349	0.0445011	0.041436	0.698187
ACRC	brown	4.97733	28.3653	brown	brown	-0.157909	0.137158	0.050686	0.635191	-0.125811	0.237378	-0.0968441	0.363858	-0.0862732	0.418787	-0.129662	0.223211	0.0398122	0.709476	-0.0830691	0.436337	-0.0254707	0.811651	0.0688013	0.519351	-0.3449	0.000871453	-0.0342205	0.748817	-0.33114	0.00143258	-0.305572	0.00340288	0.272023	0.00949584	0.062387	0.559119	0.0621534	0.560594	-0.123804	0.245004	0.219286	0.0378391	-0.260771	0.0130493	-0.149674	0.159121	-0.0330408	0.757204
ACRV1	NA	3.41655	19.4706	NA	antiquewhite4	0.0516371	0.628849	0.0291482	0.785071	0.0589991	0.580693	0.126665	0.234183	0.0731235	0.493387	0.159387	0.133472	0.217384	0.0395769	0.20189	0.0563619	0.0837808	0.432403	0.199035	0.0600156	0.00327951	0.975527	0.12528	0.23938	0.105148	0.323979	-0.0276194	0.796093	0.174407	0.100163	-0.00897672	0.933079	-0.0445033	0.677044	-0.0903753	0.396925	0.0966136	0.365006	0.0495113	0.643061	0.00295654	0.977936	0.10193	0.339087
ACSBG1	green	10.7996	61.5458	purple	purple	0.76172	2.85986e-18	0.330254	0.00147803	0.648539	4.79813e-12	0.391218	0.000137469	0.516574	1.86839e-07	0.477492	1.94823e-06	0.616255	1.00799e-10	0.499669	5.33866e-07	0.646474	5.89356e-12	0.676059	2.64329e-13	0.709092	5.24884e-15	0.804174	1.37743e-21	0.916488	8.969e-37	0.856409	5.36197e-27	0.277666	0.00805704	0.143465	0.177341	0.192076	0.0697318	0.315034	0.00249203	0.224778	0.0331752	0.655122	2.46456e-12	0.743233	4.93062e-17	0.377233	0.000247233
ACSBG2	NA	2.50168	14.2568	NA	brown	0.229263	0.0297336	0.312536	0.00270829	0.315629	0.00244292	0.327913	0.00160449	0.346907	0.00080896	0.228252	0.0304822	0.183544	0.0833342	0.252372	0.0164075	0.148905	0.161301	0.28853	0.00581757	0.0970304	0.362931	0.18851	0.0751811	0.0881206	0.408856	0.0265458	0.803857	0.317313	0.00230844	0.117917	0.268343	0.245063	0.0199127	0.145927	0.169942	0.195555	0.064726	0.140703	0.185914	0.0718128	0.501188	0.154006	0.147262
ACSF2	turquoise	8.54822	48.7155	yellow	yellow	0.268626	0.0104665	0.466026	3.67461e-06	0.39042	0.000142255	0.542658	3.29245e-08	0.498924	5.58443e-07	0.0902836	0.397406	0.077784	0.466176	0.364685	0.000409521	0.0919461	0.388736	0.245501	0.0196859	0.379035	0.000229562	0.145224	0.172029	0.249854	0.0175492	0.147499	0.16534	0.0444504	0.677407	0.46888	3.14444e-06	0.519532	1.54568e-07	0.344246	0.000892727	0.546611	2.49799e-08	0.637094	1.47109e-11	0.396174	0.000110945	0.559245	1.00862e-08
ACSF3	turquoise	8.77014	49.9802	turquoise	turquoise	0.447209	9.91888e-06	0.509925	2.84276e-07	0.531953	6.83354e-08	0.501298	4.83672e-07	0.582746	1.68176e-09	0.110017	0.301948	0.321608	0.00199519	0.398366	0.000100804	0.564697	6.73958e-09	0.562047	8.20601e-09	0.608177	2.04744e-10	0.475869	2.13434e-06	0.445686	1.07213e-05	0.356532	0.000562331	0.432597	2.06134e-05	0.471442	2.73087e-06	0.656226	2.20038e-12	0.506654	3.48351e-07	0.679709	1.75767e-13	0.784765	5.60404e-20	0.614866	1.14025e-10	0.623698	5.15287e-11
ACSL1	tan	8.91921	50.8297	tan	tan	0.207178	0.0500776	0.168013	0.113444	0.357184	0.000548409	0.650991	3.75076e-12	0.488469	1.03824e-06	0.483445	1.38862e-06	0.262227	0.0125326	0.515575	1.99111e-07	-0.00746999	0.944292	0.220653	0.0366293	0.2326	0.0273737	0.0886471	0.406052	0.188158	0.0757377	-0.00335565	0.974959	0.133455	0.209848	-0.0809274	0.448296	0.0307144	0.773824	-0.120992	0.255972	0.251437	0.0168239	0.249178	0.0178677	-0.0289868	0.786233	0.271878	0.00953563
ACSL3	turquoise	10.3982	59.2585	salmon	salmon	0.771499	5.70149e-19	0.64487	6.90705e-12	0.725788	5.84385e-16	0.874966	1.84468e-29	0.862906	8.09249e-28	0.519742	1.52485e-07	0.388472	0.000154583	0.592062	7.94251e-10	0.426086	2.82524e-05	0.526816	9.61523e-08	0.598823	4.53853e-10	0.515719	1.97298e-07	0.651458	3.57797e-12	0.509554	2.90939e-07	0.172829	0.103321	0.241929	0.0216017	0.382819	0.000196182	0.39868	9.94225e-05	0.39301	0.000127269	0.768936	8.7677e-19	0.564371	6.90578e-09	0.536928	4.88242e-08
ACSL4	turquoise	8.96459	51.0884	grey60	grey60	0.746447	3.05885e-17	0.849561	3.56676e-26	0.682077	1.34471e-13	0.662754	1.11495e-12	0.704751	9.05843e-15	0.151719	0.15344	0.159123	0.134123	0.355465	0.000585801	0.492724	8.08649e-07	0.485243	1.25206e-06	0.488802	1.01823e-06	0.602302	3.38582e-10	0.467798	3.33648e-06	0.53602	5.19342e-08	0.412052	5.45489e-05	0.587093	1.18853e-09	0.721759	1.00712e-15	0.622696	5.64584e-11	0.554494	1.42486e-08	0.78188	9.40918e-20	0.804813	1.2107e-21	0.638806	1.24784e-11
ACSL5	plum1	7.30907	41.6537	plum1	plum1	0.641706	9.41973e-12	0.515145	2.04629e-07	0.846087	9.00156e-26	0.55868	1.05121e-08	0.670373	4.93428e-13	0.351359	0.000684697	0.349565	0.000732503	0.477947	1.89891e-06	0.427256	2.67101e-05	0.574488	3.20714e-09	0.548317	2.21493e-08	0.623317	5.33535e-11	0.562841	7.73743e-09	0.569641	4.64628e-09	0.372188	0.00030359	0.220018	0.0371875	0.395486	0.000114321	0.385026	0.000178845	0.294776	0.00479711	0.589305	9.94166e-10	0.594282	6.61858e-10	0.453959	6.99356e-06
ACSL6	green	9.85352	56.1543	salmon	salmon	0.701558	1.34482e-14	0.464207	4.0553e-06	0.629632	2.97929e-11	0.749538	1.91973e-17	0.717802	1.70296e-15	0.609064	1.89608e-10	0.577373	2.56492e-09	0.603417	3.07998e-10	0.474947	2.24731e-06	0.657237	1.98273e-12	0.44683	1.01129e-05	0.554696	1.4042e-08	0.612632	1.38862e-10	0.393521	0.000124491	0.343746	0.000909324	0.0357755	0.737807	0.175688	0.0976542	0.124369	0.242842	0.353871	0.000622523	0.5019	4.66283e-07	0.386799	0.000165957	0.486057	1.19449e-06
ACSM1	NA	1.35372	7.71473	NA	skyblue1	-0.150786	0.156014	-0.110089	0.30163	-0.106232	0.318989	-0.0560535	0.599757	-0.108886	0.306977	-0.00337573	0.974809	0.0464647	0.663652	0.0215321	0.840355	-0.0667044	0.532191	-0.0246116	0.817892	-0.0893416	0.402369	-0.139637	0.189304	-0.17052	0.108081	-0.153737	0.147979	0.0647185	0.544497	-0.0507515	0.634753	-0.0666797	0.532343	-0.0811143	0.447246	0.000765068	0.99429	-0.174891	0.0992078	-0.188901	0.0745685	-0.135823	0.201799
ACSM2A	NA	1.26964	7.23558	NA	skyblue2	0.07824	0.463559	0.0734266	0.491592	0.0774925	0.467855	0.060134	0.573423	0.126769	0.233797	0.0340681	0.749899	0.135918	0.201482	0.226862	0.0315361	0.108071	0.310635	0.208771	0.0483013	0.103697	0.330738	0.0683246	0.522256	0.073746	0.489705	0.051629	0.628903	0.144541	0.174077	0.0301444	0.777912	0.0634455	0.552457	0.116077	0.275932	0.0762805	0.474864	0.0519727	0.626617	0.043458	0.684223	-0.0204109	0.848566
ACSM3	NA	2.2949	13.0784	NA	lightpink4	0.233568	0.0267197	0.25383	0.0157759	0.257476	0.0142877	0.0996663	0.349979	0.169012	0.111282	0.0380131	0.722057	0.0240434	0.822026	0.0161731	0.879741	0.253359	0.0159777	0.0691802	0.517047	0.220881	0.0364311	0.2893	0.00568226	0.13592	0.201475	0.269041	0.0103432	0.13329	0.210416	0.124894	0.240841	0.255492	0.0150816	0.337482	0.00114246	0.165896	0.118129	0.262636	0.0123904	0.336575	0.00118038	0.0563375	0.597907
ACSM5	orangered4	7.64977	43.5953	orangered4	orangered4	0.396696	0.000108449	-0.0379478	0.722515	0.436289	1.71891e-05	0.306461	0.00330616	0.468877	3.14508e-06	0.658241	1.78711e-12	0.903019	4.80134e-34	0.675277	2.88257e-13	0.612201	1.44207e-10	0.710298	4.50248e-15	0.564138	7.02668e-09	0.604882	2.71818e-10	0.710699	4.27767e-15	0.46005	5.06946e-06	0.491945	8.46744e-07	-0.167545	0.114466	-0.0513007	0.631089	0.0346496	0.745773	0.204556	0.0531174	0.357393	0.000544032	0.229227	0.0297606	0.245966	0.0194472
ACSS1	blue	10.8732	61.9654	brown	brown	0.388705	0.000153059	0.200035	0.0587151	0.370339	0.000327052	0.282025	0.00708078	0.365435	0.000397586	0.380891	0.00021259	0.55629	1.25123e-08	0.368439	0.000352883	0.442127	1.28415e-05	0.638996	1.2251e-11	0.216207	0.0406849	0.524043	1.15351e-07	0.392834	0.00012824	0.277574	0.00807901	0.422157	3.40663e-05	0.0946191	0.375035	0.114998	0.280455	-0.0491447	0.645525	0.385573	0.000174772	0.235132	0.0256908	0.339622	0.00105734	0.347042	0.000804908
ACSS2	turquoise	9.22628	52.5797	turquoise	turquoise	0.445604	1.07664e-05	0.526363	9.90648e-08	0.53278	6.46452e-08	0.516802	1.84141e-07	0.618378	8.3388e-11	0.0702926	0.510315	0.203337	0.0545817	0.394372	0.000119985	0.555305	1.34375e-08	0.502207	4.57661e-07	0.609523	1.82199e-10	0.484483	1.30814e-06	0.481295	1.57039e-06	0.407987	6.56472e-05	0.358895	0.000513394	0.614863	1.14054e-10	0.668739	5.88844e-13	0.525282	1.06361e-07	0.677966	2.13747e-13	0.896165	8.32937e-33	0.723094	8.41778e-16	0.637198	1.45648e-11
ACSS3	purple	7.88413	44.9309	purple	purple	0.667713	6.57659e-13	0.150292	0.157388	0.643662	7.77856e-12	0.470247	2.91701e-06	0.581947	1.79152e-09	0.689488	5.72084e-14	0.726392	5.38127e-16	0.686777	7.84322e-14	0.500222	5.16296e-07	0.624222	4.91159e-11	0.668913	5.77909e-13	0.723834	7.61828e-16	0.937395	4.40797e-42	0.76463	1.78415e-18	0.223348	0.0343397	-0.0544999	0.609923	-0.0456817	0.668986	0.0803245	0.451696	0.110277	0.3008	0.551977	1.70726e-08	0.52699	9.50533e-08	0.320953	0.00204029
ACTA1	NA	3.1448	17.9219	NA	green	0.370659	0.000322876	0.35757	0.000540324	0.156598	0.140492	0.24298	0.0210221	0.24208	0.0215179	0.0272698	0.798619	0.165271	0.11954	0.0116427	0.913272	0.231972	0.0278057	0.191575	0.0704776	0.102525	0.33626	0.232952	0.0271342	0.117952	0.2682	0.155871	0.142367	0.341266	0.000995884	0.0772394	0.469313	0.252753	0.01624	0.202136	0.056056	0.293727	0.00495641	0.170805	0.107485	0.300368	0.0040218	0.207564	0.0496421
ACTA2	NA	8.6859	49.5001	orange	orange	0.152464	0.151407	0.008313	0.938017	0.356317	0.00056698	0.0462699	0.664978	0.312046	0.00275269	0.222321	0.035198	0.405493	7.3459e-05	0.35585	0.00057723	0.512279	2.45276e-07	0.41383	5.02669e-05	0.716738	1.95836e-15	0.425438	2.91429e-05	0.492498	8.19508e-07	0.527671	9.08775e-08	0.307702	0.0031752	0.24246	0.0213074	0.244237	0.0203463	0.300081	0.00405875	0.288697	0.0057881	0.491785	8.54766e-07	0.38894	0.000151533	0.258072	0.0140566
ACTA2-AS1	NA	2.9628	16.8847	NA	lightsteelblue1	0.106891	0.315975	0.233414	0.0268229	0.014227	0.894123	0.188757	0.074793	0.0517726	0.627948	-0.0870918	0.414369	-0.0329917	0.757553	-0.0286254	0.788835	-0.0251497	0.813981	0.0527152	0.621692	-0.0336512	0.75286	-0.000317056	0.997634	-0.0518578	0.627381	-0.0847276	0.427201	-0.0410119	0.70113	0.0717732	0.501424	0.220008	0.0371961	0.0583684	0.584752	0.188666	0.0749372	0.0985544	0.355407	0.0812452	0.44651	0.122276	0.250922
ACTB	turquoise	16.4047	93.4888	turquoise	turquoise	0.245006	0.0199424	0.41691	4.35821e-05	0.36177	0.000459122	0.440735	1.37728e-05	0.471829	2.67296e-06	-0.0583484	0.584881	-0.0543692	0.610781	0.238381	0.0236608	0.294034	0.00490934	0.206469	0.0508846	0.526029	1.01269e-07	0.164881	0.120428	0.307933	0.00315132	0.280427	0.00742583	0.0109062	0.918739	0.536888	4.89561e-08	0.596764	5.38934e-10	0.551468	1.77053e-08	0.475436	2.18666e-06	0.795248	7.9558e-21	0.484535	1.30422e-06	0.46228	4.49899e-06
ACTC1	magenta	7.63787	43.5275	black	black	0.45179	7.83078e-06	0.402386	8.43995e-05	0.419736	3.81876e-05	0.106933	0.315787	0.316836	0.00234586	-0.0158794	0.881909	0.207876	0.0492932	0.136937	0.19809	0.706798	7.01133e-15	0.46051	4.94638e-06	0.510297	2.77745e-07	0.656516	2.13589e-12	0.493251	7.83816e-07	0.654569	2.60817e-12	0.500361	5.11985e-07	0.484403	1.31419e-06	0.588252	1.08253e-09	0.523224	1.21683e-07	0.437991	1.57968e-05	0.655426	2.38897e-12	0.800686	2.76225e-21	0.462036	4.55835e-06
ACTG1	greenyellow	15.8142	90.1239	greenyellow	greenyellow	-0.0517278	0.628245	0.00768797	0.942669	0.158753	0.135043	0.271483	0.00964448	0.326353	0.00169411	0.0401936	0.706819	0.0552825	0.604793	0.251591	0.0167544	0.289066	0.00572312	0.10238	0.336948	0.477583	1.93828e-06	-0.0197542	0.853384	0.235477	0.0254686	0.0806992	0.449582	-0.0558878	0.600838	0.267385	0.0108421	0.279587	0.00761308	0.339688	0.00105479	0.292339	0.00517464	0.608527	1.9864e-10	0.136356	0.200018	0.272063	0.00948493
ACTG1P17	brown	3.90285	22.242	brown	brown	-0.122994	0.24813	-0.00260866	0.980532	-0.203912	0.053887	0.0574071	0.590962	-0.0189653	0.859178	-0.00201363	0.984972	0.103284	0.332677	-0.00587921	0.956142	0.0407269	0.70311	0.0786831	0.461023	-0.155628	0.142998	-0.187426	0.076905	-0.255972	0.0148863	-0.367331	0.000368808	0.301747	0.00384874	-0.0670862	0.529842	0.00392336	0.970724	-0.14221	0.181201	0.247597	0.0186309	-0.176104	0.0968512	-0.247747	0.0185569	-0.0153362	0.885922
ACTG1P20	NA	4.53315	25.834	skyblue1	skyblue1	0.179807	0.0899222	0.178736	0.0918843	0.132531	0.21305	0.194165	0.0666899	0.188371	0.075401	0.182901	0.0844403	0.355989	0.000574162	0.242668	0.0211931	0.263123	0.0122234	0.281781	0.00713255	0.0747233	0.483954	0.243137	0.0209367	0.0525946	0.622491	-0.0215057	0.840548	0.434128	1.91227e-05	-0.0245658	0.818225	0.123981	0.244326	0.0845423	0.428217	0.28053	0.00740305	0.0258499	0.808899	0.0288616	0.787134	0.0878973	0.410049
ACTG1P4	brown	4.17899	23.8157	brown	brown	-0.235545	0.0254247	-0.0739788	0.488332	-0.146582	0.168013	-0.0516196	0.628965	-0.104926	0.325006	-0.0580199	0.587	0.00194391	0.985492	-0.0670711	0.529935	-0.16317	0.124381	0.000450195	0.99664	-0.306402	0.00331255	-0.1614	0.128573	-0.336689	0.00117553	-0.405139	7.46339e-05	0.195969	0.0641507	-0.063539	0.55187	-0.0735823	0.490672	-0.307579	0.00318796	0.0855123	0.422917	-0.303524	0.0036355	-0.274671	0.0087948	-0.0204021	0.848631
ACTG2	NA	3.42822	19.5371	NA	orange	-0.0372415	0.727475	-0.0218615	0.837946	0.148956	0.161156	-0.0892552	0.402826	0.165139	0.11984	-0.0232896	0.827518	0.132018	0.214842	0.140451	0.186714	0.310234	0.00292232	0.164243	0.121889	0.417024	4.33511e-05	0.194529	0.0661714	0.168455	0.112483	0.230755	0.0286583	0.217625	0.0393525	0.173817	0.101335	0.225024	0.032978	0.273229	0.00917063	0.141257	0.184172	0.275265	0.00864382	0.176027	0.0969983	0.12759	0.230757
ACTL10	NA	2.96891	16.9195	NA	magenta	0.220433	0.0368218	0.0256129	0.810619	0.178836	0.0917	0.129352	0.224328	0.185824	0.0795086	0.178957	0.0914775	0.312793	0.0026853	0.238438	0.0236263	0.388775	0.000152601	0.356922	0.000553959	0.287524	0.00599886	0.283548	0.00676508	0.319941	0.00211192	0.238559	0.0235538	0.264477	0.0117686	-0.0329165	0.758089	0.0165921	0.876651	0.0119306	0.911137	0.2179	0.0390988	0.236604	0.0247533	0.181064	0.0876627	0.143126	0.178376
ACTL6A	yellow	9.02275	51.4198	yellow	yellow	-0.0801962	0.452421	0.114459	0.282727	0.153889	0.147575	0.33557	0.00122373	0.375722	0.00026301	0.0194458	0.855647	-0.0216848	0.839238	0.202074	0.0561339	0.178766	0.0918302	0.0723895	0.497748	0.256339	0.014738	-0.0604643	0.571316	0.0558747	0.600923	-0.0155699	0.884195	-0.0326936	0.759677	0.331083	0.00143545	0.301652	0.00386044	0.291549	0.0053025	0.395369	0.000114902	0.5064	3.53845e-07	0.0724018	0.497674	0.240658	0.0223213
ACTL6B	magenta	8.81996	50.2641	magenta	magenta	0.653136	3.01836e-12	0.327758	0.00161317	0.468383	3.23132e-06	0.250725	0.0171468	0.438112	1.57021e-05	0.301994	0.00381843	0.536224	5.12183e-08	0.297946	0.00434268	0.864922	4.41232e-28	0.726757	5.1189e-16	0.592248	7.82206e-10	0.702069	1.26284e-14	0.688858	6.15778e-14	0.618968	7.90931e-11	0.520904	1.41469e-07	0.0504743	0.636606	0.278186	0.00793481	0.471751	2.68446e-06	0.296362	0.00456467	0.562257	8.07982e-09	0.586878	1.2093e-09	0.279212	0.007698
ACTL8	NA	1.25873	7.17339	NA	violet	0.0737835	0.489484	0.305034	0.00346271	0.202275	0.0558845	0.111371	0.296002	0.173353	0.102263	-0.152213	0.152089	-0.0618547	0.562483	-0.0456922	0.668914	0.0829397	0.437055	0.0330994	0.756786	0.048862	0.647428	0.126046	0.236496	-0.0591513	0.579716	-0.0254915	0.8115	0.0356182	0.738918	0.451666	7.88134e-06	0.428732	2.48749e-05	0.21592	0.0409592	0.336657	0.00117689	0.239053	0.0232585	0.250193	0.0173919	0.254329	0.0155646
ACTN1	turquoise	9.82846	56.0115	salmon	salmon	0.803001	1.74327e-21	0.674499	3.1415e-13	0.759566	4.0376e-18	0.841634	2.85378e-25	0.811741	2.89755e-22	0.476121	2.10436e-06	0.484501	1.30677e-06	0.605919	2.48704e-10	0.528974	8.33597e-08	0.693313	3.64346e-14	0.668874	5.80339e-13	0.594331	6.59196e-10	0.712657	3.32763e-15	0.555656	1.31003e-08	0.365319	0.000399405	0.292297	0.00518128	0.479117	1.77733e-06	0.412872	5.25338e-05	0.549991	1.96711e-08	0.805451	1.06396e-21	0.621234	6.4471e-11	0.638664	1.26503e-11
ACTN2	brown	8.80516	50.1798	brown	brown	0.0227135	0.831721	0.204279	0.0534477	-0.00017976	0.998658	0.172284	0.104429	0.116861	0.272682	0.0155736	0.884168	0.106855	0.316143	0.0391537	0.714072	0.0209937	0.844296	0.18075	0.0882225	-0.237492	0.0242024	-0.00848038	0.936771	-0.23585	0.0252297	-0.317615	0.00228502	0.313227	0.00264683	0.0157915	0.882559	0.109178	0.305673	-0.105871	0.320646	0.277733	0.00804113	-0.150763	0.156076	-0.127767	0.230105	0.0920695	0.388097
ACTN3	NA	1.52497	8.69065	NA	skyblue2	-0.0947023	0.374614	-0.0604551	0.571375	-0.0835211	0.433836	-0.0941393	0.377473	-0.183219	0.0838915	-0.0937827	0.379291	-0.00545099	0.959333	0.000411433	0.996929	0.000767763	0.99427	0.0285728	0.789214	-0.054878	0.607442	-0.115476	0.278445	-0.0519676	0.626651	-0.0318808	0.765478	-0.0678178	0.525354	0.158021	0.136875	0.00569974	0.957479	-0.00516284	0.961481	0.017463	0.870231	-0.0402307	0.70656	-0.0243716	0.819638	-0.0511296	0.63223
ACTN4	turquoise	12.4351	70.8662	turquoise	turquoise	0.502287	4.55432e-07	0.565503	6.34597e-09	0.56765	5.40116e-09	0.502071	4.61449e-07	0.585095	1.39504e-09	0.0914444	0.39134	0.280169	0.00748296	0.349027	0.000747421	0.6629	1.09783e-12	0.567557	5.43915e-09	0.661384	1.28767e-12	0.552108	1.69139e-08	0.543326	3.14308e-08	0.520357	1.46561e-07	0.417876	4.16633e-05	0.62869	3.25246e-11	0.737571	1.12384e-16	0.601679	3.56896e-10	0.72936	3.57734e-16	0.933082	7.52708e-41	0.793305	1.15211e-20	0.653681	2.85559e-12
ACTR10	blue	9.49964	54.1376	turquoise	turquoise	0.634195	1.93949e-11	0.562134	8.15363e-09	0.691177	4.6911e-14	0.531491	7.04814e-08	0.722381	9.2649e-16	0.252786	0.0162257	0.439091	1.49541e-05	0.460834	4.86139e-06	0.694994	2.98141e-14	0.683387	1.15831e-13	0.614824	1.14445e-10	0.687918	6.87086e-14	0.627033	3.79263e-11	0.626384	4.02682e-11	0.487206	1.11749e-06	0.537246	4.77786e-08	0.562994	7.65002e-09	0.539234	4.17023e-08	0.560295	9.33794e-09	0.824392	1.81651e-23	0.775578	2.84144e-19	0.636173	1.6066e-11
ACTR1A	turquoise	12.0287	68.5505	turquoise	turquoise	0.663085	1.0766e-12	0.632816	2.20975e-11	0.628207	3.40192e-11	0.516261	1.90605e-07	0.635171	1.76771e-11	0.116538	0.274018	0.28411	0.00665181	0.32918	0.00153489	0.670607	4.81034e-13	0.600906	3.8099e-10	0.666124	7.79731e-13	0.651163	3.68635e-12	0.637596	1.40189e-11	0.635143	1.7725e-11	0.378402	0.000235632	0.548759	2.14674e-08	0.686805	7.81747e-14	0.637494	1.41572e-11	0.663686	1.0104e-12	0.927179	2.7308e-39	0.872926	3.59193e-29	0.628946	3.17603e-11
ACTR1B	blue	10.5718	60.2478	tan	tan	0.388932	0.000151584	0.54367	3.06878e-08	0.400971	8.98671e-05	0.748605	2.21127e-17	0.573233	3.53236e-09	0.270447	0.0099357	0.173947	0.101075	0.403577	8.00369e-05	0.103284	0.332675	0.376885	0.000250786	0.178881	0.0916172	0.10036	0.346619	0.119715	0.26106	-0.0782111	0.463724	0.22476	0.0331895	0.140906	0.185276	0.358972	0.000511858	0.165845	0.118244	0.529213	8.20466e-08	0.365872	0.000390771	0.0978428	0.358908	0.366317	0.00038395
ACTR2	turquoise	11.5499	65.8216	turquoise	turquoise	0.565612	6.29418e-09	0.584709	1.43865e-09	0.644414	7.22458e-12	0.782891	7.8538e-20	0.816979	9.44755e-23	0.330147	0.00148358	0.246002	0.0194292	0.519113	1.58793e-07	0.442458	1.2629e-05	0.408319	6.46655e-05	0.631354	2.5359e-11	0.384172	0.000185376	0.533156	6.30302e-08	0.426155	2.81593e-05	0.200117	0.0586085	0.377412	0.000245423	0.520644	1.43861e-07	0.513331	2.2954e-07	0.482745	1.44549e-06	0.860434	1.68017e-27	0.531619	6.98832e-08	0.565631	6.28534e-09
ACTR3	turquoise	10.7196	61.0902	yellow	yellow	0.483066	1.41914e-06	0.529019	8.31131e-08	0.644835	6.93092e-12	0.724249	7.20249e-16	0.802847	1.79768e-21	0.290016	0.0055588	0.264202	0.01186	0.541565	3.55138e-08	0.470815	2.82697e-06	0.441155	1.34855e-05	0.630204	2.82432e-11	0.381916	0.000203716	0.496402	6.49777e-07	0.396177	0.000110934	0.253465	0.0159318	0.367429	0.000367365	0.543639	3.07549e-08	0.540746	3.75811e-08	0.521161	1.39128e-07	0.853888	1.08915e-26	0.494928	7.09529e-07	0.539891	3.98623e-08
ACTR3B	green	8.68924	49.5192	green	green	0.71158	3.82145e-15	0.671355	4.43448e-13	0.523027	1.23255e-07	0.694404	3.19919e-14	0.680568	1.59541e-13	0.344131	0.000896542	0.395445	0.000114525	0.435143	1.81906e-05	0.689506	5.70848e-14	0.653405	2.93696e-12	0.543518	3.1014e-08	0.540373	3.85614e-08	0.519517	1.54712e-07	0.430855	2.24419e-05	0.467482	3.39457e-06	0.26266	0.0123824	0.547213	2.39446e-08	0.559017	1.02563e-08	0.568381	5.11126e-09	0.708867	5.40015e-15	0.525252	1.06571e-07	0.446277	1.0403e-05
ACTR3C	NA	2.84011	16.1855	NA	bisque4	0.418959	3.96039e-05	0.342653	0.000946604	0.309739	0.00297028	0.279092	0.0077253	0.30608	0.00334735	0.248611	0.018138	0.260197	0.0132581	0.251967	0.0165865	0.285956	0.00629144	0.282041	0.00707728	0.195353	0.065009	0.444473	1.1404e-05	0.326919	0.00166108	0.326916	0.00166123	0.320321	0.00208476	0.148817	0.161552	0.20302	0.0549682	0.14768	0.164815	0.330309	0.00147514	0.275084	0.00868977	0.359983	0.000492201	0.240433	0.0224507
ACTR5	blue	7.24829	41.3073	blue	blue	0.268409	0.0105312	0.383402	0.000191456	0.250576	0.017215	0.305273	0.00343602	0.436504	1.70072e-05	0.0576583	0.589336	0.213504	0.0433287	0.268664	0.0104552	0.460255	5.01422e-06	0.37305	0.000293199	0.207765	0.0494167	0.38596	0.00017194	0.186279	0.0787621	0.146243	0.169008	0.495258	6.9572e-07	0.375548	0.000264882	0.50903	3.00591e-07	0.346348	0.000825934	0.523163	1.22168e-07	0.47962	1.72737e-06	0.425362	2.92488e-05	0.509158	2.98207e-07
ACTR6	turquoise	8.4855	48.3581	turquoise	turquoise	0.518699	1.63071e-07	0.372999	0.000293798	0.607436	2.18284e-10	0.49893	5.58226e-07	0.726789	5.09684e-16	0.36977	0.000334596	0.394026	0.000121798	0.507211	3.36546e-07	0.573423	3.48108e-09	0.515368	2.01748e-07	0.561022	8.85163e-09	0.595754	5.86068e-10	0.610017	1.74532e-10	0.54329	3.15111e-08	0.31839	0.00222595	0.364447	0.000413385	0.390258	0.000143243	0.328301	0.00158284	0.452864	7.40519e-06	0.749164	2.03198e-17	0.624726	4.69032e-11	0.547489	2.3482e-08
ACTR8	yellow	9.47201	53.9801	yellow	yellow	0.166656	0.11643	0.306678	0.00328294	0.346883	0.000809686	0.563939	7.13125e-09	0.600856	3.82573e-10	0.192222	0.0695153	0.241643	0.021762	0.388698	0.000153103	0.455404	6.48307e-06	0.332802	0.00135071	0.486889	1.13821e-06	0.129435	0.224028	0.250323	0.0173315	0.0753815	0.4801	0.229491	0.0295676	0.316777	0.00235049	0.439961	1.43175e-05	0.458978	5.36706e-06	0.490797	9.05939e-07	0.678876	1.93026e-13	0.199559	0.059331	0.393083	0.000126868
ACTRT3	NA	3.28735	18.7343	NA	green	0.515316	2.02418e-07	0.335692	0.00121839	0.456433	6.14115e-06	0.363206	0.000434044	0.349871	0.000724143	0.389912	0.000145381	0.336673	0.00117622	0.318922	0.00218624	0.256709	0.0145905	0.407189	6.80562e-05	0.296894	0.00448897	0.368754	0.00034848	0.418774	3.99489e-05	0.380161	0.000219118	0.187031	0.0775408	-0.0802526	0.452102	0.0713984	0.503667	0.200955	0.0575383	0.1769	0.0953269	0.243246	0.0208778	0.243414	0.0207866	0.174848	0.0992928
ACVR1	turquoise	8.73806	49.7974	salmon	salmon	0.653255	2.982e-12	0.59315	7.26479e-10	0.710899	4.16997e-15	0.787589	3.34844e-20	0.760041	3.74303e-18	0.462946	4.34082e-06	0.387509	0.000161041	0.588033	1.10185e-09	0.422977	3.27679e-05	0.541439	3.58248e-08	0.635274	1.75044e-11	0.455128	6.57778e-06	0.583434	1.59244e-09	0.452113	7.70033e-06	0.237004	0.0245038	0.242459	0.0213077	0.420022	3.76769e-05	0.463585	4.19387e-06	0.482371	1.47674e-06	0.734419	1.76178e-16	0.473335	2.45865e-06	0.481505	1.55167e-06
ACVR1B	green	10.2299	58.2992	green	green	0.86712	2.25207e-28	0.72565	5.95435e-16	0.697401	2.23207e-14	0.674953	2.98777e-13	0.721236	1.08004e-15	0.326786	0.00166876	0.396803	0.000107942	0.419644	3.83521e-05	0.659629	1.54701e-12	0.628683	3.25486e-11	0.644298	7.30742e-12	0.742463	5.5221e-17	0.726446	5.34156e-16	0.659317	1.59813e-12	0.380929	0.000212253	0.346783	0.000812721	0.571353	4.07891e-09	0.583859	1.5395e-09	0.519657	1.53324e-07	0.83075	4.14796e-24	0.798396	4.33006e-21	0.579831	2.1165e-09
ACVR1C	green	5.92362	33.7581	green	green	0.838807	5.82871e-25	0.477342	1.96478e-06	0.658849	1.67789e-12	0.673932	3.34396e-13	0.617868	8.72919e-11	0.701565	1.34364e-14	0.614641	1.16317e-10	0.638768	1.25244e-11	0.398349	0.000100877	0.606423	2.38164e-10	0.468393	3.22962e-06	0.63472	1.84526e-11	0.764215	1.90919e-18	0.578222	2.40066e-09	0.286142	0.00625598	-0.0702045	0.510847	0.0778831	0.465607	0.112075	0.292941	0.158541	0.135572	0.451402	7.99032e-06	0.462932	4.344e-06	0.398227	0.000101419
ACVR2A	turquoise	7.36949	41.998	honeydew1	honeydew1	0.672175	4.05468e-13	0.570144	4.47233e-09	0.675229	2.8979e-13	0.675613	2.77732e-13	0.823018	2.48021e-23	0.432123	2.1096e-05	0.485563	1.22906e-06	0.625863	4.22491e-11	0.631396	2.526e-11	0.678349	2.04764e-13	0.616565	9.80524e-11	0.568071	5.23214e-09	0.579081	2.24469e-09	0.480779	1.61728e-06	0.454425	6.82477e-06	0.184767	0.0812644	0.471599	2.70724e-06	0.528186	8.78333e-08	0.475452	2.18472e-06	0.704971	8.81328e-15	0.520027	1.49712e-07	0.479308	1.75822e-06
ACVR2B	pink	10.4088	59.3189	pink	pink	-0.19425	0.0665685	-0.0424279	0.691324	0.0618697	0.562388	0.273714	0.00904272	0.319741	0.00212628	0.100261	0.347097	0.235347	0.0255521	0.271789	0.00956013	0.318477	0.00221941	0.171489	0.106064	0.203143	0.0548176	-0.0668864	0.531071	-0.0221612	0.835755	-0.232906	0.0271654	0.221112	0.0362304	0.169307	0.11065	0.231965	0.0278102	0.157277	0.138758	0.384032	0.00018647	0.333303	0.00132687	-0.119249	0.262935	0.223418	0.0342818
ACVR2B-AS1	NA	5.4332	30.9633	NA	maroon	0.0950365	0.372923	0.33905	0.0010795	0.0343058	0.748211	0.262713	0.0123638	0.194046	0.0668602	-0.150155	0.15777	-0.109488	0.304296	0.014365	0.893102	0.181517	0.0868587	0.0411388	0.700249	0.0394243	0.712182	0.0388854	0.715948	-0.0737278	0.489813	-0.0879287	0.409881	0.172996	0.102982	0.28557	0.00636523	0.388882	0.000151908	0.283399	0.0067955	0.324883	0.00178268	0.28326	0.00682371	0.144989	0.172733	0.229063	0.0298807
ACVRL1	black	8.07968	46.0453	plum1	plum1	0.672371	3.9689e-13	0.450299	8.46036e-06	0.728232	4.18058e-16	0.527776	9.02481e-08	0.575142	3.04931e-09	0.39512	0.000116155	0.555212	1.35282e-08	0.451007	8.15584e-06	0.54389	3.02208e-08	0.648275	4.92641e-12	0.625838	4.23456e-11	0.716334	2.06491e-15	0.689647	5.61488e-14	0.610523	1.67e-10	0.500342	5.12565e-07	0.180999	0.0877788	0.353206	0.000638447	0.288053	0.00590297	0.445207	1.09865e-05	0.635094	1.78066e-11	0.665369	8.45083e-13	0.53686	4.90521e-08
ACY1	NA	2.89238	16.4834	NA	ivory	-0.0801054	0.452935	-0.112422	0.291438	-0.0545543	0.609565	0.0199772	0.851747	-0.0217942	0.838438	-0.0377985	0.723562	0.0043411	0.967609	-0.0744287	0.485683	0.0909075	0.394139	-0.0830445	0.436473	-0.0595712	0.577023	-0.18136	0.0871364	-0.0701289	0.511303	-0.122187	0.251271	-0.0930375	0.383106	-0.0619615	0.561807	-0.0388562	0.716151	0.087515	0.412096	-0.0109397	0.91849	-0.00544269	0.959395	-0.167048	0.115561	-0.0818328	0.443219
ACY3	black	7.76468	44.2502	black	black	0.622823	5.58072e-11	0.683177	1.18636e-13	0.501212	4.86224e-07	0.453932	7.00327e-06	0.441683	1.31315e-05	-0.0157124	0.883143	0.0147778	0.890049	0.0685297	0.521005	0.287287	0.00604223	0.284986	0.00647847	0.3586	0.000519282	0.458355	5.54781e-06	0.35348	0.00063185	0.492426	8.22996e-07	0.220333	0.0369099	0.466694	3.54348e-06	0.566686	5.80737e-09	0.494165	7.42466e-07	0.451018	8.15109e-06	0.612351	1.42319e-10	0.724882	6.61003e-16	0.38778	0.000159195
ACYP1	NA	6.72383	38.3185	brown	brown	-0.155761	0.142652	-0.0765768	0.473145	0.0176255	0.869034	0.0512382	0.631506	0.0520146	0.626339	0.0605566	0.570727	0.120418	0.25825	0.00913528	0.931899	-0.0349933	0.743339	0.161651	0.127971	-0.143465	0.177338	-0.145062	0.172515	-0.172474	0.104041	-0.182326	0.0854393	-0.00119535	0.991079	0.0236185	0.825121	-0.00863811	0.935598	-0.105677	0.321537	0.181088	0.08762	-0.0885085	0.406789	-0.209715	0.0472738	0.0158482	0.88214
ACYP2	turquoise	9.12134	51.9817	lightcyan1	lightcyan1	0.631332	2.54123e-11	0.547073	2.41805e-08	0.660186	1.45977e-12	0.674576	3.11482e-13	0.705297	8.46215e-15	0.337216	0.00115347	0.333055	0.00133863	0.519199	1.57916e-07	0.452704	7.46735e-06	0.573265	3.52365e-09	0.561236	8.71284e-09	0.460013	5.07938e-06	0.573267	3.52309e-09	0.446074	1.05115e-05	0.195984	0.0641294	0.267442	0.0108246	0.45965	5.17864e-06	0.473398	2.45016e-06	0.484973	1.27166e-06	0.75452	8.93093e-18	0.515918	1.94807e-07	0.508857	3.03846e-07
ADA	NA	5.46402	31.1389	magenta	magenta	0.534304	5.83378e-08	0.512157	2.47167e-07	0.335753	0.00121572	0.37961	0.000224173	0.389668	0.000146902	0.0993014	0.351754	0.226397	0.0318962	0.176928	0.0952735	0.583709	1.55794e-09	0.533412	6.19551e-08	0.388016	0.000157611	0.411331	5.63799e-05	0.34563	0.000848233	0.347173	0.000800999	0.261323	0.0128513	0.267257	0.0108814	0.491424	8.73118e-07	0.534606	5.71568e-08	0.385334	0.000176541	0.524444	1.12361e-07	0.482815	1.43969e-06	0.270808	0.00983336
ADAD2	darkgreen	5.81624	33.1462	darkgreen	darkgreen	0.201286	0.05712	0.696466	2.49858e-14	0.164629	0.121002	0.280613	0.00738492	0.180576	0.0885343	-0.322013	0.00196768	-0.253293	0.0160061	-0.137676	0.195659	0.170594	0.107927	0.08148	0.445194	0.0143934	0.892892	-0.0223735	0.834204	-0.191688	0.0703083	-0.0753234	0.48044	0.217103	0.0398395	0.538184	4.48127e-08	0.731112	2.80447e-16	0.676385	2.54944e-13	0.463963	4.10909e-06	0.320556	0.00206811	0.233258	0.0269277	0.242727	0.0211602
ADAL	brown	7.4306	42.3463	brown	brown	-0.0512393	0.631499	0.114724	0.281609	0.120756	0.256908	0.321617	0.00199454	0.276808	0.00826272	0.0626404	0.55752	0.0614975	0.564746	0.199205	0.0597932	-0.00257649	0.980772	0.214681	0.0421606	-0.0280649	0.792877	-0.134391	0.206639	-0.147021	0.166729	-0.291738	0.00527173	0.161097	0.129302	0.0395735	0.711141	0.114369	0.28311	-0.0577679	0.588628	0.329569	0.00151407	0.0831301	0.435999	-0.174896	0.0991992	0.15405	0.147145
ADAM10	turquoise	9.99981	56.988	yellow	yellow	0.436042	1.74002e-05	0.472087	2.63503e-06	0.582064	1.77515e-09	0.762657	2.45846e-18	0.795894	7.02819e-21	0.399281	9.68253e-05	0.275983	0.00846469	0.574236	3.27014e-09	0.407618	6.67494e-05	0.415587	4.6346e-05	0.509562	2.9079e-07	0.319051	0.00217668	0.395885	0.000112352	0.25613	0.0148223	0.298021	0.00433238	0.255634	0.0150236	0.439665	1.4531e-05	0.379704	0.000223308	0.458639	5.4646e-06	0.712305	3.48203e-15	0.363886	0.000422606	0.496802	6.34373e-07
ADAM11	green	7.96478	45.3905	green	green	0.829394	5.71169e-24	0.787169	3.61657e-20	0.572777	3.65819e-09	0.706168	7.58792e-15	0.563267	7.49694e-09	0.307598	0.00318596	0.212621	0.0442229	0.28131	0.00723342	0.256123	0.0148252	0.488189	1.05535e-06	0.213955	0.042878	0.458023	5.64604e-06	0.376161	0.000258338	0.339924	0.00104579	0.278086	0.00795814	0.13881	0.191966	0.354813	0.000600567	0.311064	0.00284351	0.318571	0.00221238	0.377279	0.000246766	0.469813	2.98748e-06	0.384298	0.000184398
ADAM12	NA	4.89985	27.9238	yellow4	yellow4	0.06127	0.566189	0.00571004	0.957403	0.236952	0.0245364	0.186388	0.0785832	0.310087	0.0029365	0.2191	0.0380057	0.40083	9.04271e-05	0.355251	0.00059061	0.278317	0.0079042	0.289841	0.00558873	0.181951	0.0860952	0.245141	0.0198719	0.198445	0.0607943	0.0890239	0.404051	0.291063	0.00538261	0.0569329	0.594037	0.0693932	0.515754	-0.00919345	0.931467	0.266141	0.0112305	0.186047	0.0791423	0.0603392	0.572113	0.302194	0.00379411
ADAM15	blue	10.532	60.0209	blue	blue	0.29533	0.00471471	0.339668	0.00105557	0.514126	2.18283e-07	0.511398	2.59234e-07	0.539451	4.10838e-08	0.213718	0.0431148	0.329195	0.00153408	0.466305	3.61928e-06	0.549626	2.01882e-08	0.545574	2.68667e-08	0.615555	1.07269e-10	0.32522	0.00176198	0.417327	4.27446e-05	0.250208	0.0173848	0.360263	0.000486883	0.318448	0.00222164	0.504667	3.93715e-07	0.482575	1.4596e-06	0.524985	1.08455e-07	0.711006	4.11318e-15	0.361336	0.000466965	0.484062	1.34025e-06
ADAM17	yellow	9.12524	52.0039	yellow	yellow	0.0658377	0.537545	0.180355	0.0889313	0.339698	0.00105442	0.518764	1.62396e-07	0.56041	9.25948e-09	0.229307	0.0297017	0.133236	0.210602	0.354011	0.000619219	0.273236	0.00916875	0.176593	0.0959121	0.446171	1.04592e-05	0.0139711	0.896017	0.18413	0.0823386	0.0576031	0.589693	0.0950444	0.372883	0.229449	0.0295981	0.318891	0.00218853	0.359506	0.000501399	0.3045	0.00352292	0.57599	2.85566e-09	0.101717	0.340105	0.292237	0.00519101
ADAM19	NA	5.7571	32.8091	grey60	grey60	0.451866	7.80009e-06	0.687604	7.12616e-14	0.396766	0.000108116	0.42722	2.67562e-05	0.375273	0.000267874	-0.0144129	0.892748	0.0408224	0.702446	0.0922128	0.387356	0.258778	0.0137867	0.298614	0.00425203	0.114577	0.282231	0.28486	0.00650316	0.0743842	0.485945	0.163399	0.123845	0.33504	0.00124718	0.433698	1.95308e-05	0.585377	1.36393e-09	0.40754	6.69862e-05	0.576636	2.71607e-09	0.379857	0.000221897	0.428457	2.52072e-05	0.379225	0.00022777
ADAM1A	brown	5.87262	33.4675	brown	brown	0.139865	0.188576	0.216015	0.0408683	0.100228	0.347258	0.11101	0.29758	0.16558	0.118841	0.0681975	0.523032	0.249198	0.0178581	0.124871	0.240929	0.379334	0.00022675	0.317556	0.0022896	-0.000289074	0.997842	0.199261	0.0597193	-0.00443021	0.966944	-0.0500736	0.639288	0.519441	1.55469e-07	0.124588	0.242007	0.220659	0.0366239	0.125345	0.239133	0.335143	0.00124258	0.068169	0.523206	0.120959	0.256102	0.13651	0.199508
ADAM20	NA	1.94142	11.064	NA	darkorange2	-0.068305	0.522375	0.163217	0.124271	0.0117578	0.912418	0.215966	0.0409156	0.139466	0.189853	-0.0392749	0.713225	-0.0175553	0.869551	0.0544063	0.610538	-0.124219	0.243413	-0.0951016	0.372594	-0.120136	0.259376	-0.0974588	0.360807	-0.181717	0.0865059	-0.24211	0.0215008	0.00220385	0.983552	0.0599215	0.574782	0.172692	0.103599	0.0863178	0.418546	0.256497	0.0146751	0.0360605	0.735794	-0.125835	0.237287	0.163729	0.123078
ADAM20P1	NA	3.66197	20.8692	NA	yellow4	0.0995418	0.350584	0.195884	0.0642694	0.203047	0.0549345	0.16864	0.112083	0.206644	0.0506845	0.187186	0.0772906	0.169891	0.109408	0.109438	0.304517	0.333804	0.00130342	0.251591	0.0167546	0.239716	0.0228674	0.167786	0.113939	0.0598573	0.575192	0.0090004	0.932903	0.311005	0.00284906	0.100405	0.346403	0.233352	0.0268647	0.236713	0.024685	0.256887	0.0145195	0.189796	0.0731775	0.086509	0.417512	0.10092	0.34392
ADAM21	NA	2.12553	12.1132	NA	green	0.335367	0.00123267	0.306653	0.00328555	0.321574	0.00199751	0.278239	0.00792223	0.282066	0.0070721	0.115382	0.278837	0.0251685	0.813845	0.165362	0.119334	0.0991563	0.352462	0.0939004	0.37869	0.165316	0.119438	0.252542	0.0163324	0.142733	0.179582	0.210179	0.0467754	0.0358905	0.736995	-0.181118	0.0875668	0.156456	0.140856	0.263152	0.0122134	0.0282657	0.791428	0.136687	0.198917	0.113985	0.284741	0.00125811	0.99061
ADAM22	blue	11.2942	64.3648	blue	blue	0.572564	3.71816e-09	0.605678	2.53903e-10	0.655879	2.28052e-12	0.589752	9.58778e-10	0.737657	1.11004e-16	0.23639	0.0248882	0.362128	0.000452757	0.427252	2.67143e-05	0.687417	7.28266e-14	0.610599	1.65904e-10	0.563038	7.62526e-09	0.636517	1.5546e-11	0.515424	2.01028e-07	0.489423	9.81957e-07	0.510437	2.75325e-07	0.550351	1.9173e-08	0.650862	3.79996e-12	0.538164	4.48743e-08	0.606947	2.27665e-10	0.824134	1.92607e-23	0.738405	9.96727e-17	0.656998	2.03234e-12
ADAM23	green	8.95151	51.0138	green	green	0.914119	2.91516e-36	0.756077	7.00485e-18	0.694329	3.22802e-14	0.722149	9.55749e-16	0.735182	1.581e-16	0.420267	3.72461e-05	0.453836	7.03863e-06	0.435135	1.81976e-05	0.566443	5.91435e-09	0.673038	3.68915e-13	0.478759	1.81371e-06	0.68237	1.3007e-13	0.634842	1.82391e-11	0.551175	1.808e-08	0.433434	1.97848e-05	0.221374	0.0360045	0.449027	9.03434e-06	0.433255	1.99593e-05	0.433463	1.97574e-05	0.633731	2.02671e-11	0.672023	4.12273e-13	0.533685	6.08244e-08
ADAM28	brown	8.25316	47.034	maroon	maroon	-0.0189656	0.859175	0.137754	0.195402	0.20762	0.0495789	0.436829	1.67352e-05	0.383487	0.000190776	0.191952	0.0699151	0.116084	0.275906	0.317734	0.00227589	0.0246365	0.817711	0.131769	0.215716	0.124836	0.241061	-0.0696842	0.513991	-0.0961441	0.367352	-0.190833	0.0715937	0.338598	0.0010973	0.0113775	0.91524	0.136845	0.198396	0.0222194	0.83533	0.267995	0.0106559	0.128899	0.225967	-0.150069	0.158012	0.134205	0.207275
ADAM29	NA	3.49733	19.9309	NA	magenta	0.154991	0.14466	0.101088	0.343113	0.140213	0.187469	0.00976031	0.927252	0.221146	0.0362011	-0.00914739	0.931809	0.175235	0.0985351	0.179844	0.0898553	0.517194	1.79584e-07	0.305991	0.00335695	0.374183	0.00028003	0.307546	0.00319137	0.246623	0.0191148	0.317125	0.00232313	0.333507	0.00131729	0.242732	0.021158	0.307285	0.00321871	0.354387	0.000610401	0.3147	0.00252002	0.386137	0.000170663	0.313575	0.00261636	0.218531	0.0385205
ADAM32	brown	4.11654	23.4598	brown	brown	-0.200476	0.0581485	0.0208486	0.845359	-0.0804348	0.451073	0.0191882	0.857539	0.0258185	0.809127	-0.0429404	0.687787	0.042699	0.689452	-0.00892675	0.93345	-0.0481535	0.652206	0.0462938	0.664815	-0.212698	0.0441443	-0.116841	0.272765	-0.312508	0.00271079	-0.329301	0.00152838	0.221141	0.0362053	0.128968	0.225718	0.101746	0.339966	-0.0613535	0.565659	0.239965	0.022722	-0.145606	0.170892	-0.196243	0.0637724	0.0466899	0.662121
ADAM33	brown	5.26862	30.0254	brown	brown	0.0358206	0.737488	0.0338725	0.751288	0.145964	0.169833	0.111861	0.293868	0.133426	0.209948	0.215338	0.0415202	0.328253	0.00158554	0.234941	0.0258149	0.159941	0.13211	0.332095	0.00138499	-0.00459319	0.965729	0.152337	0.15175	0.00392762	0.970692	-0.150515	0.156765	0.455792	6.35213e-06	-0.068202	0.523005	-0.00430776	0.967857	-0.113638	0.286218	0.126355	0.23534	-0.0979684	0.358289	-0.0986341	0.355016	0.104539	0.326803
ADAM8	brown	4.65672	26.5382	brown	brown	-0.278605	0.00783732	-0.0682904	0.522465	-0.20301	0.0549796	-0.14155	0.183254	-0.140597	0.18625	-0.122453	0.250234	0.00669571	0.950058	-0.0891372	0.403451	-0.0338648	0.751343	0.0743216	0.486314	-0.329853	0.00149902	-0.145822	0.170253	-0.391838	0.00013386	-0.39995	9.40157e-05	0.305491	0.0034118	-0.0147479	0.89027	0.0242164	0.820767	-0.171558	0.105921	0.135399	0.203224	-0.322954	0.00190518	-0.270532	0.00991159	-0.0854723	0.423135
ADAM9	blue	10.8639	61.9123	darkgrey	darkgrey	0.354133	0.00061635	0.63288	2.19655e-11	0.499482	5.39943e-07	0.440077	1.42343e-05	0.517356	1.77736e-07	-0.125848	0.237238	-0.0678628	0.525078	0.176363	0.096353	0.363098	0.000435881	0.298798	0.00422737	0.39317	0.000126394	0.39484	0.000117575	0.235794	0.0252656	0.383649	0.000189487	0.281837	0.00712048	0.787633	3.32134e-20	0.792907	1.24246e-20	0.570041	4.50729e-09	0.640573	1.05169e-11	0.788482	2.84057e-20	0.765269	1.60736e-18	0.626377	4.02949e-11
ADAMDEC1	NA	1.85615	10.578	NA	cyan	-0.16943	0.110389	-0.220876	0.0364352	0.0393886	0.712432	-0.0322126	0.763108	-0.00265457	0.980189	0.117718	0.269158	0.0560169	0.599996	0.111844	0.293945	-0.0186945	0.861168	-0.0500407	0.639509	0.186252	0.0788066	-0.120759	0.256896	0.0484233	0.650385	0.00168028	0.98746	-0.000234995	0.998246	-0.03127	0.769845	-0.0637772	0.550377	-0.0330809	0.756918	-0.0713492	0.503962	0.0408711	0.702108	-0.121728	0.253069	-0.0721017	0.499463
ADAMTS1	saddlebrown	7.49566	42.717	saddlebrown	saddlebrown	0.221727	0.0357025	0.0921034	0.387922	0.450631	8.31617e-06	0.52897	8.33811e-08	0.479041	1.78498e-06	0.450775	8.25416e-06	0.41187	5.50049e-05	0.470899	2.81402e-06	0.142834	0.179272	0.326876	0.00166352	0.510901	2.67437e-07	0.211993	0.0448675	0.374245	0.000279319	0.226414	0.0318824	0.235	0.0257767	-0.0599438	0.574639	0.0462076	0.665402	-0.0558701	0.600954	0.21187	0.0449956	0.338559	0.00109886	0.108431	0.309014	0.295168	0.00473866
ADAMTS10	brown	7.71775	43.9827	brown	brown	-0.0342488	0.748616	0.0380242	0.721979	-0.0466951	0.662086	-0.00129713	0.990319	0.0382343	0.720506	0.0371732	0.727955	0.275683	0.00853921	0.0453606	0.671178	0.247544	0.0186566	0.297687	0.00437827	-0.157487	0.138225	0.0993871	0.351337	-0.128875	0.226055	-0.218111	0.0389047	0.489684	9.67033e-07	0.0216102	0.839784	0.0694657	0.515315	-0.0811269	0.447175	0.255433	0.015106	-0.139084	0.191081	-0.093943	0.378473	0.0749849	0.48242
ADAMTS12	red	5.56469	31.7126	red	red	-0.44719	9.92858e-06	-0.184242	0.0821487	-0.213817	0.0430158	0.0654522	0.539934	0.00418682	0.968759	-0.0901715	0.397995	-0.0222683	0.834973	-0.0141493	0.894697	-0.0689857	0.518229	-0.13414	0.207496	-0.116461	0.274338	-0.40951	6.12617e-05	-0.369399	0.00033961	-0.550105	1.95123e-08	0.0055787	0.958381	-0.0279748	0.793527	0.0321455	0.763587	-0.0294382	0.782985	0.124036	0.244113	-0.0740567	0.487873	-0.477366	1.96214e-06	-0.0599908	0.574338
ADAMTS13	brown	7.72158	44.0046	brown	brown	-0.225336	0.0327289	-0.0825646	0.439138	-0.180594	0.0885021	-0.0782998	0.463216	-0.10305	0.333779	-0.0344923	0.746889	0.0917943	0.389523	-0.0492725	0.644665	-0.0591474	0.579741	0.0743437	0.486183	-0.338825	0.00108833	-0.109797	0.302924	-0.333474	0.00131882	-0.409785	6.0502e-05	0.257061	0.0144508	-0.0654143	0.54017	-0.0678458	0.525182	-0.274281	0.00889521	0.155854	0.14241	-0.334579	0.00126787	-0.285821	0.00631704	-0.0476704	0.655472
ADAMTS14	brown	3.80623	21.6913	brown	brown	-0.24276	0.0211426	-0.2016	0.0567248	-0.148793	0.161618	-0.0197183	0.853647	-0.070092	0.511526	0.102007	0.338719	0.175029	0.0989378	0.0810401	0.447663	-0.0690683	0.517727	0.0937154	0.379634	-0.266057	0.011257	-0.122338	0.250681	-0.255508	0.0150753	-0.442788	1.24201e-05	0.168504	0.112378	-0.241069	0.0220863	-0.184044	0.0824842	-0.341677	0.00098105	0.0486692	0.648726	-0.325467	0.00174697	-0.39172	0.000134542	-0.0787074	0.460884
ADAMTS15	darkgrey	7.72267	44.0107	darkgrey	darkgrey	0.403862	7.90233e-05	0.63957	1.15906e-11	0.424585	3.03552e-05	0.242592	0.0212344	0.374495	0.000276496	-0.221429	0.0359573	-0.0540176	0.613094	0.141778	0.182543	0.40975	6.0597e-05	0.35584	0.00057745	0.359715	0.000497352	0.460676	4.90264e-06	0.203087	0.0548863	0.380288	0.000217972	0.449534	8.80111e-06	0.538371	4.42433e-08	0.802998	1.74423e-21	0.613731	1.26052e-10	0.535491	5.38341e-08	0.595598	5.93687e-10	0.714096	2.76324e-15	0.548322	2.2142e-08
ADAMTS16	green	3.98448	22.7072	green	green	0.767199	1.1698e-18	0.479506	1.7386e-06	0.503817	4.14768e-07	0.570437	4.37366e-09	0.446154	1.04687e-05	0.506405	3.53742e-07	0.427284	2.66735e-05	0.409893	6.02045e-05	0.299836	0.00409044	0.448784	9.14813e-06	0.348479	0.000762908	0.475382	2.19338e-06	0.56676	5.77502e-09	0.51027	2.78212e-07	0.221195	0.0361588	0.00791879	0.940951	0.0967356	0.364398	0.187426	0.0769046	0.104252	0.328143	0.307605	0.00318531	0.373385	0.000289241	0.164272	0.121823
ADAMTS17	blue	5.58337	31.8191	darkturquoise	darkturquoise	0.28936	0.00567183	0.323737	0.0018546	0.182978	0.0843081	0.181494	0.0868999	0.217169	0.0397777	0.11345	0.287021	0.349535	0.000733315	0.208484	0.0486175	0.479452	1.74387e-06	0.439722	1.44898e-05	0.160578	0.130555	0.342362	0.000956749	0.135966	0.20132	0.0875062	0.412144	0.653969	2.77292e-12	0.155774	0.142618	0.33318	0.00133267	0.240662	0.0223188	0.396405	0.000109835	0.184934	0.0809857	0.252289	0.0164442	0.261059	0.0129454
ADAMTS18	NA	4.21868	24.0419	coral2	coral2	-0.288231	0.00587104	-0.135145	0.20408	-0.0947807	0.374217	0.0674445	0.527641	-0.00719402	0.946347	0.104484	0.327062	0.0299066	0.779619	0.182262	0.0855509	-0.253085	0.0160957	-0.0914431	0.391347	-0.19441	0.0663406	-0.188727	0.0748406	-0.244222	0.0203544	-0.353648	0.000627824	0.0368362	0.730327	-0.0144885	0.892188	-0.0943006	0.376652	-0.304151	0.00356287	0.05692	0.59412	-0.199778	0.0590461	-0.320532	0.00206985	-0.0218551	0.837993
ADAMTS19	magenta	5.60743	31.9562	magenta	magenta	0.224155	0.033678	0.0667973	0.531619	0.207516	0.0496966	0.0514334	0.630205	0.226889	0.0315157	0.23526	0.0256085	0.480893	1.60677e-06	0.203563	0.0543075	0.675224	2.89961e-13	0.522738	1.25595e-07	0.231341	0.0282447	0.4788	1.80948e-06	0.303882	0.00359385	0.27998	0.00752488	0.622706	5.64083e-11	0.0927769	0.384446	0.169	0.111309	0.193505	0.0676396	0.24047	0.0224293	0.224914	0.0330655	0.26533	0.0114901	0.1736	0.101769
ADAMTS19-AS1	NA	3.04161	17.3338	magenta	magenta	0.268769	0.0104238	0.177096	0.0949538	0.183321	0.0837169	0.0896706	0.400631	0.175774	0.0974879	0.0203238	0.849205	0.288345	0.00585053	0.0871576	0.414016	0.609975	1.75171e-10	0.430905	2.23865e-05	0.279872	0.00754915	0.360452	0.000483309	0.299355	0.00415335	0.302779	0.00372353	0.387232	0.000162939	0.120111	0.259476	0.255203	0.0152006	0.365943	0.000389672	0.239014	0.0232819	0.352284	0.000661176	0.29875	0.00423378	0.183402	0.0835775
ADAMTS2	green	4.98325	28.3991	green	green	0.779739	1.37516e-19	0.699526	1.72467e-14	0.498485	5.73406e-07	0.577112	2.61756e-09	0.502089	4.60958e-07	0.224318	0.0335457	0.128145	0.228718	0.183305	0.0837453	0.226443	0.0318601	0.358265	0.000526048	0.218222	0.0388031	0.436776	1.67791e-05	0.401011	8.97071e-05	0.41448	4.87823e-05	0.139875	0.188544	0.134506	0.206249	0.316678	0.00235831	0.320187	0.00209432	0.273225	0.00917175	0.412796	5.27167e-05	0.533344	6.2239e-08	0.385174	0.000177733
ADAMTS20	blue	4.83511	27.5548	brown	brown	-0.0584951	0.583935	0.0679082	0.524801	-0.0710548	0.505728	-0.0284246	0.790282	0.0788426	0.460112	-0.0604318	0.571523	0.183651	0.0831514	0.0153383	0.885906	0.318272	0.0022349	0.251622	0.0167407	-0.0670559	0.530028	0.0711644	0.50507	-0.163388	0.12387	-0.185359	0.0802779	0.56349	7.37345e-09	0.0925818	0.385451	0.170601	0.107911	0.0549153	0.607197	0.280136	0.00749029	-0.0723375	0.498057	-0.0697619	0.513521	0.030018	0.778819
ADAMTS3	NA	4.71449	26.8675	NA	lightgreen	-0.0979799	0.358232	0.0396048	0.710922	-0.0719361	0.500451	0.112626	0.290559	0.0761559	0.475588	-0.0536201	0.615713	-0.0597356	0.575971	0.0757306	0.478063	-0.0970022	0.363072	-0.03009	0.778302	-0.161901	0.127376	-0.0647285	0.544435	-0.0853537	0.423781	-0.225088	0.0329271	-0.0509764	0.633252	0.263457	0.0121096	0.127626	0.230625	-0.12207	0.251729	0.276959	0.00822609	0.134033	0.207863	0.0382606	0.720321	0.260072	0.013304
ADAMTS4	tan	8.68412	49.49	tan	tan	-0.0567507	0.59522	-0.179795	0.0899446	0.0658099	0.537717	0.486348	1.17452e-06	0.241933	0.0215996	0.442174	1.28111e-05	0.145886	0.170063	0.358025	0.000530947	-0.234326	0.0262169	-0.0505319	0.636221	0.113993	0.284705	-0.264149	0.0118776	0.0744098	0.485795	-0.24526	0.0198103	-0.254746	0.0153899	-0.405515	7.33864e-05	-0.314158	0.00256606	-0.301532	0.00387527	-0.0986527	0.354925	0.0272901	0.798472	-0.417867	4.16806e-05	-0.02222	0.835325
ADAMTS5	red	7.93121	45.1992	red	red	-0.251049	0.0169992	-0.123073	0.247823	-0.0239458	0.822737	0.271181	0.00972885	0.245119	0.0198835	0.0910349	0.393474	0.048691	0.648579	0.218085	0.0389287	0.0436438	0.682945	-0.0390568	0.714749	0.147668	0.164849	-0.251584	0.0167575	-0.0732932	0.492382	-0.282453	0.0069908	-0.0640701	0.548544	0.0858603	0.421025	0.0755826	0.478927	0.0233127	0.82735	0.176777	0.0955611	0.244628	0.0201399	-0.205394	0.0521301	0.156878	0.139776
ADAMTS6	brown	6.5147	37.1267	brown	brown	-0.329421	0.00152194	-0.0289218	0.7867	-0.220382	0.0368669	-0.0410248	0.70104	-0.0532446	0.618191	-0.13288	0.211837	0.00846693	0.936871	-0.0596587	0.576463	-0.0853333	0.423893	0.0145551	0.891696	-0.319816	0.00212092	-0.234015	0.026422	-0.42573	2.87381e-05	-0.516274	1.9044e-07	0.251766	0.0166761	0.0377997	0.723554	0.075007	0.482291	-0.164179	0.122038	0.248549	0.0181681	-0.245472	0.0197005	-0.330111	0.00148546	0.064978	0.542881
ADAMTS7	NA	4.26758	24.3206	NA	blue	0.0735654	0.490772	0.16504	0.120065	0.123172	0.247442	0.114752	0.28149	0.213263	0.0435711	0.0548655	0.607524	0.218632	0.0384286	0.085595	0.422467	0.2998	0.00409506	0.283016	0.00687398	0.0973534	0.361329	0.14614	0.169313	0.0659836	0.536642	-0.00135071	0.989919	0.252696	0.0162652	0.230631	0.0287464	0.230212	0.0290459	0.115717	0.277436	0.373719	0.000285357	0.216762	0.0401594	0.200826	0.0577016	0.313628	0.00261179
ADAMTS7P1	NA	1.6498	9.40206	NA	yellowgreen	0.0147534	0.890229	0.0451614	0.67254	-0.0196014	0.854505	-0.00443626	0.966899	0.0960439	0.367854	-0.0629573	0.555525	0.00633672	0.952733	-0.0355547	0.739367	0.178207	0.0928659	0.0394978	0.711669	0.104412	0.327397	0.0922297	0.387268	-0.0210785	0.843675	0.0478046	0.654564	0.167068	0.115516	0.0757405	0.478006	0.0991569	0.352459	0.0849306	0.426091	0.143368	0.177636	0.106589	0.317355	0.147092	0.166521	-0.0395568	0.711258
ADAMTS8	green	6.99649	39.8723	green	green	0.932007	1.48315e-40	0.671824	4.21325e-13	0.681557	1.42644e-13	0.61668	9.70605e-11	0.560112	9.46479e-09	0.381533	0.000206985	0.352229	0.000662544	0.350138	0.000716913	0.446147	1.04725e-05	0.55002	1.96307e-08	0.489712	9.65501e-07	0.67476	3.05229e-13	0.695271	2.88424e-14	0.716972	1.89924e-15	0.257719	0.014193	0.121668	0.253303	0.33943	0.00106471	0.378298	0.000236649	0.281316	0.00723212	0.574845	3.11999e-09	0.712661	3.32606e-15	0.417907	4.16017e-05
ADAMTS9	blue	8.66523	49.3823	darkgreen	darkgreen	0.0596916	0.576252	0.539675	4.04563e-08	0.12098	0.256018	0.22471	0.0332295	0.236997	0.0245084	-0.288563	0.00581179	-0.110821	0.29841	0.00526818	0.960696	0.0462641	0.665018	0.133572	0.209443	-0.103822	0.33015	0.0800212	0.453412	-0.245974	0.0194433	-0.150999	0.155422	0.330979	0.00144075	0.591334	8.42901e-10	0.640038	1.1077e-11	0.307039	0.00324462	0.625713	4.28369e-11	0.234128	0.0263477	0.288025	0.00590797	0.39569	0.000113312
ADAMTS9-AS1	NA	1.53333	8.73833	NA	violet	0.0792397	0.457849	0.288897	0.00575277	0.0354409	0.740171	0.108288	0.309657	0.208294	0.0488276	-0.125682	0.237865	-0.0751561	0.481418	-0.0380041	0.72212	0.155048	0.144513	0.0333637	0.754905	0.0803063	0.451799	0.142888	0.179106	0.00562844	0.958011	0.111039	0.297456	0.0895291	0.401379	0.413974	4.9935e-05	0.364812	0.000407477	0.255904	0.0149137	0.27403	0.00896029	0.30388	0.00359408	0.282703	0.00693872	0.340534	0.00102282
ADAMTS9-AS2	NA	4.17923	23.8171	NA	salmon	0.384651	0.000181689	0.214394	0.0424427	0.427369	2.6565e-05	0.446584	1.02413e-05	0.363538	0.000428415	0.340778	0.00101377	0.292005	0.00522841	0.320186	0.00209436	0.072009	0.500016	0.286595	0.00617067	0.211595	0.0452804	0.211627	0.0452472	0.312631	0.00269978	0.15655	0.140616	0.0671314	0.529564	-0.101587	0.340725	-0.031845	0.765733	0.00790724	0.941036	-0.0828647	0.43747	0.160654	0.130373	0.100861	0.344205	0.204472	0.053217
ADAMTSL1	red	7.54398	42.9924	red	red	-0.428518	2.51332e-05	-0.0465364	0.663164	-0.269544	0.0101958	0.194874	0.0656834	-0.0392678	0.713275	-0.145861	0.170137	-0.291781	0.00526466	-0.0702305	0.510689	-0.443422	1.20285e-05	-0.348724	0.000755955	-0.289628	0.00562535	-0.611093	1.58898e-10	-0.536396	5.06248e-08	-0.650569	3.91371e-12	-0.253474	0.015928	-0.0461543	0.665765	0.0110404	0.917743	-0.0987178	0.354606	0.056861	0.594504	-0.184677	0.0814161	-0.564602	6.78775e-09	-0.0954494	0.370841
ADAMTSL2	black	9.5641	54.5049	black	black	0.669461	5.44697e-13	0.789107	2.53051e-20	0.554842	1.38951e-08	0.498435	5.75136e-07	0.529173	8.22646e-08	-0.0627921	0.556564	0.0654477	0.539962	0.119356	0.262502	0.539864	3.99357e-08	0.500845	4.97158e-07	0.476423	2.06897e-06	0.553107	1.57443e-08	0.426523	2.76664e-05	0.53709	4.8287e-08	0.334843	0.00125598	0.672331	3.98604e-13	0.784708	5.66208e-20	0.670583	4.82269e-13	0.626024	4.16271e-11	0.803277	1.64938e-21	0.880643	2.71083e-30	0.543525	3.09991e-08
ADAMTSL3	black	6.98716	39.8192	black	black	0.39174	0.000134422	0.477937	1.89998e-06	0.385727	0.00017364	0.116702	0.27334	0.255895	0.0149174	-0.135144	0.204085	0.0935803	0.380325	0.042562	0.690398	0.418878	3.97546e-05	0.389409	0.000148532	0.26507	0.0115745	0.588223	1.08508e-09	0.298779	0.00422985	0.485804	1.21209e-06	0.443657	1.18858e-05	0.641584	9.53228e-12	0.590852	8.76689e-10	0.320258	0.00208922	0.513589	2.25824e-07	0.518879	1.61199e-07	0.845457	1.06218e-25	0.581221	1.89728e-09
ADAMTSL4	NA	4.59736	26.1999	NA	yellow4	0.0634087	0.552688	0.140413	0.186833	0.160479	0.130796	0.169017	0.111273	0.156879	0.139771	0.138046	0.194449	0.287139	0.00606959	0.225887	0.0322946	0.277832	0.00801774	0.324481	0.00180757	0.112891	0.289418	0.192979	0.0684042	0.127072	0.232671	-0.0261226	0.806923	0.347762	0.000783599	0.149165	0.160562	0.188981	0.0744422	0.0804732	0.450856	0.308764	0.00306686	0.171662	0.105706	0.0692475	0.516638	0.194432	0.0663088
ADAMTSL4-AS1	NA	3.1003	17.6683	antiquewhite4	antiquewhite4	0.0302196	0.777372	0.101451	0.341372	0.124896	0.240835	0.166825	0.116055	0.186424	0.0785247	0.0256064	0.810666	0.207201	0.0500511	0.23275	0.0272715	0.163922	0.12263	0.342622	0.000947672	0.0938364	0.379017	0.144214	0.175064	0.0126842	0.905548	-0.139037	0.191234	0.393092	0.000126818	0.15296	0.150062	0.204679	0.0529721	-0.0569897	0.593668	0.348279	0.000768637	0.117	0.272109	0.0565781	0.596342	0.286389	0.00620942
ADAMTSL5	NA	3.51528	20.0332	NA	salmon	0.298397	0.00428129	0.305934	0.00336326	0.253868	0.0157596	0.400638	9.12008e-05	0.242313	0.0213886	0.248851	0.018023	0.123402	0.246554	0.0963633	0.366256	0.12026	0.258882	0.121608	0.253539	0.112537	0.290941	0.183573	0.0832856	0.189344	0.073878	0.0720556	0.499738	0.0386262	0.717761	0.129815	0.222661	0.109888	0.302522	0.112213	0.292341	0.147911	0.164148	0.256771	0.0145656	0.212926	0.0439126	0.171305	0.106444
ADAP1	salmon	9.66702	55.0914	salmon	salmon	0.776275	2.51876e-19	0.466302	3.61996e-06	0.524958	1.08648e-07	0.824794	1.65756e-23	0.600753	3.8591e-10	0.644725	7.00636e-12	0.438245	1.55985e-05	0.494566	7.24977e-07	0.2824	0.00700191	0.497399	6.12073e-07	0.393531	0.000124437	0.333861	0.00130079	0.573852	3.36817e-09	0.311604	0.00279318	0.0736247	0.490421	-0.315536	0.00245052	0.0187237	0.860953	0.1435	0.177233	0.144942	0.172874	0.374059	0.000281445	0.152973	0.150028	0.230322	0.0289673
ADAP2	yellow	8.34732	47.5706	yellow	yellow	0.0208238	0.845541	0.227237	0.0312491	0.206433	0.0509257	0.46731	3.42651e-06	0.451129	8.1044e-06	0.144307	0.174784	0.18083	0.0880792	0.350594	0.000704704	0.174471	0.100035	0.19804	0.0613335	0.319202	0.00216555	0.0436904	0.682624	0.0971904	0.362137	0.00562307	0.958051	0.249975	0.0174933	0.305265	0.00343692	0.381734	0.000205262	0.240201	0.0225848	0.542989	3.21768e-08	0.450632	8.31569e-06	0.0913855	0.391647	0.294246	0.00487698
ADAR	turquoise	12.561	71.5841	turquoise	turquoise	0.643576	7.84505e-12	0.718172	1.622e-15	0.658239	1.78754e-12	0.692112	4.20093e-14	0.726007	5.67176e-16	0.203883	0.0539223	0.311736	0.00278104	0.471918	2.65989e-06	0.541413	3.58898e-08	0.549307	2.06493e-08	0.579836	2.11573e-09	0.599762	4.1948e-10	0.557566	1.14029e-08	0.475232	2.21187e-06	0.415504	4.65234e-05	0.585752	1.32364e-09	0.718468	1.55994e-15	0.509176	2.97871e-07	0.664877	8.90445e-13	0.892397	3.67707e-32	0.785182	5.19626e-20	0.853081	1.36308e-26
ADARB1	green	8.96279	51.0781	green	green	0.948688	8.89736e-46	0.749642	1.88963e-17	0.726002	5.67549e-16	0.728843	3.84287e-16	0.728127	4.24126e-16	0.430813	2.24872e-05	0.456655	6.06972e-06	0.493625	7.66618e-07	0.579877	2.10884e-09	0.700654	1.50248e-14	0.544148	2.9683e-08	0.735233	1.56953e-16	0.698961	1.84732e-14	0.632952	2.18169e-11	0.42894	2.46256e-05	0.210557	0.0463719	0.454489	6.80206e-06	0.415564	4.63938e-05	0.470247	2.91698e-06	0.664485	9.2833e-13	0.706471	7.30575e-15	0.539213	4.17609e-08
ADARB2	purple	9.82374	55.9846	purple	purple	0.786647	3.97914e-20	0.420418	3.69808e-05	0.682548	1.27451e-13	0.675258	2.88883e-13	0.661727	1.24223e-12	0.753994	9.69127e-18	0.794877	8.54164e-21	0.765787	1.47629e-18	0.503009	4.35782e-07	0.734009	1.86696e-16	0.568792	4.95481e-09	0.727538	4.59924e-16	0.821654	3.3699e-23	0.5894	9.86479e-10	0.451596	7.9102e-06	-0.0634775	0.552256	0.121316	0.254692	0.0894766	0.401656	0.327256	0.00164168	0.503646	4.19133e-07	0.463818	4.1414e-06	0.50254	4.48454e-07
ADARB2-AS1	NA	3.84535	21.9143	NA	lightyellow	-0.0211071	0.843465	-0.253543	0.0158986	-0.0395794	0.7111	0.24431	0.0203076	0.0729384	0.494485	0.397557	0.000104439	0.266822	0.0110164	0.232272	0.0275984	-0.0378568	0.723153	0.00695581	0.948121	0.10377	0.330397	-0.246329	0.019263	0.111921	0.293609	-0.139643	0.189287	-0.107364	0.313828	-0.509535	2.91276e-07	-0.396186	0.000110891	-0.187414	0.0769238	-0.166053	0.117776	-0.0874292	0.412556	-0.404194	7.7859e-05	-0.248808	0.0180435
ADAT1	tan	8.15511	46.4752	tan	tan	0.0538619	0.614119	0.0653386	0.54064	0.145349	0.171657	0.462384	4.47387e-06	0.422616	3.33343e-05	0.278411	0.00788222	0.347574	0.000789118	0.428125	2.5615e-05	0.234194	0.0263036	0.300212	0.00404179	0.257716	0.0141942	0.00257517	0.980782	0.136592	0.199235	-0.10228	0.337422	0.189915	0.0729945	-0.000945743	0.992941	0.106214	0.319068	0.0546524	0.608921	0.379141	0.000228558	0.29709	0.00446143	-0.107813	0.311797	0.130219	0.22121
ADAT2	brown	5.33052	30.3782	brown	brown	-0.0472197	0.658525	0.115376	0.278866	0.0627845	0.556612	0.0815255	0.444939	0.17067	0.107767	0.0719586	0.500317	0.159805	0.132442	0.124467	0.242466	0.18358	0.0832727	0.246913	0.0189694	-0.0327119	0.759546	0.0737194	0.489862	-0.134462	0.206399	-0.168098	0.113259	0.422629	3.33139e-05	0.0572172	0.592193	0.133084	0.211129	0.0138211	0.897127	0.250634	0.0171885	-0.0408058	0.702561	-0.102359	0.337051	0.0926839	0.384925
ADAT3	NA	5.98063	34.083	pink	pink	0.115246	0.279408	0.176194	0.0966763	0.0744396	0.48562	0.313052	0.00266231	0.287291	0.00604163	0.0870489	0.4146	0.218702	0.0383656	0.223786	0.0339798	0.351094	0.000691569	0.322305	0.00194814	0.245801	0.0195317	0.0970692	0.362739	0.148733	0.161791	-0.0716395	0.502224	0.161157	0.129158	0.183413	0.0835599	0.264392	0.0117967	0.243125	0.020943	0.343119	0.00093055	0.379574	0.000224511	0.08384	0.432077	0.276117	0.00843164
ADCK1	blue	7.63344	43.5023	magenta	magenta	0.525306	1.06193e-07	0.414101	4.96428e-05	0.457348	5.85148e-06	0.332615	0.00135969	0.487836	1.07722e-06	0.266193	0.011214	0.517932	1.71293e-07	0.412837	5.2618e-05	0.794706	8.82607e-21	0.7702	7.09557e-19	0.560119	9.45984e-09	0.597712	4.97998e-10	0.559667	9.77872e-09	0.464744	3.93924e-06	0.580494	2.00909e-09	0.32397	0.00183975	0.466162	3.64756e-06	0.42277	3.30923e-05	0.576102	2.83104e-09	0.627999	3.46804e-11	0.594653	6.41941e-10	0.468706	3.17472e-06
ADCK2	turquoise	9.91963	56.5311	turquoise	turquoise	0.452482	7.55418e-06	0.528562	8.56686e-08	0.524718	1.10368e-07	0.558831	1.03972e-08	0.592557	7.62668e-10	0.0890026	0.404164	0.129148	0.225065	0.331346	0.00142218	0.539336	4.14098e-08	0.434732	1.85628e-05	0.668572	5.99563e-13	0.338045	0.00111946	0.464818	3.92361e-06	0.396966	0.000107178	0.250557	0.0172237	0.423787	3.15308e-05	0.634211	1.93666e-11	0.683835	1.10041e-13	0.527778	9.0235e-08	0.862953	7.98022e-28	0.541206	3.64071e-08	0.474408	2.31604e-06
ADCK3	turquoise	10.5518	60.1335	turquoise	turquoise	0.278629	0.00783164	0.313562	0.0026175	0.401939	8.60926e-05	0.369235	0.000341838	0.54229	3.37758e-08	0.119324	0.262631	0.30568	0.00339099	0.358524	0.000520803	0.711495	3.86326e-15	0.52648	9.83091e-08	0.605515	2.57469e-10	0.43791	1.58604e-05	0.469937	2.96722e-06	0.376195	0.000257972	0.360774	0.000477296	0.488438	1.0401e-06	0.587804	1.12244e-09	0.536027	5.19105e-08	0.648012	5.05723e-12	0.839903	4.42713e-25	0.568539	5.05059e-09	0.505474	3.74645e-07
ADCK4	blue	9.5662	54.5169	pink	pink	0.0699517	0.512373	0.204408	0.0532935	0.288903	0.0057516	0.318158	0.00224349	0.427221	2.67543e-05	0.0150485	0.888048	0.275082	0.00869017	0.343556	0.000915717	0.457632	5.76433e-06	0.480827	1.61283e-06	0.382618	0.000197841	0.242876	0.0210789	0.21015	0.0468065	0.0732362	0.492719	0.377594	0.000243594	0.432202	2.10148e-05	0.496149	6.59673e-07	0.288926	0.00574766	0.656234	2.19859e-12	0.584328	1.48309e-09	0.302634	0.00374088	0.477604	1.93595e-06
ADCK5	brown	6.93825	39.5405	brown	brown	-0.0383282	0.719848	0.0886918	0.405814	0.0291952	0.784733	-0.00267373	0.980046	0.0379825	0.722271	-0.0269922	0.800626	0.206506	0.0508422	0.0466444	0.662431	0.120132	0.259392	0.223353	0.0343362	-0.208996	0.0480546	0.121326	0.254651	-0.171487	0.106067	-0.221991	0.0354776	0.455777	6.35724e-06	0.0700954	0.511505	0.0956972	0.369594	-0.0803269	0.451683	0.242905	0.0210629	-0.154582	0.145737	-0.0630943	0.554663	0.106101	0.319589
ADCY1	green	9.47683	54.0076	green	green	0.939096	1.36092e-42	0.685061	9.5602e-14	0.613519	1.28428e-10	0.757834	5.31375e-18	0.579699	2.13854e-09	0.519791	1.52009e-07	0.387265	0.000162714	0.403044	8.19629e-05	0.322377	0.0019433	0.524115	1.14805e-07	0.33831	0.00110882	0.519845	1.5148e-07	0.59237	7.74468e-10	0.492536	8.17693e-07	0.231005	0.0284816	-0.0501685	0.638653	0.192366	0.0693033	0.245687	0.0195901	0.210134	0.0468238	0.40244	8.41971e-05	0.450693	8.28951e-06	0.333823	0.00130255
ADCY10	NA	2.06379	11.7613	NA	brown	-0.0220556	0.836527	0.148684	0.16193	-0.0558792	0.600894	0.068274	0.522565	0.0414946	0.697781	-0.178063	0.0931345	-0.0343196	0.748114	0.024992	0.815127	0.0693256	0.516165	0.172271	0.104456	-0.0310276	0.77158	-0.00374801	0.972032	-0.132849	0.211944	-0.100269	0.347059	0.175113	0.0987728	0.23946	0.0230174	0.244276	0.0203258	0.0833605	0.434724	0.31609	0.00240542	0.0505002	0.636433	0.0414542	0.698062	0.116692	0.273383
ADCY10P1	brown	4.98792	28.4257	brown	brown	-0.277333	0.00813642	-0.0517964	0.627789	-0.19157	0.0704847	-0.0946957	0.374647	-0.132696	0.212474	-0.107653	0.312522	0.00137892	0.989709	-0.0443168	0.678322	-0.162603	0.125712	0.00542685	0.959513	-0.323908	0.00184368	-0.156198	0.141522	-0.383485	0.000190796	-0.429182	2.43388e-05	0.223181	0.0344783	-0.00118088	0.991187	-0.0115757	0.913769	-0.253518	0.0159091	0.13928	0.19045	-0.321223	0.00202159	-0.276264	0.00839548	-0.0246514	0.817602
ADCY2	red	12.3926	70.6241	yellow	yellow	-0.000417898	0.996881	0.319419	0.00214968	0.164418	0.121487	0.548071	2.25371e-08	0.372152	0.000304039	-0.0289943	0.786179	-0.201298	0.0571051	0.197649	0.0618574	-0.167727	0.114068	-0.0717429	0.501606	0.159177	0.13399	-0.240562	0.0223761	-0.068925	0.518598	-0.19958	0.0593032	-0.22088	0.0364319	0.302809	0.00371999	0.349815	0.000725669	0.242524	0.0212721	0.343049	0.000932928	0.428506	2.51484e-05	-0.00983172	0.926722	0.297864	0.00435399
ADCY3	NA	9.7024	55.2931	salmon	salmon	0.680971	1.52447e-13	0.382151	0.000201725	0.633202	2.13063e-11	0.763942	1.99583e-18	0.711193	4.01561e-15	0.689073	6.00508e-14	0.668323	6.15891e-13	0.711081	4.07383e-15	0.604775	2.74303e-10	0.716136	2.11887e-15	0.65164	3.51289e-12	0.531305	7.13661e-08	0.722083	9.6433e-16	0.443189	1.2171e-05	0.393467	0.000124782	-0.085439	0.423316	0.183055	0.084174	0.255518	0.0150711	0.32228	0.00194981	0.594014	6.76658e-10	0.310789	0.00286943	0.413641	5.07069e-05
ADCY4	brown	5.7215	32.6063	brown	brown	0.278296	0.00790909	0.249902	0.0175269	0.327779	0.001612	0.28406	0.00666184	0.239343	0.0230867	0.199897	0.0588931	0.25288	0.0161849	0.332047	0.00138736	0.206316	0.0510611	0.493045	7.93434e-07	0.169567	0.110096	0.281307	0.00723404	0.180025	0.089528	0.174063	0.100845	0.420286	3.72129e-05	0.118362	0.266529	0.178257	0.0927728	-0.00499537	0.96273	0.326858	0.00166461	0.121619	0.253497	0.189272	0.0739887	0.233441	0.0268047
ADCY5	salmon	9.4391	53.7925	green	green	0.836988	9.16396e-25	0.513275	2.30346e-07	0.592571	7.61782e-10	0.82944	5.65144e-24	0.653683	2.85486e-12	0.689992	5.39273e-14	0.559372	9.9927e-09	0.573873	3.3627e-09	0.48325	1.40425e-06	0.615464	1.08141e-10	0.50621	3.58026e-07	0.491551	8.66608e-07	0.680302	1.6441e-13	0.440285	1.40869e-05	0.291072	0.00538117	-0.186633	0.0781843	0.11647	0.274302	0.205378	0.0521487	0.261245	0.012879	0.48374	1.36526e-06	0.312124	0.00274556	0.346435	0.000823296
ADCY6	brown	9.10327	51.8787	brown	brown	0.132349	0.213685	0.243578	0.0206984	0.161235	0.12897	0.201711	0.0565855	0.210089	0.0468712	0.10324	0.332885	0.243427	0.0207797	0.154841	0.145056	0.267104	0.0109288	0.402438	8.42033e-05	-0.0199869	0.851676	0.196844	0.062948	-0.0473432	0.657688	-0.103227	0.332945	0.528762	8.45434e-08	0.130664	0.219624	0.235544	0.0254253	0.0354239	0.740292	0.38844	0.000154794	0.0365275	0.732501	0.072201	0.498871	0.207664	0.0495301
ADCY7	blue	9.08323	51.7645	blue	blue	0.0401352	0.707226	0.346629	0.000817363	0.167496	0.114573	0.405777	7.25262e-05	0.39371	0.000123476	0.0134144	0.900138	0.124855	0.240991	0.220959	0.0363631	0.299956	0.00407486	0.275328	0.00862816	0.158441	0.135821	0.0120005	0.910617	-0.102437	0.33668	-0.168902	0.11152	0.464133	4.07166e-06	0.298862	0.0042188	0.463389	4.23843e-06	0.335292	0.00123595	0.495683	6.78286e-07	0.30742	0.00320452	0.0225705	0.832765	0.274143	0.00893085
ADCY8	red	12.3007	70.1003	darkred	darkred	-0.213074	0.0437626	0.309051	0.00303816	0.00618244	0.953882	0.290111	0.00554256	0.185648	0.0797983	-0.311217	0.00282914	-0.36496	0.0004051	-0.0276627	0.79578	-0.20279	0.0552497	-0.15595	0.142161	-0.0600144	0.574188	-0.269031	0.0103462	-0.340854	0.00101098	-0.314975	0.00249696	-0.081524	0.444947	0.56607	6.08219e-09	0.524277	1.136e-07	0.208647	0.0484375	0.504868	3.88863e-07	0.319186	0.00216673	0.0736014	0.490559	0.330601	0.00146007
ADCY9	turquoise	9.49351	54.1026	turquoise	turquoise	0.784521	5.85707e-20	0.716571	2.00176e-15	0.749924	1.81052e-17	0.650109	4.09939e-12	0.724098	7.35027e-16	0.311701	0.00278426	0.439083	1.49602e-05	0.541736	3.50979e-08	0.663968	9.80665e-13	0.695845	2.69221e-14	0.664907	8.87615e-13	0.739766	8.18632e-17	0.699271	1.77913e-14	0.657325	1.96486e-12	0.523074	1.22879e-07	0.4328	2.0409e-05	0.670541	4.84479e-13	0.5735	3.46051e-09	0.577259	2.58769e-09	0.8523	1.6909e-26	0.815859	1.20406e-22	0.699963	1.63495e-14
ADCYAP1	green	3.45009	19.6617	green	green	0.803273	1.65071e-21	0.520801	1.42412e-07	0.532452	6.6085e-08	0.450587	8.3353e-06	0.395722	0.000113151	0.359008	0.000511163	0.254952	0.0153042	0.242068	0.0215244	0.244769	0.0200659	0.375234	0.000268303	0.29674	0.00451086	0.559465	9.92502e-09	0.583679	1.56166e-09	0.599473	4.29793e-10	0.0841488	0.430377	0.0487349	0.648284	0.146877	0.167148	0.139169	0.190808	0.126828	0.233576	0.37154	0.000311629	0.596855	5.34864e-10	0.364469	0.000413014
ADCYAP1R1	turquoise	15.7586	89.807	turquoise	turquoise	0.351041	0.000692948	0.360588	0.000480776	0.372569	0.00029896	0.296154	0.00459461	0.353486	0.00063171	-0.0761488	0.47563	0.0115631	0.913863	0.121718	0.253109	0.447077	9.98598e-06	0.299038	0.00419536	0.544343	2.92813e-08	0.353787	0.000624516	0.43127	2.19926e-05	0.471075	2.78676e-06	0.00641353	0.95216	0.548581	2.17396e-08	0.516948	1.82433e-07	0.529791	7.8955e-08	0.40882	6.32143e-05	0.77496	3.16035e-19	0.688854	6.16069e-14	0.378575	0.000233964
ADD1	turquoise	13.8359	78.8493	turquoise	turquoise	0.566488	5.89446e-09	0.558764	1.0448e-08	0.624439	4.81501e-11	0.543594	3.08495e-08	0.661122	1.32358e-12	0.153469	0.148695	0.313067	0.00266096	0.432915	2.02951e-05	0.708513	5.6484e-15	0.596767	5.38776e-10	0.754809	8.53768e-18	0.598098	4.82213e-10	0.63998	1.1139e-11	0.598226	4.77097e-10	0.394338	0.000120163	0.537654	4.64668e-08	0.687866	6.91239e-14	0.668957	5.75172e-13	0.636935	1.49361e-11	0.971608	7.13449e-57	0.787534	3.3822e-20	0.615136	1.11327e-10
ADD2	magenta	10.1911	58.0779	greenyellow	greenyellow	0.469823	2.98589e-06	0.273995	0.00896939	0.428437	2.52323e-05	0.586846	1.21242e-09	0.578717	2.30949e-09	0.405724	7.27005e-05	0.505421	3.75873e-07	0.467334	3.42208e-06	0.723444	8.0292e-16	0.551415	1.77728e-08	0.677205	2.32698e-13	0.356093	0.000571876	0.568421	5.09566e-09	0.318781	0.00219673	0.338088	0.00111773	-0.016392	0.878127	0.27438	0.00886963	0.474394	2.31787e-06	0.321403	0.00200919	0.659598	1.55211e-12	0.242346	0.0213701	0.299788	0.00409664
ADD3	yellow	12.8323	73.1299	yellow	yellow	0.178451	0.0924131	0.208311	0.0488082	0.406069	7.15792e-05	0.668928	5.76979e-13	0.5898	9.55055e-10	0.417752	4.19055e-05	0.198016	0.0613656	0.52604	1.01197e-07	0.00211787	0.984194	0.132118	0.214492	0.344018	0.000900269	0.0616845	0.56356	0.294468	0.00484338	0.0931731	0.38241	-0.0986957	0.354714	0.203164	0.0547919	0.14524	0.171984	0.0561781	0.598945	0.29233	0.00517602	0.514258	2.16469e-07	0.11977	0.260841	0.379362	0.000226482
ADD3-AS1	NA	4.10499	23.3939	NA	lavenderblush3	0.295181	0.00473675	0.0627706	0.5567	0.400352	9.23615e-05	0.384927	0.000179593	0.352688	0.00065113	0.483467	1.38683e-06	0.299102	0.0041868	0.396085	0.000111379	0.0312423	0.770043	0.287195	0.00605928	0.238667	0.0234888	0.126275	0.235637	0.325509	0.00174441	0.140033	0.188043	0.011201	0.91655	-0.274061	0.00895209	-0.174905	0.0991804	-0.0804259	0.451123	-0.115977	0.276351	0.0851321	0.42499	-0.0492434	0.644861	0.0256577	0.810294
ADGB	NA	2.09771	11.9547	red	red	-0.302974	0.00370031	-0.183496	0.0834165	-0.219359	0.0377734	0.0675638	0.52691	-0.0793217	0.457382	0.150877	0.155759	-0.0530871	0.619232	0.0228275	0.830889	-0.360907	0.000474838	-0.320415	0.00207807	-0.222137	0.0353533	-0.271683	0.00958922	-0.251745	0.0166856	-0.382653	0.000197547	-0.230805	0.0286225	-0.112173	0.292518	-0.23047	0.0288615	-0.298003	0.00433485	-0.0543476	0.610923	-0.20743	0.0497925	-0.37028	0.000327832	0.00663028	0.950545
ADGRA1	turquoise	9.97343	56.8376	magenta	magenta	0.689979	5.4007e-14	0.60619	2.42997e-10	0.576645	2.71431e-09	0.391524	0.000135676	0.569084	4.84662e-09	0.149509	0.159588	0.403966	7.86593e-05	0.304147	0.00356325	0.883159	1.1228e-30	0.688388	6.50471e-14	0.679506	1.79827e-13	0.737828	1.08309e-16	0.642498	8.71893e-12	0.688488	6.42942e-14	0.601637	3.58163e-10	0.412552	5.33111e-05	0.661129	1.32257e-12	0.709215	5.16751e-15	0.561242	8.70927e-09	0.807513	6.98231e-22	0.817929	7.68095e-23	0.506168	3.58946e-07
ADGRA1-AS1	NA	3.36099	19.154	NA	brown	0.0187395	0.860837	0.0627461	0.556854	0.0479967	0.653265	-0.0475886	0.656026	0.0231313	0.828673	0.00390159	0.970886	0.128503	0.227409	-0.00237947	0.982242	0.322646	0.00192549	0.370715	0.000322147	0.0751971	0.481178	0.133719	0.208938	-0.00767249	0.942784	0.081203	0.446748	0.412101	5.44267e-05	0.194711	0.0659131	0.185348	0.0802957	0.131521	0.216588	0.290773	0.00543085	0.0706563	0.508124	0.114026	0.284565	0.0077495	0.942211
ADGRA2	turquoise	9.01852	51.3957	turquoise	turquoise	0.687009	7.63492e-14	0.570713	4.28269e-09	0.719511	1.35874e-15	0.644816	6.94359e-12	0.674355	3.19174e-13	0.356661	0.000559542	0.410467	5.8651e-05	0.563442	7.40004e-09	0.565499	6.34775e-09	0.634144	1.94898e-11	0.791587	1.5932e-20	0.657	2.03195e-12	0.6988	1.88399e-14	0.695489	2.80977e-14	0.427442	2.6471e-05	0.341919	0.000972394	0.522688	1.26008e-07	0.479118	1.77726e-06	0.50104	4.91301e-07	0.80918	4.94984e-22	0.727149	4.85126e-16	0.547414	2.36074e-08
ADGRA3	turquoise	11.0504	62.9753	turquoise	turquoise	0.550346	1.91808e-08	0.571191	4.12953e-09	0.70322	1.09546e-14	0.663596	1.02003e-12	0.737749	1.09546e-16	0.300948	0.00394815	0.357687	0.000537907	0.569832	4.57927e-09	0.500453	5.09121e-07	0.548829	2.13612e-08	0.683205	1.18261e-13	0.572388	3.7687e-09	0.625114	4.52628e-11	0.576729	2.69652e-09	0.298659	0.00424599	0.568752	4.97001e-09	0.614041	1.22653e-10	0.492524	8.18281e-07	0.617034	9.40395e-11	0.913135	4.70992e-36	0.730064	3.24467e-16	0.669028	5.70776e-13
ADGRB1	black	12.8621	73.2996	black	black	0.630196	2.82651e-11	0.446522	1.02735e-05	0.477669	1.92888e-06	0.15146	0.154149	0.354071	0.000617805	0.0750299	0.482157	0.341905	0.000972881	0.171394	0.106259	0.787842	3.19628e-20	0.643042	8.26636e-12	0.539473	4.10228e-08	0.737517	1.1325e-16	0.61447	1.18095e-10	0.710782	4.23272e-15	0.44344	1.2017e-05	0.388639	0.00015349	0.48717	1.11977e-06	0.542456	3.33893e-08	0.402916	8.24323e-05	0.637419	1.42598e-11	0.835572	1.29805e-24	0.386224	0.00017004
ADGRB2	turquoise	12.1185	69.0619	turquoise	turquoise	0.668659	5.93939e-13	0.82039	4.4658e-23	0.607828	2.11015e-10	0.793518	1.10664e-20	0.717744	1.71617e-15	0.125001	0.240435	0.1641	0.12222	0.366299	0.000384225	0.468713	3.17351e-06	0.527962	8.91425e-08	0.54092	3.71334e-08	0.412196	5.41887e-05	0.440312	1.40679e-05	0.380361	0.000217313	0.280294	0.0074551	0.536612	4.98849e-08	0.739483	8.52895e-17	0.63588	1.65223e-11	0.678697	1.96946e-13	0.862046	1.04508e-27	0.654641	2.58889e-12	0.61644	9.91578e-11
ADGRB3	turquoise	10.1608	57.9052	turquoise	turquoise	0.76241	2.55845e-18	0.554602	1.41382e-08	0.721622	1.02573e-15	0.592822	7.46302e-10	0.712487	3.40147e-15	0.411869	5.50076e-05	0.53558	5.35092e-08	0.501913	4.65908e-07	0.777524	2.02766e-19	0.725163	6.36191e-16	0.698608	1.92849e-14	0.777353	2.08909e-19	0.765084	1.65659e-18	0.698676	1.91256e-14	0.478445	1.84624e-06	0.357234	0.000547363	0.472905	2.51818e-06	0.506769	3.45865e-07	0.478948	1.79441e-06	0.819501	5.43699e-23	0.789254	2.46241e-20	0.599179	4.40524e-10
ADGRD1	blue	5.84621	33.317	blue	blue	0.533461	6.17487e-08	0.506275	3.56603e-07	0.487418	1.10378e-06	0.535036	5.55172e-08	0.49199	8.4447e-07	0.232173	0.0276667	0.321112	0.00202926	0.310047	0.00294043	0.420368	3.70692e-05	0.498687	5.66453e-07	0.387752	0.000159384	0.398872	9.85846e-05	0.31609	0.00240544	0.32932	0.00152732	0.423362	3.21748e-05	0.112428	0.291414	0.352333	0.000659947	0.36317	0.00043466	0.302437	0.00376469	0.410649	5.81639e-05	0.353111	0.000640752	0.307184	0.00322931
ADGRE1	NA	2.87935	16.4091	NA	darkred	-0.084332	0.42937	0.0609129	0.568459	0.0285966	0.789043	-0.0348671	0.744232	0.0367084	0.731227	-0.154036	0.147183	-0.126707	0.234028	-0.0691779	0.517061	-0.035259	0.741458	-0.124906	0.240798	-0.0517185	0.628308	-0.0168239	0.874941	-0.0945061	0.375609	-0.10896	0.306646	0.0952879	0.371654	0.200243	0.0584473	0.162974	0.12484	0.0498265	0.640945	0.0736771	0.490112	0.0895746	0.401138	0.104002	0.329307	0.166979	0.115714
ADGRE2	black	5.36133	30.5537	darkmagenta	darkmagenta	0.463329	4.25208e-06	0.482176	1.49332e-06	0.434845	1.84594e-05	0.260359	0.013199	0.395537	0.000114067	0.0710198	0.505938	0.239681	0.022888	0.266667	0.0110649	0.497461	6.09801e-07	0.534442	5.77953e-08	0.35061	0.000704302	0.582744	1.68199e-09	0.390371	0.000142553	0.453412	7.19623e-06	0.540181	3.90736e-08	0.538215	4.47182e-08	0.52842	8.64774e-08	0.334101	0.00128969	0.498934	5.58103e-07	0.537565	4.67494e-08	0.704441	9.41405e-15	0.608743	1.94952e-10
ADGRE3	NA	1.28998	7.35146	NA	darkmagenta	-0.0166579	0.876165	0.0679654	0.52445	0.0803949	0.451299	0.0107278	0.920064	-0.0591092	0.579986	-0.0838626	0.431952	-0.15328	0.149202	-0.0983698	0.356314	0.0651976	0.541515	0.0160934	0.88033	0.06012	0.573513	0.101646	0.340441	-0.0660606	0.536166	0.040909	0.701844	0.0636471	0.551193	0.122983	0.248172	0.129573	0.223529	0.134787	0.205293	0.0558138	0.601321	0.0950439	0.372886	0.152277	0.151914	0.050172	0.638629
ADGRE4P	brown	3.99859	22.7876	brown	brown	-0.242338	0.0213747	-0.0340544	0.749996	-0.205963	0.051468	-0.151806	0.153201	-0.16884	0.111653	-0.132354	0.213667	-0.021728	0.838922	-0.10178	0.339804	-0.074737	0.483873	0.00991604	0.926095	-0.331939	0.00139268	-0.115329	0.279061	-0.374649	0.000274765	-0.346662	0.000816356	0.329155	0.00153623	0.0131942	0.901769	0.0142928	0.893636	-0.187288	0.0771263	0.132131	0.214447	-0.329883	0.00149742	-0.213077	0.0437598	-0.0541202	0.612419
ADGRE5	yellow	7.41472	42.2558	yellow	yellow	0.130403	0.220554	0.0899484	0.399168	0.322341	0.00194574	0.49267	8.11223e-07	0.433455	1.9765e-05	0.319167	0.00216816	0.173328	0.102314	0.421153	3.57227e-05	0.242155	0.0214763	0.224054	0.0337607	0.522027	1.31533e-07	0.00934201	0.930362	0.287121	0.00607285	0.146531	0.168163	0.126553	0.234601	-0.0237413	0.824226	0.143046	0.178621	0.243816	0.0205708	0.180203	0.0892063	0.430047	2.33399e-05	-0.0050071	0.962643	0.0598794	0.575051
ADGRF1	NA	1.54182	8.78666	NA	floralwhite	-0.153792	0.147833	-0.025961	0.808094	-0.0760525	0.47619	-0.0834262	0.434361	-0.0380144	0.722047	-0.0707947	0.507291	-0.121023	0.255847	-0.0810462	0.447628	-0.107426	0.313545	-0.0981819	0.357237	-0.141516	0.183359	-0.109457	0.304432	-0.199801	0.0590165	-0.168865	0.111599	0.0451343	0.672725	-0.0200942	0.850889	0.0389394	0.71557	-0.0331673	0.756302	0.0294072	0.783208	-0.0824749	0.439637	-0.084625	0.427763	-0.0302967	0.776819
ADGRF2	NA	2.3954	13.6511	NA	skyblue1	-0.0362591	0.734393	-0.0356108	0.73897	-0.103246	0.332858	-0.00834455	0.937782	-0.00560049	0.958219	-0.045774	0.668357	0.0816817	0.444064	0.0954103	0.371037	-0.0494183	0.643685	0.00501596	0.962576	-0.0885082	0.406791	-0.013733	0.897779	-0.078962	0.459431	-0.186488	0.0784213	0.0274213	0.797524	-0.0812152	0.446679	-0.0383212	0.719897	-0.12558	0.238248	-0.0338014	0.751793	-0.112301	0.291961	-0.095677	0.369695	0.0118569	0.911683
ADGRF3	NA	5.38458	30.6862	brown	brown	-0.0377192	0.724119	0.114966	0.280586	0.0768588	0.471513	0.0836989	0.432855	0.126753	0.233856	-0.0268725	0.801492	0.0496298	0.642265	0.0901295	0.398216	0.098296	0.356676	0.201982	0.0562481	-0.0696208	0.514375	0.0406113	0.703913	-0.125093	0.240088	-0.131522	0.216584	0.24304	0.0209892	0.253244	0.016027	0.214889	0.041957	-0.0239792	0.822493	0.275947	0.0084735	0.0552324	0.60512	0.0429877	0.687461	0.303951	0.00358587
ADGRF5	turquoise	9.60522	54.7392	turquoise	turquoise	0.629372	3.05248e-11	0.52297	1.2371e-07	0.768333	9.6936e-19	0.667157	6.98112e-13	0.723987	7.46226e-16	0.384445	0.000183265	0.362145	0.000452449	0.530693	7.43432e-08	0.523716	1.17839e-07	0.525971	1.01655e-07	0.717346	1.80829e-15	0.592385	7.73515e-10	0.644194	7.3822e-12	0.671607	4.31429e-13	0.322861	0.00191128	0.365294	0.000399795	0.475559	2.17175e-06	0.496643	6.40448e-07	0.424212	3.08992e-05	0.799011	3.83993e-21	0.672626	3.85947e-13	0.484117	1.336e-06
ADGRG1	turquoise	13.517	77.0321	greenyellow	greenyellow	0.351506	0.000680899	0.401701	8.70072e-05	0.40689	6.89801e-05	0.570681	4.29322e-09	0.599479	4.29589e-10	0.182219	0.0856261	0.302558	0.00375009	0.416609	4.4198e-05	0.66432	9.44705e-13	0.500154	5.18439e-07	0.671093	4.56249e-13	0.261239	0.0128813	0.425565	2.89666e-05	0.25534	0.015144	0.314393	0.00254602	0.257826	0.0141516	0.551218	1.80248e-08	0.653488	2.91226e-12	0.516248	1.9076e-07	0.789366	2.41184e-20	0.320218	0.00209211	0.377104	0.000248543
ADGRG2	NA	2.30709	13.1479	NA	lightcyan	0.219689	0.0374786	0.260293	0.0132228	0.0694607	0.515345	0.340818	0.00101231	0.237616	0.0241259	0.129156	0.225038	0.100063	0.348054	0.150021	0.158148	0.157549	0.138067	0.264425	0.0117858	0.12681	0.233646	-0.0295588	0.782118	0.0262395	0.806075	-0.0162748	0.878992	0.23954	0.0229708	-0.0557461	0.601763	0.189379	0.0738238	0.192364	0.0693058	0.219226	0.0378925	0.128211	0.228477	-0.0346903	0.745485	-0.00941207	0.929841
ADGRG3	NA	3.20972	18.2919	NA	paleturquoise	0.0825128	0.439426	0.0960753	0.367697	0.158485	0.135713	0.00648431	0.951633	0.167146	0.115344	-0.0228861	0.830461	0.19837	0.0608927	0.0550129	0.606558	0.496309	6.53379e-07	0.431793	2.14387e-05	0.176735	0.0956415	0.201635	0.0566807	0.0974868	0.360668	0.192954	0.0684403	0.429106	2.44286e-05	0.225167	0.0328641	0.272013	0.0094984	0.249892	0.0175316	0.356124	0.000571192	0.25452	0.0154842	0.2444	0.02026	0.153165	0.149511
ADGRG5	black	4.07208	23.2064	black	black	0.458019	5.6473e-06	0.535841	5.25709e-08	0.433682	1.95454e-05	0.223371	0.0343206	0.301624	0.00386386	-0.0974631	0.360785	0.130274	0.221013	0.135523	0.202806	0.368898	0.000346485	0.313813	0.00259573	0.317775	0.00227275	0.553708	1.50783e-08	0.365109	0.000402734	0.461339	4.73203e-06	0.239637	0.0229139	0.570295	4.42127e-09	0.551765	1.73334e-08	0.423472	3.20068e-05	0.417537	4.23278e-05	0.526358	9.91009e-08	0.719292	1.39883e-15	0.477872	1.90694e-06
ADGRG6	black	6.07277	34.6082	black	black	0.694857	3.03064e-14	0.565196	6.49324e-09	0.637087	1.47213e-11	0.470923	2.81024e-06	0.554052	1.47098e-08	0.2498	0.0175746	0.323979	0.00183915	0.337275	0.00115099	0.461577	4.67197e-06	0.505702	3.69416e-07	0.498061	5.88234e-07	0.654522	2.62064e-12	0.558705	1.04931e-08	0.561761	8.38141e-09	0.400471	9.18758e-05	0.331194	0.00142983	0.412339	5.3836e-05	0.406005	7.17878e-05	0.328835	0.00155354	0.595385	6.04235e-10	0.743489	4.74746e-17	0.530959	7.30368e-08
ADGRL1	turquoise	12.2372	69.7387	turquoise	turquoise	0.726247	5.48911e-16	0.75608	7.00132e-18	0.610761	1.63574e-10	0.78647	4.11052e-20	0.761062	3.1788e-18	0.256213	0.014789	0.31433	0.00255141	0.438912	1.5088e-05	0.631083	2.6013e-11	0.645417	6.54358e-12	0.610529	1.6691e-10	0.51267	2.39307e-07	0.553083	1.57718e-08	0.419308	3.89628e-05	0.400628	9.12407e-05	0.403126	8.16635e-05	0.68694	7.69685e-14	0.605836	2.50481e-10	0.702375	1.21599e-14	0.882439	1.44787e-30	0.660792	1.37014e-12	0.610063	1.73833e-10
ADGRL2	green	7.71276	43.9543	green	green	0.871041	6.58322e-29	0.771084	6.1152e-19	0.741056	6.78501e-17	0.794835	8.61066e-21	0.748499	2.24679e-17	0.44624	1.04225e-05	0.366641	0.000379046	0.468589	3.19509e-06	0.414416	4.89264e-05	0.545236	2.75088e-08	0.519688	1.53016e-07	0.602799	3.24583e-10	0.58773	1.12915e-09	0.557568	1.14015e-08	0.337951	0.00112327	0.232853	0.0272014	0.430965	2.23218e-05	0.45915	5.31824e-06	0.360801	0.000476807	0.632102	2.36376e-11	0.615145	1.11239e-10	0.495366	6.91226e-07
ADGRL3	magenta	10.7105	61.0383	black	black	0.748464	2.2588e-17	0.587035	1.19411e-09	0.704293	9.58986e-15	0.506085	3.60792e-07	0.660083	1.47544e-12	0.295989	0.00461849	0.456441	6.13883e-06	0.451449	7.97071e-06	0.802146	2.06768e-21	0.668099	6.30893e-13	0.724846	6.6418e-16	0.808177	6.0903e-22	0.755073	8.19398e-18	0.763647	2.09399e-18	0.511192	2.62606e-07	0.414907	4.78276e-05	0.579975	2.09267e-09	0.616678	9.70751e-11	0.454331	6.85846e-06	0.851614	2.04142e-26	0.861219	1.33434e-27	0.587741	1.12807e-09
ADGRL4	black	6.68415	38.0923	turquoise	turquoise	0.524027	1.15467e-07	0.383768	0.000188546	0.664472	9.2961e-13	0.444184	1.15728e-05	0.635349	1.73807e-11	0.341115	0.00100139	0.458028	5.64467e-06	0.485895	1.20574e-06	0.601439	3.64219e-10	0.543374	3.13258e-08	0.612269	1.43357e-10	0.608372	2.01316e-10	0.579828	2.11705e-09	0.58668	1.22866e-09	0.431959	2.12657e-05	0.333773	0.00130485	0.389008	0.000151094	0.422331	3.37875e-05	0.412712	5.2921e-05	0.667158	6.98025e-13	0.591372	8.40321e-10	0.460956	4.82992e-06
ADGRV1	magenta	11.6458	66.3681	bisque4	bisque4	0.518585	1.64271e-07	0.385843	0.000172794	0.515201	2.03902e-07	0.178307	0.0926794	0.439823	1.4417e-05	0.189432	0.0737405	0.517282	1.78576e-07	0.347605	0.00078822	0.765645	1.51123e-18	0.686099	8.48251e-14	0.49174	8.56994e-07	0.800506	2.86215e-21	0.575014	3.07966e-09	0.609795	1.7793e-10	0.667819	6.50202e-13	0.446528	1.02707e-05	0.471398	2.73745e-06	0.385287	0.000176889	0.465894	3.70121e-06	0.583166	1.6267e-09	0.777873	1.90786e-19	0.559235	1.0094e-08
ADH1A	NA	1.22974	7.00817	NA	NA	-0.170345	0.108449	-0.123587	0.245839	-0.24284	0.0210985	-0.0750406	0.482094	-0.165294	0.119488	-0.068574	0.520735	-0.0724832	0.49719	-0.0674758	0.527449	-0.251868	0.0166305	-0.181807	0.0863473	-0.171222	0.106617	-0.206622	0.0507092	-0.157532	0.13811	-0.204422	0.0532764	-0.103081	0.333633	-0.0160623	0.88056	-0.108241	0.309871	-0.165059	0.120022	-0.111245	0.296552	-0.172575	0.103835	-0.162495	0.125966	-0.11513	0.279899
ADH1B	cyan	5.31044	30.2637	cyan	cyan	-0.220225	0.0370049	-0.359333	0.000504756	0.0336443	0.75291	0.216968	0.0399654	0.114671	0.281831	0.38586	0.000172673	0.230988	0.0284931	0.323633	0.00186122	-0.14765	0.164902	-0.0319648	0.764877	0.164493	0.121316	-0.215614	0.0412531	0.0810876	0.447396	-0.250891	0.017071	-0.231352	0.0282369	-0.305579	0.0034021	-0.376451	0.000255287	-0.335874	0.00121046	-0.116597	0.273773	-0.0349971	0.743312	-0.418927	3.96638e-05	-0.0811718	0.446923
ADH4	NA	1.3963	7.95736	NA	white	0.0342526	0.748589	-0.037913	0.722759	0.0769381	0.471054	0.036235	0.734563	0.118123	0.2675	0.109259	0.305312	0.217295	0.03966	0.125826	0.237322	0.151536	0.15394	0.0307194	0.773788	0.0537198	0.615055	0.138468	0.193074	0.061041	0.567644	0.0270083	0.800509	0.152646	0.150912	-0.0872356	0.413596	-0.0728311	0.495122	-0.020101	0.850839	0.00906319	0.932436	-0.0129249	0.903764	-0.0444502	0.677408	-0.0263158	0.805522
ADH5	turquoise	11.2679	64.2145	turquoise	turquoise	0.408338	6.46104e-05	0.438207	1.56278e-05	0.583737	1.55448e-09	0.518086	1.69618e-07	0.674624	3.0982e-13	0.17766	0.0938894	0.189302	0.0739432	0.431618	2.16232e-05	0.478747	1.81496e-06	0.416638	4.41368e-05	0.619714	7.3959e-11	0.467639	3.36551e-06	0.532918	6.405e-08	0.502248	4.56502e-07	0.184366	0.081938	0.575025	3.07705e-09	0.5795	2.17218e-09	0.474777	2.26878e-06	0.555162	1.35771e-08	0.905718	1.47159e-34	0.703047	1.11921e-14	0.644981	6.83193e-12
ADH7	NA	2.47271	14.0917	red	red	-0.194403	0.0663503	0.0607073	0.569767	-0.0232503	0.827805	0.161049	0.129416	0.10165	0.340423	-0.113096	0.28854	-0.109369	0.304825	0.0218626	0.837937	-0.0526556	0.622087	-0.0206751	0.84663	-0.0519887	0.626511	-0.230104	0.0291238	-0.262203	0.0125407	-0.263409	0.0121259	-0.0635622	0.551725	0.0930551	0.383016	0.18461	0.0815287	0.163991	0.122471	0.270288	0.0099812	0.097374	0.361227	-0.182422	0.0852719	-0.0290528	0.785757
ADHFE1	brown	10.2415	58.3654	brown	brown	-0.0241076	0.821559	0.057297	0.591676	0.119301	0.262723	0.162761	0.125339	0.190676	0.0718321	0.0915011	0.391045	0.211081	0.0458191	0.16168	0.127903	0.133781	0.208727	0.290119	0.00554124	-0.0822844	0.440698	0.075711	0.478178	-0.0456452	0.669235	-0.124256	0.243273	0.191205	0.0710324	0.184722	0.0813391	0.117051	0.271899	-0.0770956	0.470144	0.352088	0.000666092	0.0835017	0.433943	0.0180885	0.865625	0.203159	0.0547985
ADI1	brown	10.0336	57.1804	tan	tan	0.308846	0.00305868	0.243203	0.0209009	0.418267	4.09078e-05	0.61714	9.31582e-11	0.557114	1.17851e-08	0.461759	4.62652e-06	0.414339	4.91002e-05	0.569769	4.60131e-09	0.270799	0.00983598	0.48952	9.76392e-07	0.341652	0.000981957	0.173044	0.102886	0.290677	0.00544696	0.0656225	0.538878	0.186405	0.0785566	-0.0885553	0.40654	0.136767	0.198654	0.135387	0.203264	0.385247	0.00017719	0.346184	0.000830994	-0.00398546	0.970261	0.176299	0.0964748
ADIPOQ	NA	3.00894	17.1477	NA	brown	0.121419	0.254285	0.20942	0.0475929	-0.0737126	0.489902	0.100883	0.344099	0.0429739	0.687557	-0.0197398	0.853489	0.0811257	0.447182	0.0620741	0.561095	0.0922341	0.387245	0.119977	0.260013	-0.115106	0.279997	0.102874	0.334609	-0.0430567	0.686986	-0.0922669	0.387076	0.190159	0.0726211	0.151011	0.155388	0.141328	0.18395	0.0307552	0.773531	0.165355	0.11935	-0.0125975	0.906191	0.0389921	0.715202	0.0456171	0.669427
ADIPOQ-AS1	NA	2.64757	15.0883	brown	brown	-0.0470611	0.659601	-0.0130591	0.90277	-0.105443	0.322614	0.077546	0.467546	-0.0681525	0.523307	0.0593051	0.578729	0.186454	0.0784754	0.109087	0.306078	-0.0491925	0.645203	0.0572453	0.59201	-0.230288	0.028991	-0.0317749	0.766234	-0.0957494	0.369332	-0.236793	0.0246355	0.101159	0.342773	-0.0763447	0.474492	-0.110983	0.2977	-0.213805	0.0430272	0.126595	0.234443	-0.172795	0.10339	-0.159742	0.132598	0.0685661	0.520783
ADIPOR1	turquoise	10.7373	61.1906	turquoise	turquoise	0.646101	6.11582e-12	0.666121	7.7993e-13	0.690791	4.90947e-14	0.665979	7.91851e-13	0.723092	8.41976e-16	0.24592	0.0194709	0.281806	0.00712706	0.453377	7.20957e-06	0.580416	2.02138e-09	0.557971	1.10714e-08	0.689985	5.39691e-14	0.592918	7.40452e-10	0.618533	8.2241e-11	0.575584	2.94693e-09	0.299012	0.00419878	0.510306	2.77581e-07	0.695713	2.73545e-14	0.619809	7.33313e-11	0.643834	7.64822e-12	0.93519	1.92676e-41	0.753981	9.71018e-18	0.642145	9.02424e-12
ADIPOR2	black	12.2029	69.5432	black	black	0.534865	5.61649e-08	0.506787	3.4549e-07	0.520267	1.47407e-07	0.285227	0.00643152	0.453717	7.08275e-06	0.0201342	0.850596	0.210752	0.0461654	0.19511	0.0653507	0.570848	4.23882e-09	0.484209	1.32896e-06	0.466388	3.603e-06	0.680969	1.52481e-13	0.521182	1.38941e-07	0.641125	9.96781e-12	0.348225	0.000770193	0.650216	4.05537e-12	0.604602	2.78395e-10	0.430014	2.33773e-05	0.600149	4.06059e-10	0.761645	2.89429e-18	0.948144	1.3977e-45	0.594102	6.71762e-10
ADIRF	purple	9.36339	53.3611	purple	purple	0.469827	2.98519e-06	-0.0498627	0.640702	0.510221	2.79075e-07	0.34185	0.000974853	0.440841	1.36992e-05	0.671925	4.16686e-13	0.72963	3.44618e-16	0.660399	1.42758e-12	0.448608	9.23139e-06	0.54363	3.07743e-08	0.65051	3.93734e-12	0.566749	5.77989e-09	0.857981	3.42217e-27	0.649535	4.34264e-12	0.191579	0.0704714	-0.17432	0.100335	-0.122926	0.248393	0.031937	0.765076	0.118178	0.267277	0.471944	2.65603e-06	0.310516	0.00289532	0.273431	0.00911727
ADK	turquoise	9.62427	54.8478	turquoise	turquoise	0.288966	0.00574064	0.490762	9.07775e-07	0.448154	9.4495e-06	0.416164	4.51201e-05	0.5269	9.56234e-08	-0.0643383	0.546869	-0.0255684	0.810942	0.208613	0.0484752	0.313878	0.00259014	0.233457	0.0267938	0.441125	1.35057e-05	0.343287	0.000924837	0.300807	0.00396594	0.409374	6.1644e-05	0.130551	0.220025	0.709062	5.26873e-15	0.695487	2.81062e-14	0.503475	4.23547e-07	0.622924	5.52995e-11	0.805319	1.09286e-21	0.683294	1.17063e-13	0.569172	4.81444e-09
ADM	black	6.29826	35.8932	NA	black	0.354942	0.000597629	0.432533	2.06778e-05	0.280628	0.00738168	0.375389	0.000266611	0.244276	0.0203258	-0.0146614	0.89091	-0.227962	0.0306993	0.00756179	0.943608	-0.139147	0.190879	0.065952	0.536837	0.0375834	0.725072	0.155225	0.144048	0.131161	0.217861	0.228311	0.0304382	-0.0917945	0.389522	0.421579	3.50117e-05	0.318993	0.00218095	0.0131552	0.902058	0.298906	0.00421292	0.352362	0.000659218	0.512326	2.44551e-07	0.400794	9.05708e-05
ADM2	NA	4.13639	23.5729	NA	white	-0.00198085	0.985217	0.0205342	0.847663	0.0176005	0.869218	-0.0467759	0.661537	0.0464706	0.663612	0.0213434	0.841736	0.209221	0.0478095	0.124606	0.241939	0.346208	0.000830249	0.260903	0.0130017	0.117299	0.270876	0.111324	0.296207	0.018957	0.859239	-0.0397151	0.710153	0.343703	0.000910762	0.0670339	0.530164	0.105227	0.323614	0.161149	0.129175	0.160591	0.130524	0.060007	0.574235	0.0190848	0.858299	0.0651017	0.542112
ADM5	NA	4.52719	25.8	NA	lightcyan1	0.399992	9.38418e-05	0.424083	3.10897e-05	0.355944	0.000575155	0.353028	0.000642785	0.325411	0.00175037	0.0240712	0.821824	0.145985	0.169769	0.206999	0.0502801	0.387205	0.000163129	0.371627	0.000310544	0.396981	0.000107105	0.296071	0.00460663	0.295061	0.00475448	0.171236	0.106588	0.190939	0.0714338	0.159213	0.133902	0.419145	3.92613e-05	0.34927	0.000740662	0.369748	0.000334893	0.452087	7.71079e-06	0.331604	0.00140928	0.338648	0.00109534
ADNP	turquoise	11.2912	64.3478	turquoise	turquoise	0.411993	5.46973e-05	0.565826	6.19433e-09	0.566987	5.67763e-09	0.655919	2.27109e-12	0.724202	7.24781e-16	0.136226	0.20045	0.23256	0.0274011	0.452902	7.3904e-06	0.550108	1.95077e-08	0.469508	3.03799e-06	0.598537	4.64839e-10	0.393743	0.000123301	0.402394	8.43677e-05	0.325788	0.00172762	0.369006	0.000344986	0.557344	1.15893e-08	0.698491	1.95593e-14	0.583535	1.57964e-09	0.649478	4.36753e-12	0.88575	4.43435e-31	0.579048	2.25043e-09	0.630961	2.63107e-11
ADNP-AS1	NA	4.46753	25.46	NA	magenta	0.368111	0.000357526	0.267447	0.0108229	0.334922	0.00125243	0.179934	0.0896921	0.297378	0.00442113	0.188036	0.0759316	0.36375	0.000424872	0.222867	0.0347397	0.523279	1.21246e-07	0.497205	6.19231e-07	0.34835	0.000766585	0.469222	3.08612e-06	0.373577	0.000287002	0.388786	0.00015253	0.368572	0.000351024	0.19152	0.0705601	0.258577	0.0138633	0.335722	0.00121709	0.401925	8.61456e-05	0.393415	0.000125062	0.436447	1.70551e-05	0.27148	0.00964542
ADNP2	blue	9.35598	53.3188	sienna3	sienna3	0.35584	0.000577444	0.316754	0.00235232	0.556408	1.24053e-08	0.586458	1.25072e-09	0.70487	8.92429e-15	0.352882	0.000646358	0.435491	1.78807e-05	0.567474	5.47322e-09	0.605719	2.53005e-10	0.540233	3.89348e-08	0.623159	5.41258e-11	0.431087	2.21901e-05	0.480618	1.63216e-06	0.286921	0.00610995	0.465961	3.68773e-06	0.244172	0.0203808	0.468431	3.22283e-06	0.41751	4.23815e-05	0.537346	4.7454e-08	0.741594	6.27243e-17	0.385386	0.000176159	0.537065	4.83712e-08
ADO	turquoise	9.8867	56.3434	turquoise	turquoise	0.674897	3.00635e-13	0.634623	1.86233e-11	0.70734	6.54937e-15	0.630216	2.82131e-11	0.781069	1.08706e-19	0.260109	0.0132902	0.307616	0.00318412	0.483289	1.4011e-06	0.660693	1.38437e-12	0.62024	7.05302e-11	0.694735	3.07529e-14	0.634924	1.80982e-11	0.641306	9.7934e-12	0.608628	1.96898e-10	0.454542	6.78322e-06	0.471141	2.77658e-06	0.659586	1.55397e-12	0.616705	9.68403e-11	0.563021	7.63486e-09	0.924121	1.56165e-38	0.776545	2.40357e-19	0.620204	7.07602e-11
ADORA1	turquoise	9.88363	56.3259	green	green	0.788211	2.98618e-20	0.711971	3.63454e-15	0.648417	4.85703e-12	0.674001	3.31862e-13	0.615266	1.10051e-10	0.209335	0.0476849	0.132977	0.211498	0.331723	0.00140334	0.288707	0.00578622	0.428268	2.54387e-05	0.517587	1.75124e-07	0.522712	1.25804e-07	0.591417	8.37198e-10	0.586234	1.27346e-09	0.0854294	0.423369	0.357812	0.00053531	0.497571	6.058e-07	0.416905	4.35933e-05	0.431214	2.20528e-05	0.740528	7.32797e-17	0.75824	4.98349e-18	0.540969	3.70078e-08
ADORA2A	NA	2.08388	11.8758	NA	darkseagreen4	-0.122992	0.248138	0.0140793	0.895216	-0.0547955	0.607983	-0.0876503	0.411371	-0.0437124	0.682473	-0.260872	0.0130127	-0.0159231	0.881587	-0.124241	0.243331	0.0173496	0.871067	0.0261279	0.806884	-0.0782737	0.463366	-0.125789	0.23746	-0.188502	0.0751937	-0.208921	0.0481369	0.0852229	0.424494	0.118621	0.265477	0.153744	0.14796	0.0643733	0.54665	0.1687	0.111955	-0.0514351	0.630194	-0.0222273	0.835272	-0.11162	0.294916
ADORA2A-AS1	NA	2.61355	14.8944	NA	brown	-0.0181283	0.865332	0.0660542	0.536205	0.0206281	0.846975	0.102214	0.337736	0.136689	0.198912	0.0389256	0.715666	0.0581634	0.586074	0.121466	0.254099	-0.0236005	0.825252	0.122344	0.250659	-0.0451204	0.67282	-0.0454492	0.670573	-0.0993765	0.351389	-0.132665	0.212583	0.201992	0.0562349	0.0192865	0.856818	0.039674	0.710439	-0.0927199	0.384739	0.188964	0.0744689	-0.0270571	0.800157	-0.0461307	0.665926	-0.00453482	0.966164
ADORA2B	green	6.17345	35.1819	purple	purple	0.799727	3.33642e-21	0.370732	0.000321937	0.65048	3.94929e-12	0.435948	1.74814e-05	0.554748	1.39899e-08	0.526358	9.90983e-08	0.600092	4.08002e-10	0.510057	2.81946e-07	0.593569	7.01864e-10	0.628891	3.19244e-11	0.648259	4.93443e-12	0.767669	1.0823e-18	0.878305	6.04167e-30	0.811826	2.84615e-22	0.258041	0.0140684	0.0399	0.708864	0.133577	0.209428	0.274699	0.00878766	0.177105	0.0949378	0.58576	1.32276e-09	0.667933	6.42242e-13	0.368191	0.0003564
ADORA3	yellow	8.50046	48.4433	yellow	yellow	0.251715	0.0166991	0.321182	0.00202446	0.433691	1.95376e-05	0.478368	1.85429e-06	0.588462	1.06436e-09	0.166215	0.117413	0.0774742	0.467959	0.329821	0.00150071	0.392163	0.000131999	0.294827	0.00478945	0.503858	4.13747e-07	0.246376	0.0192391	0.287253	0.00604862	0.291384	0.00532958	0.312242	0.00273485	0.309486	0.00299514	0.457684	5.74845e-06	0.457077	5.9361e-06	0.432744	2.04655e-05	0.657526	1.92437e-12	0.366532	0.000380688	0.343097	0.000931295
ADPGK	blue	8.43205	48.0535	blue	blue	0.310988	0.00285059	0.387188	0.000163244	0.380029	0.000220326	0.543415	3.12381e-08	0.50916	2.98164e-07	0.289136	0.00571088	0.323218	0.00188799	0.3629	0.000439286	0.400606	9.13281e-05	0.49078	9.06814e-07	0.255296	0.0151619	0.272964	0.00924116	0.197085	0.0626193	0.0282706	0.791393	0.48157	1.54598e-06	0.123721	0.245324	0.342795	0.000941698	0.22043	0.0368242	0.47884	1.80544e-06	0.377849	0.00024106	0.171929	0.105157	0.366839	0.000376087
ADPGK-AS1	NA	2.16281	12.3257	NA	sienna3	0.0693666	0.515916	0.0624732	0.558575	0.0965081	0.365533	0.108506	0.308678	0.096659	0.36478	0.0527453	0.621493	0.124391	0.242756	0.0959248	0.368451	0.272819	0.00928011	0.105618	0.32181	0.209192	0.0478404	0.144769	0.173392	0.138172	0.194037	0.0954496	0.370839	0.237301	0.0243198	0.233365	0.026856	0.181908	0.0861704	0.175913	0.0972178	0.144285	0.174848	0.232024	0.0277698	0.138728	0.192232	0.121216	0.255085
ADPRH	yellow	6.63557	37.8155	salmon	salmon	0.51895	1.60464e-07	0.37747	0.000244846	0.574472	3.21117e-09	0.678933	1.91789e-13	0.561995	8.23802e-09	0.419811	3.80526e-05	0.290171	0.00553231	0.52509	1.07709e-07	0.269349	0.0102529	0.357726	0.000537102	0.556519	1.2306e-08	0.281238	0.00724896	0.532934	6.39811e-08	0.41263	5.31202e-05	0.149568	0.159422	0.116733	0.273211	0.212764	0.0440775	0.221928	0.035531	0.151474	0.15411	0.541981	3.45073e-08	0.297552	0.00439706	0.380893	0.000212566
ADPRHL1	black	6.35831	36.2354	black	black	0.757314	5.76795e-18	0.553934	1.48354e-08	0.64084	1.02474e-11	0.390446	0.000142099	0.523676	1.18145e-07	0.266487	0.0111212	0.306752	0.00327508	0.252264	0.0164551	0.453663	7.10261e-06	0.531571	7.01083e-08	0.423232	3.23747e-05	0.74938	1.96652e-17	0.658007	1.83105e-12	0.730176	3.19448e-16	0.305579	0.00340213	0.326405	0.00169102	0.386096	0.000170957	0.342443	0.000953923	0.345621	0.00084851	0.598649	4.60499e-10	0.840247	4.05851e-25	0.451022	8.14935e-06
ADPRHL2	blue	9.12952	52.0283	blue	blue	0.109047	0.306258	0.306709	0.00327956	0.243283	0.0208575	0.301653	0.00386037	0.368021	0.000358822	0.04683	0.66117	0.207244	0.0500029	0.260456	0.0131637	0.377648	0.00024306	0.452165	7.67956e-06	0.194576	0.0661043	0.217771	0.0392176	0.0762239	0.475193	0.0142526	0.893933	0.37612	0.000258764	0.397464	0.000104865	0.488749	1.02142e-06	0.244561	0.0201753	0.679946	1.71144e-13	0.444268	1.15233e-05	0.259772	0.0134144	0.463571	4.19697e-06
ADPRM	NA	5.85888	33.3892	NA	blue	0.239837	0.0227964	0.151708	0.153469	0.319104	0.0021728	0.25685	0.0145344	0.406829	6.91716e-05	0.115953	0.27645	0.336854	0.00116859	0.218241	0.0387853	0.390238	0.000143368	0.359604	0.000499497	0.320635	0.00206256	0.315337	0.00246692	0.258331	0.0139571	0.14511	0.172371	0.405595	7.31216e-05	0.243385	0.0208025	0.165102	0.119925	0.165796	0.118353	0.309962	0.00294859	0.38462	0.000181922	0.320674	0.00205982	0.295196	0.00473447
ADRA1A	yellow	7.82723	44.6066	red	red	0.019831	0.85282	0.249691	0.0176257	0.202378	0.0557563	0.557109	1.17894e-08	0.310825	0.00286604	0.154669	0.145507	-0.0253374	0.812618	0.281313	0.00723263	-0.200014	0.0587412	0.0218495	0.838034	0.0428613	0.688333	-0.135437	0.203094	-0.0731517	0.49322	-0.21787	0.0391261	-0.0660675	0.536123	0.194221	0.0666098	0.216865	0.0400621	-0.0453974	0.670926	0.358896	0.000513375	0.22652	0.0318004	-0.0595476	0.577175	0.316183	0.00239792
ADRA1B	green	7.20208	41.044	green	green	0.900169	1.61255e-33	0.783755	6.72438e-20	0.663685	1.01046e-12	0.688431	6.47251e-14	0.606669	2.33179e-10	0.375506	0.000265342	0.37162	0.000310626	0.427102	2.69086e-05	0.433275	1.99399e-05	0.581343	1.87906e-09	0.523986	1.15776e-07	0.619138	7.78903e-11	0.646341	5.97198e-12	0.565136	6.52251e-09	0.311166	0.00283391	0.211659	0.0452144	0.452904	7.38985e-06	0.44949	8.82126e-06	0.355378	0.000587737	0.611557	1.52587e-10	0.652238	3.30646e-12	0.498407	5.76101e-07
ADRA1D	green	3.84454	21.9096	bisque4	bisque4	0.756035	7.05094e-18	0.500107	5.19915e-07	0.61994	7.24679e-11	0.414652	4.83964e-05	0.503199	4.30762e-07	0.418363	4.07256e-05	0.543511	3.10285e-08	0.4828	1.44091e-06	0.501483	4.78269e-07	0.631756	2.44191e-11	0.513296	2.30048e-07	0.772089	5.15954e-19	0.759126	4.33024e-18	0.675134	2.92872e-13	0.408029	6.55204e-05	0.206486	0.0508658	0.283671	0.00674023	0.257213	0.0143911	0.298217	0.00430573	0.531918	6.84967e-08	0.682336	1.30566e-13	0.508071	3.19066e-07
ADRA2A	NA	5.35197	30.5003	green	green	0.772077	5.16998e-19	0.578653	2.3212e-09	0.529269	8.17434e-08	0.558355	1.07649e-08	0.501545	4.7646e-07	0.436996	1.65977e-05	0.431453	2.17975e-05	0.423815	3.14899e-05	0.371836	0.000307935	0.476729	2.03368e-06	0.449026	9.03472e-06	0.579898	2.10543e-09	0.606192	2.42949e-10	0.454007	6.97601e-06	0.319122	0.00217143	0.0270441	0.800251	0.26038	0.0131912	0.229265	0.0297322	0.243369	0.0208109	0.42989	2.35189e-05	0.501974	4.64183e-07	0.440317	1.40645e-05
ADRA2B	NA	3.58575	20.4349	red	red	-0.0843849	0.42908	0.0836654	0.43304	-0.0749036	0.482897	0.24198	0.0215737	0.159976	0.132024	0.0801974	0.452414	0.00473569	0.964666	0.13687	0.198311	-0.0573188	0.591534	0.0369766	0.729338	-0.107122	0.314926	-0.0959789	0.36818	-0.135525	0.2028	-0.248623	0.0181325	-0.013242	0.901415	0.09604	0.367874	0.0690915	0.517586	-0.0899996	0.398899	0.252947	0.0161559	0.0630183	0.555141	-0.11695	0.272313	0.210834	0.0460792
ADRA2C	NA	5.68372	32.391	green	green	0.568244	5.16446e-09	0.382834	0.000196059	0.420658	3.65667e-05	0.560391	9.27259e-09	0.400748	9.0758e-05	0.511861	2.51813e-07	0.425635	2.88694e-05	0.478844	1.80504e-06	0.24763	0.0186144	0.508597	3.08811e-07	0.385554	0.000174912	0.367009	0.00037355	0.553062	1.57958e-08	0.381509	0.000207194	0.189584	0.0735048	0.0441657	0.679359	0.13481	0.205215	0.111188	0.2968	0.243943	0.0205029	0.375719	0.000263041	0.291153	0.00536772	0.317481	0.00229541
ADRB1	green	6.82875	38.9164	green	green	0.897506	4.84271e-33	0.66805	6.3426e-13	0.638816	1.24661e-11	0.557826	1.11891e-08	0.536569	5.00319e-08	0.337205	0.00115391	0.360659	0.000479442	0.358622	0.000518842	0.522951	1.23866e-07	0.594532	6.48356e-10	0.520215	1.4791e-07	0.715388	2.33629e-15	0.714713	2.55055e-15	0.723443	8.03102e-16	0.320092	0.00210109	0.236089	0.0250781	0.409913	6.01487e-05	0.409716	6.06909e-05	0.362727	0.000442272	0.635346	1.7385e-11	0.786483	4.10025e-20	0.466643	3.55342e-06
ADRB2	yellow	6.97486	39.7491	yellow	yellow	0.185933	0.0793286	0.166048	0.117786	0.335249	0.00123789	0.472118	2.63047e-06	0.465544	3.77209e-06	0.335446	0.00122918	0.208542	0.0485533	0.437084	1.65246e-05	0.243336	0.0208289	0.249937	0.0175108	0.38803	0.000157513	0.111972	0.293388	0.241262	0.0219766	0.146063	0.16954	0.254178	0.0156282	0.0191835	0.857574	0.174436	0.100105	0.24177	0.0216908	0.196116	0.0639479	0.381941	0.000203503	0.0400907	0.707536	0.143336	0.177734
ADRB3	NA	1.81992	10.3716	NA	thistle1	0.229376	0.029651	0.239605	0.0229325	0.168394	0.112616	0.297755	0.00436898	0.154434	0.146128	0.20178	0.0564994	0.12988	0.222425	0.17341	0.102149	0.0732133	0.492855	0.159942	0.132106	0.183807	0.0828868	-0.0406619	0.703561	0.112268	0.292105	0.0157319	0.882999	0.0459304	0.66729	-0.122399	0.250443	0.062913	0.555804	0.156706	0.140216	-0.0134271	0.900044	0.0652307	0.54131	-0.0460389	0.666551	-0.0146229	0.891194
ADRBK1	turquoise	11.0444	62.9407	salmon	salmon	0.821878	3.20493e-23	0.776407	2.46181e-19	0.665141	8.65871e-13	0.857851	3.55262e-27	0.72365	7.8094e-16	0.411043	5.71275e-05	0.396912	0.000107428	0.486466	1.16646e-06	0.524817	1.09654e-07	0.664601	9.1695e-13	0.515947	1.94454e-07	0.515016	2.06316e-07	0.532854	6.43247e-08	0.407712	6.64676e-05	0.46154	4.68117e-06	0.156032	0.14195	0.520604	1.44232e-07	0.491808	8.53577e-07	0.54264	3.29666e-08	0.654791	2.54955e-12	0.489145	9.98029e-07	0.50466	3.93878e-07
ADRBK2	blue	9.18091	52.3211	darkmagenta	darkmagenta	0.632833	2.20637e-11	0.698877	1.86629e-14	0.566654	5.82131e-09	0.606351	2.39659e-10	0.596755	5.39331e-10	0.231709	0.0279877	0.296557	0.00453689	0.336986	0.00116306	0.341706	0.00097999	0.51686	1.83457e-07	0.23927	0.0231296	0.560866	8.954e-09	0.354062	0.000618011	0.317927	0.00226109	0.457612	5.77046e-06	0.43873	1.52261e-05	0.511734	2.53824e-07	0.246772	0.0190401	0.57907	2.24667e-09	0.510483	2.74539e-07	0.632153	2.35225e-11	0.608108	2.05963e-10
ADRM1	turquoise	10.5407	60.0705	turquoise	turquoise	0.568137	5.20628e-09	0.577508	2.53803e-09	0.570805	4.25304e-09	0.546791	2.46663e-08	0.595548	5.96114e-10	0.0951072	0.372566	0.222534	0.0350188	0.350447	0.000708634	0.60027	4.01943e-10	0.543267	3.15605e-08	0.654141	2.72456e-12	0.472133	2.62836e-06	0.551814	1.72736e-08	0.506231	3.57558e-07	0.230564	0.0287939	0.462996	4.32906e-06	0.661788	1.23429e-12	0.652267	3.29682e-12	0.632438	2.29009e-11	0.895793	9.6685e-33	0.687599	7.13051e-14	0.52585	1.02468e-07
ADSL	turquoise	8.90254	50.7348	turquoise	turquoise	0.407261	6.78372e-05	0.410153	5.94947e-05	0.457834	5.70313e-06	0.41289	5.24909e-05	0.595896	5.79199e-10	0.101174	0.342703	0.29642	0.00455634	0.318834	0.00219277	0.690616	5.01129e-14	0.539302	4.1508e-08	0.604147	2.8943e-10	0.466415	3.59778e-06	0.499914	5.26028e-07	0.467735	3.34794e-06	0.350346	0.000711324	0.504061	4.08626e-07	0.590162	9.27359e-10	0.626599	3.94804e-11	0.552599	1.63287e-08	0.84226	2.43204e-25	0.604099	2.90609e-10	0.528929	8.3607e-08
ADSS	blue	8.83933	50.3745	blue	blue	0.447602	9.72091e-06	0.555014	1.37234e-08	0.519494	1.54945e-07	0.695068	2.95511e-14	0.750032	1.78105e-17	0.332871	0.00134741	0.301999	0.00381781	0.531205	7.18467e-08	0.367494	0.000366423	0.42411	3.10507e-05	0.326788	0.00166866	0.376997	0.000249636	0.32122	0.00202181	0.207524	0.0496872	0.299077	0.00419011	0.379985	0.000220725	0.495246	6.96216e-07	0.351115	0.00069102	0.591854	8.07856e-10	0.635183	1.76578e-11	0.40343	8.05643e-05	0.571438	4.05263e-09
ADSSL1	NA	6.51286	37.1162	salmon	salmon	0.580537	2.00232e-09	0.32117	0.00202526	0.614316	1.19709e-10	0.6217	6.18084e-11	0.574261	3.26371e-09	0.512675	2.39239e-07	0.517213	1.79366e-07	0.573882	3.36044e-09	0.225487	0.0326094	0.467407	3.40851e-06	0.503566	4.21205e-07	0.407008	6.8615e-05	0.618458	8.27977e-11	0.479453	1.7438e-06	0.217321	0.0396358	0.0330307	0.757275	0.109715	0.303286	0.040269	0.706294	0.244026	0.0204584	0.45539	6.48799e-06	0.342341	0.000957502	0.392543	0.000129856
ADTRP	NA	2.07161	11.8059	NA	grey60	0.200154	0.0585608	0.335009	0.00124857	-0.00745505	0.944403	0.225772	0.0323843	0.0800984	0.452975	-0.130929	0.218681	-0.188847	0.0746529	-0.178406	0.0924958	0.00451343	0.966323	0.0123199	0.908249	-0.126981	0.233008	-0.050254	0.638081	-0.101678	0.34029	-0.123611	0.245746	-0.0999235	0.34873	0.178134	0.0930032	0.238805	0.0234064	0.152769	0.15058	0.101025	0.343415	0.081995	0.442313	0.0934626	0.380927	0.102389	0.336907
AEBP1	red	12.361	70.444	red	red	-0.157497	0.138199	0.27903	0.00773962	0.01346	0.8998	0.400362	9.23204e-05	0.175048	0.0989008	-0.182829	0.0845647	-0.339658	0.00105592	0.0692097	0.516868	-0.403002	8.21152e-05	-0.19335	0.0678645	-0.0889987	0.404185	-0.373717	0.000285379	-0.323225	0.00188756	-0.398405	0.000100629	-0.219588	0.0375688	0.286501	0.00618831	0.319953	0.002111	0.0594602	0.577735	0.316498	0.00237263	0.173481	0.102005	-0.124162	0.243632	0.230107	0.0291214
AEBP2	turquoise	8.62253	49.139	turquoise	turquoise	0.467835	3.3296e-06	0.4882	1.05467e-06	0.584705	1.43919e-09	0.637477	1.41796e-11	0.697528	2.19818e-14	0.291142	0.00536955	0.329843	0.00149955	0.528982	8.33179e-08	0.448471	9.29648e-06	0.496379	6.50649e-07	0.521247	1.38358e-07	0.473849	2.38933e-06	0.489943	9.5249e-07	0.362277	0.00045012	0.417811	4.17903e-05	0.420425	3.69686e-05	0.552285	1.67004e-08	0.304222	0.00355464	0.62212	5.9496e-11	0.754089	9.54851e-18	0.557724	1.12726e-08	0.6561	2.22921e-12
AEN	steelblue	7.1293	40.6292	steelblue	steelblue	0.557013	1.18721e-08	0.309638	0.00298024	0.589968	9.42074e-10	0.473872	2.38632e-06	0.610542	1.6673e-10	0.511795	2.52858e-07	0.583677	1.56194e-09	0.541892	3.4721e-08	0.625879	4.21891e-11	0.806027	9.46262e-22	0.5783	2.38598e-09	0.61307	1.33608e-10	0.641119	9.97311e-12	0.519566	1.54224e-07	0.422177	3.40348e-05	0.100666	0.345141	0.265767	0.0113494	0.306107	0.00334444	0.484858	1.28017e-06	0.587587	1.14222e-09	0.444338	1.14825e-05	0.394323	0.00012024
AES	turquoise	12.8631	73.3056	green	green	0.854157	1.01054e-26	0.682977	1.21372e-13	0.660167	1.46265e-12	0.618539	8.21939e-11	0.672565	3.8851e-13	0.299808	0.00409405	0.403256	8.11928e-05	0.393725	0.000123394	0.731786	2.5523e-16	0.697657	2.16397e-14	0.668327	6.15588e-13	0.678816	1.94327e-13	0.715439	2.32076e-15	0.683358	1.16215e-13	0.428075	2.56761e-05	0.251294	0.016888	0.549922	1.97669e-08	0.641531	9.58183e-12	0.520944	1.41099e-07	0.810988	3.39449e-22	0.740649	7.19976e-17	0.473227	2.47346e-06
AFAP1	turquoise	10.3225	58.8272	turquoise	turquoise	0.590111	9.31208e-10	0.677062	2.3644e-13	0.556069	1.27147e-08	0.465568	3.76717e-06	0.61335	1.30352e-10	0.0647487	0.544309	0.310546	0.00289251	0.33582	0.00121279	0.811656	2.94988e-22	0.619755	7.36876e-11	0.651281	3.64251e-12	0.597319	5.14601e-10	0.485526	1.2317e-06	0.519778	1.52136e-07	0.650021	4.13558e-12	0.510464	2.7486e-07	0.78516	5.21667e-20	0.798734	4.05333e-21	0.610737	1.6391e-10	0.823711	2.12048e-23	0.709989	4.68333e-15	0.55006	1.95752e-08
AFAP1-AS1	NA	3.20525	18.2664	NA	honeydew1	0.380058	0.000220053	0.327456	0.00163029	0.373929	0.000282936	0.315668	0.00243972	0.419009	3.95122e-05	0.123418	0.246492	0.285497	0.00637929	0.290382	0.00549661	0.391213	0.000137502	0.290107	0.00554325	0.32277	0.00191728	0.356192	0.0005697	0.287215	0.00605561	0.310081	0.00293709	0.314976	0.00249692	0.0998027	0.349317	0.317473	0.00229606	0.348906	0.000750831	0.215709	0.0411618	0.375465	0.000265783	0.321525	0.00200087	0.255007	0.0152816
AFAP1L1	NA	6.30148	35.9116	lightpink4	lightpink4	0.47581	2.14142e-06	0.554916	1.38209e-08	0.473662	2.41438e-06	0.374596	0.00027536	0.445075	1.10602e-05	0.0437281	0.682365	0.127314	0.231776	0.125847	0.237245	0.447172	9.93736e-06	0.345934	0.000838726	0.402784	8.29177e-05	0.385382	0.000176186	0.247103	0.0188749	0.351019	0.000693535	0.324555	0.00180297	0.290437	0.0054873	0.557082	1.18124e-08	0.664566	9.20432e-13	0.377311	0.000246444	0.504387	4.0054e-07	0.452636	7.49382e-06	0.235935	0.0251758
AFAP1L2	turquoise	8.39486	47.8415	plum1	plum1	0.723348	8.13415e-16	0.622663	5.66294e-11	0.742975	5.12109e-17	0.565117	6.53191e-09	0.650305	4.01946e-12	0.328776	0.00155675	0.444664	1.12939e-05	0.435783	1.76245e-05	0.622857	5.5639e-11	0.629698	2.96111e-11	0.658578	1.72577e-12	0.71835	1.58434e-15	0.615074	1.11945e-10	0.673017	3.69769e-13	0.499936	5.25308e-07	0.385756	0.000173427	0.526074	1.00967e-07	0.505294	3.78823e-07	0.471213	2.76552e-06	0.696761	2.41144e-14	0.732184	2.41371e-16	0.494797	7.15078e-07
AFF1	blue	9.67146	55.1168	blue	blue	0.526218	1.00016e-07	0.562633	7.85786e-09	0.584369	1.47826e-09	0.51764	1.7453e-07	0.538378	4.42206e-08	0.200747	0.0578018	0.319392	0.00215165	0.361283	0.00046793	0.39329	0.000125738	0.479689	1.72061e-06	0.336875	0.00116771	0.611085	1.59006e-10	0.400272	9.26875e-05	0.401557	8.75633e-05	0.474339	2.325e-06	0.496197	6.57764e-07	0.529129	8.25073e-08	0.235291	0.0255881	0.6006	3.9094e-10	0.578233	2.39846e-09	0.698916	1.85753e-14	0.627803	3.53171e-11
AFF2	red	7.64045	43.5422	red	red	-0.0583916	0.584602	0.173643	0.101681	0.0824005	0.440051	0.487376	1.10647e-06	0.295072	0.0047529	0.152471	0.151387	-0.0161327	0.88004	0.2635	0.0120953	-0.172804	0.103371	-0.0821368	0.441521	0.0387346	0.717002	-0.328548	0.00156922	-0.143463	0.177347	-0.381672	0.000205797	-0.0548869	0.607384	-0.0983599	0.356362	0.103794	0.330282	0.0941521	0.377408	0.107853	0.311617	0.111949	0.293487	-0.375029	0.00027055	0.124281	0.243178
AFF3	magenta	9.75402	55.5872	magenta	magenta	0.586634	1.23321e-09	0.437853	1.59053e-05	0.51722	1.79288e-07	0.652221	3.31232e-12	0.718166	1.62322e-15	0.465699	3.7405e-06	0.560157	9.43327e-09	0.498343	5.78313e-07	0.795158	8.09446e-21	0.667229	6.92691e-13	0.624428	4.82019e-11	0.533208	6.28087e-08	0.597704	4.98335e-10	0.402483	8.40355e-05	0.451588	7.9136e-06	0.158096	0.136687	0.401864	8.63794e-05	0.489805	9.60243e-07	0.493093	7.91208e-07	0.732463	2.32129e-16	0.422859	3.29527e-05	0.435985	1.74495e-05
AFF4	blue	11.277	64.2664	blue	blue	0.434246	1.90118e-05	0.547304	2.37916e-08	0.575897	2.87628e-09	0.651926	3.41273e-12	0.736645	1.28332e-16	0.228132	0.0305716	0.279613	0.00760727	0.471542	2.71577e-06	0.534423	5.78698e-08	0.455244	6.53779e-06	0.529987	7.79298e-08	0.451907	7.78362e-06	0.408368	6.45228e-05	0.333459	0.00131951	0.424474	3.05155e-05	0.533604	6.11595e-08	0.627711	3.56208e-11	0.47353	2.43219e-06	0.585032	1.40203e-09	0.801356	2.41929e-21	0.581756	1.81883e-09	0.648878	4.63832e-12
AFG3L1P	brown	7.14391	40.7125	brown	brown	-0.241967	0.0215807	-0.0228419	0.830784	-0.188975	0.0744525	-0.0637101	0.550798	-0.0569923	0.593651	-0.0859884	0.42033	0.0594449	0.577833	-0.0615662	0.56431	-0.00560814	0.958162	0.0547957	0.607982	-0.304716	0.00349849	-0.102505	0.336358	-0.362409	0.000447809	-0.417529	4.23431e-05	0.302353	0.00377484	0.0370802	0.728609	0.0376535	0.72458	-0.159323	0.133629	0.233149	0.0270015	-0.251842	0.0166421	-0.233236	0.0269423	-0.0194888	0.855331
AFG3L2	turquoise	9.88813	56.3515	turquoise	turquoise	0.635052	1.78785e-11	0.651814	3.45171e-12	0.677576	2.2326e-13	0.804985	1.16932e-21	0.839109	5.40413e-25	0.35979	0.000495896	0.391809	0.000134028	0.581362	1.87624e-09	0.580582	1.99523e-09	0.623531	5.23218e-11	0.642015	9.13941e-12	0.52511	1.07568e-07	0.569011	4.87347e-09	0.43057	2.2755e-05	0.360753	0.0004777	0.395377	0.000114863	0.611325	1.55709e-10	0.549059	2.10165e-08	0.676457	2.52912e-13	0.884411	7.18594e-31	0.594262	6.62978e-10	0.635607	1.69582e-11
AFMID	red	8.52165	48.5641	tan	tan	-0.0504504	0.636766	-0.209556	0.0474453	0.0642731	0.547276	0.351257	0.000687325	0.288071	0.00589973	0.428597	2.50375e-05	0.374989	0.000270993	0.360592	0.000480688	0.151669	0.153577	0.2076	0.0496017	0.12827	0.228263	-0.0545865	0.609354	0.140616	0.186189	-0.208982	0.0480705	0.00068238	0.994907	-0.267394	0.0108393	-0.223174	0.034484	-0.206112	0.051295	0.169253	0.110767	0.111989	0.293315	-0.303194	0.00367424	0.0154647	0.884973
AFTPH	yellow	9.33325	53.1893	honeydew1	honeydew1	0.538369	4.42479e-08	0.526996	9.50173e-08	0.584667	1.44356e-09	0.76709	1.19112e-18	0.827023	9.93134e-24	0.414508	4.87181e-05	0.352407	0.000658083	0.566144	6.04819e-09	0.482561	1.46077e-06	0.520037	1.49614e-07	0.573293	3.51605e-09	0.3916	0.000135235	0.510719	2.70501e-07	0.30401	0.00357908	0.261552	0.01277	0.273711	0.00904341	0.445884	1.06137e-05	0.432682	2.05273e-05	0.540911	3.7157e-08	0.791656	1.57274e-20	0.458397	5.5354e-06	0.514031	2.196e-07
AGA	yellow	7.54223	42.9825	yellow	yellow	0.363404	0.000430687	0.386904	0.000165221	0.484006	1.34456e-06	0.547052	2.42172e-08	0.604194	2.88253e-10	0.205321	0.052215	0.1376	0.195905	0.435552	1.78266e-05	0.148985	0.161072	0.322591	0.0019291	0.389365	0.000148816	0.284832	0.00650877	0.404983	7.51595e-05	0.367502	0.000366299	0.0654785	0.539771	0.456518	6.11365e-06	0.389749	0.000146396	0.180635	0.0884283	0.447455	9.79474e-06	0.655762	2.308e-12	0.506437	3.53039e-07	0.554554	1.41871e-08
AGAP1	salmon	10.7776	61.4203	salmon	salmon	0.762475	2.53212e-18	0.385577	0.000174743	0.53504	5.55042e-08	0.837527	8.01809e-25	0.598305	4.73968e-10	0.727322	4.73773e-16	0.551861	1.72152e-08	0.582925	1.65806e-09	0.32513	0.0017675	0.495618	6.80923e-07	0.460438	4.96561e-06	0.373036	0.000293358	0.656897	2.05355e-12	0.368461	0.000352584	0.127138	0.232427	-0.289437	0.00565837	-0.0393873	0.71244	0.0814577	0.445319	0.127037	0.232802	0.40185	8.64327e-05	0.172253	0.104493	0.238664	0.0234907
AGAP1-IT1	NA	1.71798	9.79062	NA	coral1	0.0475524	0.656271	0.124035	0.244118	-0.0672905	0.528587	0.138908	0.19165	0.0538888	0.613942	0.0636648	0.551082	-0.0681069	0.523586	0.0570102	0.593535	-0.066672	0.532391	-0.118211	0.267142	-0.0414013	0.698428	-0.0514912	0.62982	-0.00898077	0.933049	-0.08184	0.443179	-0.0610733	0.567439	-0.11679	0.272973	-0.000696777	0.9948	-0.00455839	0.965988	0.122248	0.251033	0.032017	0.764505	-0.0533722	0.617348	-0.014161	0.894611
AGAP11	NA	3.59936	20.5124	brown	brown	-0.0818908	0.442895	-0.13248	0.213227	-0.065613	0.538937	-0.100021	0.348257	-0.115964	0.276406	0.16376	0.123005	0.183215	0.0838992	0.0599601	0.574535	0.00339713	0.974649	0.174579	0.0998226	-0.10838	0.309243	0.043683	0.682675	-0.0835155	0.433867	-0.100889	0.34407	0.15888	0.134726	-0.130819	0.219071	-0.156602	0.140481	-0.300467	0.0040092	0.00803025	0.940121	-0.274996	0.0087119	-0.160475	0.130807	-0.09684	0.363878
AGAP2	green	11.4028	64.9832	green	green	0.931918	1.56818e-40	0.549604	2.0219e-08	0.630735	2.68739e-11	0.68216	1.33203e-13	0.564898	6.63947e-09	0.573711	3.40501e-09	0.521197	1.38812e-07	0.48469	1.2926e-06	0.545826	2.6396e-08	0.651487	3.56749e-12	0.544294	2.93821e-08	0.630804	2.6702e-11	0.781056	1.08957e-19	0.652509	3.21706e-12	0.280037	0.00751227	-0.0456341	0.669311	0.174078	0.100814	0.285553	0.00636853	0.235148	0.0256805	0.545784	2.64736e-08	0.549475	2.04045e-08	0.347898	0.000779647
AGAP2-AS1	NA	5.18465	29.5468	NA	green	0.430654	2.26622e-05	0.282898	0.00689817	0.256681	0.0146013	0.421087	3.58331e-05	0.350016	0.000720199	0.268358	0.0105466	0.269365	0.0102483	0.32124	0.00202041	0.224624	0.0332985	0.344979	0.000868909	0.290181	0.00553071	0.176479	0.0961301	0.350678	0.000702491	0.252255	0.0164588	0.163174	0.124371	-0.024103	0.821592	0.135166	0.204009	0.0859414	0.420585	0.220833	0.0364729	0.307238	0.00322365	0.218997	0.0380983	0.255306	0.0151579
AGAP3	turquoise	12.376	70.5299	turquoise	turquoise	0.599325	4.35167e-10	0.544171	2.96339e-08	0.509596	2.90175e-07	0.645757	6.3276e-12	0.640042	1.10724e-11	0.249629	0.0176546	0.372796	0.000296231	0.397483	0.000104782	0.739622	8.35845e-17	0.660324	1.4388e-12	0.647588	5.27577e-12	0.418345	4.0759e-05	0.547555	2.33743e-08	0.387462	0.00016136	0.368186	0.000356462	0.278972	0.00775287	0.569707	4.62306e-09	0.628006	3.4659e-11	0.620268	7.03555e-11	0.836725	9.77771e-25	0.514316	2.1568e-07	0.450358	8.43434e-06
AGAP4	brown	4.62416	26.3526	brown	brown	-0.203331	0.0545886	-0.00260227	0.98058	-0.166199	0.117449	-0.0587877	0.582052	-0.0713672	0.503854	-0.0999567	0.348569	0.0656926	0.538444	-0.00585202	0.956344	-0.0225197	0.833136	0.0617366	0.563231	-0.272672	0.00931973	-0.126272	0.235652	-0.352636	0.000652397	-0.340059	0.00104065	0.332226	0.00137858	0.0125658	0.906426	0.0704328	0.509469	-0.138834	0.191888	0.238387	0.0236572	-0.278688	0.00781815	-0.245867	0.0194979	-0.0323513	0.762118
AGAP5	brown	4.38128	24.9685	brown	brown	-0.232264	0.0276038	-0.0223028	0.834721	-0.200592	0.0579994	-0.0489856	0.646595	-0.0458138	0.668085	-0.103717	0.330646	0.0788065	0.460318	-0.0699827	0.512186	-0.0167645	0.875379	0.0416104	0.696979	-0.260646	0.0130946	-0.0916125	0.390467	-0.341434	0.000989778	-0.408527	6.40603e-05	0.264337	0.0118151	0.0135584	0.899072	0.0573495	0.591335	-0.160456	0.130853	0.257188	0.0144008	-0.228549	0.0302608	-0.22198	0.0354866	-0.0253438	0.812572
AGAP6	brown	5.55985	31.685	brown	brown	-0.20731	0.049928	-0.0420905	0.693656	-0.17288	0.103218	-0.0802142	0.45232	-0.0647762	0.544137	-0.0898789	0.399534	0.0968702	0.363728	-0.0151883	0.887014	-0.00733771	0.945277	0.122587	0.24971	-0.29849	0.00426868	-0.109428	0.304564	-0.318509	0.00221707	-0.394974	0.000116895	0.323826	0.00184887	-0.0100834	0.924851	0.0128597	0.904248	-0.209493	0.0475134	0.197294	0.0623359	-0.270176	0.0100133	-0.227186	0.0312877	0.00541606	0.959594
AGAP7P	NA	1.63621	9.32459	NA	darkturquoise	0.00670428	0.949994	0.0733868	0.491828	-0.0711508	0.505152	0.00740671	0.944763	0.0296579	0.781406	-0.0103988	0.922508	-0.0344003	0.747541	-0.111724	0.294464	0.0226349	0.832295	-0.0366603	0.731566	-0.0983489	0.356416	-0.0560708	0.599644	-0.137768	0.195355	-0.0427787	0.688903	0.227732	0.0308729	-0.0107644	0.919792	0.0940784	0.377783	0.0477432	0.654979	0.00880839	0.934331	-0.0717768	0.501403	-0.0396648	0.710504	0.0750304	0.482154
AGBL1	NA	1.43971	8.20475	NA	darkmagenta	0.102415	0.336785	0.169257	0.110757	0.205649	0.0518326	0.0164551	0.877661	0.07031	0.51021	-0.0268011	0.802009	-0.0263165	0.805517	-0.00206383	0.984597	0.100123	0.347765	0.0455192	0.670095	0.0798134	0.454589	0.124134	0.243739	0.022924	0.830185	0.150118	0.157875	0.0890673	0.403821	0.169067	0.111164	0.232831	0.0272166	0.206035	0.0513846	0.0866604	0.416694	0.110928	0.297941	0.214425	0.042413	0.194885	0.0656669
AGBL2	brown	2.6231	14.9488	brown	brown	-0.227107	0.0313482	-0.195076	0.0653981	-0.208816	0.0482525	-0.00600717	0.955188	-0.143123	0.178385	0.124379	0.242802	0.0944618	0.375834	0.058349	0.584877	-0.137561	0.196036	-0.0209157	0.844867	-0.257696	0.0142019	-0.199768	0.0590599	-0.219745	0.0374292	-0.353446	0.000632649	0.0195258	0.85506	-0.186799	0.077916	-0.194408	0.0663431	-0.368912	0.000346291	-0.0414235	0.698274	-0.303074	0.0036885	-0.347997	0.00077678	-0.0713329	0.50406
AGBL3	brown	5.5893	31.8529	brown	brown	-0.167066	0.11552	0.0264339	0.804667	0.0163187	0.878667	0.0776695	0.466835	0.164139	0.122129	-0.00987108	0.926429	0.0554725	0.60355	0.0797429	0.454989	0.0631424	0.554361	0.0887128	0.405702	-0.0469316	0.66048	-0.0375931	0.725004	-0.162302	0.126424	-0.198714	0.0604385	0.203047	0.0549346	0.0900872	0.398438	0.169689	0.109837	-0.0189141	0.859554	0.230066	0.029151	0.0378937	0.722894	-0.0612582	0.566264	0.189475	0.0736735
AGBL4	green	5.30056	30.2074	green	green	0.827646	8.59434e-24	0.71024	4.53591e-15	0.623083	5.45031e-11	0.627852	3.51569e-11	0.551676	1.74447e-08	0.254677	0.0154189	0.184414	0.0818579	0.241093	0.0220728	0.311571	0.00279625	0.412496	5.34488e-05	0.399244	9.69833e-05	0.533573	6.12857e-08	0.507404	3.32539e-07	0.497355	6.13692e-07	0.180263	0.0890966	0.188957	0.0744802	0.359835	0.000495027	0.355382	0.000587666	0.277795	0.00802663	0.508398	3.12652e-07	0.61294	1.35144e-10	0.415338	4.68824e-05
AGBL5	pink	8.92058	50.8376	pink	pink	0.177116	0.0949163	0.208552	0.0485419	0.331516	0.00141365	0.443483	1.1991e-05	0.548547	2.17913e-08	0.218536	0.0385159	0.356289	0.000567588	0.398253	0.000101301	0.52054	1.44831e-07	0.486679	1.15219e-06	0.356619	0.000560448	0.242654	0.0212003	0.268435	0.0105234	0.0659745	0.536698	0.331941	0.00139256	0.266513	0.0111131	0.367718	0.000363174	0.288019	0.00590901	0.559381	9.98608e-09	0.575445	2.97883e-09	0.209385	0.0476314	0.358568	0.000519932
AGBL5-AS1	NA	2.47501	14.1049	NA	coral2	-0.0706334	0.508261	-0.131772	0.215705	-0.0608263	0.56901	0.0210613	0.843801	-0.123407	0.246535	0.0354653	0.739999	-0.00665389	0.95037	0.0827629	0.438036	-0.14338	0.177599	0.0574706	0.590551	-0.095348	0.371351	-0.103751	0.330483	-0.0500269	0.639601	-0.227185	0.0312889	-0.00901584	0.932788	-0.178832	0.0917071	-0.213017	0.0438203	-0.27293	0.00925044	-0.154024	0.147214	-0.169076	0.111145	-0.158856	0.134787	-0.100736	0.344808
AGER	brown	5.43808	30.9911	brown	brown	-0.221861	0.0355877	0.0541026	0.612535	-0.176084	0.0968895	-0.104096	0.328871	-0.128297	0.228163	-0.153984	0.14732	-0.0428	0.688756	-0.0839392	0.43153	-0.0732037	0.492912	0.036867	0.73011	-0.333958	0.00129628	-0.0929352	0.383632	-0.376247	0.000257423	-0.374585	0.000275484	0.298574	0.00425744	0.101776	0.339823	0.119768	0.260847	-0.151164	0.154965	0.22624	0.0320178	-0.260789	0.0130427	-0.155134	0.144286	0.023168	0.828405
AGFG1	yellow	9.73451	55.4761	yellow	yellow	0.342431	0.00095433	0.442264	1.2753e-05	0.483541	1.38098e-06	0.791955	1.48679e-20	0.73276	2.22647e-16	0.40492	7.53714e-05	0.274765	0.00877086	0.542595	3.30681e-08	0.210142	0.0468146	0.316665	0.00235938	0.400408	9.21303e-05	0.159693	0.132719	0.264597	0.0117291	0.0717373	0.501639	0.187636	0.0765679	0.183285	0.0837791	0.339674	0.00105533	0.274048	0.00895559	0.380028	0.000220335	0.544305	2.93583e-08	0.13817	0.194043	0.422225	3.39583e-05
AGFG2	lightcyan	10.5633	60.1993	yellow	yellow	0.113922	0.285009	0.409174	6.2206e-05	0.296435	0.00455419	0.568504	5.06387e-09	0.507284	3.35019e-07	0.0161712	0.879756	0.0666806	0.532338	0.325412	0.00175033	0.173799	0.10137	0.248129	0.0183706	0.29813	0.00431757	-0.00220292	0.983559	0.0720297	0.499893	-0.0994137	0.351207	0.11779	0.26886	0.359223	0.000506914	0.546594	2.50109e-08	0.377178	0.000247791	0.61852	8.23337e-11	0.579802	2.12141e-09	0.158554	0.135539	0.450167	8.51811e-06
AGGF1	turquoise	10.2036	58.1494	turquoise	turquoise	0.48128	1.57176e-06	0.628207	3.40202e-11	0.580698	1.97709e-09	0.53974	4.02773e-08	0.664244	9.52436e-13	0.0840763	0.430776	0.132701	0.212456	0.278154	0.00794224	0.418312	4.08222e-05	0.360251	0.000487109	0.444764	1.12365e-05	0.481086	1.58926e-06	0.393515	0.000124524	0.468336	3.23965e-06	0.21149	0.0453899	0.704021	9.9189e-15	0.672115	4.08127e-13	0.520344	1.46682e-07	0.649495	4.3603e-12	0.823371	2.28992e-23	0.763281	2.22238e-18	0.622571	5.71059e-11
AGK	blue	9.49999	54.1396	blue	blue	0.149113	0.16071	0.428163	2.55675e-05	0.318701	0.00220271	0.542322	3.36999e-08	0.533236	6.26937e-08	0.0896815	0.400574	0.0452649	0.671832	0.244668	0.020119	0.238359	0.0236741	0.278596	0.00783943	0.197863	0.0615697	0.0998572	0.349052	0.0184446	0.863005	-0.0284991	0.789745	0.199998	0.0587616	0.45108	8.12476e-06	0.499373	5.43508e-07	0.331601	0.00140942	0.556657	1.21829e-08	0.504528	3.97092e-07	0.224895	0.0330814	0.39618	0.000110917
AGL	turquoise	8.59719	48.9946	turquoise	turquoise	0.583438	1.59195e-09	0.42512	2.95899e-05	0.65349	2.91169e-12	0.668361	6.13388e-13	0.771718	5.49454e-19	0.479305	1.75855e-06	0.468226	3.25921e-06	0.604672	2.76735e-10	0.535072	5.53845e-08	0.511261	2.61471e-07	0.628029	3.45844e-11	0.595561	5.95495e-10	0.66455	9.21977e-13	0.561058	8.82791e-09	0.321694	0.00198929	0.306775	0.00327257	0.363975	0.000421136	0.338539	0.00109967	0.40932	6.17952e-05	0.779156	1.52378e-19	0.627479	3.63946e-11	0.585707	1.32835e-09
AGMAT	mediumpurple3	6.08571	34.6819	mediumpurple3	mediumpurple3	0.35968	0.000498026	0.538319	4.44017e-08	0.268266	0.0105742	0.321763	0.00198461	0.368477	0.000352347	-0.0241687	0.821114	0.0553455	0.60438	0.14681	0.167345	0.253077	0.0160995	0.334463	0.00127316	0.193358	0.0678524	0.370845	0.000320469	0.211392	0.0454927	0.27437	0.00887223	0.320635	0.00206259	0.52566	1.03756e-07	0.555574	1.31782e-08	0.296578	0.00453383	0.767267	1.1567e-18	0.494235	7.39351e-07	0.571555	4.0164e-09	0.43531	1.80406e-05
AGMO	magenta	6.70303	38.1999	magenta	magenta	0.466862	3.51125e-06	0.269786	0.0101258	0.484111	1.33645e-06	0.209026	0.0480224	0.496191	6.58032e-07	0.220042	0.0371661	0.402103	8.54682e-05	0.340821	0.00101217	0.766998	1.20935e-18	0.615941	1.03654e-10	0.637868	1.3657e-11	0.599247	4.38029e-10	0.61371	1.26289e-10	0.651467	3.57482e-12	0.390837	0.000139734	0.34114	0.00100046	0.3971	0.000106551	0.498151	5.85036e-07	0.366712	0.00037798	0.707178	6.68446e-15	0.695782	2.71262e-14	0.416188	4.50696e-05
AGO1	turquoise	10.734	61.1721	royalblue	royalblue	0.375871	0.000261418	0.385413	0.000175952	0.526385	9.89221e-08	0.59555	5.96053e-10	0.6166	9.77472e-11	0.17971	0.0900997	0.297722	0.00437348	0.445818	1.06498e-05	0.49905	5.54192e-07	0.382778	0.000196517	0.63409	1.95894e-11	0.383629	0.000189648	0.5016	4.74878e-07	0.327214	0.00164407	0.254183	0.0156261	0.365311	0.000399539	0.512996	2.3444e-07	0.46641	3.59871e-06	0.542308	3.37342e-08	0.847262	6.59957e-26	0.522478	1.27739e-07	0.553674	1.51161e-08
AGO2	royalblue	8.34031	47.5307	royalblue	royalblue	0.241207	0.022008	0.332659	0.00135758	0.449593	8.77467e-06	0.528557	8.56999e-08	0.450774	8.25483e-06	0.177011	0.0951151	0.311384	0.00281357	0.38884	0.000152182	0.360001	0.000491867	0.351017	0.000693585	0.445215	1.09816e-05	0.312285	0.00273091	0.30538	0.00342416	0.138991	0.191382	0.375384	0.000266666	0.346156	0.000831855	0.454195	6.90756e-06	0.269619	0.010174	0.583973	1.52557e-09	0.579406	2.18828e-09	0.347881	0.00078013	0.498384	5.76879e-07
AGO3	darkorange	7.42847	42.3342	darkorange	darkorange	0.107813	0.311796	0.328436	0.00157539	0.16526	0.119565	0.354062	0.000617998	0.32698	0.00165751	-0.0319287	0.765135	0.0117542	0.912445	0.215158	0.0416945	0.0948526	0.373853	0.175944	0.0971592	0.100403	0.346411	0.0120708	0.910096	-0.0223488	0.834384	-0.0898603	0.399632	0.191217	0.0710145	0.436503	1.70075e-05	0.367087	0.000372393	0.145678	0.170678	0.349891	0.000723596	0.329468	0.00151942	0.226393	0.0318992	0.306567	0.00329474
AGO4	blue	9.623	54.8406	blue	blue	0.150324	0.1573	0.246738	0.0190572	0.259992	0.0133334	0.311149	0.00283554	0.421266	3.55329e-05	0.210075	0.0468864	0.410399	5.88315e-05	0.325754	0.0017297	0.519912	1.50825e-07	0.489977	9.50611e-07	0.252804	0.016218	0.298669	0.00424455	0.129182	0.224942	0.0398774	0.709022	0.632073	2.37019e-11	0.231906	0.0278514	0.367515	0.000366113	0.229103	0.0298512	0.495793	6.73835e-07	0.324404	0.00181242	0.175585	0.0978529	0.328492	0.00157234
AGPAT1	turquoise	11.6965	66.6575	turquoise	turquoise	0.605544	2.56841e-10	0.607163	2.23478e-10	0.607351	2.19881e-10	0.465548	3.7714e-06	0.601725	3.55516e-10	0.0784828	0.462169	0.23996	0.0227244	0.341427	0.000990065	0.673171	3.63548e-13	0.577543	2.53107e-09	0.694899	3.01572e-14	0.644016	7.51327e-12	0.619613	7.46361e-11	0.641383	9.72072e-12	0.373926	0.000282966	0.58429	1.48762e-09	0.715896	2.18638e-15	0.664669	9.10353e-13	0.636784	1.5154e-11	0.933579	5.48304e-41	0.855318	7.29888e-27	0.596775	5.38426e-10
AGPAT2	yellow	8.2329	46.9185	lightgreen	lightgreen	-0.137621	0.195839	0.0803357	0.451633	0.0553695	0.604224	0.311536	0.00279948	0.172886	0.103206	-0.00805757	0.939918	-0.121252	0.254944	0.0622691	0.559863	-0.0303275	0.776597	0.0152123	0.886837	0.2026	0.0554831	-0.24119	0.0220178	-0.038932	0.715622	-0.15325	0.149284	-0.227008	0.0314246	0.268663	0.0104555	0.229391	0.0296406	0.180309	0.0890137	0.349632	0.000730664	0.356053	0.000572749	-0.0778005	0.466082	0.150894	0.155714
AGPAT3	turquoise	12.4351	70.8662	turquoise	turquoise	0.696516	2.4835e-14	0.602512	3.32603e-10	0.713636	2.93262e-15	0.688553	6.38049e-14	0.726074	5.61998e-16	0.32204	0.00196589	0.39706	0.000106735	0.544811	2.83403e-08	0.591439	8.35697e-10	0.609248	1.86592e-10	0.758076	5.11386e-18	0.633276	2.1159e-11	0.745137	3.7194e-17	0.649099	4.53643e-12	0.267653	0.0107598	0.425394	2.92046e-05	0.581738	1.82135e-09	0.570936	4.21056e-09	0.566946	5.69516e-09	0.945283	1.39657e-44	0.75285	1.15665e-17	0.62726	3.71394e-11
AGPAT4	blue	9.8168	55.945	blue	blue	0.257092	0.0144387	0.441202	1.34536e-05	0.319198	0.00216587	0.502195	4.57976e-07	0.476672	2.0402e-06	0.152261	0.151959	0.24542	0.0197274	0.321934	0.00197303	0.307672	0.00317837	0.425825	2.86083e-05	0.150224	0.157579	0.224216	0.0336287	0.0737179	0.489871	-0.0407906	0.702667	0.489615	9.70961e-07	0.302691	0.00373406	0.451076	8.1264e-06	0.181278	0.0872815	0.605404	2.59942e-10	0.362802	0.000440963	0.244299	0.0203135	0.450469	8.38604e-06
AGPAT4-IT1	brown	4.80759	27.398	brown	brown	-0.267397	0.0108385	-0.102689	0.335485	-0.234939	0.025816	-0.0887602	0.40545	-0.10851	0.308659	-0.121462	0.254117	0.102942	0.33429	0.00305337	0.977214	0.0291662	0.784941	0.0977176	0.359527	-0.211816	0.0450516	-0.141854	0.182305	-0.303425	0.00364709	-0.44421	1.15572e-05	0.216223	0.0406698	-0.0148668	0.889391	0.0223724	0.834212	-0.146388	0.168583	0.194436	0.0663034	-0.19275	0.0687385	-0.256856	0.0145321	0.0590878	0.580124
AGPAT5	yellow	10.8678	61.9346	yellow	yellow	0.142556	0.180129	0.237535	0.0241761	0.387978	0.000157864	0.585939	1.30389e-09	0.608723	1.95287e-10	0.28698	0.00609896	0.173562	0.101844	0.455595	6.41826e-06	0.22044	0.0368155	0.206995	0.0502849	0.420238	3.72958e-05	0.127724	0.230263	0.290173	0.00553205	0.100915	0.343942	0.0144398	0.892548	0.328389	0.00157797	0.335553	0.00122445	0.262075	0.0125857	0.374713	0.000274055	0.649261	4.46363e-12	0.214525	0.0423135	0.455427	6.47543e-06
AGPAT6	pink	10.9475	62.3887	blue	blue	0.237243	0.0243556	0.43547	1.78993e-05	0.372465	0.00030022	0.398408	0.000100614	0.507514	3.30288e-07	0.00745638	0.944393	0.281009	0.00729844	0.277759	0.008035	0.660136	1.46729e-12	0.537431	4.7178e-08	0.445638	1.07477e-05	0.350382	0.000710369	0.241086	0.0220765	0.171129	0.10681	0.522309	1.29147e-07	0.53775	4.61613e-08	0.69486	3.02957e-14	0.562669	7.83661e-09	0.740632	7.2182e-17	0.724229	7.22127e-16	0.477194	1.98119e-06	0.521616	1.35094e-07
AGPAT9	NA	3.46242	19.732	green	green	0.563754	7.23018e-09	0.411373	5.6272e-05	0.458772	5.42629e-06	0.304017	0.0035782	0.397234	0.000105929	0.237172	0.0243996	0.37254	0.000299305	0.274261	0.00890034	0.348825	0.000753113	0.492483	8.20264e-07	0.301142	0.00392389	0.540242	3.891e-08	0.428164	2.55668e-05	0.438619	1.53107e-05	0.405108	7.47368e-05	0.10384	0.330067	0.233806	0.0265607	0.212586	0.0442589	0.216721	0.0401976	0.292156	0.00520394	0.458869	5.39837e-06	0.408306	6.47057e-05
AGPS	yellow	9.3317	53.1805	yellow	yellow	0.427287	2.66694e-05	0.440759	1.37563e-05	0.502234	4.56893e-07	0.687587	7.14032e-14	0.765776	1.47895e-18	0.313152	0.00265351	0.258857	0.013757	0.548612	2.16921e-08	0.492509	8.19001e-07	0.406444	7.03836e-05	0.605189	2.64774e-10	0.338193	0.00111348	0.472622	2.5581e-06	0.331252	0.00142693	0.211523	0.0453562	0.321352	0.0020127	0.480105	1.68046e-06	0.479824	1.70748e-06	0.446874	1.00904e-05	0.809934	4.23095e-22	0.425452	2.91243e-05	0.528739	8.4669e-08
AGRN	blue	12.6742	72.2288	darkgrey	darkgrey	0.350463	0.000708188	0.593827	6.87161e-10	0.429415	2.4066e-05	0.40989	6.0212e-05	0.529157	8.23511e-08	-0.107887	0.311462	0.167698	0.114131	0.25567	0.015009	0.690997	4.79155e-14	0.549904	1.97928e-08	0.571268	4.10529e-09	0.370225	0.000328547	0.293716	0.00495813	0.268048	0.0106399	0.518475	1.65431e-07	0.611125	1.58449e-10	0.833973	1.91577e-24	0.774322	3.52621e-19	0.67997	1.70674e-13	0.819895	4.98341e-23	0.585571	1.34297e-09	0.581891	1.79948e-09
AGRP	NA	1.24657	7.10407	NA	cyan	-0.0570895	0.59302	-0.0895643	0.401193	0.0661389	0.535681	0.0987379	0.354507	0.137116	0.197498	0.0721348	0.499266	0.123731	0.245284	0.152184	0.152168	0.0111183	0.917164	0.00274076	0.979546	0.0748746	0.483066	0.0185211	0.862443	0.0343653	0.74779	-0.112546	0.290905	-0.0109059	0.918741	-0.115872	0.276789	-0.0352693	0.741385	-0.0538581	0.614144	0.0544124	0.610498	0.0462017	0.665442	-0.127839	0.229843	0.0509759	0.633255
AGT	turquoise	14.1452	80.612	turquoise	turquoise	0.515642	1.98267e-07	0.566171	6.03631e-09	0.571032	4.18001e-09	0.558121	1.09508e-08	0.598708	4.58262e-10	0.109595	0.303822	0.108244	0.309853	0.402832	8.27412e-05	0.35326	0.000637141	0.392105	0.000132331	0.636193	1.60363e-11	0.415865	4.57522e-05	0.53285	6.43407e-08	0.511912	2.51004e-07	0.106738	0.316673	0.442033	1.2902e-05	0.60869	1.95854e-10	0.568993	4.87994e-09	0.46762	3.36894e-06	0.834203	1.81187e-24	0.633388	2.09364e-11	0.546818	2.46184e-08
AGTPBP1	blue	8.97612	51.154	sienna3	sienna3	0.564513	6.83296e-09	0.579419	2.18604e-09	0.61903	7.86521e-11	0.779263	1.49543e-19	0.770934	6.27177e-19	0.455749	6.36663e-06	0.37501	0.000270757	0.533289	6.24689e-08	0.403377	8.0755e-05	0.501417	4.80177e-07	0.473437	2.44472e-06	0.413887	5.01359e-05	0.415895	4.56884e-05	0.301793	0.0038431	0.34899	0.000748464	0.257244	0.0143788	0.411261	5.65605e-05	0.379798	0.000222434	0.442597	1.25402e-05	0.61442	1.18616e-10	0.387612	0.000160334	0.471751	2.6846e-06
AGTR1	NA	2.05536	11.7133	NA	orangered4	0.256989	0.0144793	0.0203774	0.848812	0.199298	0.0596708	0.170121	0.108922	0.184776	0.0812491	0.245647	0.0196107	0.394081	0.000121509	0.334095	0.00128996	0.284267	0.00662051	0.329435	0.00152117	0.316124	0.00240262	0.254717	0.0154022	0.325126	0.00176774	0.265674	0.0113794	0.305249	0.00343863	-0.103493	0.331695	-0.0793972	0.456952	-0.00391864	0.970759	0.0771014	0.47011	0.122372	0.250549	0.123687	0.245453	0.153517	0.148567
AGTRAP	turquoise	9.93983	56.6462	turquoise	turquoise	0.175386	0.0982406	0.322746	0.00191883	0.318989	0.00218131	0.277951	0.00798989	0.374591	0.000275417	-0.0868041	0.415919	0.0826424	0.438705	0.212658	0.0441847	0.404667	7.62301e-05	0.305561	0.00340415	0.478486	1.84198e-06	0.294108	0.004898	0.337797	0.00112954	0.282618	0.00695628	0.130459	0.220355	0.601948	3.48874e-10	0.599985	4.11693e-10	0.461226	4.76065e-06	0.56138	8.62079e-09	0.770324	6.94981e-19	0.5699	4.55568e-09	0.597862	4.91837e-10
AHCTF1	blue	9.33148	53.1792	blue	blue	0.220533	0.0367341	0.469616	3.01992e-06	0.284071	0.00665954	0.518003	1.70521e-07	0.532466	6.60218e-08	0.106997	0.315493	0.129999	0.222	0.282378	0.00700648	0.303276	0.00366459	0.306243	0.00332962	0.217522	0.0394486	0.181338	0.0871753	0.0741703	0.487204	0.0387434	0.716941	0.284688	0.00653693	0.461951	4.57924e-06	0.499921	5.25782e-07	0.295508	0.0046885	0.582154	1.76253e-09	0.478945	1.79468e-06	0.301822	0.00383946	0.434272	1.89873e-05
AHCTF1P1	NA	2.17313	12.3845	NA	palevioletred3	-0.0964772	0.365687	-0.0646774	0.544753	-0.0167784	0.875276	0.0029845	0.977728	0.0511841	0.631866	0.000427539	0.996809	-0.0435638	0.683494	0.0224116	0.833926	0.0086615	0.935424	-0.0352243	0.741703	-0.0464076	0.664041	-0.0110932	0.917351	-0.0910263	0.393519	-0.14732	0.165856	0.100944	0.343803	-0.0502488	0.638115	-0.0436492	0.682907	-0.0618503	0.56251	0.0330584	0.757078	-0.0611366	0.567036	-0.122963	0.248252	0.0310902	0.771131
AHCY	turquoise	10.451	59.5592	turquoise	turquoise	0.639883	1.12451e-11	0.496208	6.57329e-07	0.621407	6.34703e-11	0.476432	2.06787e-06	0.617825	8.76283e-11	0.209347	0.0476721	0.326895	0.00166246	0.405825	7.23704e-05	0.68676	7.85916e-14	0.583207	1.62135e-09	0.729354	3.58048e-16	0.636533	1.55226e-11	0.716118	2.12398e-15	0.69576	2.72006e-14	0.275631	0.00855217	0.396661	0.000108616	0.544275	2.94214e-08	0.647402	5.37459e-12	0.480182	1.67316e-06	0.899431	2.19368e-33	0.772463	4.8425e-19	0.500046	5.21815e-07
AHCYL1	turquoise	14.4559	82.3829	turquoise	turquoise	0.566733	5.78701e-09	0.571552	4.01751e-09	0.669335	5.52141e-13	0.453302	7.23768e-06	0.668669	5.93318e-13	0.16755	0.114455	0.358839	0.000514508	0.444003	1.16792e-05	0.635636	1.69108e-11	0.591618	8.23597e-10	0.655854	2.28622e-12	0.718098	1.63788e-15	0.637914	1.35979e-11	0.672118	4.08021e-13	0.449413	8.85646e-06	0.660263	1.44808e-12	0.681931	1.36727e-13	0.558734	1.04713e-08	0.664376	9.39173e-13	0.915389	1.55614e-36	0.90675	9.27911e-35	0.703776	1.0225e-14
AHCYL2	black	13.2993	75.7915	black	black	0.553918	1.48521e-08	0.556025	1.27549e-08	0.542604	3.30488e-08	0.317282	0.00231082	0.413301	5.1507e-05	0.00589178	0.956048	0.059811	0.575488	0.1511	0.155143	0.35009	0.000718205	0.35486	0.000599493	0.373626	0.000286431	0.632117	2.36025e-11	0.465527	3.77565e-06	0.63623	1.59789e-11	0.218343	0.0386922	0.644508	7.15768e-12	0.563366	7.4416e-09	0.342925	0.000937208	0.473494	2.437e-06	0.674061	3.29675e-13	0.942831	9.11256e-44	0.581077	1.91895e-09
AHDC1	blue	11.3654	64.7703	darkgrey	darkgrey	0.505443	3.75349e-07	0.70429	9.59351e-15	0.516764	1.84588e-07	0.519349	1.56398e-07	0.569658	4.6402e-09	-0.0219673	0.837172	0.189844	0.0731046	0.257702	0.0141996	0.615812	1.04852e-10	0.547188	2.39863e-08	0.498142	5.85356e-07	0.510435	2.75365e-07	0.358051	0.000530402	0.385576	0.000174751	0.515032	2.06095e-07	0.675245	2.8929e-13	0.828946	6.34546e-24	0.635253	1.75393e-11	0.766683	1.27387e-18	0.816435	1.06319e-22	0.752333	1.25249e-17	0.643546	7.86811e-12
AHI1	brown	8.15116	46.4527	brown	brown	0.378771	0.000232076	0.351975	0.000668942	0.356855	0.000555401	0.465336	3.81489e-06	0.492446	8.22035e-07	0.390201	0.000143593	0.465227	3.83763e-06	0.421941	3.44172e-05	0.363416	0.000430476	0.537909	4.56645e-08	0.203668	0.0541813	0.336571	0.00118052	0.227552	0.0310092	0.0738415	0.489141	0.42938	2.41066e-05	0.0947863	0.374188	0.196016	0.0640861	0.131803	0.215596	0.34458	0.000881797	0.258797	0.0137794	0.167998	0.113477	0.346392	0.000824602
AHNAK	tan	13.92	79.3286	tan	tan	0.0546972	0.608628	0.0489372	0.646921	0.252258	0.0164574	0.470792	2.83065e-06	0.408924	6.29163e-05	0.367198	0.000370753	0.511109	2.63981e-07	0.541457	3.57801e-08	0.252055	0.0165476	0.356585	0.000561184	0.293006	0.00506873	0.121168	0.255276	0.213692	0.0431401	-0.0950345	0.372933	0.347535	0.000790281	0.0432489	0.685662	0.107012	0.315427	-0.0273026	0.798381	0.385629	0.00017436	0.299668	0.00411233	-0.0512235	0.631604	0.358841	0.000514461
AHNAK2	green	7.56999	43.1407	green	green	0.909822	2.27269e-35	0.753101	1.1127e-17	0.647727	5.20324e-12	0.71698	1.89728e-15	0.597214	5.19141e-10	0.336923	0.00116568	0.27505	0.00869832	0.333097	0.00133664	0.425819	2.86166e-05	0.569727	4.61594e-09	0.417564	4.22748e-05	0.566787	5.7634e-09	0.580392	2.02528e-09	0.515694	1.97609e-07	0.269307	0.0102651	0.154382	0.146267	0.352473	0.000656454	0.384525	0.000182651	0.311889	0.00276703	0.550281	1.92693e-08	0.608552	1.98197e-10	0.454296	6.87127e-06
AHR	turquoise	8.34239	47.5425	turquoise	turquoise	0.641926	9.21935e-12	0.438791	1.51793e-05	0.484594	1.29979e-06	0.52068	1.43527e-07	0.586123	1.28481e-09	0.270773	0.00984328	0.286024	0.00627841	0.33761	0.0011372	0.53018	7.69341e-08	0.487147	1.12131e-06	0.525039	1.08067e-07	0.517662	1.7429e-07	0.609481	1.82852e-10	0.566152	6.04482e-09	0.133383	0.210095	0.312043	0.00275296	0.31468	0.00252174	0.335132	0.00124306	0.34378	0.00090819	0.696389	2.52174e-14	0.672115	4.0814e-13	0.393519	0.0001245
AHRR	blue	6.15515	35.0776	blue	blue	0.377115	0.000248437	0.540154	3.9145e-08	0.26892	0.0103791	0.454495	6.79991e-06	0.458126	5.61555e-06	0.0284022	0.790444	0.217767	0.0392219	0.261296	0.0128608	0.46172	4.63628e-06	0.460315	4.99821e-06	0.252027	0.0165598	0.278745	0.00780488	0.145491	0.171236	0.0153721	0.885656	0.485793	1.21286e-06	0.237797	0.0240154	0.527302	9.31174e-08	0.376776	0.000251912	0.585147	1.38924e-09	0.43591	1.75141e-05	0.299181	0.00417628	0.418498	4.04685e-05
AHSA1	turquoise	10.7947	61.5178	turquoise	turquoise	0.501535	4.76771e-07	0.489529	9.75851e-07	0.545249	2.74855e-08	0.539465	4.10459e-08	0.68472	9.94295e-14	0.199959	0.0588128	0.39209	0.000132413	0.40747	6.71991e-05	0.727603	4.55851e-16	0.641748	9.3813e-12	0.637685	1.38992e-11	0.509416	2.93456e-07	0.542264	3.38375e-08	0.40698	6.87034e-05	0.398497	0.000100223	0.394524	0.000119199	0.618036	8.5984e-11	0.591707	8.17651e-10	0.723666	7.79297e-16	0.873014	3.49188e-29	0.597698	4.98594e-10	0.583173	1.6258e-09
AHSA2	brown	6.96871	39.714	brown	brown	-0.250047	0.0174596	-0.04578	0.668315	-0.189657	0.0733928	-0.087445	0.412472	-0.123601	0.245786	-0.0963296	0.366424	0.0171257	0.872716	-0.0592927	0.578809	-0.101048	0.343304	0.0355949	0.739083	-0.33344	0.00132043	-0.154999	0.144639	-0.387504	0.000161074	-0.422959	3.27964e-05	0.290836	0.00542044	-0.0296495	0.781466	-0.0220251	0.83675	-0.236586	0.0247646	0.138498	0.192977	-0.342184	0.000963018	-0.286897	0.00611428	-0.0721306	0.49929
AHSG	NA	2.57444	14.6715	NA	steelblue	0.260274	0.01323	0.163213	0.124279	0.253989	0.0157081	0.151045	0.155296	0.121534	0.253833	0.0677839	0.525561	0.188632	0.0749904	0.253274	0.0160141	0.24914	0.0178854	0.291869	0.00525041	0.240142	0.0226188	0.253137	0.0160733	0.264781	0.0116687	0.290625	0.00545576	0.222219	0.0352842	0.11768	0.269314	0.153211	0.149387	0.0771585	0.469781	0.164196	0.121999	0.21533	0.0415282	0.279239	0.00769189	0.186207	0.0788798
AHSP	NA	2.38092	13.5687	NA	lightpink4	-0.113383	0.287307	0.0271267	0.799654	-0.0690976	0.517549	-0.181459	0.0869613	-0.10095	0.343776	-0.358371	0.000523901	-0.170446	0.108238	-0.159311	0.13366	0.14415	0.175259	-0.0201672	0.850353	0.0925176	0.385782	0.0201677	0.850349	-0.0462551	0.665079	0.0477531	0.654912	0.0284426	0.790153	0.192077	0.0697297	0.267738	0.0107341	0.298942	0.00420811	0.203689	0.0541551	0.161918	0.127334	0.119554	0.261706	-0.052518	0.622999
AICDA	NA	3.217	18.3334	NA	plum2	0.0150634	0.887937	0.0450182	0.673519	0.0335623	0.753493	0.119592	0.261556	0.119613	0.26147	0.110813	0.298443	0.21808	0.0389332	0.102601	0.335902	0.191699	0.070293	0.26863	0.0104651	0.0472446	0.658356	0.0274208	0.797527	0.0482829	0.651332	-0.136356	0.200019	0.129804	0.2227	-0.0643079	0.547058	0.067933	0.524649	0.0307537	0.773542	0.178011	0.093232	0.0861524	0.419441	-0.0817729	0.443554	0.23484	0.0258803
AIDA	turquoise	10.6484	60.6844	turquoise	turquoise	0.436816	1.67461e-05	0.464545	3.98206e-06	0.622393	5.80366e-11	0.617598	8.94244e-11	0.741404	6.44888e-17	0.271069	0.00975996	0.274758	0.00877269	0.521737	1.34037e-07	0.448578	9.24554e-06	0.429877	2.35339e-05	0.604845	2.72663e-10	0.440766	1.37512e-05	0.522931	1.24028e-07	0.42113	3.57612e-05	0.220798	0.0365031	0.484228	1.32749e-06	0.518303	1.67276e-07	0.442384	1.26757e-05	0.48944	9.80957e-07	0.847641	5.96731e-26	0.579308	2.20508e-09	0.649788	4.23366e-12
AIF1	yellow	9.32791	53.1589	turquoise	turquoise	0.274366	0.00887322	0.407724	6.6433e-05	0.452165	7.67972e-06	0.478013	1.89179e-06	0.483389	1.39306e-06	0.0544796	0.610056	0.0970902	0.362635	0.275398	0.00861048	0.300256	0.00403614	0.235212	0.025639	0.536893	4.89411e-08	0.209094	0.0479479	0.307908	0.00315394	0.307809	0.0031641	0.204071	0.0536962	0.457045	5.94606e-06	0.518624	1.63863e-07	0.47647	2.06347e-06	0.513691	2.24381e-07	0.707071	6.77522e-15	0.448226	9.41461e-06	0.437369	1.62929e-05
AIF1L	magenta	10.8573	61.8746	purple	purple	0.410034	5.98178e-05	-0.0865982	0.41703	0.487726	1.08415e-06	0.341596	0.000983963	0.467979	3.30362e-06	0.633664	2.03959e-11	0.782816	7.96051e-20	0.633304	2.11033e-11	0.680993	1.52066e-13	0.615483	1.07959e-10	0.720132	1.25118e-15	0.543046	3.20481e-08	0.806464	8.65676e-22	0.537456	4.70988e-08	0.366469	0.000381641	-0.246138	0.01936	-0.0574359	0.590775	0.133909	0.208286	0.140759	0.185739	0.506132	3.59746e-07	0.245504	0.0196844	0.273603	0.00907196
AIFM1	turquoise	8.65168	49.3051	black	black	0.598835	4.53404e-10	0.537089	4.82903e-08	0.631357	2.53523e-11	0.417555	4.22923e-05	0.550085	1.95403e-08	0.193599	0.0675042	0.387768	0.000159278	0.345904	0.00083967	0.647453	5.3471e-12	0.634976	1.80086e-11	0.535711	5.30368e-08	0.693064	3.75277e-14	0.563313	7.47122e-09	0.556433	1.23826e-08	0.480335	1.65865e-06	0.511274	2.61252e-07	0.583912	1.53305e-09	0.461121	4.78738e-06	0.640503	1.05885e-11	0.741158	6.6852e-17	0.798731	4.05601e-21	0.63299	2.17374e-11
AIFM2	NA	7.89398	44.9871	blue	blue	0.255147	0.0152237	0.228792	0.0300807	0.30429	0.00354693	0.104536	0.32682	0.29127	0.00534835	-0.00652808	0.951307	0.387382	0.000161906	0.24357	0.0207029	0.564266	6.95992e-09	0.543304	3.14785e-08	0.277	0.00821619	0.541607	3.54116e-08	0.297655	0.0043827	0.301855	0.00383541	0.558184	1.09003e-08	0.341891	0.000973398	0.40015	9.31873e-05	0.223658	0.0340845	0.554577	1.41639e-08	0.407251	6.7866e-05	0.525885	1.02229e-07	0.397845	0.000103133
AIFM3	green	9.2907	52.9468	purple	purple	0.857548	3.87502e-27	0.376957	0.000250046	0.670133	5.0641e-13	0.513995	2.20107e-07	0.523029	1.23238e-07	0.598222	4.77259e-10	0.588801	1.03552e-09	0.543672	3.06828e-08	0.486355	1.17403e-06	0.637597	1.40185e-11	0.607247	2.21863e-10	0.744271	4.22951e-17	0.899127	2.48897e-33	0.807315	7.27235e-22	0.222608	0.0349562	-0.049524	0.642975	0.0668327	0.531401	0.156858	0.139825	0.162091	0.126923	0.524836	1.09519e-07	0.626087	4.13865e-11	0.339548	0.00106018
AIG1	turquoise	9.60562	54.7415	turquoise	turquoise	0.444192	1.1568e-05	0.420938	3.60861e-05	0.572191	3.82584e-09	0.590158	9.27614e-10	0.687261	7.41574e-14	0.276311	0.0083839	0.333136	0.00133476	0.517127	1.80353e-07	0.513411	2.28374e-07	0.522075	1.31125e-07	0.705067	8.70791e-15	0.456746	6.04076e-06	0.571027	4.1816e-09	0.437639	1.60754e-05	0.240119	0.0226322	0.432324	2.08902e-05	0.530976	7.29528e-08	0.519301	1.56881e-07	0.556767	1.20859e-08	0.876895	9.71784e-30	0.557659	1.13262e-08	0.540761	3.75426e-08
AIM1	NA	4.70319	26.803	plum1	plum1	0.5337	6.07641e-08	0.325154	0.00176603	0.564335	6.92433e-09	0.335164	0.00124163	0.417398	4.26034e-05	0.287087	0.00607918	0.392914	0.000127796	0.311933	0.002763	0.438412	1.54694e-05	0.470949	2.80621e-06	0.462775	4.38098e-06	0.545402	2.71922e-08	0.522774	1.25305e-07	0.520624	1.4405e-07	0.404653	7.62765e-05	0.105035	0.3245	0.243237	0.0208826	0.299021	0.00419761	0.189369	0.0738387	0.46751	3.38923e-06	0.527306	9.30922e-08	0.324463	0.00180873
AIM2	NA	3.89863	22.2179	NA	skyblue3	0.0497625	0.641375	0.199573	0.0593124	0.115268	0.279318	0.131718	0.215893	0.194812	0.0657703	-0.0997697	0.349477	0.0571094	0.592891	0.0165914	0.876655	0.247804	0.0185293	0.16377	0.122983	0.181347	0.0871599	0.0255437	0.811121	-0.0566808	0.595674	0.0777184	0.466554	0.124344	0.242937	0.165608	0.118778	0.305679	0.00339117	0.368535	0.000351544	0.263876	0.0119687	0.184009	0.0825431	0.0217173	0.839001	0.0412628	0.699389
AIMP1	turquoise	9.46661	53.9493	thistle2	thistle2	0.352689	0.000651091	0.33672	0.00117422	0.52253	1.27304e-07	0.341218	0.000997646	0.631642	2.46819e-11	0.175496	0.0980263	0.400265	9.27146e-05	0.394731	0.000118133	0.713497	2.98578e-15	0.564454	6.86284e-09	0.544534	2.88934e-08	0.532374	6.64321e-08	0.476589	2.04974e-06	0.409956	6.00323e-05	0.438646	1.52899e-05	0.507543	3.29689e-07	0.542805	3.25896e-08	0.490626	9.1505e-07	0.595359	6.05534e-10	0.793132	1.19059e-20	0.617245	9.22886e-11	0.5738	3.38182e-09
AIMP2	greenyellow	9.07724	51.7304	greenyellow	greenyellow	0.0502404	0.638172	0.0160612	0.880568	0.173948	0.101072	0.151771	0.153296	0.313553	0.0026183	0.028828	0.787376	0.229834	0.0293186	0.164799	0.120613	0.552716	1.61924e-08	0.274761	0.00877182	0.4584	5.53439e-06	0.199741	0.059095	0.299808	0.00409404	0.210209	0.0467435	0.0988043	0.354183	0.298046	0.00432907	0.271816	0.00955262	0.36586	0.000390962	0.374433	0.0002772	0.586417	1.25489e-09	0.254869	0.0153386	0.277927	0.00799543
AIP	turquoise	10.2026	58.1434	turquoise	turquoise	0.49575	6.75594e-07	0.462777	4.38035e-06	0.512175	2.46881e-07	0.364252	0.00041657	0.531712	6.94463e-08	0.047344	0.657683	0.274784	0.00876589	0.313552	0.00261837	0.709386	5.05655e-15	0.590277	9.18677e-10	0.69122	4.66733e-14	0.519646	1.53439e-07	0.551072	1.82136e-08	0.530745	7.40874e-08	0.389481	0.000148082	0.393968	0.000122106	0.643559	7.85823e-12	0.698167	2.03442e-14	0.552697	1.62148e-08	0.84019	4.11703e-25	0.656673	2.10145e-12	0.463185	4.28519e-06
AIPL1	NA	4.14	23.5934	NA	white	0.0140532	0.895409	-0.00214524	0.98399	-0.0186	0.861863	0.0968215	0.363971	0.155036	0.144544	0.100501	0.345937	0.199447	0.0594763	0.0355581	0.739343	0.278434	0.00787683	0.275891	0.00848744	0.00808427	0.939719	0.118699	0.265157	0.0138667	0.896789	-0.1182	0.267189	0.261263	0.0128725	-0.0548223	0.607807	0.0491885	0.64523	0.0755034	0.479389	0.344866	0.000872555	0.0985389	0.355483	-0.0360742	0.735697	-0.0689503	0.518444
AIRE	NA	2.55566	14.5645	NA	brown	0.137561	0.196034	0.282715	0.00693612	-0.021126	0.843327	0.0851204	0.425054	0.0531741	0.618657	-0.0354368	0.740201	0.0458482	0.66785	-0.00565792	0.957791	0.133457	0.20984	0.247179	0.018837	-0.0826136	0.438866	0.0476393	0.655682	-0.0888968	0.404725	-0.0499102	0.640384	0.259647	0.0134609	0.125403	0.238915	0.190184	0.0725827	0.113371	0.28736	0.251878	0.016626	-0.0155644	0.884236	0.0728376	0.495083	0.104713	0.325998
AIRN	NA	1.33112	7.58592	NA	darkturquoise	0.199871	0.0589262	0.155145	0.144258	0.0543512	0.6109	0.146594	0.167978	0.137269	0.196993	0.117082	0.271771	0.0899913	0.398942	0.145212	0.172067	0.0507631	0.634676	0.145688	0.170648	-0.0122085	0.909075	0.0461375	0.665879	0.082138	0.441514	0.0583093	0.585133	0.227151	0.0313146	-0.104478	0.327087	0.0203789	0.848801	0.00972082	0.927546	0.00688989	0.948612	-0.0194965	0.855275	0.0042903	0.967987	0.0546616	0.608862
AJAP1	green	6.2864	35.8256	green	green	0.873837	2.67122e-29	0.706783	7.02501e-15	0.593087	7.30226e-10	0.792792	1.26962e-20	0.637517	1.4126e-11	0.474833	2.2617e-06	0.380998	0.000211639	0.464091	4.08082e-06	0.346875	0.000809925	0.516364	1.89356e-07	0.425001	2.97579e-05	0.504436	3.99329e-07	0.576062	2.8398e-09	0.439917	1.43487e-05	0.269906	0.0100909	0.0503452	0.63747	0.298847	0.00422081	0.313735	0.00260248	0.319204	0.00216541	0.502032	4.6255e-07	0.465399	3.80197e-06	0.412612	5.31641e-05
AJUBA	red	8.11495	46.2463	darkred	darkred	-0.298474	0.00427087	0.158518	0.135629	-0.0714315	0.503469	0.153087	0.149722	0.112942	0.289198	-0.260272	0.0132305	-0.26416	0.0118738	-0.0572284	0.59212	-0.093203	0.382257	-0.117336	0.270725	-0.0945816	0.375226	-0.223207	0.0344567	-0.331671	0.00140592	-0.335973	0.00120618	0.00973477	0.927442	0.55207	1.69591e-08	0.423253	3.23426e-05	0.0990655	0.352905	0.455745	6.36788e-06	0.24311	0.0209513	0.029945	0.779343	0.332364	0.00137183
AK1	turquoise	10.9893	62.627	turquoise	turquoise	0.473675	2.41256e-06	0.558864	1.03717e-08	0.515722	1.97261e-07	0.542138	3.41334e-08	0.565107	6.5365e-09	0.0509279	0.633576	0.118633	0.265426	0.358142	0.000528547	0.258702	0.0138157	0.374944	0.000271492	0.49451	7.274e-07	0.337589	0.00113805	0.433166	2.00468e-05	0.397975	0.000102548	0.0534253	0.616998	0.472769	2.53719e-06	0.58916	1.00591e-09	0.50063	5.03676e-07	0.588126	1.09366e-09	0.76941	8.09981e-19	0.57762	2.51593e-09	0.511533	2.57048e-07
AK2	blue	10.3	58.699	blue	blue	0.183787	0.0829197	0.437145	1.64749e-05	0.414105	4.96331e-05	0.481744	1.53066e-06	0.546632	2.49435e-08	0.0726246	0.496349	0.208015	0.0491376	0.332057	0.00138685	0.421705	3.48036e-05	0.423711	3.16453e-05	0.386789	0.000166027	0.252915	0.0161698	0.162741	0.125386	0.0986325	0.355024	0.355723	0.000580039	0.520299	1.47103e-07	0.627342	3.68574e-11	0.422732	3.3151e-05	0.720392	1.20863e-15	0.631343	2.53854e-11	0.350541	0.000706131	0.546607	2.49867e-08
AK3	turquoise	11.4997	65.5358	turquoise	turquoise	0.500996	4.92625e-07	0.646098	6.11736e-12	0.613539	1.28202e-10	0.526189	1.0021e-07	0.65806	1.82095e-12	0.0454128	0.670822	0.0842112	0.430034	0.326535	0.00168342	0.434462	1.88111e-05	0.397854	0.00010309	0.550379	1.91352e-08	0.506051	3.61546e-07	0.456947	5.97691e-06	0.527906	8.94744e-08	0.247929	0.0184684	0.701823	1.3017e-14	0.727988	4.3233e-16	0.591392	8.3894e-10	0.603076	3.17055e-10	0.894926	1.36577e-32	0.819205	5.80437e-23	0.652551	3.20325e-12
AK4	yellow	10.1665	57.9379	salmon	salmon	0.477913	1.90248e-06	0.338459	0.00110284	0.479574	1.73189e-06	0.821412	3.55695e-23	0.678387	2.03902e-13	0.578839	2.28762e-09	0.349904	0.000723245	0.622266	5.87128e-11	0.149456	0.159737	0.313088	0.00265913	0.467491	3.39292e-06	0.156689	0.140259	0.463871	4.12959e-06	0.169146	0.110996	-0.0574732	0.590534	-0.124843	0.241035	0.0683111	0.522339	0.19271	0.068797	0.149728	0.158971	0.487629	1.09031e-06	0.0428611	0.688335	0.236339	0.0249204
AK5	green	9.92067	56.537	green	green	0.963869	2.4413e-52	0.816727	9.97984e-23	0.695969	2.6525e-14	0.779639	1.3997e-19	0.679105	1.88124e-13	0.438784	1.5185e-05	0.313255	0.00264437	0.419064	3.94111e-05	0.383522	0.000190502	0.529733	7.92607e-08	0.428739	2.48665e-05	0.60241	3.3547e-10	0.630626	2.71509e-11	0.568867	4.92675e-09	0.227447	0.0310893	0.168699	0.111956	0.38682	0.000165809	0.405384	7.38173e-05	0.325687	0.0017337	0.588291	1.07917e-09	0.6267	3.9113e-11	0.490885	9.01258e-07
AK6	blue	8.04385	45.8412	sienna3	sienna3	0.198663	0.0605054	0.320571	0.00206705	0.367994	0.0003592	0.393397	0.000125159	0.53393	5.98264e-08	0.216635	0.0402791	0.17689	0.095345	0.335376	0.00123226	0.284463	0.00658143	0.310928	0.00285626	0.312904	0.0026754	0.239522	0.0229814	0.212109	0.0447478	0.194541	0.066155	0.180014	0.0895474	0.425703	2.87765e-05	0.383224	0.000192892	0.233114	0.0270248	0.485862	1.20802e-06	0.49133	8.77957e-07	0.290802	0.00542613	0.412432	5.36069e-05
AK7	NA	3.04305	17.3421	NA	salmon	0.378276	0.000236855	0.342341	0.000957505	0.214448	0.0423901	0.382721	0.00019699	0.22787	0.0307688	0.138519	0.192909	0.0726368	0.496277	0.122581	0.249733	-0.0418342	0.69543	0.0702547	0.510543	0.0351985	0.741886	0.0692177	0.51682	0.146114	0.16939	0.168839	0.111655	0.000827774	0.993822	0.0120234	0.910448	0.111357	0.296062	0.0861461	0.419475	0.127631	0.230608	0.14068	0.185988	0.187693	0.076477	0.0281132	0.792528
AK8	NA	8.54666	48.7066	lightsteelblue1	lightsteelblue1	-0.012504	0.906884	0.364597	0.000410943	0.0993401	0.351566	0.313518	0.00262136	0.214788	0.0420562	-0.254757	0.0153854	-0.289103	0.00571653	0.00347434	0.974073	-0.090158	0.398066	-0.0718663	0.500868	0.0665642	0.533056	-0.120083	0.259587	-0.093902	0.378682	-0.118916	0.264279	-0.152512	0.151275	0.561442	8.58122e-09	0.500654	5.02971e-07	0.250116	0.0174275	0.51804	1.70119e-07	0.460922	4.83871e-06	0.251304	0.0168837	0.38524	0.000177239
AK9	red	8.41982	47.9838	red	red	-0.371303	0.000314627	-0.0556511	0.602383	-0.118489	0.266012	0.250218	0.0173803	0.106956	0.315679	0.0119502	0.910991	-0.206762	0.0505498	0.0545685	0.609473	-0.383625	0.000189679	-0.265891	0.0113099	-0.209241	0.047787	-0.457263	5.8779e-06	-0.397096	0.000106571	-0.545168	2.76416e-08	-0.227793	0.0308267	0.0558214	0.601271	-0.00489809	0.963455	-0.164917	0.120345	0.13994	0.188337	-0.0558629	0.601	-0.418901	3.97126e-05	0.0304438	0.775764
AKAP1	pink	10.9202	62.2332	red	red	-0.079659	0.455465	0.0278123	0.7947	0.145623	0.170844	0.448519	9.27388e-06	0.385529	0.000175101	0.198733	0.0604122	0.163177	0.124363	0.295742	0.0046543	0.173141	0.102691	0.175047	0.0989029	0.232863	0.0271945	-0.089457	0.401759	0.0668526	0.531279	-0.161206	0.129038	0.0209309	0.844756	0.16587	0.118187	0.182133	0.0857753	0.0822586	0.440842	0.403754	7.94056e-05	0.403311	8.09941e-05	-0.0607253	0.569653	0.282239	0.00703568
AKAP10	blue	9.32209	53.1257	blue	blue	0.534138	5.89937e-08	0.578963	2.26554e-09	0.598085	4.82743e-10	0.614447	1.18328e-10	0.721814	9.99686e-16	0.26005	0.0133121	0.411683	5.54782e-05	0.455934	6.30498e-06	0.667843	6.48514e-13	0.63337	2.0971e-11	0.535187	5.49523e-08	0.576722	2.69799e-09	0.458484	5.50992e-06	0.365932	0.000389838	0.558954	1.03038e-08	0.434728	1.8566e-05	0.586009	1.29659e-09	0.470802	2.82909e-06	0.650025	4.13428e-12	0.740062	7.84135e-17	0.589374	9.8861e-10	0.617639	8.90962e-11
AKAP11	turquoise	11.4599	65.3087	turquoise	turquoise	0.614007	1.2302e-10	0.682804	1.23788e-13	0.649287	4.45212e-12	0.7191	1.43493e-15	0.739953	7.96645e-17	0.242279	0.021407	0.197891	0.0615317	0.4284	2.52767e-05	0.423993	3.12235e-05	0.425207	2.94673e-05	0.542952	3.22596e-08	0.517049	1.81251e-07	0.50342	4.2498e-07	0.476975	2.00572e-06	0.250654	0.0171794	0.559995	9.54636e-09	0.603737	2.99712e-10	0.481483	1.55363e-06	0.495381	6.90634e-07	0.836238	1.10232e-24	0.723631	7.82925e-16	0.659747	1.52807e-12
AKAP12	green	10.1651	57.9299	green	green	0.890824	6.72344e-32	0.540661	3.78022e-08	0.694892	3.01799e-14	0.629149	3.11659e-11	0.642907	8.37637e-12	0.488958	1.00902e-06	0.49786	5.95377e-07	0.455514	6.44559e-06	0.582913	1.65964e-09	0.626938	3.82623e-11	0.602802	3.24524e-10	0.738467	9.87817e-17	0.82469	1.69723e-23	0.764714	1.75985e-18	0.231657	0.0280241	0.180516	0.0886414	0.273703	0.0090456	0.328832	0.0015537	0.332269	0.00137647	0.686751	7.86733e-14	0.751888	1.34107e-17	0.47559	2.16794e-06
AKAP13	blue	11.2595	64.1666	yellow	yellow	0.0302282	0.77731	0.327356	0.00163596	0.21586	0.0410168	0.501233	4.85604e-07	0.463626	4.1846e-06	0.0433317	0.685091	0.134888	0.204951	0.307565	0.00318949	0.233967	0.0264537	0.215726	0.041146	0.238469	0.0236079	0.043656	0.682861	0.00765916	0.942883	-0.108352	0.30937	0.292952	0.00507719	0.412332	5.38526e-05	0.51426	2.16446e-07	0.280995	0.00730156	0.639151	1.20693e-11	0.504925	3.8751e-07	0.155605	0.143058	0.452675	7.47859e-06
AKAP14	NA	1.83026	10.4305	NA	salmon	0.275908	0.00848311	0.172003	0.105006	0.263211	0.0121934	0.34763	0.000787476	0.300989	0.00394305	0.315032	0.00249222	0.216059	0.0408259	0.304348	0.00354026	0.0898201	0.399843	0.245606	0.0196319	0.260529	0.0131368	0.240719	0.0222861	0.269306	0.0102656	0.232187	0.0276572	0.135824	0.201796	0.085869	0.420978	0.0338936	0.751138	0.00490727	0.963387	0.213706	0.043127	0.272906	0.00925672	0.218119	0.0388973	0.213152	0.0436836
AKAP2	NA	1.42673	8.13077	NA	thistle1	0.188467	0.0752501	0.288119	0.00589102	0.153037	0.149856	0.263926	0.0119518	0.23768	0.024087	-0.0640337	0.548772	-0.0511785	0.631904	0.0347827	0.744831	-0.0557073	0.602016	0.0990407	0.353026	0.00294685	0.978009	-0.0804277	0.451113	-0.0449981	0.673656	0.0177158	0.868369	0.0899805	0.398999	0.10814	0.310325	0.176884	0.0953566	0.110299	0.300706	0.255115	0.015237	0.0900235	0.398773	0.0599503	0.574597	0.061904	0.562171
AKAP3	NA	6.88683	39.2474	turquoise	turquoise	0.237103	0.0244423	0.290771	0.0054312	0.279654	0.00759805	0.225162	0.0328677	0.320746	0.00205475	-0.0903658	0.396975	0.254629	0.0154386	0.212524	0.044322	0.516111	1.92428e-07	0.452788	7.43436e-06	0.407393	6.74344e-05	0.376375	0.000256082	0.319874	0.00211668	0.330007	0.00149091	0.397477	0.000104807	0.559194	1.01244e-08	0.491289	8.8009e-07	0.352787	0.000648694	0.545923	2.62169e-08	0.62098	6.59697e-11	0.580411	2.0222e-09	0.475296	2.20396e-06
AKAP5	green	6.91243	39.3933	green	green	0.814065	1.77011e-22	0.443255	1.21302e-05	0.559166	1.01451e-08	0.68125	1.477e-13	0.562129	8.1566e-09	0.70381	1.01827e-14	0.589119	1.00923e-09	0.596016	5.73465e-10	0.351923	0.000670254	0.57659	2.72594e-09	0.375425	0.000266221	0.51567	1.97908e-07	0.662915	1.09609e-12	0.475631	2.16297e-06	0.22259	0.0349717	-0.170027	0.10912	0.00251916	0.9812	0.0845595	0.428122	0.124044	0.244083	0.328149	0.00159131	0.283303	0.00681506	0.268282	0.0105695
AKAP6	turquoise	11.8658	67.6221	turquoise	turquoise	0.534634	5.70489e-08	0.567962	5.27544e-09	0.598782	4.55407e-10	0.599471	4.29876e-10	0.659449	1.57633e-12	0.177193	0.0947699	0.267839	0.0107032	0.393002	0.000127314	0.567599	5.42166e-09	0.472201	2.61841e-06	0.616483	9.87759e-11	0.529437	8.08348e-08	0.551965	1.70881e-08	0.519842	1.51511e-07	0.290413	0.00549141	0.595504	5.98312e-10	0.637664	1.39282e-11	0.542821	3.25547e-08	0.56785	5.32034e-09	0.900589	1.35225e-33	0.757481	5.61832e-18	0.66946	5.44738e-13
AKAP7	turquoise	8.42634	48.0209	magenta	magenta	0.577455	2.54861e-09	0.439078	1.49637e-05	0.608574	1.97835e-10	0.465597	3.76122e-06	0.689458	5.74065e-14	0.335859	0.00121112	0.538048	4.52297e-08	0.552688	1.62251e-08	0.774971	3.15428e-19	0.692063	4.22531e-14	0.677167	2.33683e-13	0.658319	1.77279e-12	0.673296	3.586e-13	0.548875	2.12925e-08	0.488545	1.03366e-06	0.346176	0.00083124	0.445631	1.07514e-05	0.520695	1.43392e-07	0.487574	1.0938e-06	0.774491	3.42561e-19	0.625339	4.43353e-11	0.515669	1.9793e-07
AKAP8	brown	9.09191	51.8139	brown	brown	0.0208511	0.84534	0.27693	0.00823326	0.0845757	0.428033	0.277701	0.00804888	0.275737	0.00852579	0.0547742	0.608123	0.20069	0.0578745	0.191134	0.07114	0.279406	0.00765404	0.305073	0.00345838	-0.018476	0.862774	0.0747598	0.483739	-0.097339	0.3614	-0.198832	0.0602822	0.475001	2.24063e-06	0.295635	0.00466998	0.366401	0.00038267	0.129917	0.222292	0.555922	1.28507e-08	0.199804	0.0590131	0.0608008	0.569172	0.299908	0.00408111
AKAP8L	blue	10.5076	59.8818	blue	blue	0.119993	0.259949	0.256718	0.0145867	0.265168	0.0115424	0.194945	0.0655824	0.338943	0.00108369	0.0542844	0.611339	0.329989	0.00149184	0.232057	0.0277464	0.529045	8.29676e-08	0.515286	2.02806e-07	0.237404	0.0242566	0.31396	0.0025831	0.13608	0.200938	0.0608409	0.568917	0.53733	4.75056e-08	0.392967	0.000127503	0.449472	8.82966e-06	0.300382	0.00402	0.602198	3.41575e-10	0.415192	4.72017e-05	0.308488	0.00309466	0.402894	8.25115e-05
AKAP9	brown	10.9821	62.5858	brown	brown	-0.125319	0.239233	0.066365	0.534285	-0.0131695	0.901952	0.188905	0.0745624	0.229057	0.0298851	0.0988145	0.354133	0.24274	0.0211532	0.188733	0.0748312	0.177429	0.094324	0.225966	0.0322322	-0.0664688	0.533644	-0.014668	0.890861	-0.155321	0.143797	-0.285051	0.00646574	0.345601	0.000849141	0.160528	0.130677	0.173534	0.101901	-0.0141408	0.89476	0.418937	3.96457e-05	0.0546331	0.609048	-0.126772	0.233784	0.164073	0.122281
AKIP1	turquoise	8.65077	49.2999	pink	pink	-0.0425517	0.690469	-0.124205	0.243468	0.186586	0.0782609	0.172992	0.102992	0.216425	0.0404781	0.163354	0.123951	0.310645	0.00288308	0.257479	0.0142865	0.429033	2.45154e-05	0.335371	0.00123246	0.370382	0.000326485	0.133101	0.211071	0.282382	0.00700562	0.153888	0.147578	0.149462	0.159721	0.246309	0.0192733	0.145885	0.170066	0.128978	0.225683	0.372272	0.000302563	0.458885	5.39376e-06	0.153388	0.148913	0.258104	0.0140442
AKIRIN1	turquoise	10.5548	60.1507	turquoise	turquoise	0.665849	8.02905e-13	0.685971	8.60903e-14	0.690837	4.88295e-14	0.683259	1.17533e-13	0.82412	1.93237e-23	0.27846	0.00787094	0.375429	0.000266178	0.50629	3.56262e-07	0.694593	3.12779e-14	0.659458	1.57484e-12	0.662803	1.10918e-12	0.616002	1.03093e-10	0.595418	6.02598e-10	0.550508	1.89606e-08	0.424889	2.99172e-05	0.521394	1.37049e-07	0.677476	2.25778e-13	0.654593	2.60181e-12	0.682062	1.34704e-13	0.917196	6.26303e-37	0.719152	1.42493e-15	0.600816	3.83871e-10
AKIRIN2	turquoise	10.2804	58.5873	turquoise	turquoise	0.623853	5.08022e-11	0.546841	2.45786e-08	0.635361	1.73609e-11	0.536445	5.04567e-08	0.703988	9.95989e-15	0.230381	0.0289245	0.367749	0.000362727	0.4728	2.5329e-06	0.73268	2.25139e-16	0.59341	7.11102e-10	0.749425	1.95298e-17	0.602282	3.39132e-10	0.697503	2.20467e-14	0.626028	4.1611e-11	0.345962	0.000837865	0.479749	1.71478e-06	0.613201	1.32076e-10	0.659926	1.49983e-12	0.552822	1.60697e-08	0.947851	1.77979e-45	0.762307	2.60146e-18	0.593929	6.81387e-10
AKNA	red	10.113	57.6328	red	red	-0.32625	0.00170014	0.0450359	0.673397	-0.157083	0.13925	0.239928	0.0227431	0.105288	0.323329	-0.108678	0.307906	-0.0760856	0.475997	0.034106	0.749629	-0.0918236	0.389371	-0.0765739	0.473162	-0.122127	0.251507	-0.353683	0.000626998	-0.373188	0.000291567	-0.501086	4.89959e-07	0.0285997	0.789021	0.199241	0.0597457	0.22474	0.033205	0.00723864	0.946014	0.415479	4.65772e-05	0.0649768	0.542888	-0.302141	0.00380055	0.0908924	0.394218
AKNAD1	NA	1.76455	10.056	NA	steelblue	0.139904	0.188453	0.0267196	0.802598	0.205537	0.0519633	0.150227	0.157569	0.157093	0.139225	0.153641	0.148235	0.234095	0.0263691	0.196138	0.0639172	0.0449959	0.673671	0.255987	0.0148801	0.0900056	0.398867	0.156236	0.141423	0.150177	0.15771	0.161924	0.127321	0.0978005	0.359117	-0.0805519	0.450412	-0.0585451	0.583614	-0.0594614	0.577727	-0.00989971	0.926216	0.0357809	0.737768	0.0506151	0.635665	0.0231018	0.828888
AKR1A1	turquoise	10.4446	59.5227	yellow	yellow	0.190103	0.0727067	0.299927	0.00407861	0.366928	0.000374755	0.460713	4.89318e-06	0.499183	5.49781e-07	0.0265538	0.803798	0.105319	0.323186	0.315258	0.00247344	0.36043	0.000483733	0.307572	0.00318867	0.454943	6.64189e-06	0.210113	0.0468454	0.31914	0.00217013	0.210633	0.0462917	0.131971	0.215007	0.530177	7.69462e-08	0.504439	3.99264e-07	0.388898	0.000151804	0.576342	2.77884e-09	0.779289	1.48866e-19	0.459942	5.09862e-06	0.536548	5.01031e-08
AKR1B1	turquoise	11.6619	66.46	turquoise	turquoise	0.355347	0.000588439	0.523436	1.2001e-07	0.474105	2.35546e-06	0.444615	1.13223e-05	0.5643	6.94223e-09	-0.060858	0.568808	0.0757099	0.478184	0.265439	0.0114548	0.552066	1.69649e-08	0.418392	4.06701e-05	0.592004	7.98001e-10	0.365203	0.000401235	0.377121	0.000248373	0.398159	0.000101722	0.323164	0.00189152	0.627428	3.65682e-11	0.754762	8.60131e-18	0.699895	1.64865e-14	0.681147	1.49433e-13	0.901186	1.05106e-33	0.661711	1.24431e-12	0.550214	1.93617e-08
AKR1B10	NA	2.59297	14.7771	NA	white	0.0221326	0.835964	-0.00632352	0.952831	0.0349317	0.743775	0.0729687	0.494305	0.051675	0.628597	0.148661	0.161997	0.163008	0.124759	0.074147	0.487341	0.0418776	0.695129	0.183364	0.0836438	0.00284321	0.978782	-0.000251206	0.998125	0.0132303	0.901502	-0.131651	0.21613	0.0997328	0.349656	-0.031345	0.769308	-0.05003	0.63958	-0.0692854	0.516409	0.10955	0.304021	-0.000309094	0.997693	-0.0440421	0.680208	0.0483195	0.651085
AKR1B15	NA	1.27237	7.2511	NA	NA	-0.0468381	0.661115	0.0125235	0.906739	0.0676927	0.52612	-0.023421	0.82656	-0.0306215	0.77449	-0.0649395	0.543121	-0.163992	0.122468	-0.126082	0.23636	0.00237989	0.982239	-0.0425618	0.690399	0.10234	0.337139	-0.084926	0.426116	-0.0743985	0.485861	0.00196599	0.985328	0.0604902	0.57115	0.0638303	0.550045	0.0832053	0.435583	0.0751593	0.4814	-0.0558635	0.600996	0.0634513	0.552421	0.0766269	0.472855	0.0371535	0.728094
AKR1C1	red	7.32118	41.7227	red	red	-0.413124	5.19291e-05	-0.164005	0.122438	-0.17531	0.0983884	0.161189	0.12908	0.00244121	0.981781	-0.0173878	0.870785	-0.18498	0.0809086	0.0721803	0.498994	-0.365751	0.000392642	-0.303701	0.00361487	-0.0898523	0.399674	-0.488417	1.04137e-06	-0.328294	0.00158326	-0.463234	4.27404e-06	-0.362293	0.000449834	-0.00622522	0.953563	-0.0525908	0.622517	-0.0959428	0.368361	0.0619001	0.562196	-0.0465114	0.663335	-0.482463	1.46905e-06	-0.060818	0.569062
AKR1C2	NA	5.19678	29.616	NA	thistle2	-0.0552008	0.605327	-0.0130975	0.902485	0.122909	0.24846	0.18994	0.0729572	0.266381	0.0111546	0.18903	0.0743662	0.136951	0.198043	0.25671	0.0145901	-0.0907006	0.395221	0.057226	0.592136	0.0410387	0.700944	0.0441337	0.679579	0.0673514	0.528212	-0.0572762	0.59181	-0.172359	0.104277	0.157319	0.138651	0.00609908	0.954503	-0.0940084	0.37814	0.149596	0.159341	0.143497	0.177243	-0.0562776	0.598297	0.139666	0.189212
AKR1C3	red	10.6357	60.6118	red	red	-0.440325	1.40591e-05	-0.107775	0.311969	-0.194625	0.0660349	0.0701841	0.51097	0.055118	0.605869	-0.193044	0.068309	-0.162727	0.12542	0.0290397	0.785852	-0.0637198	0.550737	-0.168818	0.111699	0.020402	0.848631	-0.415858	4.57669e-05	-0.293201	0.0050382	-0.432851	2.03584e-05	-0.200896	0.0576131	0.237632	0.0241164	0.185546	0.0799666	0.181887	0.0862067	0.264336	0.0118153	0.180308	0.0890172	-0.309344	0.0030091	0.0400267	0.707982
AKR1C4	NA	1.56173	8.90015	NA	skyblue2	-0.149042	0.16091	-0.12209	0.25165	-0.0390563	0.714752	-0.135138	0.204103	-0.0602299	0.572811	-0.0600488	0.573968	0.131345	0.21721	0.00257039	0.980817	0.0500463	0.639472	-0.0412007	0.699819	0.0217423	0.838818	0.0063524	0.952616	-0.0191238	0.858013	0.0238829	0.823195	-0.0662225	0.535165	0.000190553	0.998578	-0.0256198	0.810568	0.0667559	0.531874	-0.0491284	0.645634	-0.0120015	0.91061	-0.0660175	0.536432	-0.0167435	0.875534
AKR1C6P	NA	1.33631	7.61551	NA	salmon4	0.116489	0.27422	0.0276116	0.796149	0.114749	0.281501	0.122343	0.250661	0.152262	0.151955	0.23078	0.0286404	0.1403	0.187192	0.133898	0.208325	0.163126	0.124483	0.269016	0.0103507	0.0361924	0.734864	0.139627	0.189337	0.117836	0.268675	0.0702913	0.510323	0.144021	0.175647	-0.107143	0.314832	-0.0658481	0.53748	-0.0550823	0.606103	0.161875	0.127438	0.0555506	0.603039	0.0147553	0.890215	0.00743982	0.944516
AKR1D1	NA	3.25023	18.5227	white	white	-0.0247996	0.816525	-0.0432393	0.685728	-0.109314	0.305069	-0.0636192	0.551367	0.0147574	0.8902	0.0180016	0.866265	0.29325	0.00503053	0.123016	0.248046	0.205427	0.0520915	0.211073	0.0458274	-0.0465707	0.662932	0.0227676	0.831326	0.00898544	0.933014	-0.140866	0.185401	0.198068	0.0612956	0.0374915	0.725718	0.0258557	0.808858	-0.0110252	0.917856	0.223077	0.0345646	-0.00748443	0.944184	-0.0776864	0.466738	0.0631971	0.554017
AKR1E2	NA	2.44317	13.9234	NA	salmon4	0.0856766	0.422023	0.0846626	0.427557	0.137569	0.196007	0.0484506	0.6502	0.0462436	0.665156	0.0677756	0.525612	0.129502	0.223787	0.0999081	0.348805	0.135852	0.201702	0.195953	0.0641729	0.0734526	0.491439	0.140897	0.185304	0.0599471	0.574618	0.0426636	0.689697	0.221395	0.0359869	-0.0277471	0.79517	0.0575289	0.590174	0.0474864	0.656718	0.163864	0.122766	0.0152078	0.88687	0.0139286	0.896331	0.0754879	0.479479
AKR7A2	turquoise	10.5886	60.3435	turquoise	turquoise	0.374599	0.000275335	0.355616	0.000582428	0.474131	2.35207e-06	0.513597	2.25713e-07	0.548625	2.1672e-08	0.196593	0.0632907	0.28054	0.007401	0.468276	3.25036e-06	0.446132	1.04802e-05	0.447936	9.55555e-06	0.673743	3.41426e-13	0.34603	0.000835747	0.556821	1.20389e-08	0.416105	4.52444e-05	0.156366	0.141087	0.393133	0.000126595	0.475742	2.1496e-06	0.459376	5.25481e-06	0.523974	1.15874e-07	0.8298	5.19167e-24	0.507205	3.36668e-07	0.461004	4.81741e-06
AKR7A2P1	NA	1.30383	7.43041	NA	salmon4	0.000299948	0.997761	0.0884638	0.407027	0.0140248	0.895619	0.0428216	0.688606	0.108954	0.306673	0.0524937	0.62316	0.0902829	0.39741	0.0194829	0.855375	0.14427	0.174896	0.0844478	0.428735	0.0312776	0.76979	0.0286214	0.788864	-0.0373745	0.72654	-0.0424304	0.691307	0.0771795	0.469659	0.0732174	0.492831	0.103371	0.332267	0.136435	0.199754	0.241797	0.0216759	0.0485455	0.64956	-0.0329293	0.757997	-0.0487469	0.648203
AKR7A3	NA	4.92769	28.0824	NA	orangered4	0.334821	0.00125696	0.177865	0.0935051	0.356799	0.000556583	0.205332	0.0522024	0.306872	0.00326222	0.284356	0.00660278	0.536979	4.86555e-08	0.450754	8.26331e-06	0.421207	3.56313e-05	0.530405	7.57869e-08	0.324788	0.0017885	0.494102	7.45259e-07	0.46688	3.50791e-06	0.306291	0.00332448	0.376375	0.000256077	0.0775429	0.467564	0.148236	0.163211	0.111354	0.296077	0.156666	0.140317	0.301574	0.00387009	0.315134	0.00248371	0.362152	0.000452321
AKR7L	brown	3.76688	21.4671	brown	brown	-0.0947183	0.374533	-0.0419384	0.694708	-0.0685424	0.520927	-0.0471293	0.659139	-0.059979	0.574414	0.0471002	0.659336	0.18561	0.0798615	0.0396072	0.710906	0.0997089	0.349772	0.158759	0.135028	-0.106406	0.318193	0.0980575	0.35785	-0.0994519	0.351022	-0.227092	0.0313599	0.316109	0.00240386	0.00948736	0.929281	-0.000533632	0.996017	-0.184388	0.0819021	0.142089	0.181575	-0.141142	0.184534	-0.0688844	0.518845	0.105574	0.322013
AKT1	turquoise	11.6508	66.3967	turquoise	turquoise	0.519382	1.56064e-07	0.454687	6.73187e-06	0.554026	1.47372e-08	0.415509	4.65122e-05	0.601494	3.62527e-10	0.159441	0.133337	0.435705	1.76922e-05	0.424344	3.07057e-05	0.858979	2.56667e-27	0.677697	2.20275e-13	0.778886	1.59798e-19	0.599811	4.17765e-10	0.622799	5.5933e-11	0.570611	4.31628e-09	0.513126	2.32521e-07	0.398757	9.90846e-05	0.631283	2.55274e-11	0.731369	2.70528e-16	0.592365	7.74752e-10	0.884449	7.0903e-31	0.65923	1.61259e-12	0.477236	1.97649e-06
AKT1S1	turquoise	10.4695	59.6647	turquoise	turquoise	0.492271	8.3059e-07	0.375687	0.000263388	0.530478	7.54173e-08	0.408433	6.4334e-05	0.538017	4.53282e-08	0.213754	0.0430781	0.383902	0.000187486	0.417052	4.32944e-05	0.697313	2.25606e-14	0.551813	1.72738e-08	0.771803	5.41552e-19	0.550075	1.95538e-08	0.676494	2.51866e-13	0.591537	8.29041e-10	0.297798	0.00436303	0.38276	0.000196669	0.523923	1.16258e-07	0.61118	1.57694e-10	0.506921	3.42641e-07	0.874579	2.09508e-29	0.662916	1.09605e-12	0.464638	3.96193e-06
AKT2	brown	10.7578	61.3076	brown	brown	0.0690738	0.517693	0.184105	0.0823793	0.145981	0.169781	0.21566	0.0412092	0.278582	0.00784266	0.0525204	0.622983	0.313557	0.00261793	0.234034	0.0264093	0.444907	1.11553e-05	0.465847	3.71061e-06	0.151428	0.154237	0.233708	0.0266259	0.0507325	0.634881	-0.0473703	0.657505	0.524625	1.11042e-07	0.25191	0.0166118	0.345331	0.000857682	0.131085	0.218129	0.544173	2.96311e-08	0.272785	0.00928913	0.1677	0.114127	0.32724	0.00164257
AKT3	blue	10.8082	61.5951	blue	blue	0.467352	3.41863e-06	0.487283	1.11244e-06	0.527538	9.16813e-08	0.599975	4.1206e-10	0.654525	2.61996e-12	0.356929	0.000553819	0.460211	5.02595e-06	0.451283	8.03962e-06	0.57023	4.44307e-09	0.589353	9.90274e-10	0.402939	8.23467e-05	0.49161	8.63583e-07	0.361829	0.000458065	0.255554	0.0150563	0.559251	1.00817e-08	0.327942	0.00160287	0.459261	5.28708e-06	0.324165	0.00182744	0.58943	9.84108e-10	0.559356	1.00047e-08	0.422024	3.42814e-05	0.484027	1.34292e-06
AKTIP	red	9.96755	56.8041	tan	tan	0.113253	0.287863	0.0826524	0.43865	0.250018	0.0174731	0.629309	3.07048e-11	0.511885	2.51423e-07	0.442133	1.28376e-05	0.291383	0.00532971	0.453196	7.27785e-06	0.0780745	0.464508	0.192653	0.0688812	0.235954	0.0251639	-0.0607571	0.56945	0.171428	0.106189	-0.158261	0.136273	-0.0810501	0.447606	-0.148406	0.162724	-0.0177105	0.868408	0.0317625	0.766323	0.171394	0.106261	0.29109	0.00537805	-0.23396	0.0264586	0.1526	0.151038
ALAD	tan	11.416	65.0584	tan	tan	0.00878685	0.934491	0.066725	0.532065	0.200586	0.0580072	0.532624	6.53244e-08	0.398544	0.000100018	0.374913	0.000271827	0.319312	0.00215748	0.447355	9.84482e-06	-0.0517566	0.628054	0.189458	0.0737011	0.101342	0.341895	-0.0487225	0.648367	0.0756939	0.478278	-0.194225	0.0666046	0.0372846	0.727172	0.00516549	0.961462	0.0306463	0.774312	-0.151088	0.155176	0.406067	7.15864e-05	0.19636	0.0636116	-0.179297	0.0908528	0.236664	0.0247156
ALAS1	turquoise	9.88923	56.3578	turquoise	turquoise	0.597991	4.86537e-10	0.712918	3.21759e-15	0.62066	6.79101e-11	0.658709	1.70235e-12	0.719971	1.27826e-15	0.0964662	0.365742	0.18917	0.0741477	0.392086	0.000132436	0.539983	3.96097e-08	0.50624	3.57371e-07	0.633972	1.98091e-11	0.481493	1.55278e-06	0.488724	1.02292e-06	0.452287	7.63104e-06	0.33731	0.00114957	0.52967	7.95892e-08	0.76122	3.09895e-18	0.687604	7.12629e-14	0.644072	7.47151e-12	0.909263	2.94719e-35	0.705174	8.5923e-15	0.597116	5.23396e-10
ALAS2	NA	4.08574	23.2842	NA	skyblue3	-0.0488346	0.647611	-0.0464698	0.663618	0.0121527	0.909489	0.112942	0.2892	0.0827484	0.438116	0.0958564	0.368794	-0.0173511	0.871055	0.0812024	0.446751	0.161183	0.129094	-0.0714074	0.503614	0.24143	0.0218818	-0.044008	0.680442	0.0548143	0.60786	0.0751417	0.481502	-0.0522309	0.624903	0.0437287	0.682361	0.0330238	0.757324	0.157207	0.138935	-0.0150506	0.888032	0.159145	0.13407	-0.0667197	0.532097	-0.0539159	0.613764
ALB	NA	4.09129	23.3159	white	white	0.188266	0.0755668	0.245025	0.0199322	0.198738	0.0604064	0.0852807	0.424179	0.161839	0.127524	-0.0728978	0.494726	0.183999	0.0825603	0.0092951	0.930711	0.299171	0.00417768	0.252875	0.016187	-0.00344393	0.9743	0.253282	0.0160107	0.0508171	0.634315	0.0398039	0.709534	0.408673	6.36378e-05	0.235151	0.0256789	0.29318	0.00504148	0.119043	0.263766	0.325564	0.00174113	0.153021	0.149898	0.267605	0.0107747	0.26059	0.0131147
ALCAM	blue	11.1609	63.6051	blue	blue	0.412365	5.37722e-05	0.455317	6.51283e-06	0.495108	7.01948e-07	0.58798	1.10657e-09	0.718569	1.53917e-15	0.315691	0.00243779	0.41097	5.73195e-05	0.480227	1.6688e-06	0.709134	5.22049e-15	0.558115	1.09554e-08	0.553055	1.58038e-08	0.436452	1.70505e-05	0.418191	4.10548e-05	0.309304	0.00301309	0.496671	6.39385e-07	0.366752	0.000377383	0.524737	1.1023e-07	0.526572	9.77119e-08	0.556906	1.19645e-08	0.728845	3.84173e-16	0.427851	2.59551e-05	0.509379	2.94127e-07
ALDH16A1	turquoise	8.54196	48.6798	turquoise	turquoise	0.423123	3.25417e-05	0.505101	3.83352e-07	0.526954	9.52804e-08	0.596195	5.6501e-10	0.652765	3.13454e-12	0.188593	0.0750512	0.250701	0.017158	0.497012	6.26452e-07	0.452375	7.59636e-06	0.522445	1.28008e-07	0.567948	5.28093e-09	0.392626	0.000129396	0.419521	3.85737e-05	0.310813	0.00286715	0.420411	3.69944e-05	0.332766	0.00135241	0.552366	1.66037e-08	0.435389	1.79709e-05	0.549773	1.99784e-08	0.717794	1.70486e-15	0.478697	1.82014e-06	0.585039	1.40125e-09
ALDH18A1	turquoise	9.76505	55.6501	turquoise	turquoise	0.550849	1.85056e-08	0.581781	1.81517e-09	0.550018	1.96331e-08	0.439581	1.45923e-05	0.610276	1.7064e-10	0.0961439	0.367353	0.310987	0.00285071	0.336912	0.00116617	0.823632	2.15865e-23	0.592229	7.83466e-10	0.676996	2.38181e-13	0.586357	1.26095e-09	0.545313	2.73624e-08	0.551096	1.81824e-08	0.534749	5.66081e-08	0.503409	4.25275e-07	0.730658	2.98748e-16	0.757936	5.22856e-18	0.592281	7.80143e-10	0.879359	4.21805e-30	0.730805	2.92677e-16	0.559224	1.01023e-08
ALDH1A1	purple	11.1519	63.5539	brown4	brown4	0.691631	4.44677e-14	0.279575	0.00761577	0.643051	8.2595e-12	0.274947	0.00872446	0.46825	3.25501e-06	0.426444	2.77726e-05	0.544279	2.94122e-08	0.455451	6.46715e-06	0.576956	2.64952e-09	0.589601	9.70576e-10	0.646317	5.98608e-12	0.838414	6.42998e-25	0.872864	3.66496e-29	0.894668	1.51258e-32	0.300066	0.00406063	0.194146	0.0667177	0.194568	0.0661165	0.245313	0.0197828	0.224468	0.0334249	0.614917	1.13514e-10	0.801123	2.53365e-21	0.41344	5.11792e-05
ALDH1A2	NA	5.47373	31.1942	cyan	cyan	0.122586	0.249715	-0.00578125	0.956872	0.225388	0.032688	0.403044	8.19605e-05	0.38509	0.000178361	0.417129	4.31407e-05	0.466255	3.62915e-06	0.413465	5.11205e-05	0.199848	0.0589565	0.278235	0.00792329	0.362731	0.000442199	0.0744349	0.485647	0.257335	0.014343	0.068938	0.518519	0.11419	0.283868	-0.184654	0.0814537	-0.0306352	0.774391	0.0757271	0.478084	0.0954306	0.370935	0.23465	0.0260044	-0.124117	0.243805	0.095265	0.37177
ALDH1A3	NA	2.55208	14.5441	NA	salmon	0.359815	0.000495417	0.247999	0.0184342	0.254571	0.0154631	0.410758	5.78756e-05	0.386916	0.000165132	0.331128	0.00143317	0.195474	0.0648394	0.139869	0.188563	0.0448337	0.674781	0.16905	0.1112	0.0674686	0.527493	0.148444	0.162615	0.160675	0.130321	0.026063	0.807355	0.118618	0.265487	-0.230564	0.0287938	-0.0428172	0.688637	-0.0550288	0.606454	0.117087	0.271747	0.0570624	0.593196	0.0180372	0.866003	0.0578009	0.588414
ALDH1B1	turquoise	9.00073	51.2943	turquoise	turquoise	0.508827	3.04423e-07	0.55786	1.11614e-08	0.469068	3.11222e-06	0.444508	1.13841e-05	0.584429	1.47123e-09	0.0606277	0.570275	0.217523	0.0394474	0.331372	0.00142088	0.712648	3.33141e-15	0.519012	1.59824e-07	0.670682	4.77149e-13	0.468658	3.18308e-06	0.498685	5.66541e-07	0.51183	2.52295e-07	0.331449	0.00141703	0.437711	1.60183e-05	0.687094	7.56054e-14	0.781721	9.67939e-20	0.556219	1.25768e-08	0.853779	1.12282e-26	0.620991	6.59076e-11	0.447921	9.5631e-06
ALDH1L1	turquoise	11.587	66.0333	yellow	yellow	0.315178	0.00248009	0.281323	0.00723063	0.431111	2.2164e-05	0.618723	8.08525e-11	0.505831	3.66501e-07	0.296467	0.00454965	0.179187	0.0910542	0.431799	2.14329e-05	0.17284	0.103299	0.270529	0.00991264	0.478593	1.83084e-06	0.187444	0.0768751	0.470633	2.85555e-06	0.268944	0.0103722	-0.101809	0.339663	0.348467	0.00076325	0.274687	0.00879068	0.18067	0.0883654	0.376886	0.000250776	0.691374	4.5837e-14	0.372731	0.000297005	0.476926	2.01133e-06
ALDH1L1-AS1	NA	1.47155	8.38622	NA	pink	0.0618909	0.562254	-0.00376561	0.971901	0.0656736	0.538561	0.118423	0.266278	0.237101	0.0244434	0.166141	0.11758	0.206729	0.050587	0.0723897	0.497747	0.217631	0.0393475	0.164956	0.120257	0.15155	0.153901	0.0636194	0.551366	0.121797	0.252799	0.104922	0.325027	0.0508474	0.634113	-0.0168737	0.874574	0.0502703	0.637971	0.103699	0.330727	0.108779	0.307455	0.155383	0.143637	0.0289847	0.786248	0.107251	0.314339
ALDH1L1-AS2	purple	5.9127	33.6959	purple	purple	0.574629	3.17251e-09	0.173436	0.102096	0.467758	3.34375e-06	0.212088	0.0447697	0.343716	0.000910342	0.446371	1.03535e-05	0.625397	4.40989e-11	0.491993	8.44338e-07	0.579461	2.17888e-09	0.566688	5.8065e-09	0.550918	1.84147e-08	0.747114	2.7681e-17	0.797421	5.23348e-21	0.694677	3.09681e-14	0.358667	0.000517948	0.0695866	0.514582	0.0858747	0.420947	0.134828	0.205155	0.161174	0.129115	0.476121	2.1044e-06	0.59855	4.64362e-10	0.399328	9.66253e-05
ALDH1L2	pink	8.6301	49.1822	pink	pink	0.061308	0.565948	0.0341695	0.749179	0.170884	0.10732	0.264977	0.0116046	0.354928	0.000597942	0.215212	0.0416419	0.41113	5.69008e-05	0.310407	0.00290572	0.608372	2.01315e-10	0.396155	0.000111037	0.335004	0.00124875	0.14943	0.15981	0.176011	0.0970305	0.0362845	0.734214	0.407979	6.56706e-05	0.048917	0.647057	0.214999	0.0418493	0.292877	0.00508906	0.311263	0.00282484	0.327172	0.00164651	-0.015912	0.881669	0.137689	0.195614
ALDH2	turquoise	13.1353	74.8567	purple	purple	0.719706	1.3241e-15	0.422515	3.34942e-05	0.686897	7.73469e-14	0.505938	3.6408e-07	0.619761	7.36437e-11	0.404795	7.57954e-05	0.494489	7.28288e-07	0.538129	4.49808e-08	0.617861	8.73429e-11	0.619426	7.58985e-11	0.764971	1.68759e-18	0.730719	2.96202e-16	0.879158	4.51778e-30	0.806913	7.89625e-22	0.257964	0.0140983	0.288395	0.00584166	0.368598	0.000350659	0.428048	2.57093e-05	0.398235	0.000101383	0.838812	5.82271e-25	0.78634	4.20888e-20	0.517553	1.7551e-07
ALDH3A1	NA	3.06577	17.4715	NA	darkorange2	-0.0532837	0.617933	0.0727177	0.495796	-0.0114131	0.914976	0.147855	0.164307	0.102135	0.338113	0.0350091	0.743227	-0.0241908	0.820953	0.103042	0.333819	-0.179299	0.0908498	-0.00875036	0.934763	-0.155675	0.142875	-0.0591133	0.57996	-0.120803	0.256719	-0.175718	0.0975952	-0.0950118	0.373048	0.0123986	0.907665	0.0178654	0.867268	-0.0988425	0.353996	0.142113	0.1815	-0.000205755	0.998464	-0.0843918	0.429042	0.226536	0.0317885
ALDH3A2	red	11.6709	66.5115	lightgreen	lightgreen	-0.260826	0.0130294	0.117208	0.271251	0.0183172	0.863942	0.317415	0.00230048	0.247395	0.0187304	-0.1321	0.214554	-0.227354	0.0311597	0.0922147	0.387346	-0.14783	0.164382	-0.161968	0.127216	0.0517173	0.628315	-0.298594	0.00425471	-0.216177	0.0407133	-0.273402	0.00912498	-0.169673	0.109871	0.431389	2.1866e-05	0.337204	0.00115394	0.144024	0.17564	0.355714	0.000580232	0.336113	0.00120014	-0.064468	0.546059	0.271028	0.00977152
ALDH3B1	turquoise	7.97407	45.4435	turquoise	turquoise	0.385908	0.00017232	0.326529	0.00168375	0.426091	2.82465e-05	0.43383	1.94039e-05	0.49399	7.50194e-07	0.217635	0.0393432	0.16372	0.1231	0.278177	0.00793692	0.390842	0.000139705	0.394397	0.000119855	0.592429	7.70713e-10	0.380201	0.000218762	0.489265	9.91051e-07	0.429842	2.35737e-05	0.142853	0.179214	0.296957	0.00448013	0.397381	0.00010525	0.367974	0.000359485	0.385912	0.00017229	0.691545	4.49208e-14	0.524818	1.09642e-07	0.387192	0.00016322
ALDH4A1	turquoise	11.9423	68.058	black	black	0.588798	1.03583e-09	0.539659	4.05013e-08	0.563983	7.10791e-09	0.457958	5.6656e-06	0.487286	1.11228e-06	0.0699116	0.512616	0.107864	0.311568	0.276447	0.00835053	0.357981	0.000531847	0.397641	0.000104056	0.556941	1.19337e-08	0.550253	1.93083e-08	0.591132	8.56939e-10	0.640193	1.09115e-11	0.0690655	0.517744	0.532619	6.53499e-08	0.551957	1.70978e-08	0.440385	1.40168e-05	0.473969	2.37345e-06	0.810168	4.02963e-22	0.839819	4.52165e-25	0.570216	4.44792e-09
ALDH5A1	turquoise	11.6644	66.4742	turquoise	turquoise	0.702892	1.14081e-14	0.60393	2.94811e-10	0.715826	2.2065e-15	0.638428	1.29416e-11	0.749234	2.01025e-17	0.292334	0.00517541	0.412847	5.25941e-05	0.513002	2.34345e-07	0.71647	2.02834e-15	0.616857	9.55391e-11	0.78624	4.28637e-20	0.648143	4.9916e-12	0.733811	1.91977e-16	0.657222	1.98571e-12	0.390792	0.000140009	0.404104	7.81746e-05	0.596673	5.4304e-10	0.665421	8.4039e-13	0.521512	1.36002e-07	0.954051	7.76044e-48	0.768446	9.51296e-19	0.601435	3.64338e-10
ALDH6A1	turquoise	12.64	72.0343	turquoise	turquoise	0.664525	9.24422e-13	0.531606	6.9944e-08	0.699262	1.78089e-14	0.679868	1.72652e-13	0.717712	1.72336e-15	0.357571	0.000540313	0.314967	0.00249767	0.542267	3.38288e-08	0.450626	8.31833e-06	0.492513	8.18819e-07	0.699903	1.64713e-14	0.580395	2.02474e-09	0.724825	6.661e-16	0.633632	2.0457e-11	0.153702	0.148073	0.370178	0.00032917	0.461107	4.79108e-06	0.428116	2.56252e-05	0.427547	2.63377e-05	0.885493	4.86751e-31	0.744847	3.8829e-17	0.580291	2.04147e-09
ALDH7A1	purple	10.6915	60.9299	purple	purple	0.599197	4.39865e-10	0.0936553	0.379941	0.604589	2.78713e-10	0.512898	2.35888e-07	0.566485	5.8956e-09	0.777916	1.89366e-19	0.80236	1.98148e-21	0.73955	8.44616e-17	0.428858	2.47238e-05	0.598769	4.55934e-10	0.638944	1.23127e-11	0.655834	2.29099e-12	0.923241	2.54424e-38	0.658215	1.7919e-12	0.151055	0.155267	-0.116317	0.274937	-0.109528	0.304117	-0.0170487	0.873284	0.145776	0.170388	0.515018	2.06282e-07	0.398035	0.000102278	0.363498	0.000429099
ALDH8A1	brown	4.20537	23.966	brown	brown	-0.14983	0.158684	-0.0735181	0.491051	-0.235366	0.0255397	-0.0135529	0.899113	-0.0716689	0.502048	0.0566669	0.595765	0.114928	0.280749	-0.0232448	0.827845	-0.0242186	0.820751	0.0860859	0.419801	-0.266267	0.0111907	-0.0862408	0.418962	-0.250735	0.0171423	-0.360343	0.000485376	0.238782	0.0234203	-0.13474	0.205451	-0.119322	0.26264	-0.2818	0.00712842	0.174914	0.0991633	-0.261238	0.0128816	-0.238878	0.0233624	-0.029726	0.780917
ALDH9A1	turquoise	11.6688	66.4997	turquoise	turquoise	0.481705	1.53412e-06	0.517796	1.72792e-07	0.586498	1.24675e-09	0.530173	7.69674e-08	0.628056	3.44997e-11	0.121052	0.255732	0.139375	0.190146	0.386557	0.000167662	0.428883	2.46942e-05	0.376877	0.000250868	0.634177	1.94288e-11	0.46754	3.38384e-06	0.544005	2.99799e-08	0.548972	2.11461e-08	0.160032	0.131886	0.586934	1.20387e-09	0.605843	2.50333e-10	0.536723	4.9509e-08	0.511653	2.55112e-07	0.906564	1.00871e-34	0.762151	2.66776e-18	0.598106	4.81897e-10
ALDOA	turquoise	14.3625	81.8506	black	black	0.75785	5.29988e-18	0.711922	3.65781e-15	0.632272	2.32608e-11	0.561868	8.31548e-09	0.579934	2.09953e-09	0.126371	0.235282	0.151338	0.154487	0.306868	0.00326264	0.452809	7.42648e-06	0.48172	1.53278e-06	0.590199	9.24549e-10	0.597775	4.95398e-10	0.63098	2.62645e-11	0.653028	3.0518e-12	0.182497	0.0851406	0.470282	2.9113e-06	0.605949	2.48079e-10	0.56574	6.23439e-09	0.478265	1.86511e-06	0.828629	6.83387e-24	0.849009	4.13915e-26	0.575288	3.01518e-09
ALDOB	NA	2.24406	12.7887	NA	darkorange2	-0.200414	0.0582281	-0.0027876	0.979197	-0.0667961	0.531627	-0.0844685	0.428621	-0.080808	0.448969	-0.101946	0.339011	-0.153122	0.149626	-0.0981707	0.357292	-0.0736502	0.490271	-0.177973	0.0933036	-0.0463778	0.664243	-0.18393	0.0826772	-0.233028	0.0270833	-0.187442	0.0768785	0.0577306	0.588869	0.00912295	0.931991	0.0675455	0.527022	0.0651369	0.541893	-0.0792076	0.458032	-0.110692	0.298973	-0.176822	0.0954745	-0.0535828	0.615959
ALDOC	turquoise	14.6236	83.3388	black	black	0.666546	7.45318e-13	0.456618	6.08149e-06	0.549259	2.07206e-08	0.296188	0.00458962	0.445793	1.06633e-05	0.153117	0.149641	0.325283	0.00175818	0.277523	0.0080911	0.649153	4.51231e-12	0.552207	1.67941e-08	0.646328	5.97988e-12	0.695887	2.67868e-14	0.730367	3.11081e-16	0.763154	2.26865e-18	0.250958	0.0170406	0.394195	0.00012091	0.452967	7.36541e-06	0.519607	1.53816e-07	0.389399	0.0001486	0.766803	1.24899e-18	0.859003	2.54844e-27	0.451812	7.82183e-06
ALG1	turquoise	7.7534	44.1859	turquoise	turquoise	0.687903	6.88295e-14	0.65498	2.50071e-12	0.566356	5.95276e-09	0.602528	3.32156e-10	0.614047	1.22593e-10	0.243269	0.0208653	0.297834	0.00435814	0.348932	0.000750102	0.552611	1.63155e-08	0.638766	1.25264e-11	0.59612	5.68559e-10	0.515023	2.06217e-07	0.546633	2.49409e-08	0.515058	2.05765e-07	0.393908	0.000122423	0.405397	7.37754e-05	0.620425	6.93674e-11	0.51997	1.50261e-07	0.59516	6.15587e-10	0.767842	1.0517e-18	0.696014	2.6382e-14	0.576024	2.84815e-09
ALG10	NA	4.3668	24.886	NA	navajowhite2	0.193403	0.0677873	0.188247	0.0755976	0.246684	0.0190842	0.372936	0.000294555	0.421858	3.45524e-05	0.262702	0.0123676	0.131585	0.216362	0.302036	0.0038133	0.222541	0.0350123	0.274636	0.00880367	0.228911	0.029993	0.217202	0.0397461	0.235118	0.0256999	0.1387	0.19232	0.110855	0.298259	0.109349	0.304913	0.17122	0.106621	0.0953835	0.371172	0.199858	0.0589426	0.366796	0.000376731	0.192018	0.0698178	0.323035	0.00189993
ALG10B	yellow	7.49037	42.6869	navajowhite2	navajowhite2	0.296353	0.00456593	0.340626	0.00101942	0.431063	2.22151e-05	0.498305	5.79636e-07	0.639658	1.14917e-11	0.253103	0.0160881	0.247576	0.0186411	0.405853	7.22788e-05	0.380992	0.0002117	0.354153	0.000615867	0.317728	0.00227636	0.334158	0.00128706	0.313742	0.00260193	0.184704	0.0813707	0.322729	0.00192	0.317878	0.00226482	0.404261	7.76261e-05	0.251473	0.0168075	0.365803	0.000391837	0.580173	2.06037e-09	0.388535	0.000154173	0.511097	2.64177e-07
ALG11	NA	5.5688	31.7361	blue	blue	0.387132	0.000163631	0.358751	0.000516264	0.459806	5.13574e-06	0.502355	4.53539e-07	0.547651	2.32164e-08	0.296255	0.00458003	0.283518	0.0067712	0.373838	0.000283978	0.336155	0.00119834	0.421763	3.47073e-05	0.39528	0.00011535	0.413261	5.16022e-05	0.382001	0.000202995	0.244989	0.019951	0.272552	0.00935192	0.271471	0.00964806	0.327768	0.00161263	0.213528	0.0433048	0.334489	0.00127196	0.529088	8.27285e-08	0.421369	3.53608e-05	0.474329	2.3263e-06
ALG12	blue	7.90958	45.0759	pink	pink	0.192067	0.0697449	0.204003	0.0537775	0.364738	0.000408663	0.50279	4.41653e-07	0.509877	2.85122e-07	0.254424	0.0155247	0.383025	0.000194503	0.489302	9.88923e-07	0.344022	0.000900131	0.482666	1.45203e-06	0.427687	2.61614e-05	0.228934	0.0299759	0.328717	0.00155999	0.0786498	0.461213	0.229653	0.0294495	0.302892	0.00371012	0.329508	0.0015173	0.16496	0.120247	0.56637	5.94679e-09	0.566583	5.85236e-09	0.256756	0.0145717	0.488712	1.02363e-06
ALG13	blue	8.45484	48.1834	blue	blue	0.196477	0.0634502	0.265905	0.0113054	0.302787	0.00372266	0.337359	0.00114753	0.418373	4.07061e-05	0.149804	0.158756	0.294598	0.00482379	0.339279	0.00107058	0.372774	0.000296485	0.46389	4.12542e-06	0.218108	0.0389078	0.321289	0.00201705	0.170049	0.109074	0.073283	0.492443	0.490238	9.36137e-07	0.288566	0.00581117	0.324754	0.00179062	0.08651	0.417506	0.494438	7.30498e-07	0.34972	0.000728249	0.300984	0.00394368	0.425547	2.8992e-05
ALG14	turquoise	7.47768	42.6146	black	black	0.463781	4.14968e-06	0.414046	4.97694e-05	0.505919	3.64519e-07	0.247919	0.0184732	0.453958	6.9938e-06	0.0646553	0.544891	0.30706	0.00324239	0.332517	0.00136442	0.629092	3.13313e-11	0.542023	3.44054e-08	0.583945	1.52896e-09	0.648011	5.05804e-12	0.573215	3.53732e-09	0.630257	2.81041e-11	0.370746	0.000321751	0.53914	4.19708e-08	0.593768	6.90485e-10	0.472322	2.60095e-06	0.544642	2.86769e-08	0.741381	6.47081e-17	0.792802	1.26726e-20	0.53852	4.37945e-08
ALG1L	NA	5.35817	30.5357	NA	purple	0.156852	0.139841	-0.12075	0.256931	0.173404	0.102161	0.0889047	0.404683	0.242391	0.0213455	0.279226	0.00769495	0.341624	0.000982949	0.296593	0.00453172	0.3494	0.000737047	0.294428	0.00484934	0.382071	0.000202407	0.325529	0.00174325	0.444473	1.14042e-05	0.254669	0.0154219	0.170729	0.107644	-0.115998	0.276262	-0.0408373	0.702342	0.0715041	0.503034	0.101911	0.339179	0.327174	0.00164637	0.1996	0.059277	0.173802	0.101365
ALG1L2	NA	2.22678	12.6902	NA	antiquewhite4	0.176856	0.0954102	0.0959877	0.368136	0.152819	0.150444	0.235664	0.0253485	0.179358	0.0907419	0.18891	0.0745535	0.322457	0.00193802	0.210255	0.0466938	0.0837918	0.432343	0.249909	0.0175237	0.0709334	0.506457	0.105823	0.320867	0.171129	0.10681	-0.00662097	0.950615	0.0932868	0.381827	-0.0305381	0.775087	-0.0288206	0.787429	-0.132957	0.211569	0.124912	0.240775	0.0414481	0.698104	0.0051215	0.96179	0.183584	0.0832659
ALG1L9P	brown	5.83251	33.2389	brown	brown	-0.00728763	0.94565	0.0277223	0.795349	0.0957743	0.369207	0.200624	0.0579587	0.221228	0.0361307	0.17046	0.108207	0.35714	0.000549337	0.299954	0.0040751	0.253017	0.0161253	0.383239	0.000192771	0.114293	0.283432	0.0552571	0.604959	0.0128282	0.904481	-0.150234	0.15755	0.309602	0.0029837	-0.028848	0.787232	0.120277	0.258811	0.0153586	0.885756	0.29961	0.00411994	0.0897312	0.400312	-0.129523	0.223711	0.197132	0.0625562
ALG2	blue	8.45585	48.1891	sienna3	sienna3	0.349856	0.000724542	0.445566	1.07874e-05	0.542043	3.43596e-08	0.562173	8.13004e-09	0.685693	8.88919e-14	0.180518	0.0886389	0.269735	0.0101405	0.472074	2.637e-06	0.569038	4.86354e-09	0.480354	1.65681e-06	0.593608	6.99649e-10	0.374952	0.000271399	0.372141	0.000304168	0.276735	0.00828041	0.432482	2.07293e-05	0.38566	0.00017413	0.57826	2.39354e-09	0.534227	5.86399e-08	0.508195	3.16617e-07	0.741231	6.61345e-17	0.423611	3.17967e-05	0.533031	6.35617e-08
ALG3	turquoise	8.6146	49.0938	greenyellow	greenyellow	0.126721	0.233974	0.280893	0.00732367	0.206348	0.0510242	0.4369	1.66766e-05	0.423489	3.19814e-05	0.0272404	0.798831	0.0227751	0.831271	0.242969	0.021028	0.301785	0.00384411	0.215294	0.0415623	0.391991	0.000132981	0.0485408	0.649592	0.153598	0.148351	0.0317589	0.766348	0.0837258	0.432706	0.210307	0.0466387	0.436226	1.72426e-05	0.451559	7.92543e-06	0.427495	2.64036e-05	0.572168	3.83265e-09	0.142734	0.179579	0.217805	0.0391864
ALG5	turquoise	8.23344	46.9216	turquoise	turquoise	0.360877	0.000475396	0.3614	0.000465797	0.557966	1.10756e-08	0.435982	1.74522e-05	0.68091	1.53488e-13	0.205387	0.0521381	0.283518	0.00677118	0.477283	1.97125e-06	0.489481	9.78634e-07	0.417044	4.33114e-05	0.581126	1.91161e-09	0.481888	1.51815e-06	0.496969	6.28068e-07	0.461026	4.81194e-06	0.309007	0.00304257	0.460223	5.02292e-06	0.49589	6.69938e-07	0.481893	1.51767e-06	0.506323	3.55542e-07	0.78053	1.19602e-19	0.569265	4.78065e-09	0.539845	3.99875e-08
ALG6	black	7.20595	41.066	black	black	0.529888	7.84427e-08	0.482924	1.43074e-06	0.550253	1.93071e-08	0.24339	0.0207995	0.503754	4.1639e-07	0.10391	0.329741	0.306004	0.00335554	0.305262	0.00343728	0.593323	7.1622e-10	0.550662	1.87536e-08	0.455579	6.4239e-06	0.742816	5.24246e-17	0.530622	7.46986e-08	0.659165	1.62359e-12	0.533085	6.33319e-08	0.56372	7.2486e-09	0.541425	3.58608e-08	0.412443	5.35788e-05	0.481513	1.551e-06	0.670428	4.90498e-13	0.870704	7.32826e-29	0.590488	9.0308e-10
ALG8	yellow	8.58262	48.9115	yellow	yellow	0.227844	0.0307881	0.214064	0.0427695	0.422533	3.3466e-05	0.452605	7.50591e-06	0.585027	1.40257e-09	0.282507	0.00697944	0.266898	0.0109927	0.387409	0.000161726	0.369293	0.000341051	0.376035	0.000259663	0.467485	3.39401e-06	0.26496	0.0116103	0.358316	0.000525016	0.24751	0.0186738	0.0979208	0.358524	0.28887	0.00575742	0.317104	0.00232473	0.262247	0.0125256	0.436362	1.71272e-05	0.600709	3.87356e-10	0.336948	0.00116463	0.328797	0.00155563
ALG9	blue	8.93717	50.9321	pink	pink	0.146019	0.169668	0.20009	0.0586443	0.377967	0.000239895	0.507845	3.23569e-07	0.585179	1.3857e-09	0.285541	0.00637089	0.339881	0.00104741	0.477571	1.93957e-06	0.461498	4.6917e-06	0.413359	5.13688e-05	0.424713	3.01704e-05	0.186567	0.0782912	0.259639	0.0134636	0.0844037	0.428977	0.314917	0.00250185	0.181387	0.0870881	0.344657	0.000879321	0.290645	0.0054523	0.477907	1.90312e-06	0.549068	2.10025e-08	0.142298	0.180928	0.398581	9.98566e-05
ALK	pink	6.17487	35.19	pink	pink	0.17618	0.0967048	0.0363138	0.734008	0.236214	0.024999	0.338008	0.00112095	0.378939	0.000230479	0.274528	0.0088315	0.497449	6.10266e-07	0.445217	1.0981e-05	0.527737	9.04804e-08	0.438913	1.50875e-05	0.403725	7.95103e-05	0.230351	0.0289461	0.345589	0.000849531	0.0883352	0.407712	0.460604	4.92176e-06	-0.0508162	0.634321	0.158335	0.136088	0.169692	0.10983	0.32869	0.00156147	0.39759	0.00010429	0.112644	0.290482	0.38035	0.000217415
ALKBH1	blue	7.6742	43.7345	blue	blue	0.315314	0.00246878	0.35023	0.000714441	0.422036	3.42631e-05	0.367172	0.000371142	0.531344	7.11794e-08	0.107092	0.315065	0.301714	0.00385283	0.299449	0.00414103	0.653659	2.86206e-12	0.533074	6.33815e-08	0.482868	1.43533e-06	0.398024	0.000102324	0.372286	0.000302397	0.355103	0.000593966	0.449282	8.91643e-06	0.414985	4.76558e-05	0.528397	8.66103e-08	0.485589	1.22725e-06	0.586358	1.26082e-09	0.682133	1.33626e-13	0.502796	4.41498e-07	0.465453	3.79078e-06
ALKBH2	turquoise	8.76638	49.9588	pink	pink	-0.0252224	0.813453	0.167586	0.114376	0.125914	0.236993	0.100023	0.348246	0.285724	0.0063356	-0.101347	0.341872	0.124043	0.244086	0.118443	0.266196	0.549751	2.00096e-08	0.386956	0.000164857	0.30961	0.00298295	0.121459	0.254129	0.0717842	0.501359	0.0253681	0.812395	0.316551	0.0023684	0.450057	8.56682e-06	0.509192	2.97586e-07	0.468779	3.16197e-06	0.605806	2.51129e-10	0.520578	1.44483e-07	0.255773	0.0149669	0.249399	0.0177628
ALKBH3	pink	8.45474	48.1828	greenyellow	greenyellow	-0.0317647	0.766307	0.114043	0.284495	0.117946	0.268222	0.277902	0.00800143	0.325774	0.00172847	-0.040987	0.701302	0.13579	0.201909	0.177202	0.0947532	0.391216	0.000137483	0.198957	0.0601173	0.297602	0.00439002	0.0258597	0.808828	0.111853	0.293904	-0.038238	0.72048	0.121216	0.255085	0.301557	0.00387215	0.361255	0.000468451	0.350907	0.000696471	0.475279	2.20602e-06	0.516533	1.87329e-07	0.111433	0.295733	0.288758	0.0057772
ALKBH4	turquoise	9.48583	54.0588	turquoise	turquoise	0.412166	5.42635e-05	0.455814	6.34499e-06	0.425719	2.87543e-05	0.319029	0.00217831	0.49126	8.81605e-07	-0.0207538	0.846054	0.204741	0.0528984	0.262934	0.0122881	0.657893	1.85264e-12	0.468536	3.20444e-06	0.597917	4.89559e-10	0.473211	2.47571e-06	0.485405	1.24035e-06	0.520574	1.44514e-07	0.343662	0.00091215	0.568905	4.91255e-09	0.663677	1.0114e-12	0.658137	1.80643e-12	0.643468	7.92811e-12	0.860593	1.60411e-27	0.728299	4.14243e-16	0.515925	1.94721e-07
ALKBH5	turquoise	11.3853	64.884	turquoise	turquoise	0.641491	9.61902e-12	0.697198	2.28742e-14	0.610858	1.62188e-10	0.721608	1.02759e-15	0.706908	6.9158e-15	0.173127	0.102718	0.206915	0.0503756	0.411686	5.54721e-05	0.484071	1.33951e-06	0.48226	1.48621e-06	0.631974	2.39227e-11	0.467855	3.32596e-06	0.548337	2.21177e-08	0.475138	2.22345e-06	0.248085	0.0183923	0.464968	3.89171e-06	0.680915	1.53402e-13	0.608332	2.02022e-10	0.635996	1.634e-11	0.899731	1.9368e-33	0.684492	1.02068e-13	0.592996	7.35688e-10
ALKBH6	brown	7.22512	41.1753	brown	brown	0.277893	0.00800348	0.384748	0.000180948	0.308446	0.00309892	0.221031	0.0363009	0.269402	0.0102372	0.0445715	0.676577	0.177701	0.093812	0.12469	0.241617	0.315419	0.00246017	0.428884	2.46932e-05	-0.0169739	0.873835	0.295086	0.00475082	0.0564854	0.596944	0.11069	0.298985	0.397843	0.000103139	0.297881	0.00435159	0.350559	0.000705638	0.218754	0.0383186	0.446698	1.01815e-05	0.205172	0.0523903	0.280869	0.00732899	0.266876	0.0109994
ALKBH7	turquoise	9.95266	56.7192	turquoise	turquoise	0.476024	2.11579e-06	0.364647	0.000410137	0.464905	3.90519e-06	0.311477	0.00280496	0.447335	9.85477e-06	0.077247	0.46927	0.23988	0.0227714	0.235063	0.0257354	0.532241	6.7027e-08	0.461035	4.8094e-06	0.59082	8.78967e-10	0.493529	7.71017e-07	0.594358	6.57727e-10	0.584953	1.41089e-09	0.148405	0.162727	0.383534	0.000190406	0.476931	2.01076e-06	0.522964	1.23759e-07	0.474228	2.3394e-06	0.766435	1.32712e-18	0.671908	4.17456e-13	0.381074	0.000210976
ALKBH8	NA	7.32	41.716	darkslateblue	darkslateblue	0.113857	0.285286	0.183928	0.0826797	0.181044	0.0876978	0.380251	0.000218302	0.428953	2.46102e-05	0.310437	0.00290286	0.264018	0.0119211	0.367616	0.000364642	0.268836	0.010404	0.313865	0.00259121	0.22612	0.0321121	0.0826445	0.438693	0.140979	0.185046	-0.0504818	0.636556	0.164052	0.12233	0.0827788	0.437948	0.176345	0.0963869	0.208808	0.0482604	0.25314	0.0160719	0.30286	0.00371394	-0.0155884	0.884059	0.218661	0.0384023
ALMS1	brown	8.72942	49.7482	red	red	-0.173216	0.102539	-0.134224	0.207208	0.0482254	0.65172	0.319194	0.00216614	0.29094	0.00540297	0.286105	0.00626297	0.317388	0.00230264	0.325719	0.00173176	0.117773	0.268932	0.147823	0.164401	0.0645294	0.545676	-0.0954725	0.370724	-0.0383466	0.719719	-0.317575	0.0022881	0.148745	0.161757	-0.0708314	0.50707	-0.0458628	0.667751	-0.134193	0.207315	0.24735	0.0187524	0.0986309	0.355032	-0.290617	0.0054571	0.131285	0.217422
ALMS1-IT1	NA	3.65012	20.8017	NA	red	-0.166412	0.116973	-0.0693567	0.515976	-0.114795	0.281311	0.164907	0.120368	0.0950724	0.372742	0.0923318	0.386741	0.0258183	0.809129	0.0636219	0.551351	-0.0280349	0.793093	-0.0811654	0.446958	0.0178089	0.867684	-0.347287	0.000797616	-0.16578	0.118389	-0.324052	0.00183454	0.0309064	0.772448	-0.121857	0.252561	-0.0880497	0.409235	-0.0232961	0.827471	0.0346931	0.745465	-0.0265813	0.803599	-0.336009	0.00120462	-0.0978674	0.358787
ALMS1P	brown	3.58386	20.4241	brown	brown	-0.0445721	0.676572	-0.0156141	0.883869	-0.118605	0.265539	0.0676052	0.526656	0.0126931	0.905482	-0.00707343	0.947245	0.210792	0.0461231	0.111166	0.296899	0.194815	0.0657663	0.170868	0.107353	-0.0658223	0.53764	-0.0724604	0.497326	-0.107312	0.314062	-0.262415	0.0124669	0.363483	0.000429349	-0.125545	0.238379	0.0162554	0.879135	-0.115629	0.277805	0.199145	0.0598706	-0.0891919	0.403161	-0.177872	0.0934919	0.0866126	0.416952
ALOX12	NA	1.80259	10.2728	NA	skyblue3	0.135713	0.202167	0.0274674	0.797191	0.21849	0.0385583	0.157772	0.137503	0.234881	0.0258538	0.169688	0.109839	0.163385	0.123879	0.189629	0.0734361	0.299252	0.00416688	0.280256	0.00746368	0.224836	0.0331286	0.112779	0.2899	0.140121	0.187761	0.10427	0.328057	0.188681	0.0749132	-0.120129	0.259402	0.0445934	0.676427	0.183259	0.0838238	0.067806	0.525426	0.143811	0.176285	-0.00355564	0.973467	-0.0746338	0.484479
ALOX12-AS1	lightsteelblue1	7.10599	40.4964	lightsteelblue1	lightsteelblue1	0.11185	0.293916	0.401703	8.69989e-05	0.271044	0.00976707	0.373916	0.000283079	0.332402	0.00137	-0.172626	0.103732	-0.176296	0.0964801	0.0546425	0.608987	0.111759	0.294313	0.129205	0.22486	0.272553	0.00935163	-0.0286959	0.788328	0.0331217	0.756627	0.0648005	0.543986	-0.0173933	0.870745	0.540595	3.79749e-08	0.558718	1.04833e-08	0.401823	8.65344e-05	0.484329	1.31979e-06	0.558927	1.0324e-08	0.337048	0.00116047	0.362773	0.000441469
ALOX12B	NA	4.32671	24.6575	NA	lightcyan	0.106711	0.316797	0.281448	0.00720357	0.148688	0.161919	0.250714	0.0171518	0.215894	0.0409841	-0.0239612	0.822625	0.00826388	0.938382	0.0285053	0.789701	0.160672	0.130327	0.118066	0.267733	0.186643	0.078169	0.00680246	0.949263	0.0238828	0.823195	0.0162581	0.879115	0.117586	0.269699	0.244631	0.0201383	0.325948	0.00171808	0.279517	0.00762885	0.338678	0.00109412	0.285043	0.00646733	0.0918872	0.389041	0.243561	0.0207076
ALOX12P2	NA	1.80538	10.2887	NA	brown	-0.0559703	0.6003	-0.0140893	0.895142	-0.126783	0.233744	0.0449182	0.674203	0.0388173	0.716424	0.0685232	0.521045	0.0349997	0.743293	0.00962407	0.928265	-0.0742571	0.486693	0.0304692	0.775581	-0.228772	0.0300951	-0.0753004	0.480574	-0.130382	0.220627	-0.175791	0.0974547	0.0702606	0.510508	0.0843072	0.429507	-0.0248803	0.815938	-0.200994	0.0574886	0.118005	0.267984	-0.0748464	0.483232	-0.0636074	0.551442	0.140245	0.187365
ALOX15	NA	1.80012	10.2587	NA	brown	-0.0620778	0.561071	-0.0500575	0.639396	-0.124459	0.242496	-0.0641434	0.548086	-0.113828	0.285407	-0.0182358	0.864541	0.107263	0.314288	-0.016295	0.878842	0.0786852	0.461011	0.101564	0.340834	-0.135663	0.202335	0.00620531	0.953712	-0.114802	0.281279	-0.186138	0.0789932	0.24423	0.0203501	-0.148367	0.162836	-0.00371525	0.972276	-0.0180688	0.865771	-0.00708022	0.947194	-0.199023	0.0600311	-0.184288	0.0820704	-0.00324619	0.975775
ALOX15B	red	5.93678	33.8331	ivory	ivory	-0.329053	0.00154173	-0.433995	1.92479e-05	-0.14723	0.16612	0.10354	0.331473	0.00997335	0.925669	0.35198	0.000668801	0.209481	0.0475267	0.257829	0.0141504	-0.171954	0.105106	-0.0894266	0.40192	-0.0740166	0.488109	-0.270931	0.00979893	-0.107635	0.312603	-0.354056	0.000618162	-0.0414308	0.698224	-0.415274	4.70232e-05	-0.401315	8.85065e-05	-0.470948	2.80636e-06	-0.0759863	0.476575	-0.244263	0.0203325	-0.545299	2.73893e-08	-0.163557	0.123477
ALOX5	yellow	7.80558	44.4833	red	red	-0.0434117	0.684541	0.130698	0.219503	0.167271	0.115068	0.455515	6.44543e-06	0.307944	0.00315027	0.178373	0.0925581	0.0591035	0.580023	0.307686	0.00317682	-0.192567	0.0690066	0.0355097	0.739685	0.0387666	0.716779	-0.15219	0.152152	-0.100636	0.345286	-0.188782	0.074755	0.0492717	0.64467	0.115134	0.279879	0.0945389	0.375442	-0.0794223	0.45681	0.264016	0.0119219	0.116024	0.276157	-0.141188	0.184389	0.183047	0.084188
ALOX5AP	yellow	8.52585	48.588	yellow	yellow	0.321285	0.00201732	0.435891	1.75309e-05	0.479104	1.77868e-06	0.70362	1.04249e-14	0.604833	2.72947e-10	0.197557	0.0619811	0.025953	0.808152	0.405543	7.32935e-05	0.121178	0.255236	0.213212	0.0436231	0.43988	1.43758e-05	0.163108	0.124524	0.273462	0.00910889	0.166695	0.116343	0.094027	0.378045	0.27153	0.0096317	0.418124	4.11836e-05	0.27792	0.00799717	0.416838	4.37276e-05	0.626679	3.91873e-11	0.291137	0.00537033	0.437696	1.60301e-05
ALOXE3	NA	3.98017	22.6826	NA	green	0.396971	0.000107154	0.289976	0.00556568	0.26824	0.010582	0.178105	0.0930574	0.232936	0.0271451	0.123365	0.246695	0.220021	0.0371844	0.174381	0.100214	0.286441	0.00619966	0.353907	0.000621665	0.132376	0.213589	0.369492	0.000338345	0.311797	0.00277541	0.355972	0.000574527	0.230623	0.028752	0.118027	0.267892	0.162522	0.125902	0.0989194	0.35362	0.20813	0.0490101	0.203344	0.054573	0.338785	0.00108992	0.300217	0.00404122
ALPK1	blue	6.5822	37.5113	brown	brown	-0.0418533	0.695297	0.0189429	0.859342	0.151118	0.155094	0.257313	0.0143516	0.258444	0.0139139	0.284067	0.00666031	0.38491	0.00017972	0.43445	1.88223e-05	0.227086	0.0313647	0.313903	0.00258795	0.147408	0.165604	0.136632	0.199101	0.0874971	0.412193	-0.0545704	0.60946	0.312014	0.00275562	0.051765	0.627998	0.0970542	0.362813	-0.0101653	0.924242	0.294417	0.004851	0.15292	0.150172	-0.0773114	0.468898	0.272272	0.00942782
ALPK2	NA	1.85036	10.545	NA	darkgreen	0.116047	0.276059	0.37921	0.000227909	0.172809	0.103362	0.254385	0.0155411	0.20562	0.0518662	-0.0610143	0.567814	-0.0508214	0.634286	0.0362812	0.734238	0.0841674	0.430275	-0.0362106	0.734736	-0.00695836	0.948102	0.0674654	0.527513	-0.077788	0.466154	-0.107533	0.313062	0.11274	0.290068	0.253979	0.0157127	0.313211	0.00264829	0.260648	0.0130937	0.282389	0.00700408	0.191368	0.0707871	0.143772	0.176403	0.234045	0.0264021
ALPK3	blue	7.12658	40.6137	blue	blue	0.49956	5.37389e-07	0.471584	2.70947e-06	0.555915	1.28569e-08	0.556653	1.21867e-08	0.519171	1.58203e-07	0.289885	0.00558126	0.443723	1.18464e-05	0.40792	6.58463e-05	0.376445	0.000255348	0.587774	1.12511e-09	0.308753	0.00306802	0.462576	4.428e-06	0.366824	0.000376309	0.236192	0.0250132	0.370674	0.000322689	0.24643	0.0192122	0.394953	0.000117	0.272354	0.00940551	0.437444	1.62321e-05	0.424236	3.08648e-05	0.36804	0.000358551	0.426339	2.79118e-05
ALPL	purple	8.4239	48.007	brown4	brown4	0.464987	3.88781e-06	0.0889296	0.404551	0.487387	1.10573e-06	0.114209	0.283786	0.359771	0.000496268	0.374382	0.000277775	0.607465	2.17729e-10	0.437999	1.57908e-05	0.769703	7.71269e-19	0.633913	1.99212e-11	0.704631	9.1941e-15	0.718627	1.52739e-15	0.783114	7.54644e-20	0.789381	2.4051e-20	0.504311	4.02395e-07	0.104142	0.328655	0.21243	0.044418	0.331249	0.00142705	0.228773	0.0300948	0.575781	2.90229e-09	0.599458	4.30341e-10	0.334402	0.00127592
ALPP	NA	2.69463	15.3564	NA	yellowgreen	0.0122005	0.909134	0.141629	0.183007	0.00263696	0.980321	0.0888051	0.405212	0.0826331	0.438757	-0.102699	0.335437	-0.0387118	0.717162	0.00777153	0.942047	0.200327	0.0583392	0.0330232	0.757329	0.112912	0.289329	-0.053875	0.614033	-0.0285107	0.789662	0.0032876	0.975467	0.121067	0.255674	0.112335	0.291817	0.195619	0.0646372	0.238149	0.0238012	0.126119	0.236223	0.127748	0.230177	0.00764827	0.942964	0.101859	0.339428
ALS2	blue	9.14778	52.1323	tan	tan	0.400627	9.12461e-05	0.428885	2.4692e-05	0.512632	2.39884e-07	0.763234	2.2392e-18	0.66797	6.39725e-13	0.435671	1.77225e-05	0.358577	0.000519735	0.517746	1.73353e-07	0.258202	0.0140066	0.469486	3.04169e-06	0.367527	0.00036594	0.269693	0.0101526	0.29472	0.00480544	0.144638	0.173786	0.284443	0.0065855	0.108328	0.309476	0.290316	0.00550787	0.184298	0.0820542	0.481134	1.58484e-06	0.451592	7.91202e-06	0.155699	0.142813	0.380327	0.00021762
ALS2CL	brown	5.13043	29.2378	brown	brown	-0.0261178	0.806957	0.0343825	0.747667	-0.00680007	0.949281	0.148341	0.162912	0.0500495	0.63945	0.155185	0.144153	0.182576	0.0850038	0.132511	0.21312	-0.0811571	0.447005	0.189882	0.0730459	-0.191282	0.070917	-0.0180943	0.865583	-0.164516	0.121263	-0.299456	0.00414002	0.22176	0.0356742	-0.105713	0.321372	-0.0586689	0.582816	-0.252579	0.0163165	0.169046	0.11121	-0.224494	0.0334037	-0.228486	0.0303076	0.0331524	0.756409
ALS2CR11	NA	1.79478	10.2283	NA	cyan	0.0219536	0.837272	-0.0579239	0.58762	-6.46456e-05	0.999518	0.133125	0.210985	0.0912755	0.392219	0.161181	0.1291	0.221199	0.0361554	0.122875	0.248593	0.0229992	0.829636	0.0675541	0.526969	0.0178649	0.867271	-0.0842158	0.430009	0.0793648	0.457136	-0.0819631	0.44249	-0.0268099	0.801945	-0.121285	0.254813	-0.122018	0.251934	-0.093968	0.378345	0.0363894	0.733474	0.00922991	0.931196	-0.137818	0.195191	0.0177732	0.867946
ALS2CR12	brown	3.92558	22.3715	brown	brown	-0.317959	0.00225869	-0.169107	0.111078	-0.284731	0.00652849	-0.116359	0.27476	-0.106668	0.316993	-0.0501442	0.638815	0.0912326	0.392443	0.0132137	0.901624	-0.0701255	0.511323	0.0269845	0.800681	-0.276475	0.00834375	-0.186931	0.0777012	-0.304368	0.00353803	-0.406831	6.9164e-05	0.198856	0.0602506	0.0143219	0.89342	-0.0859462	0.420559	-0.258605	0.0138525	0.150176	0.157713	-0.264933	0.011619	-0.322139	0.00195922	-0.0527614	0.621387
ALX1	NA	1.38869	7.91402	NA	NA	0.0537365	0.614945	0.033851	0.75144	0.15023	0.157562	-0.0155511	0.884334	0.0032415	0.97581	0.0785048	0.462043	0.0779545	0.465197	0.0323911	0.761834	0.0882367	0.408237	0.0651564	0.541771	0.0403987	0.705392	0.127603	0.230708	0.0873928	0.412752	0.131285	0.21742	0.0560924	0.599503	0.164093	0.122235	0.00698029	0.947938	0.0306597	0.774215	-0.0464087	0.664033	0.0483784	0.650687	0.124353	0.242901	0.100152	0.347625
ALX3	NA	2.14126	12.2029	NA	bisque4	0.182059	0.0859048	0.0600949	0.573673	0.215256	0.0415998	0.00817337	0.939056	0.0475985	0.655959	0.077791	0.466136	0.289639	0.00562345	0.156267	0.141343	0.196938	0.0628194	0.256507	0.0146711	0.239741	0.0228527	0.321117	0.00202891	0.29733	0.00442785	0.285023	0.00647123	0.145369	0.171598	0.142494	0.180321	0.109273	0.305251	0.0881806	0.408536	0.193816	0.0671908	0.152573	0.151109	0.251418	0.0168324	0.151578	0.153826
ALX4	NA	3.18262	18.1374	NA	darkolivegreen	0.251921	0.0166069	0.234873	0.0258586	0.157694	0.1377	0.276395	0.00836323	0.24	0.0227015	0.111939	0.293529	0.193825	0.0671776	0.170687	0.107731	0.223854	0.0339238	0.22854	0.0302676	0.300976	0.00394464	0.20749	0.0497257	0.271021	0.00977353	0.223274	0.0344013	0.0739335	0.488599	0.0709829	0.50616	0.165413	0.119218	0.263701	0.0120274	0.13787	0.195023	0.270572	0.00990037	0.131969	0.215014	0.069709	0.513841
ALYREF	greenyellow	10.1861	58.0498	greenyellow	greenyellow	-0.204145	0.0536078	-0.290891	0.0054112	-0.0986811	0.354786	0.00918052	0.931563	0.0844133	0.428924	0.072316	0.498185	0.205741	0.0517248	0.137078	0.197624	0.351029	0.000693258	0.129349	0.224339	0.335123	0.00124347	-0.128143	0.228726	0.139055	0.191175	-0.0585075	0.583855	-0.0582216	0.585698	-0.0770969	0.470136	-0.019964	0.851844	0.210934	0.0459737	0.137496	0.196247	0.288214	0.0058741	-0.178875	0.0916281	-0.0734365	0.491534
AMACR	NA	5.12363	29.1991	NA	midnightblue	0.318301	0.0022327	0.33293	0.00134456	0.223218	0.0344473	0.317518	0.00229252	0.252467	0.0163656	0.119858	0.260489	0.0730504	0.493821	0.137186	0.197267	0.149444	0.159772	0.133739	0.208871	0.342319	0.000958271	0.209536	0.0474676	0.260132	0.013282	0.23376	0.0265919	0.10981	0.302867	0.137778	0.195324	0.282395	0.00700283	0.248061	0.0184037	0.165089	0.119954	0.32903	0.00154299	0.304907	0.00347697	0.350184	0.000715677
AMBP	NA	1.27406	7.26072	NA	lightpink4	0.178695	0.0919601	0.228782	0.0300877	0.269131	0.0103168	0.0599195	0.574794	0.19257	0.0690024	-0.0331005	0.756778	0.0346625	0.745682	0.0392492	0.713404	0.330273	0.00147704	0.155396	0.143602	0.308254	0.00311844	0.369211	0.000342168	0.205537	0.0519632	0.276122	0.00843039	0.157892	0.137201	0.264347	0.0118116	0.362798	0.000441039	0.406488	7.0243e-05	0.158836	0.134837	0.373438	0.000288618	0.365833	0.000391368	0.252081	0.0165361
AMBRA1	turquoise	9.86872	56.2409	turquoise	turquoise	0.480005	1.68999e-06	0.553638	1.51549e-08	0.507025	3.40446e-07	0.692402	4.05906e-14	0.696392	2.52091e-14	0.197688	0.0618045	0.291213	0.00535781	0.476808	2.02465e-06	0.512823	2.37007e-07	0.496924	6.29779e-07	0.564715	6.73086e-09	0.40114	8.91972e-05	0.484804	1.28412e-06	0.320279	0.00208771	0.27094	0.00979627	0.406093	7.15019e-05	0.597625	5.01651e-10	0.527819	8.99886e-08	0.632177	2.34702e-11	0.844524	1.35534e-25	0.503575	4.20969e-07	0.562463	7.95754e-09
AMD1	turquoise	10.1226	57.6879	turquoise	turquoise	0.809922	4.2423e-22	0.671694	4.27335e-13	0.784389	5.9987e-20	0.716914	1.91368e-15	0.814912	1.47644e-22	0.43049	2.28435e-05	0.417795	4.18203e-05	0.567084	5.63617e-09	0.581965	1.78907e-09	0.622573	5.70913e-11	0.638448	1.29161e-11	0.737512	1.13337e-16	0.720954	1.1215e-15	0.671377	4.42372e-13	0.394501	0.000119319	0.373013	0.000293634	0.528431	8.64144e-08	0.44563	1.07523e-05	0.487735	1.08362e-06	0.83697	9.204e-25	0.806056	9.40664e-22	0.64776	5.18597e-12
AMDHD1	red	3.60588	20.5496	coral2	coral2	-0.441304	1.33842e-05	-0.357286	0.000546268	-0.206279	0.0511036	-0.0308336	0.77297	-0.0871495	0.414059	0.10369	0.330771	0.0326566	0.759941	0.0273716	0.797883	-0.258336	0.0139552	-0.190917	0.0714676	-0.236308	0.0249397	-0.362195	0.000451559	-0.317167	0.00231982	-0.472346	2.59746e-06	-0.0763538	0.474439	-0.232775	0.0272546	-0.259834	0.0133915	-0.387254	0.000162789	-0.0517114	0.628355	-0.310429	0.00290368	-0.543611	3.08149e-08	-0.122473	0.250155
AMDHD2	brown	8.17177	46.5701	brown	brown	-0.125373	0.239029	-0.0830156	0.436634	0.0327106	0.759556	0.130998	0.218438	0.164718	0.1208	0.173422	0.102124	0.330404	0.00147025	0.216056	0.0408294	0.213656	0.0431764	0.329085	0.00154	-0.0026905	0.979921	0.0107429	0.919952	-0.0526908	0.621854	-0.256014	0.0148694	0.353181	0.00063907	-0.00243124	0.981856	0.032284	0.762598	-0.0941758	0.377287	0.308894	0.00305387	0.0177159	0.868368	-0.192844	0.0686013	0.131031	0.218321
AMER1	NA	7.2411	41.2663	royalblue	royalblue	0.360567	0.000481168	0.405481	7.34978e-05	0.395614	0.000113686	0.436088	1.73607e-05	0.485325	1.24609e-06	0.158121	0.136624	0.299652	0.00411434	0.313957	0.00258328	0.511361	2.59843e-07	0.400415	9.21027e-05	0.397854	0.000103093	0.382574	0.000198198	0.291707	0.00527664	0.212573	0.0442721	0.567388	5.50851e-09	0.18809	0.0758454	0.522771	1.25325e-07	0.435786	1.76221e-05	0.456052	6.26594e-06	0.525401	1.05534e-07	0.351865	0.000671715	0.383483	0.000190814
AMER2	black	12.2842	70.0063	black	black	0.562926	7.6887e-09	0.690369	5.15911e-14	0.576277	2.7928e-09	0.478009	1.8922e-06	0.568893	4.91715e-09	0.0253534	0.812502	0.107286	0.31418	0.24021	0.0225792	0.437965	1.58175e-05	0.438061	1.57422e-05	0.41322	5.16993e-05	0.596223	5.63708e-10	0.412646	5.30828e-05	0.513522	2.2679e-07	0.332431	0.00136858	0.734815	1.66544e-16	0.717013	1.88919e-15	0.459835	5.12782e-06	0.633529	2.0659e-11	0.771781	5.43604e-19	0.898125	3.76039e-33	0.673464	3.52058e-13
AMER3	green	7.75413	44.19	green	green	0.882749	1.29816e-30	0.596123	5.68382e-10	0.607638	2.1451e-10	0.567991	5.26401e-09	0.60922	1.87044e-10	0.398968	9.81683e-05	0.50309	4.33652e-07	0.423639	3.17545e-05	0.70438	9.48677e-15	0.646689	5.76935e-12	0.60568	2.53858e-10	0.674136	3.26957e-13	0.734171	1.82474e-16	0.636857	1.50495e-11	0.442938	1.23264e-05	0.0375653	0.7252	0.346259	0.000828686	0.476647	2.0431e-06	0.33403	0.00129296	0.621731	6.163e-11	0.617056	9.38538e-11	0.415852	4.57788e-05
AMFR	red	11.8907	67.7642	coral1	coral1	-0.0830939	0.436199	-0.00833484	0.937854	0.111377	0.295976	0.43075	2.25563e-05	0.364273	0.000416229	0.181513	0.0868652	0.0891088	0.403601	0.328721	0.00155978	0.0908696	0.394337	0.0525376	0.622869	0.330297	0.00147576	-0.208794	0.0482763	0.0943589	0.376356	-0.172419	0.104155	-0.117595	0.269662	-0.0493558	0.644105	0.120726	0.257024	0.203045	0.0549369	0.160505	0.130733	0.38624	0.000169926	-0.210561	0.0463682	0.128439	0.227644
AMH	brown	7.11237	40.5327	brown	brown	-0.21216	0.044696	-0.00661434	0.950664	-0.141018	0.184922	-0.105692	0.321467	-0.0828844	0.437362	-0.112722	0.290145	0.0938222	0.379089	-0.0301175	0.778105	0.043637	0.682991	0.131601	0.216308	-0.250476	0.0172613	-0.0412627	0.699389	-0.307038	0.00324466	-0.342787	0.000941963	0.407114	6.82883e-05	0.0753539	0.480261	0.0881857	0.408509	-0.145152	0.172245	0.221705	0.0357208	-0.226348	0.0319339	-0.161466	0.128414	0.0360699	0.735728
AMICA1	paleturquoise	3.12868	17.83	paleturquoise	paleturquoise	-0.27933	0.00767131	-0.144563	0.174011	-0.0870382	0.414658	-0.211437	0.0454459	-0.0546572	0.60889	-0.175923	0.0971986	-0.0294122	0.783172	-0.131609	0.216279	0.375449	0.000265956	0.114808	0.281256	0.0843467	0.42929	-0.0778348	0.465885	-0.128071	0.22899	-0.0677211	0.525946	0.177236	0.0946896	0.089555	0.401242	0.168698	0.111957	0.301848	0.00383635	0.0653469	0.540588	0.0828412	0.437601	-0.107023	0.315376	-0.0490367	0.646251
AMIGO1	turquoise	8.99961	51.2879	turquoise	turquoise	0.775302	2.97984e-19	0.686828	7.79734e-14	0.747295	2.69374e-17	0.64376	7.70453e-12	0.690561	5.04432e-14	0.281744	0.00714042	0.31883	0.00219307	0.429787	2.36368e-05	0.580176	2.05992e-09	0.588471	1.06353e-09	0.677606	2.22516e-13	0.677749	2.18985e-13	0.691688	4.41674e-14	0.650362	3.99633e-12	0.351484	0.000681468	0.383215	0.000192962	0.595274	6.09833e-10	0.582037	1.77883e-09	0.455309	6.51568e-06	0.85477	8.51221e-27	0.805456	1.06284e-21	0.625735	4.27525e-11
AMIGO2	NA	4.76916	27.179	green	green	0.636863	1.50408e-11	0.414207	4.94008e-05	0.530474	7.54389e-08	0.567612	5.41664e-09	0.586511	1.24542e-09	0.47133	2.74778e-06	0.457456	5.81812e-06	0.575326	3.00639e-09	0.357635	0.000538973	0.432986	2.0224e-05	0.559926	9.59505e-09	0.533587	6.12293e-08	0.62356	5.21814e-11	0.532418	6.62379e-08	0.302655	0.00373839	0.0257376	0.809714	0.239435	0.0230324	0.22135	0.0360255	0.250843	0.0170928	0.499519	5.38741e-07	0.429108	2.44269e-05	0.354975	0.000596862
AMIGO3	blue	7.2245	41.1717	darkred	darkred	0.10455	0.326755	0.206139	0.0512647	0.13902	0.191288	0.291656	0.00528494	0.367313	0.000369074	0.0276838	0.795628	0.209267	0.0477593	0.176104	0.0968494	0.423711	3.16452e-05	0.328161	0.0015906	0.300747	0.00397362	0.192087	0.069716	0.191414	0.0707183	0.0504555	0.636732	0.313872	0.00259067	0.310114	0.00293392	0.428918	2.46527e-05	0.320325	0.0020845	0.49151	8.68698e-07	0.512425	2.43036e-07	0.274332	0.00888191	0.325567	0.00174091
AMMECR1	NA	6.38053	36.362	yellow4	yellow4	0.124836	0.241061	0.256187	0.0147994	0.253859	0.0157634	0.334694	0.0012627	0.513408	2.28423e-07	0.092874	0.383947	0.187321	0.0770732	0.226791	0.0315908	0.34567	0.00084698	0.281904	0.00710643	0.22701	0.0314225	0.138203	0.193937	0.111997	0.293281	0.0110307	0.917815	0.3121	0.0027477	0.27304	0.0092209	0.363876	0.000422773	0.246439	0.0192073	0.440781	1.37412e-05	0.437953	1.58267e-05	0.208911	0.0481473	0.369157	0.000342911
AMMECR1L	pink	8.92728	50.8757	pink	pink	0.145952	0.169866	0.212551	0.0442941	0.278257	0.00791808	0.531349	7.11574e-08	0.538612	4.35201e-08	0.242309	0.0213908	0.338336	0.00110778	0.394764	0.000117963	0.441457	1.32822e-05	0.364121	0.000418712	0.389898	0.000145463	0.0835198	0.433844	0.213444	0.0433896	-0.0432674	0.685534	0.365573	0.000395417	0.112796	0.289826	0.319795	0.00212238	0.28192	0.00710297	0.459857	5.12192e-06	0.506497	3.51727e-07	0.0659605	0.536785	0.341632	0.000982654
AMN	NA	1.36498	7.77891	NA	darkseagreen4	0.0561382	0.599205	0.139505	0.189729	0.084303	0.429529	0.0413819	0.698562	-0.0104393	0.922207	0.0189617	0.859204	-0.118204	0.26717	-0.0919293	0.388823	-0.0305331	0.775123	0.0446991	0.675703	-0.0746746	0.48424	-0.00110841	0.991727	-0.071766	0.501467	0.0240947	0.821653	-0.0391275	0.714255	0.11278	0.289896	0.0847075	0.427312	-0.0283125	0.791091	0.042996	0.687404	-0.0121927	0.909192	0.0759274	0.476918	0.088389	0.407425
AMN1	blue	7.91327	45.097	honeydew1	honeydew1	0.605664	2.54209e-10	0.621344	6.38355e-11	0.664801	8.97692e-13	0.568549	5.04684e-09	0.708174	5.89537e-15	0.276716	0.00828495	0.225271	0.0327809	0.432094	2.11268e-05	0.411308	5.64387e-05	0.516609	1.86416e-07	0.470691	2.84644e-06	0.549047	2.10344e-08	0.440555	1.38975e-05	0.522919	1.24124e-07	0.386434	0.000168534	0.422242	3.39306e-05	0.546593	2.50121e-08	0.429182	2.43396e-05	0.442473	1.26189e-05	0.650934	3.77251e-12	0.664347	9.42051e-13	0.564942	6.61749e-09
AMOT	yellow	11.7883	67.1807	yellow	yellow	0.311845	0.00277101	0.352088	0.00066608	0.428576	2.50631e-05	0.755913	7.1868e-18	0.590621	8.93381e-10	0.342699	0.000945001	0.139913	0.188425	0.502983	4.36479e-07	0.000341535	0.997451	0.161157	0.129156	0.435875	1.75445e-05	0.0230921	0.828959	0.320902	0.00204386	0.108412	0.309101	-0.141063	0.184781	0.0909964	0.393675	0.221337	0.0360365	0.240912	0.0221757	0.239112	0.0232236	0.540197	3.90298e-08	0.0941071	0.377637	0.284988	0.0064782
AMOTL1	blue	11.7908	67.1947	turquoise	turquoise	0.304396	0.00353478	0.544878	2.82076e-08	0.45009	8.55212e-06	0.45574	6.36945e-06	0.474803	2.26556e-06	-0.11085	0.29828	0.00717048	0.946522	0.202957	0.0550454	0.319549	0.00214022	0.259578	0.0134863	0.438329	1.55334e-05	0.343405	0.000920821	0.282291	0.00702476	0.324671	0.00179578	0.209704	0.047285	0.743148	4.99285e-17	0.728244	4.17371e-16	0.489211	9.94173e-07	0.677534	2.24309e-13	0.803395	1.61101e-21	0.702726	1.16455e-14	0.625375	4.41889e-11
AMOTL2	blue	11.0037	62.7093	magenta	magenta	0.428101	2.56441e-05	0.337351	0.00114786	0.489519	9.76441e-07	0.466905	3.50308e-06	0.623251	5.36719e-11	0.306912	0.00325799	0.517481	1.76318e-07	0.481555	1.54726e-06	0.874366	2.24705e-29	0.644804	6.9523e-12	0.695462	2.81884e-14	0.536904	4.89041e-08	0.539618	4.06156e-08	0.430998	2.2286e-05	0.649412	4.39648e-12	0.232317	0.0275679	0.507553	3.29497e-07	0.57165	3.98749e-09	0.525158	1.0723e-07	0.739091	9.02737e-17	0.453686	7.09419e-06	0.416882	4.36396e-05
AMPD2	turquoise	10.855	61.8617	blue	blue	0.716423	2.04102e-15	0.666546	7.45319e-13	0.687805	6.96149e-14	0.620942	6.61978e-11	0.675721	2.74424e-13	0.311386	0.00281345	0.443996	1.16837e-05	0.462097	4.54357e-06	0.776429	2.45241e-19	0.748273	2.32489e-17	0.633775	2.01835e-11	0.699196	1.79533e-14	0.621938	6.04853e-11	0.563446	7.39767e-09	0.624449	4.81056e-11	0.423572	3.18547e-05	0.635767	1.67007e-11	0.550787	1.85868e-08	0.649691	4.27495e-12	0.807393	7.1566e-22	0.741874	6.02054e-17	0.601239	3.70434e-10
AMPD3	turquoise	8.0486	45.8682	yellow	yellow	0.441527	1.32355e-05	0.339998	0.00104296	0.575095	3.06042e-09	0.686087	8.4949e-14	0.697125	2.30761e-14	0.445818	1.06495e-05	0.467053	3.47487e-06	0.534331	5.82286e-08	0.358227	0.000526808	0.420368	3.70695e-05	0.521205	1.38738e-07	0.444094	1.16254e-05	0.507384	3.32963e-07	0.329449	0.00152042	0.275824	0.00850416	0.208422	0.0486863	0.260752	0.013056	0.18749	0.0768024	0.43243	2.07819e-05	0.622082	5.97024e-11	0.380435	0.000216648	0.473416	2.4476e-06
AMPH	green	8.96867	51.1116	green	green	0.967744	1.80137e-54	0.783074	7.60074e-20	0.673418	3.5384e-13	0.688189	6.65709e-14	0.608687	1.95894e-10	0.369159	0.000342881	0.29117	0.00536489	0.341445	0.000989395	0.414521	4.86882e-05	0.537219	4.78654e-08	0.448931	9.0792e-06	0.631695	2.45599e-11	0.63736	1.43405e-11	0.633503	2.07093e-11	0.23878	0.0234214	0.173564	0.101841	0.388109	0.000156987	0.423572	3.18558e-05	0.289657	0.00562044	0.573194	3.5429e-09	0.684505	1.01913e-13	0.452945	7.3741e-06
AMT	brown	6.88378	39.23	brown	brown	0.0162658	0.879058	0.0967038	0.364557	0.0772997	0.468966	0.0973044	0.361571	0.0910091	0.393608	0.0930592	0.382995	0.19302	0.0683433	0.144643	0.173772	0.0537283	0.614999	0.24747	0.0186931	-0.113896	0.285117	0.106313	0.318618	-0.111722	0.294473	-0.172562	0.103864	0.37954	0.000224821	-0.00470048	0.964929	0.0259339	0.80829	-0.145896	0.170033	0.183512	0.083389	-0.141271	0.184126	-0.0626329	0.557568	0.0906063	0.395714
AMY2A	NA	1.35082	7.69818	NA	NA	-0.0946032	0.375116	-0.106557	0.317502	-0.230154	0.0290878	-0.0298513	0.780016	-0.100798	0.344506	-0.0411801	0.699963	-0.111948	0.293492	-0.133126	0.210982	-0.129587	0.223481	-0.0914673	0.391221	-0.256641	0.0146173	-0.230226	0.0290355	-0.212629	0.0442146	-0.221206	0.0361497	-0.0211978	0.842802	-0.165546	0.118918	-0.195098	0.0653673	-0.196269	0.0637363	-0.0364114	0.73332	-0.210007	0.0469596	-0.199568	0.0593189	-0.185942	0.0793143
AMY2B	brown	5.30483	30.2317	brown	brown	-0.133973	0.208067	-0.0323556	0.762088	-0.0701658	0.51108	-0.0393094	0.712984	-0.0520254	0.626267	-0.000995915	0.992567	0.150491	0.156832	0.0357737	0.737819	-0.0367806	0.730718	0.147678	0.164821	-0.269902	0.0100921	-0.0297036	0.781077	-0.250767	0.0171276	-0.31967	0.00213141	0.308258	0.00311805	-0.0469418	0.660411	-0.0593686	0.578322	-0.245448	0.019713	0.143695	0.176639	-0.278372	0.00789126	-0.197009	0.0627225	0.0212425	0.842475
AMZ1	lightcyan	7.70915	43.9337	lightcyan	lightcyan	0.394993	0.000116798	0.580821	1.95806e-09	0.434218	1.90383e-05	0.592399	7.72651e-10	0.531578	7.00731e-08	0.148787	0.161636	0.206788	0.0505201	0.297162	0.00445139	0.408862	6.30919e-05	0.389803	0.000146057	0.335373	0.00123241	0.222859	0.0347466	0.183503	0.0834054	0.132195	0.214222	0.377617	0.000243365	0.317682	0.00227988	0.567219	5.57905e-09	0.531512	7.03833e-08	0.499705	5.32718e-07	0.50647	3.52317e-07	0.280934	0.00731485	0.350069	0.000718777
AMZ2	magenta	10.5195	59.9496	pink	pink	0.249024	0.0179408	0.093423	0.38113	0.435174	1.81627e-05	0.511043	2.65078e-07	0.626239	4.08115e-11	0.443285	1.21119e-05	0.505486	3.74356e-07	0.522164	1.30372e-07	0.511879	2.51515e-07	0.438556	1.53586e-05	0.53881	4.29334e-08	0.32968	0.00150817	0.519571	1.54174e-07	0.223352	0.0343365	0.161408	0.128553	0.143706	0.176606	0.161191	0.129074	0.195908	0.0642354	0.392818	0.000128329	0.658669	1.70956e-12	0.256052	0.0148537	0.438947	1.50616e-05
AMZ2P1	pink	8.86142	50.5004	pink	pink	-0.177576	0.0940483	-0.175994	0.0970629	0.0221522	0.835821	0.204792	0.0528372	0.231838	0.0278982	0.252232	0.0164692	0.268694	0.0104462	0.278766	0.00780008	0.211135	0.0457616	0.204483	0.0532046	0.0492119	0.645072	-0.0995446	0.350571	-0.0358415	0.737341	-0.251343	0.0168661	0.119191	0.26317	-0.0848034	0.426786	-0.0726586	0.496147	-0.0645095	0.5458	0.248515	0.0181842	0.0813876	0.445712	-0.294395	0.00485434	0.084495	0.428476
ANAPC1	blue	8.7763	50.0153	blue	blue	0.467018	3.48163e-06	0.525654	1.03792e-07	0.538211	4.47308e-08	0.772095	5.15407e-19	0.729443	3.53666e-16	0.394161	0.000121088	0.360183	0.000488399	0.537893	4.57117e-08	0.406415	7.04735e-05	0.497246	6.17725e-07	0.414309	4.91676e-05	0.284324	0.00660915	0.358199	0.000527381	0.154132	0.146928	0.373902	0.000283244	0.234577	0.0260519	0.399862	9.43777e-05	0.340821	0.00101219	0.476481	2.06228e-06	0.597645	5.00794e-10	0.274858	0.00874694	0.486216	1.18353e-06
ANAPC10	turquoise	7.19036	40.9772	turquoise	turquoise	0.477765	1.91852e-06	0.470554	2.868e-06	0.592318	7.77774e-10	0.408489	6.41689e-05	0.600109	4.07445e-10	0.142449	0.180459	0.152551	0.15117	0.314649	0.0025243	0.473352	2.45639e-06	0.412175	5.42417e-05	0.503885	4.13054e-07	0.543195	3.17197e-08	0.512645	2.39691e-07	0.581235	1.89525e-09	0.202254	0.0559102	0.51599	1.93926e-07	0.528637	8.52469e-08	0.460588	4.92585e-06	0.483472	1.38646e-06	0.770164	7.13813e-19	0.713997	2.79907e-15	0.522753	1.25473e-07
ANAPC11	greenyellow	10.6546	60.7195	greenyellow	greenyellow	-0.0523201	0.624311	-0.129556	0.223591	0.0969521	0.363321	0.189696	0.0733322	0.246638	0.0191074	0.114037	0.284517	0.200811	0.0577204	0.215448	0.0414139	0.315282	0.00247142	0.208869	0.0481939	0.371221	0.000315663	-0.0135946	0.898804	0.250514	0.0172439	0.00454388	0.966096	-0.0439489	0.680848	0.0450447	0.673338	0.0956082	0.370041	0.183961	0.0826251	0.282681	0.00694321	0.450053	8.56835e-06	-0.0015853	0.988168	0.16383	0.122845
ANAPC13	yellow	9.55289	54.441	greenyellow	greenyellow	0.273841	0.00900959	0.156246	0.141398	0.473067	2.49557e-06	0.433642	1.95843e-05	0.605301	2.6223e-10	0.294882	0.00478125	0.361504	0.00046391	0.485996	1.1987e-06	0.519305	1.56838e-07	0.410748	5.7902e-05	0.640639	1.04499e-11	0.312225	0.00273642	0.534054	5.93284e-08	0.313387	0.00263281	0.13914	0.190901	0.214555	0.0422841	0.275281	0.00863999	0.399153	9.73727e-05	0.338479	0.00110203	0.737984	1.05896e-16	0.339846	0.00104877	0.415584	4.63523e-05
ANAPC15	lightcyan1	8.42549	48.0161	lightcyan1	lightcyan1	0.333011	0.00134072	0.361647	0.000461342	0.352991	0.00064368	0.604309	2.85443e-10	0.472042	2.64164e-06	0.291404	0.00532629	0.306064	0.00334906	0.441989	1.29312e-05	0.263744	0.0120131	0.354162	0.000615662	0.322098	0.001962	0.0932167	0.382186	0.27114	0.00974019	0.029692	0.781161	0.0980509	0.357882	0.0560848	0.599553	0.252546	0.0163309	0.335651	0.00122016	0.407858	6.60314e-05	0.460222	5.02298e-06	0.0431732	0.686184	0.232435	0.0274867
ANAPC16	blue	10.5257	59.9848	turquoise	turquoise	0.34602	0.000836065	0.46635	3.61058e-06	0.475401	2.19097e-06	0.351635	0.000677597	0.556582	1.22492e-08	0.0303244	0.77662	0.259034	0.0136902	0.322899	0.00190879	0.589823	9.53217e-10	0.535741	5.29282e-08	0.506241	3.57331e-07	0.5147	2.10493e-07	0.408677	6.36266e-05	0.453422	7.19273e-06	0.390446	0.000142095	0.71915	1.42535e-15	0.68685	7.77724e-14	0.519685	1.53053e-07	0.758618	4.69352e-18	0.820924	3.96576e-23	0.728868	3.82943e-16	0.580148	2.06452e-09
ANAPC1P1	NA	1.28829	7.34184	NA	skyblue1	0.0717545	0.501536	0.0783812	0.46275	-0.0466225	0.662579	0.101024	0.343423	0.0911569	0.392837	-0.0266789	0.802893	0.167924	0.113636	0.122161	0.251372	0.219441	0.0377003	0.237204	0.0243798	0.183746	0.0829903	0.0547106	0.60854	0.0365187	0.732563	0.0575537	0.590013	0.181781	0.0863937	0.0815099	0.445026	0.165047	0.120048	0.11635	0.274801	0.266445	0.0111344	0.136581	0.19927	0.0492724	0.644665	0.0824518	0.439766
ANAPC2	brown	10.3518	58.9941	brown	brown	-0.128131	0.228769	0.0354283	0.740261	0.0286192	0.78888	0.0996975	0.349827	0.129994	0.222018	0.0203029	0.849358	0.21331	0.0435243	0.153108	0.149664	0.226224	0.0320303	0.328713	0.0015602	-0.0122643	0.908661	0.0152432	0.886609	-0.124245	0.243315	-0.248463	0.0182091	0.397796	0.000103353	0.143105	0.17844	0.194013	0.0669078	0.00685234	0.948891	0.388616	0.000153639	0.0669017	0.530977	-0.0705556	0.50873	0.19136	0.0707994
ANAPC4	brown	8.19006	46.6744	brown	brown	0.0786463	0.461233	0.18843	0.0753076	0.21651	0.0403971	0.251849	0.0166391	0.380624	0.000214959	0.168662	0.112037	0.305036	0.00346246	0.326277	0.00169854	0.361369	0.000466376	0.397551	0.000104469	0.122814	0.248828	0.23324	0.0269398	0.0725772	0.496631	-0.0280871	0.792717	0.407973	6.56875e-05	0.253954	0.015723	0.253804	0.0157869	0.141715	0.182738	0.431811	2.14205e-05	0.268536	0.0104934	0.127369	0.231572	0.294983	0.00476614
ANAPC5	brown	10.6642	60.7745	blue	blue	0.168942	0.111433	0.187906	0.0761377	0.366181	0.000386028	0.339729	0.00105322	0.466685	3.54537e-06	0.225947	0.032247	0.413611	5.07761e-05	0.404397	7.7158e-05	0.521974	1.31986e-07	0.555782	1.29818e-08	0.311409	0.00281129	0.307491	0.00319718	0.211369	0.0455171	0.0704601	0.509305	0.544422	2.91212e-08	0.214755	0.0420886	0.313413	0.00263055	0.199045	0.0600022	0.486505	1.16383e-06	0.402882	8.2557e-05	0.203366	0.0545458	0.386405	0.000168743
ANAPC7	blue	9.66196	55.0626	turquoise	turquoise	0.552191	1.6814e-08	0.663459	1.03496e-12	0.616644	9.73696e-11	0.625343	4.43215e-11	0.748128	2.37617e-17	0.160399	0.130992	0.271004	0.00977823	0.424	3.1213e-05	0.584041	1.51742e-09	0.576808	2.68001e-09	0.533254	6.26182e-08	0.558413	1.07194e-08	0.459469	5.22883e-06	0.437462	1.62179e-05	0.386956	0.000164859	0.563126	7.5757e-09	0.693328	3.63703e-14	0.598303	4.74029e-10	0.685818	8.76246e-14	0.835211	1.41767e-24	0.679172	1.86714e-13	0.61149	1.5348e-10
ANG	NA	5.10249	29.0786	NA	red	-0.436606	1.69209e-05	-0.292062	0.00521905	-0.214852	0.0419936	-0.0943393	0.376456	-0.096438	0.365883	-0.0981701	0.357295	-0.1289	0.225966	0.018132	0.865305	-0.221007	0.0363214	-0.23381	0.0265583	-0.0818063	0.443367	-0.315784	0.00243025	-0.270556	0.0099047	-0.417346	4.27065e-05	-0.177135	0.0948806	-0.0683754	0.521946	-0.0875776	0.411761	-0.1353	0.203557	0.0099831	0.925597	-0.0750169	0.482233	-0.368098	0.000357712	-0.00545379	0.959312
ANGEL1	blue	9.68373	55.1866	blue	blue	0.285249	0.00642735	0.515114	2.05027e-07	0.331339	0.00142253	0.438451	1.54392e-05	0.419509	3.85961e-05	0.020552	0.847532	0.145405	0.17149	0.2522	0.0164835	0.316449	0.00237654	0.438298	1.55569e-05	0.168661	0.112037	0.292852	0.00509302	0.0715287	0.502887	0.0453218	0.671443	0.515422	2.01062e-07	0.446801	1.01283e-05	0.562411	7.98825e-09	0.258834	0.0137657	0.583978	1.52501e-09	0.402847	8.26862e-05	0.396606	0.000108875	0.47158	2.71002e-06
ANGEL2	blue	9.14767	52.1317	blue	blue	0.591562	8.27395e-10	0.53487	5.61462e-08	0.585874	1.31071e-09	0.568865	4.92768e-09	0.723054	8.46348e-16	0.331867	0.00139622	0.475534	2.17475e-06	0.498484	5.73445e-07	0.710814	4.21542e-15	0.663731	1.00564e-12	0.553354	1.54672e-08	0.612336	1.42511e-10	0.546271	2.55839e-08	0.49111	8.89433e-07	0.541794	3.49572e-08	0.401556	8.75668e-05	0.533997	5.95591e-08	0.463422	4.23079e-06	0.534925	5.59385e-08	0.738227	1.02266e-16	0.640399	1.06958e-11	0.607756	2.12322e-10
ANGPT1	cyan	5.09935	29.0607	cyan	cyan	0.0989633	0.353405	-0.132181	0.214271	0.246279	0.0192882	0.280351	0.00744263	0.341005	0.00100543	0.510874	2.67892e-07	0.591535	8.29183e-10	0.595824	5.82675e-10	0.138686	0.192366	0.270323	0.00997109	0.333132	0.00133494	0.246353	0.0192506	0.432789	2.04203e-05	0.0955513	0.370328	0.215793	0.0410815	-0.142761	0.179497	-0.193325	0.0679001	-0.144428	0.174417	-0.0115352	0.91407	0.203948	0.053844	-0.0391064	0.714402	0.272296	0.00942131
ANGPT2	NA	6.35799	36.2336	pink	pink	-0.0818817	0.442945	-0.212998	0.0438396	0.0106119	0.920925	0.163557	0.123477	0.127996	0.229263	0.241015	0.0221169	0.355983	0.000574286	0.30435	0.00354	0.2655	0.0114352	0.198871	0.0602316	0.27354	0.00908832	-0.0504167	0.636991	0.131871	0.215357	-0.0430426	0.687083	0.12025	0.25892	-0.19235	0.0693273	-0.118428	0.26626	0.0237824	0.823927	0.0572718	0.591839	0.109399	0.30469	-0.223987	0.0338153	-0.115244	0.279418
ANGPT4	NA	3.22427	18.3748	NA	lightgreen	-0.119687	0.261174	-0.0685022	0.521172	-0.101293	0.342131	0.0167447	0.875525	0.0106576	0.920586	-0.043428	0.684429	-0.0488772	0.647325	0.0675776	0.526825	-0.0658588	0.537414	-0.163176	0.124367	0.113979	0.284764	-0.121121	0.255462	-0.00983071	0.926729	-0.0245623	0.81825	-0.193951	0.066997	0.0162704	0.879024	0.0171412	0.872602	0.0999603	0.348552	-0.0842377	0.429889	0.0892817	0.402686	-0.033136	0.756525	-0.0602461	0.572708
ANGPTL1	NA	7.03112	40.0697	yellow	yellow	0.188579	0.0750728	0.301761	0.00384702	0.288524	0.00581867	0.56828	5.15022e-09	0.478549	1.83539e-06	0.350509	0.000706964	0.202884	0.0551345	0.445508	1.0819e-05	0.0254161	0.812047	0.144954	0.172838	0.238335	0.0236886	0.06539	0.540321	0.196286	0.0637131	-0.0130455	0.902871	-0.0115556	0.913918	0.156978	0.13952	0.187982	0.0760177	0.200513	0.0581012	0.21654	0.0403687	0.376156	0.00025839	0.0151004	0.887664	0.309683	0.0029758
ANGPTL2	lightcyan	10.6255	60.5538	lightcyan	lightcyan	0.103161	0.333255	0.412006	5.46642e-05	0.179479	0.0905193	0.401323	8.84761e-05	0.405108	7.47395e-05	-0.0631745	0.554159	0.0216556	0.839452	0.150733	0.15616	0.466231	3.6339e-06	0.253891	0.01575	0.337586	0.00113817	-0.0191579	0.857762	-0.0365341	0.732454	-0.0700941	0.511513	0.353588	0.000629253	0.249696	0.0176232	0.601738	3.55131e-10	0.668288	6.1819e-13	0.45078	8.2523e-06	0.462945	4.3411e-06	0.0205241	0.847737	0.163524	0.123554
ANGPTL4	purple	9.47423	53.9927	purple	purple	0.593386	7.12513e-10	0.236388	0.0248892	0.594439	6.53355e-10	0.232516	0.0274315	0.462809	4.3728e-06	0.381629	0.000206165	0.560738	9.03848e-09	0.490591	9.16954e-07	0.60604	2.46143e-10	0.632752	2.22322e-11	0.704529	9.31167e-15	0.789427	2.38445e-20	0.859014	2.54053e-27	0.822829	2.58781e-23	0.307704	0.00317496	0.22397	0.0338287	0.258364	0.0139442	0.282218	0.00704	0.291644	0.00528702	0.657595	1.91064e-12	0.752136	1.29103e-17	0.442485	1.26113e-05
ANGPTL5	NA	2.03821	11.6156	NA	plum1	0.114698	0.281717	0.0655513	0.53932	0.251505	0.016793	0.091032	0.393489	0.200568	0.0580303	0.0918749	0.389105	0.00913237	0.931921	0.0647515	0.544291	0.0336078	0.753169	0.102478	0.336483	0.0862226	0.419061	0.168738	0.111872	0.116237	0.275269	0.116124	0.275738	0.0359404	0.736642	0.0992872	0.351824	0.0470786	0.659482	-0.0822613	0.440827	-0.0085281	0.936416	0.110038	0.301858	0.154444	0.146102	0.157892	0.1372
ANGPTL6	NA	4.28664	24.4291	NA	mediumorchid	0.213908	0.0429247	0.182857	0.0845155	0.29199	0.00523081	0.400338	9.24154e-05	0.356594	0.000560987	0.237525	0.0241822	0.237809	0.0240079	0.348002	0.000776616	0.157005	0.13945	0.344947	0.000869923	0.347334	0.000796201	0.177498	0.0941948	0.27096	0.00979059	0.147394	0.165643	0.0784835	0.462165	0.172142	0.104721	0.16751	0.114542	0.0720993	0.499477	0.379321	0.000226866	0.386019	0.000171516	0.188617	0.0750132	0.207983	0.0491736
ANGPTL7	NA	1.74605	9.95058	NA	darkorange	-0.0317062	0.766725	0.0302355	0.777258	0.0450873	0.673046	0.0914452	0.391336	0.115298	0.279191	0.0443986	0.677762	0.139506	0.189725	0.167513	0.114537	0.0695318	0.514914	0.140616	0.186191	0.00323056	0.975892	0.0838668	0.431929	0.11041	0.300216	0.00228741	0.982929	0.0509408	0.633489	0.151749	0.153356	0.0959686	0.368232	0.0112855	0.915923	0.239195	0.0231741	0.136473	0.19963	0.0308192	0.773073	0.0587815	0.582092
ANHX	NA	1.22792	6.99782	NA	darkturquoise	0.157287	0.138733	0.133865	0.208437	0.0498376	0.64087	0.0424056	0.691478	-0.00820248	0.938839	-0.0129812	0.903347	0.0682571	0.522668	0.0632501	0.553684	0.137942	0.194788	0.150987	0.155455	0.122243	0.25105	0.146758	0.167497	0.105244	0.323535	0.0915097	0.391001	0.29837	0.0042849	0.0789898	0.459273	0.119897	0.26033	0.127281	0.231898	0.109074	0.306139	0.104598	0.326531	0.155256	0.143968	0.0044518	0.966783
ANK1	green	7.93967	45.2474	green	green	0.873864	2.64848e-29	0.456082	6.25607e-06	0.61253	1.40103e-10	0.488041	1.06445e-06	0.541733	3.51054e-08	0.521552	1.35651e-07	0.631802	2.43134e-11	0.413688	5.05981e-05	0.693466	3.57779e-14	0.723801	7.65199e-16	0.54664	2.49299e-08	0.776049	2.61942e-19	0.796083	6.77775e-21	0.70574	8.00651e-15	0.444546	1.13619e-05	-0.0282675	0.791415	0.178428	0.0924544	0.284896	0.00649606	0.262952	0.012282	0.517399	1.77249e-07	0.619897	7.2748e-11	0.361747	0.000459546
ANK2	turquoise	13.1116	74.7215	turquoise	turquoise	0.612921	1.35377e-10	0.727595	4.56365e-16	0.626048	4.15367e-11	0.720728	1.15583e-15	0.693586	3.52699e-14	0.177035	0.0950698	0.156922	0.139662	0.367903	0.000360512	0.321363	0.00201196	0.383013	0.000194603	0.455675	6.39137e-06	0.488017	1.06597e-06	0.467814	3.33351e-06	0.444585	1.13395e-05	0.183014	0.0842445	0.633521	2.06743e-11	0.644743	6.99374e-12	0.432971	2.02392e-05	0.619447	7.57592e-11	0.826349	1.16039e-23	0.764413	1.84844e-18	0.709425	5.03145e-15
ANK3	green	9.51972	54.252	green	green	0.899416	2.20731e-33	0.634345	1.91214e-11	0.699635	1.70177e-14	0.873703	2.79103e-29	0.738245	1.01999e-16	0.63728	1.44512e-11	0.492943	7.98243e-07	0.571813	3.93815e-09	0.381041	0.000211264	0.562168	8.1331e-09	0.453902	7.01447e-06	0.565052	6.56352e-09	0.661504	1.27162e-12	0.507293	3.34838e-07	0.30826	0.00311789	-0.0531086	0.61909	0.196846	0.0629448	0.210268	0.0466797	0.2846	0.00655445	0.516401	1.88914e-07	0.455142	6.57287e-06	0.442015	1.29143e-05
ANKAR	NA	4.34259	24.748	brown	brown	-0.0902984	0.397329	-0.0578737	0.587944	0.0442771	0.678595	0.093501	0.38073	0.123307	0.24692	0.204617	0.0530456	0.329402	0.00152293	0.196485	0.0634391	0.080992	0.447934	0.210586	0.046341	-0.0167805	0.875261	-0.0053406	0.960156	-0.0839495	0.431473	-0.242746	0.02115	0.302381	0.00377145	-0.0526613	0.622049	-0.0229801	0.829775	-0.0566594	0.595813	0.207955	0.0492041	-0.0809826	0.447986	-0.188092	0.075843	-0.0291421	0.785115
ANKDD1A	brown	7.17302	40.8784	brown	brown	-0.169628	0.109967	-0.0646052	0.545203	-0.0873692	0.412879	0.0449502	0.673984	0.0391545	0.714066	0.0497669	0.641345	0.18228	0.0855197	0.0835202	0.433841	-0.00375627	0.97197	0.162818	0.125205	-0.221757	0.0356766	-0.083003	0.436703	-0.247499	0.018679	-0.35335	0.000634971	0.26719	0.0109023	-0.0497425	0.641508	-0.0385155	0.718536	-0.234638	0.0260122	0.222277	0.0352351	-0.214689	0.0421532	-0.272062	0.00948503	0.0440724	0.68
ANKDD1B	NA	1.75119	9.97985	NA	salmon4	0.0959902	0.368123	0.108255	0.309806	0.132537	0.213028	0.0392795	0.713193	0.00293613	0.978089	0.0619639	0.561792	-0.00867929	0.935291	-0.0938826	0.378781	-0.0600917	0.573694	0.0715102	0.502998	-0.125711	0.237754	0.0639865	0.549067	-0.0434926	0.683985	0.0638983	0.549619	0.0450875	0.673044	-0.0295438	0.782226	-0.0611659	0.566851	-0.0316906	0.766836	0.0306369	0.774379	-0.0899135	0.399352	0.0281341	0.792377	0.0508529	0.634076
ANKEF1	NA	3.73328	21.2756	NA	green	0.473381	2.45241e-06	0.422704	3.31953e-05	0.456308	6.18191e-06	0.469742	2.99912e-06	0.45157	7.92096e-06	0.254109	0.0156575	0.223698	0.0340515	0.315341	0.0024666	0.183625	0.0831974	0.286482	0.00619179	0.328121	0.00159286	0.294436	0.00484813	0.334899	0.00125345	0.304475	0.0035258	0.136315	0.200157	0.151357	0.154432	0.273759	0.00903095	0.180249	0.0891235	0.303023	0.00369451	0.377098	0.000248611	0.34171	0.000979853	0.366231	0.00038526
ANKFN1	blue	7.6453	43.5699	lightgreen	lightgreen	-0.00523052	0.960977	0.230881	0.0285692	0.167623	0.114296	0.402282	8.47896e-05	0.309897	0.00295492	-0.00899994	0.932906	-0.0283114	0.791099	0.147535	0.165235	0.0684606	0.521426	0.0964269	0.365938	0.189228	0.0740579	-0.0293932	0.783309	0.0198769	0.852483	-0.0613469	0.565701	-0.00507032	0.962171	0.466144	3.65111e-06	0.374743	0.00027372	0.146495	0.168268	0.467261	3.43571e-06	0.450666	8.30117e-06	0.184262	0.082114	0.404756	7.59252e-05
ANKFY1	yellow	12.0895	68.8971	yellow	yellow	0.175494	0.098031	0.43167	2.15685e-05	0.399334	9.66036e-05	0.57128	4.10176e-09	0.565285	6.44995e-09	0.0788133	0.460279	0.140029	0.188052	0.389866	0.000145667	0.293728	0.00495626	0.316971	0.00233516	0.375941	0.000260669	0.193876	0.0671041	0.186071	0.0791026	0.0523106	0.624375	0.265121	0.0115578	0.545436	2.71267e-08	0.592466	7.6839e-10	0.341427	0.000990052	0.648366	4.88164e-12	0.687372	7.32048e-14	0.382687	0.000197264	0.615009	1.12593e-10
ANKH	turquoise	10.9252	62.2618	turquoise	turquoise	0.865348	3.87636e-28	0.686778	7.84216e-14	0.765312	1.59599e-18	0.770911	6.2958e-19	0.781803	9.54016e-20	0.433557	1.96663e-05	0.463427	4.22982e-06	0.545763	2.65121e-08	0.674698	3.07313e-13	0.68996	5.41289e-14	0.740828	7.01479e-17	0.694758	3.06688e-14	0.781932	9.32238e-20	0.691993	4.26059e-14	0.413736	5.04844e-05	0.307375	0.00320928	0.529587	8.00327e-08	0.545272	2.74396e-08	0.529795	7.89312e-08	0.876177	1.23525e-29	0.75471	8.67115e-18	0.594002	6.77336e-10
ANKHD1	blue	6.42511	36.6161	yellow4	yellow4	-0.0437414	0.682274	0.0411589	0.700109	0.15959	0.132972	0.115128	0.279905	0.316565	0.00236728	0.135475	0.202969	0.283796	0.0067148	0.318512	0.00221683	0.389856	0.000145728	0.305829	0.00337471	0.219848	0.0373377	0.17249	0.104009	0.151924	0.152877	0.0301354	0.777976	0.360242	0.000487279	0.342992	0.000934896	0.281124	0.00727353	0.14478	0.173359	0.425784	2.86646e-05	0.357333	0.000545291	0.162483	0.125995	0.285303	0.00641689
ANKHD1-EIF4EBP3	NA	3.01016	17.1546	NA	white	-0.109644	0.303604	-0.138282	0.193679	-0.0319293	0.765131	-0.147073	0.166576	-0.0579099	0.58771	0.00270851	0.979787	0.252618	0.0162993	0.0368387	0.730309	0.248869	0.0180144	0.094046	0.377948	-0.0291495	0.785062	0.154438	0.146117	0.0210526	0.843865	-0.1076	0.312761	0.23849	0.0235951	0.0063057	0.952964	-0.062408	0.558986	-0.00355963	0.973437	0.0827532	0.43809	0.00122222	0.990878	-0.0144925	0.892159	0.0345401	0.74655
ANKIB1	turquoise	11.962	68.1705	turquoise	turquoise	0.51211	2.47889e-07	0.560237	9.37787e-09	0.627494	3.63448e-11	0.488235	1.05248e-06	0.678809	1.9448e-13	0.117431	0.270332	0.232552	0.0274069	0.381109	0.000210671	0.62473	4.68835e-11	0.499779	5.30322e-07	0.652234	3.30798e-12	0.614031	1.22755e-10	0.54892	2.12237e-08	0.584001	1.52225e-09	0.371389	0.000313538	0.65119	3.67632e-12	0.693407	3.60274e-14	0.605485	2.58131e-10	0.591781	8.12722e-10	0.929049	9.05617e-40	0.848447	4.81168e-26	0.658	1.8323e-12
ANKK1	NA	1.96733	11.2116	NA	brown	-0.072601	0.496489	-0.00260962	0.980525	-0.021628	0.839653	-0.0500367	0.639536	0.0169325	0.87414	-0.020935	0.844726	-0.0119409	0.91106	0.0358006	0.73763	-0.0283182	0.791049	0.0554629	0.603613	-0.287178	0.00606238	0.0278596	0.794358	-0.120382	0.258393	-0.126317	0.235482	0.148377	0.162807	0.109419	0.304601	-0.0226424	0.83224	-0.170858	0.107375	0.118904	0.264326	-0.0909763	0.39378	-0.00345096	0.974248	0.150852	0.15583
ANKLE1	brown	5.13335	29.2545	brown	brown	-0.112355	0.291729	-0.0208009	0.845709	-0.0425102	0.690756	-0.0438161	0.68176	-0.030839	0.772931	0.0484458	0.650233	0.171081	0.106909	0.00871478	0.935027	0.116187	0.275478	0.189213	0.0740815	-0.195615	0.064643	0.017961	0.866564	-0.174785	0.0994165	-0.229949	0.029235	0.383857	0.000187844	-0.0191829	0.857578	0.0343999	0.747544	-0.0913917	0.391615	0.197869	0.061562	-0.192105	0.0696889	-0.168582	0.112208	-0.0268016	0.802005
ANKLE2	turquoise	10.0606	57.3346	blue	blue	0.37809	0.000238676	0.397643	0.000104047	0.499204	5.49083e-07	0.41591	4.56556e-05	0.579338	2.1999e-09	0.215823	0.0410526	0.458052	5.63759e-06	0.422414	3.36547e-05	0.726583	5.24247e-16	0.628532	3.30067e-11	0.557667	1.13195e-08	0.569782	4.59688e-09	0.471509	2.72063e-06	0.388089	0.000157124	0.556388	1.2423e-08	0.530157	7.70494e-08	0.586238	1.27301e-09	0.422355	3.37492e-05	0.704434	9.42274e-15	0.744584	4.03775e-17	0.601361	3.66617e-10	0.581763	1.81778e-09
ANKMY1	brown	6.16949	35.1593	brown	brown	-0.0472036	0.658635	0.0391298	0.714239	-0.00647178	0.951726	0.267147	0.0109153	0.126918	0.233245	0.184905	0.0810327	0.202152	0.0560361	0.198006	0.0613784	-0.0360403	0.735937	0.134648	0.205766	-0.0838401	0.432076	-0.0820166	0.442192	-0.124547	0.242162	-0.305402	0.00342165	0.179614	0.0902741	-0.0468853	0.660794	-0.0334192	0.75451	-0.224991	0.0330041	0.26156	0.0127671	-0.0989545	0.353448	-0.212757	0.0440839	0.0230383	0.829351
ANKMY2	magenta	9.17455	52.2849	darkslateblue	darkslateblue	0.345613	0.000848754	0.144452	0.174345	0.404156	7.79928e-05	0.45321	7.27276e-06	0.576133	2.82412e-09	0.460108	5.05376e-06	0.574786	3.1343e-09	0.531809	6.89979e-08	0.676268	2.58279e-13	0.55584	1.29274e-08	0.542427	3.34556e-08	0.418371	4.07103e-05	0.593707	6.93981e-10	0.348917	0.000750517	0.345732	0.000845032	0.197364	0.062241	0.211749	0.0451205	0.265425	0.0114593	0.378562	0.000234087	0.667322	6.85861e-13	0.352924	0.00064533	0.466819	3.51958e-06
ANKRA2	brown	7.96449	45.3889	brown	brown	0.0814817	0.445184	0.20577	0.0516917	0.2755	0.00858483	0.283623	0.00674982	0.357104	0.000550102	0.12558	0.238247	0.224716	0.0332246	0.260942	0.0129877	0.313692	0.00260621	0.389346	0.000148936	0.150968	0.155508	0.149444	0.159771	0.0341061	0.749629	-0.00166181	0.987597	0.436473	1.70331e-05	0.201733	0.0565581	0.309396	0.00300401	0.184513	0.0816913	0.386597	0.000167382	0.256412	0.0147087	0.103696	0.33074	0.284442	0.00658563
ANKRD1	NA	2.21821	12.6414	NA	white	0.0146099	0.891291	-0.0725638	0.49671	0.119337	0.262581	-0.107606	0.312732	0.0267512	0.80237	0.0227194	0.831678	0.20711	0.0501544	-0.00908079	0.932305	0.157126	0.139141	0.209078	0.0479647	-0.00796901	0.940577	0.206014	0.0514087	0.13218	0.214275	0.106907	0.315902	0.0990308	0.353075	0.129916	0.222296	-0.00164621	0.987714	-0.127797	0.229994	0.221278	0.0360878	0.0474117	0.657224	0.154614	0.145652	0.0841543	0.430347
ANKRD10	brown	9.23366	52.6218	brown	brown	-0.0506881	0.635177	0.0923478	0.386658	0.0117184	0.91271	0.067689	0.526142	0.118284	0.266845	0.043027	0.68719	0.185465	0.0801018	0.104945	0.324917	0.157651	0.13781	0.293511	0.00498986	-0.153844	0.147695	0.0759961	0.476517	-0.170743	0.107615	-0.220451	0.0368062	0.411651	5.55605e-05	0.112213	0.292344	0.132845	0.211955	-0.0770039	0.470674	0.342836	0.000940266	-0.0826191	0.438835	-0.0599392	0.574669	0.12125	0.254952
ANKRD11	blue	11.8537	67.5533	brown	brown	0.153559	0.148455	0.205968	0.051462	0.14678	0.167433	0.34219	0.000962796	0.342566	0.000949642	0.20435	0.0533629	0.438209	1.56263e-05	0.306642	0.00328679	0.428111	2.56313e-05	0.469239	3.08316e-06	0.130701	0.219491	0.209315	0.0477073	0.128165	0.228644	-0.0629981	0.555268	0.453324	7.22942e-06	0.179488	0.0905039	0.265409	0.0114645	0.0964255	0.365945	0.59265	7.56881e-10	0.278437	0.00787626	0.0999998	0.348361	0.291066	0.00538215
ANKRD12	blue	10.759	61.3143	yellow4	yellow4	0.225077	0.0329351	0.215595	0.0412715	0.278842	0.00778259	0.379635	0.000223946	0.561276	8.68716e-09	0.361788	0.000458799	0.51204	2.48994e-07	0.448634	9.21924e-06	0.495998	6.65658e-07	0.543594	3.08504e-08	0.268847	0.0104007	0.322283	0.00194959	0.266687	0.0110586	0.078839	0.460133	0.437587	1.61176e-05	0.167524	0.114511	0.249908	0.0175244	0.156448	0.140877	0.575186	3.03908e-09	0.382994	0.000194752	0.152222	0.152064	0.328895	0.0015503
ANKRD13A	blue	9.27403	52.8518	blue	blue	0.106699	0.316853	0.321697	0.0019891	0.243063	0.0209769	0.405593	7.31278e-05	0.435192	1.8146e-05	0.0681233	0.523485	0.268258	0.0105766	0.309559	0.00298792	0.385867	0.00017262	0.400094	9.342e-05	0.211916	0.0449475	0.173075	0.102823	0.0273257	0.798214	-0.0724634	0.497308	0.511376	2.59598e-07	0.319524	0.00214205	0.45133	8.02018e-06	0.262174	0.012551	0.609546	1.81823e-10	0.372726	0.000297069	0.149617	0.159282	0.38415	0.000185551
ANKRD13B	blue	9.86613	56.2262	blue	blue	0.151786	0.153255	0.347309	0.000796946	0.192779	0.0686956	0.189659	0.0733895	0.3075	0.00319616	-0.058111	0.586412	0.285879	0.00630598	0.148297	0.163037	0.587915	1.11237e-09	0.515145	2.04632e-07	0.20999	0.0469781	0.293692	0.00496186	0.0661942	0.53534	0.0192528	0.857065	0.632651	2.24448e-11	0.401317	8.84995e-05	0.558548	1.06143e-08	0.404656	7.62684e-05	0.667042	7.06724e-13	0.397857	0.000103077	0.316826	0.0023466	0.339153	0.00107546
ANKRD13C	blue	9.1117	51.9267	turquoise	turquoise	0.670502	4.86541e-13	0.670786	4.71778e-13	0.669161	5.62608e-13	0.591618	8.23607e-10	0.730143	3.20941e-16	0.273359	0.00913612	0.360357	0.000485102	0.446152	1.04697e-05	0.671672	4.28352e-13	0.611907	1.4797e-10	0.574623	3.17395e-09	0.687687	7.05778e-14	0.613775	1.25563e-10	0.606658	2.33417e-10	0.450494	8.37528e-06	0.56407	7.06233e-09	0.65272	3.14862e-12	0.549032	2.10569e-08	0.679531	1.7934e-13	0.882962	1.20385e-30	0.845753	9.82939e-26	0.6909	4.84683e-14
ANKRD13D	brown	8.8791	50.6011	brown	brown	0.191766	0.070192	0.294635	0.00481821	0.165888	0.118146	0.26159	0.0127564	0.243984	0.0204808	0.103212	0.333018	0.270626	0.00988505	0.160242	0.131373	0.255996	0.0148767	0.381919	0.000203689	-0.0314763	0.768369	0.158603	0.135416	-0.0459522	0.667142	-0.103062	0.333722	0.495522	6.84837e-07	0.0554319	0.603816	0.239114	0.0232223	0.0583542	0.584843	0.427757	2.60734e-05	0.0344847	0.746942	0.0302989	0.776803	0.184197	0.0822242
ANKRD16	blue	9.16194	52.213	blue	blue	0.0555846	0.602817	0.182309	0.0854686	0.153756	0.147927	0.164469	0.12137	0.306821	0.0032677	0.0396253	0.710779	0.301833	0.00383818	0.219546	0.0376059	0.481801	1.52571e-06	0.477668	1.92897e-06	0.188021	0.0759555	0.23973	0.0228588	0.106502	0.317751	0.0319628	0.764892	0.41471	4.82655e-05	0.380623	0.000214967	0.410975	5.73041e-05	0.200472	0.0581527	0.66915	5.63329e-13	0.391019	0.00013865	0.253888	0.0157512	0.342012	0.000969098
ANKRD17	turquoise	11.26	64.1698	turquoise	turquoise	0.588003	1.10456e-09	0.559864	9.63897e-09	0.619763	7.36301e-11	0.680505	1.6068e-13	0.745716	3.41192e-17	0.296607	0.00452975	0.427413	2.65085e-05	0.525354	1.05857e-07	0.664947	8.83884e-13	0.624912	4.61097e-11	0.640294	1.08052e-11	0.585879	1.31024e-09	0.604958	2.70062e-10	0.465618	3.75705e-06	0.441042	1.35618e-05	0.474142	2.35068e-06	0.596169	5.66222e-10	0.454885	6.66231e-06	0.680143	1.67387e-13	0.890078	8.92387e-32	0.694258	3.2555e-14	0.67323	3.61203e-13
ANKRD18A	NA	3.47617	19.8104	coral2	coral2	-0.278896	0.00777018	-0.164857	0.120483	-0.255618	0.0150303	0.048668	0.648734	-0.122103	0.2516	0.00473176	0.964695	-0.0155393	0.884421	-0.0361686	0.735032	-0.279246	0.00769028	-0.135007	0.204547	-0.294144	0.00489253	-0.331351	0.00142193	-0.338582	0.00109793	-0.55707	1.18225e-08	-0.00311667	0.976742	-0.261412	0.0128194	-0.220275	0.0369602	-0.334759	0.00125977	-0.0171521	0.872522	-0.332699	0.00135564	-0.458628	5.46783e-06	-0.151047	0.15529
ANKRD18B	green	3.57746	20.3876	green	green	0.631064	2.60577e-11	0.388799	0.000152448	0.364725	0.00040888	0.39923	9.70438e-05	0.303488	0.00363971	0.281576	0.00717631	0.225718	0.0324274	0.263979	0.0119341	0.230698	0.028699	0.325515	0.00174406	0.269492	0.010211	0.382363	0.00019995	0.448516	9.27536e-06	0.472342	2.59809e-06	0.0363171	0.733984	-0.0430186	0.687249	0.0746577	0.484339	0.121568	0.253696	0.0433955	0.684653	0.278323	0.00790273	0.417722	4.1964e-05	0.209274	0.0477514
ANKRD18DP	NA	1.76371	10.0512	NA	darkturquoise	0.125202	0.239674	0.104116	0.328777	0.0631788	0.554132	0.105245	0.323529	0.101886	0.339296	0.0288976	0.786875	0.172267	0.104465	0.114522	0.282462	0.130571	0.219955	0.132355	0.213662	-0.0286725	0.788496	0.137936	0.194806	0.0642695	0.547298	-0.0300026	0.77893	0.335603	0.00122226	0.0644596	0.546111	0.136767	0.198652	0.0537524	0.61484	0.133008	0.211392	0.0602766	0.572513	0.0695074	0.515062	0.210247	0.0467029
ANKRD19P	brown	3.19458	18.2056	brown	brown	0.206785	0.0505238	0.105574	0.322013	0.167873	0.113749	0.141822	0.182405	0.120331	0.258596	0.254141	0.0156438	0.287105	0.00607575	0.195766	0.0644332	0.142622	0.179926	0.332384	0.00137088	-0.0955826	0.37017	0.214835	0.0420099	0.091634	0.390355	0.0295902	0.781892	0.278006	0.00797686	-0.148908	0.161293	-0.0887498	0.405506	-0.120543	0.257752	0.0517523	0.628083	-0.102923	0.334381	0.00496997	0.962919	0.0809432	0.448208
ANKRD2	NA	3.63669	20.7251	green	green	0.648743	4.70122e-12	0.503955	4.11285e-07	0.451597	7.90983e-06	0.468938	3.1345e-06	0.379695	0.000223388	0.273991	0.00897038	0.237665	0.0240958	0.264389	0.0117979	0.272316	0.0094159	0.44602	1.05402e-05	0.348998	0.000748237	0.460287	5.00561e-06	0.410345	5.8978e-05	0.399144	9.7415e-05	0.235833	0.025241	0.0579999	0.587129	0.200539	0.0580672	0.158015	0.136891	0.281363	0.00722189	0.333333	0.00132544	0.477422	1.95597e-06	0.268825	0.0104071
ANKRD20A11P	NA	2.97627	16.9615	NA	brown	-0.00118413	0.991162	-0.111305	0.296289	0.00588266	0.956116	0.0190394	0.858633	0.0354789	0.739903	0.163784	0.122949	0.374154	0.000280353	0.24261	0.0212249	0.232337	0.0275538	0.305004	0.00346601	0.0660441	0.536267	0.140106	0.187808	0.0948975	0.373626	-0.0509686	0.633304	0.286512	0.00618617	-0.0876047	0.411615	-0.0469946	0.660052	-0.0951273	0.372465	0.081387	0.445715	-0.0481334	0.652342	-0.110849	0.298287	0.0476906	0.655335
ANKRD20A12P	brown	4.45315	25.3781	white	white	-0.0423336	0.691976	-0.129882	0.22242	-0.00558639	0.958324	0.120568	0.257652	0.201638	0.0566774	0.237202	0.0243814	0.421693	3.48233e-05	0.246815	0.0190185	0.287375	0.00602623	0.329772	0.00150331	0.0667919	0.531652	0.0989886	0.353281	0.0222636	0.835007	-0.191164	0.0710949	0.362912	0.000439068	-0.176348	0.0963809	-0.0936317	0.380062	-0.0693833	0.515815	0.140726	0.185842	-0.0122196	0.908993	-0.208943	0.0481123	-0.00332853	0.975161
ANKRD20A19P	NA	1.43048	8.15219	NA	salmon4	0.167549	0.114457	0.0538457	0.614226	0.0483593	0.650816	0.113175	0.288201	0.0408152	0.702496	0.176392	0.0962966	0.2623	0.012507	0.240043	0.0226766	0.100583	0.345543	0.27261	0.00933627	-0.0205503	0.847544	0.131426	0.216925	0.128151	0.228697	-0.0715346	0.502851	0.217298	0.039657	-0.116439	0.274429	-0.0697218	0.513764	-0.134246	0.207134	0.00858466	0.935995	-0.0439155	0.681077	-0.0105195	0.921611	0.122686	0.249323
ANKRD20A4	NA	1.80465	10.2845	NA	skyblue1	-0.141919	0.182104	-0.172344	0.104307	-0.0745705	0.484851	-0.132232	0.214091	-0.133387	0.21008	0.0827478	0.43812	0.071412	0.503586	0.0740019	0.488196	-0.240609	0.0223492	0.00521155	0.961118	-0.226163	0.0320785	-0.140352	0.187026	-0.14774	0.16464	-0.164176	0.122043	-0.0647021	0.544599	-0.141395	0.183739	-0.202465	0.0556491	-0.238277	0.0237237	-0.166878	0.115938	-0.284114	0.00665104	-0.220358	0.0368874	-0.0651748	0.541657
ANKRD20A5P	NA	3.66604	20.8924	NA	skyblue1	0.219266	0.037857	0.0269325	0.801058	0.121404	0.254343	0.0269316	0.801064	0.0982776	0.356767	0.209832	0.0471471	0.281765	0.00713595	0.22712	0.0313386	0.21818	0.0388415	0.338312	0.00110871	0.051767	0.627985	0.285891	0.00630381	0.190802	0.0716415	0.18549	0.0800591	0.190455	0.0721685	-0.0661261	0.53576	-0.0630785	0.554762	-0.0505107	0.636363	0.0709041	0.506634	-0.00726622	0.945809	0.13921	0.190675	-0.000122274	0.999087
ANKRD20A8P	brown	5.84814	33.328	coral2	coral2	-0.439998	1.42908e-05	-0.426675	2.74652e-05	-0.266922	0.0109853	-0.147174	0.166283	-0.123108	0.247687	0.110747	0.298733	0.171319	0.106416	0.0337645	0.752055	-0.12746	0.231236	-0.0360269	0.736032	-0.273146	0.00919267	-0.246001	0.0194295	-0.307956	0.00314898	-0.49968	5.33525e-07	0.0412702	0.699337	-0.284679	0.00653875	-0.331715	0.00140376	-0.423674	3.17007e-05	-0.016971	0.873857	-0.371454	0.000312715	-0.525606	1.04122e-07	-0.206227	0.0511632
ANKRD20A9P	brown	8.41642	47.9644	brown	brown	-0.074098	0.487629	0.069722	0.513762	-0.0254926	0.811492	0.148215	0.163274	0.170214	0.108725	-0.00829037	0.938185	0.264445	0.0117793	0.155847	0.142428	0.282985	0.00688033	0.277876	0.00800744	0.0121937	0.909185	0.0281218	0.792466	-0.110232	0.301	-0.280681	0.00737003	0.347459	0.000792522	0.0770995	0.470121	0.187106	0.0774187	0.0775418	0.467571	0.425925	2.84713e-05	0.0791085	0.458596	-0.115134	0.279881	0.115097	0.280035
ANKRD22	black	4.81687	27.4509	black	black	0.439061	1.49767e-05	0.458477	5.51177e-06	0.297459	0.0044099	0.0907619	0.3949	0.304262	0.0035501	-0.102454	0.336599	0.0620434	0.561289	0.0153437	0.885866	0.477686	1.92704e-06	0.381726	0.000205332	0.26361	0.0120581	0.482183	1.49274e-06	0.298617	0.00425153	0.455216	6.54766e-06	0.276324	0.00838059	0.411183	5.67625e-05	0.461611	4.66343e-06	0.445699	1.07146e-05	0.359675	0.000498109	0.431792	2.144e-05	0.626331	4.04677e-11	0.35433	0.000611741
ANKRD23	brown	5.51906	31.4526	brown	brown	-0.0726417	0.496247	0.0322951	0.762519	-0.0868705	0.415561	0.0900512	0.398627	0.0219402	0.83737	0.0762868	0.474828	0.199894	0.0588969	0.0594251	0.577959	0.0584824	0.584017	0.160134	0.131638	-0.215675	0.0411949	0.000145537	0.998914	-0.186053	0.0791311	-0.366138	0.000386679	0.372643	0.000298065	-0.0353604	0.740741	0.00718042	0.946448	-0.216867	0.0400602	0.193831	0.0671687	-0.18541	0.0801932	-0.194062	0.0668383	0.122303	0.250819
ANKRD24	blue	8.27904	47.1815	green	green	0.671276	4.47259e-13	0.517911	1.71524e-07	0.430193	2.31756e-05	0.57974	2.13176e-09	0.432267	2.09486e-05	0.406337	7.07208e-05	0.388219	0.000156256	0.328259	0.00158516	0.27619	0.00841366	0.511907	2.51079e-07	0.139135	0.190916	0.445936	1.05859e-05	0.366818	0.00037639	0.237577	0.02415	0.290498	0.00547701	-0.0138626	0.896819	0.152064	0.152496	0.0657399	0.53815	0.33456	0.00126875	0.234294	0.0262376	0.324315	0.00181798	0.332475	0.00136648
ANKRD26	turquoise	8.36524	47.6727	blue	blue	0.402701	8.32241e-05	0.362603	0.000444424	0.363831	0.000423518	0.345302	0.000858606	0.534482	5.76404e-08	0.262873	0.0123088	0.481616	1.54193e-06	0.352628	0.0006526	0.594711	6.38842e-10	0.611322	1.55755e-10	0.332719	0.00135471	0.467719	3.35084e-06	0.374666	0.000274582	0.260623	0.0131028	0.473787	2.39768e-06	0.320345	0.00208304	0.374274	0.000278995	0.276897	0.00824101	0.517066	1.81056e-07	0.477614	1.93482e-06	0.448465	9.29972e-06	0.425625	2.88836e-05
ANKRD26P1	NA	1.32749	7.56524	NA	skyblue2	-0.0795508	0.456079	-0.0646588	0.544869	-0.0307738	0.773398	-0.061485	0.564825	-0.207827	0.0493473	0.0216419	0.839552	0.0230713	0.82911	-0.0169634	0.873913	-0.076891	0.471326	0.0605302	0.570895	-0.103292	0.33264	-0.016603	0.87657	-0.0614001	0.565364	-0.114646	0.281936	-0.120062	0.259672	0.0135942	0.898806	-0.0818148	0.443319	-0.114388	0.28303	-0.0587081	0.582564	-0.13509	0.204267	-0.0952943	0.371622	-0.0477038	0.655246
ANKRD26P3	NA	1.25645	7.16036	NA	green	0.404851	7.56029e-05	0.330585	0.00146087	0.374553	0.000275843	0.281193	0.00725861	0.261899	0.0126474	0.207927	0.0492354	0.155533	0.143244	0.284023	0.00666923	0.143921	0.175953	0.255821	0.0149476	0.21404	0.0427937	0.327466	0.00162972	0.324767	0.0017898	0.313751	0.00260109	0.106882	0.316018	0.138658	0.192457	0.184527	0.0816684	0.142962	0.178879	0.202687	0.0553761	0.279175	0.00770635	0.337866	0.00112674	0.307923	0.00315237
ANKRD27	blue	9.57021	54.5397	blue	blue	0.182345	0.0854059	0.409951	6.00467e-05	0.334804	0.00125774	0.504333	4.0187e-07	0.535579	5.35132e-08	0.102325	0.337211	0.184552	0.0816256	0.264443	0.0117799	0.293047	0.00506226	0.312073	0.00275022	0.195359	0.0650006	0.213431	0.0434018	0.0839916	0.431242	0.0100408	0.925168	0.308221	0.00312189	0.441191	1.34606e-05	0.47467	2.2824e-06	0.273967	0.00897649	0.663445	1.03649e-12	0.50217	4.58685e-07	0.282281	0.00702671	0.4619	4.59179e-06
ANKRD28	blue	10.3765	59.1349	blue	blue	0.205966	0.0514641	0.462612	4.41957e-06	0.383186	0.000193198	0.473949	2.37613e-06	0.552947	1.59259e-08	0.0973961	0.361117	0.156515	0.140704	0.343101	0.000931161	0.374583	0.000275512	0.361551	0.000463077	0.281669	0.00715637	0.278623	0.00783303	0.117395	0.27048	0.101854	0.339452	0.427275	2.66846e-05	0.537669	4.64164e-08	0.592736	7.51584e-10	0.355762	0.000579171	0.621245	6.44089e-11	0.551081	1.82015e-08	0.384643	0.000181751	0.522606	1.26682e-07
ANKRD29	green	5.58041	31.8022	green	green	0.783079	7.59361e-20	0.422426	3.36364e-05	0.652364	3.26463e-12	0.480668	1.62751e-06	0.557229	1.16869e-08	0.583383	1.59883e-09	0.592857	7.44174e-10	0.537316	4.75489e-08	0.467162	3.45425e-06	0.633062	2.15903e-11	0.50522	3.80553e-07	0.765651	1.50955e-18	0.738533	9.78455e-17	0.666386	7.58185e-13	0.360142	0.000489168	0.0126762	0.905607	0.119948	0.260126	0.169879	0.109434	0.237318	0.0243096	0.417649	4.21057e-05	0.547241	2.3896e-08	0.344445	0.00088623
ANKRD30B	NA	2.11503	12.0534	NA	brown	0.233341	0.0268718	0.164274	0.121819	0.221456	0.0359348	0.206763	0.0505487	0.257802	0.0141607	0.299883	0.00408432	0.298022	0.00433226	0.223524	0.0341951	0.221994	0.0354752	0.324884	0.00178258	0.0430022	0.687362	0.260992	0.0129698	0.168235	0.112959	0.0783355	0.463012	0.316512	0.00237155	0.0388911	0.715908	0.0387153	0.717137	-0.0109727	0.918246	0.162521	0.125904	0.0856453	0.422193	0.104446	0.327236	0.19517	0.065265
ANKRD30BL	NA	2.33959	13.3331	NA	green	0.440501	1.39352e-05	0.304729	0.00349695	0.35316	0.000639557	0.352348	0.000659556	0.212845	0.0439946	0.198107	0.0612439	0.187223	0.0772302	0.250936	0.0170507	0.157271	0.138772	0.248661	0.018114	0.222674	0.0349009	0.308871	0.00305615	0.346939	0.000807995	0.357247	0.000547079	0.103648	0.330969	0.110763	0.298663	0.16696	0.115755	0.136919	0.198151	0.221185	0.0361678	0.272869	0.00926661	0.316722	0.00235482	0.184485	0.0817377
ANKRD30BP2	NA	3.5224	20.0738	white	white	0.0416761	0.696524	-0.0380193	0.722013	0.143777	0.176388	0.0555077	0.60332	0.15875	0.13505	0.108404	0.309135	0.349655	0.000730042	0.152037	0.152567	0.296755	0.00450864	0.301569	0.00387068	0.156609	0.140464	0.170318	0.108506	0.0819978	0.442297	-0.0165917	0.876653	0.39251	0.000130044	-0.0747636	0.483717	0.0409203	0.701766	-0.0301833	0.777632	0.311249	0.00282615	0.0576957	0.589095	-0.026948	0.800946	0.171326	0.1064
ANKRD31	NA	2.66508	15.188	NA	skyblue2	-0.130953	0.218595	-0.0909983	0.393665	0.07686	0.471506	0.0610376	0.567666	0.0199669	0.851822	0.0190391	0.858635	0.00400235	0.970135	0.0209685	0.844481	-0.00530545	0.960418	-0.0228914	0.830423	-0.000934792	0.993023	-0.145596	0.170924	-0.0844274	0.428847	-0.0749426	0.482668	0.0118416	0.911797	0.00261599	0.980477	-0.0278282	0.794585	-0.10407	0.328992	0.0388615	0.716114	-0.0128162	0.90457	-0.0921969	0.387438	0.0942751	0.376782
ANKRD32	brown	6.26906	35.7268	brown	brown	0.112236	0.292243	0.129008	0.225571	0.209171	0.047864	0.399492	9.59316e-05	0.428121	2.56189e-05	0.296516	0.00454271	0.28536	0.00640584	0.344838	0.000873458	0.162091	0.126922	0.263105	0.0122295	0.043557	0.683541	0.115758	0.277265	0.0797575	0.454906	-0.114042	0.284499	0.20499	0.0526039	0.0570955	0.592982	0.118134	0.267456	-0.0433486	0.684975	0.383724	0.000188898	0.190136	0.0726565	-0.0383028	0.720025	0.243587	0.0206935
ANKRD33	NA	1.55252	8.84769	NA	yellow4	0.0899123	0.399358	0.0770075	0.470653	0.237622	0.0241222	-0.0304551	0.775683	0.135871	0.201637	0.00636095	0.952552	0.162835	0.125165	0.0727336	0.495701	0.256326	0.0147436	0.309338	0.0030097	0.124092	0.2439	0.207348	0.0498856	0.102987	0.334076	0.219383	0.037752	0.218488	0.0385596	0.140182	0.187566	0.222963	0.0346592	0.167614	0.114315	0.184475	0.0817552	0.15358	0.148399	0.224692	0.0332436	0.332375	0.0013713
ANKRD33B	green	7.36065	41.9477	green	green	0.933332	6.42128e-41	0.694479	3.17075e-14	0.622214	5.89872e-11	0.787133	3.64068e-20	0.603681	3.01146e-10	0.532408	6.62827e-08	0.386252	0.000169834	0.463697	4.16851e-06	0.348449	0.000763767	0.546782	2.46813e-08	0.417149	4.30997e-05	0.497868	5.95066e-07	0.624223	4.91153e-11	0.527469	9.20982e-08	0.201651	0.0566615	-0.0124475	0.907303	0.215458	0.0414041	0.283069	0.00686295	0.240881	0.0221936	0.467254	3.43692e-06	0.457797	5.71424e-06	0.345978	0.000837371
ANKRD34A	green	7.06968	40.2894	green	green	0.951232	1.00287e-46	0.712953	3.20335e-15	0.692386	4.06693e-14	0.707115	6.7376e-15	0.649829	4.21623e-12	0.445976	1.05643e-05	0.371677	0.000309922	0.40577	7.255e-05	0.44871	9.18311e-06	0.553277	1.55536e-08	0.506386	3.54162e-07	0.630758	2.68169e-11	0.684344	1.03816e-13	0.625807	4.24692e-11	0.262977	0.0122733	0.0842181	0.429996	0.327074	0.00165211	0.399556	9.56618e-05	0.291694	0.00527888	0.579262	2.21302e-09	0.624625	4.73361e-11	0.382347	0.00020009
ANKRD34B	NA	1.41852	8.084	NA	midnightblue	0.192735	0.0687608	0.162746	0.125374	0.206561	0.0507798	0.200219	0.0584775	0.17807	0.093122	-0.0323647	0.762022	0.0884725	0.40698	0.0855615	0.422649	0.00486484	0.963703	0.140399	0.186879	0.0731245	0.493381	0.134056	0.207783	0.137987	0.194639	0.0133536	0.900588	0.0448652	0.674566	0.0504832	0.636547	0.075167	0.481354	0.0140114	0.895718	0.0262201	0.806216	0.149259	0.160294	0.153455	0.148732	0.286297	0.00622678
ANKRD34C	green	3.07518	17.5252	green	green	0.708461	5.68537e-15	0.624087	4.97278e-11	0.496083	6.62267e-07	0.490455	9.24291e-07	0.400083	9.34653e-05	0.206191	0.0512046	0.215932	0.0409483	0.122952	0.248294	0.2905	0.00547673	0.308969	0.00304635	0.28848	0.00582654	0.457865	5.69378e-06	0.423711	3.16458e-05	0.43495	1.83642e-05	0.167586	0.114377	0.157357	0.138553	0.310595	0.00288784	0.34539	0.000855812	0.216208	0.0406846	0.406721	6.95085e-05	0.517553	1.75507e-07	0.393961	0.000122142
ANKRD34C-AS1	NA	1.95306	11.1303	NA	green	0.408267	6.48182e-05	0.280818	0.00733997	0.291545	0.00530311	0.242423	0.0213277	0.255657	0.0150143	0.11212	0.292745	0.22019	0.0370351	0.0880684	0.409135	0.246127	0.0193653	0.309753	0.00296898	0.207586	0.0496171	0.351503	0.000680982	0.274797	0.00876261	0.279392	0.00765709	0.0591893	0.579472	0.0111973	0.916578	0.117083	0.271767	0.214283	0.0425526	0.0750366	0.482117	0.197305	0.0623217	0.275862	0.00849468	0.174694	0.0995955
ANKRD35	purple	7.58392	43.2201	purple	purple	0.636481	1.55995e-11	0.215548	0.0413174	0.601081	3.75382e-10	0.400519	9.16814e-05	0.513178	2.3176e-07	0.586533	1.24329e-09	0.715642	2.26016e-15	0.635148	1.77153e-11	0.642542	8.68098e-12	0.719091	1.43664e-15	0.70354	1.05293e-14	0.67753	2.24409e-13	0.868265	1.57914e-28	0.697138	2.30418e-14	0.409604	6.10008e-05	-0.0305341	0.775116	0.10687	0.316072	0.253753	0.0158085	0.258982	0.0137097	0.582388	1.73016e-09	0.50258	4.47355e-07	0.33199	0.00139014
ANKRD36	brown	5.45402	31.0819	brown	brown	0.000976245	0.992714	-0.0830284	0.436562	0.0438108	0.681796	0.172527	0.103933	0.157962	0.137024	0.279021	0.00774172	0.41462	4.84664e-05	0.278047	0.00796722	0.179007	0.091385	0.320758	0.00205396	0.0270999	0.799847	0.061367	0.565574	0.0268175	0.80189	-0.208823	0.0482445	0.37298	0.000294024	-0.167651	0.114234	-0.109548	0.304028	-0.221393	0.0359889	0.204281	0.0534449	-0.0841196	0.430538	-0.200918	0.0575847	0.060704	0.569788
ANKRD36B	brown	5.14036	29.2944	brown	brown	-0.284515	0.00657114	-0.219532	0.0376186	-0.215641	0.0412269	-0.108391	0.309194	-0.104287	0.327978	0.0387041	0.717216	0.164309	0.121738	0.0642363	0.547505	-0.0650186	0.542628	0.0714679	0.503251	-0.265062	0.0115771	-0.165946	0.118015	-0.310964	0.00285287	-0.425179	2.95061e-05	0.21673	0.0401891	-0.201343	0.0570477	-0.191931	0.0699477	-0.324442	0.00181002	0.0626556	0.557425	-0.367215	0.000370508	-0.396944	0.000107282	-0.141939	0.182042
ANKRD36BP2	NA	2.07458	11.8228	NA	antiquewhite4	0.116143	0.275662	0.18019	0.0892299	-0.0517411	0.628157	0.0635627	0.551722	0.0633509	0.553051	-0.0166869	0.875951	0.0693263	0.516161	-0.0561277	0.599274	0.0981567	0.357361	0.064597	0.545254	-0.148896	0.161325	0.0926196	0.385256	-0.0814458	0.445385	-0.144543	0.17407	0.270974	0.0097868	0.103407	0.332099	0.0512712	0.631286	0.0547215	0.608468	0.126305	0.235525	-0.00678475	0.949395	0.0917467	0.38977	0.109364	0.304846
ANKRD36C	brown	6.71924	38.2923	brown	brown	-0.197096	0.062604	-0.182626	0.0849162	-0.0601799	0.57313	-0.00135221	0.989908	0.0949756	0.373231	0.145208	0.172077	0.300097	0.0040566	0.171644	0.105744	0.178512	0.0922995	0.215	0.0418484	-0.0554851	0.603467	-0.0228673	0.830598	-0.135717	0.202155	-0.277978	0.00798342	0.303668	0.00361873	-0.142156	0.181368	-0.105508	0.322316	-0.151754	0.153342	0.102231	0.337658	-0.159524	0.133134	-0.308007	0.00314377	-0.0525	0.623118
ANKRD37	NA	5.91494	33.7087	coral2	coral2	-0.102151	0.338039	0.110713	0.298883	-0.0848519	0.426521	0.260457	0.0131631	0.141049	0.184825	-0.0199117	0.852228	-0.116948	0.272324	-0.0357206	0.738195	-0.13415	0.207462	-0.00032297	0.997589	-0.241502	0.0218413	-0.122636	0.24952	-0.23236	0.0275379	-0.360465	0.00048308	-0.101323	0.341986	0.158626	0.13536	0.0902441	0.397613	-0.0660042	0.536515	0.282853	0.00690757	0.0389578	0.715441	-0.138649	0.192486	0.0422858	0.692306
ANKRD39	green	6.89531	39.2957	green	green	0.700495	1.53207e-14	0.595907	5.78661e-10	0.556568	1.22616e-08	0.568577	5.03596e-09	0.59412	6.70785e-10	0.251493	0.0167986	0.317847	0.00226725	0.336635	0.00117785	0.55766	1.13249e-08	0.576951	2.65038e-09	0.379664	0.000223676	0.552041	1.69944e-08	0.508026	3.19957e-07	0.384325	0.000184193	0.274961	0.00872087	0.177953	0.0933403	0.417807	4.17967e-05	0.481663	1.53776e-06	0.426139	2.81808e-05	0.595729	5.87249e-10	0.506521	3.51225e-07	0.431511	2.17364e-05
ANKRD40	turquoise	11.9151	67.9029	turquoise	turquoise	0.542954	3.22544e-08	0.566244	6.0031e-09	0.649859	4.20366e-12	0.751411	1.44292e-17	0.700232	1.58219e-14	0.275719	0.00853021	0.205805	0.0516513	0.50337	4.26292e-07	0.310821	0.00286636	0.379747	0.000222908	0.605484	2.58169e-10	0.414969	4.769e-05	0.541872	3.47686e-08	0.44843	9.31649e-06	0.135696	0.202226	0.426673	2.74686e-05	0.530989	7.28916e-08	0.4375	1.61868e-05	0.517809	1.72657e-07	0.854382	9.48994e-27	0.602239	3.40374e-10	0.57183	3.93297e-09
ANKRD42	tan	8.30183	47.3114	tan	tan	0.151007	0.1554	0.206912	0.0503796	0.291177	0.00536372	0.591218	8.50912e-10	0.518333	1.66951e-07	0.377267	0.000246894	0.258237	0.0139929	0.409853	6.03137e-05	0.121054	0.255724	0.215815	0.0410598	0.190218	0.0725305	0.0567425	0.595273	0.180009	0.0895557	-0.0851644	0.424814	0.0656823	0.538508	0.0750551	0.482009	0.125185	0.239739	0.00415337	0.969009	0.348314	0.000767639	0.353082	0.000641477	-0.0227569	0.831404	0.331798	0.00139961
ANKRD44	blue	8.81898	50.2586	darkorange	darkorange	-0.0915739	0.390667	0.136969	0.197983	0.12524	0.23953	0.261936	0.0126344	0.293272	0.00502706	0.0430461	0.687059	0.0698027	0.513274	0.18935	0.0738682	0.078293	0.463255	0.149245	0.160335	0.00262971	0.980375	0.0314716	0.768403	-0.11498	0.280529	-0.160012	0.131936	0.250089	0.01744	0.343558	0.000915657	0.283053	0.00686624	-0.0162081	0.879483	0.417346	4.27061e-05	0.200605	0.0579836	0.0890661	0.403828	0.307367	0.00321005
ANKRD44-IT1	NA	2.47515	14.1056	NA	palevioletred3	0.106267	0.318829	0.0582103	0.585771	0.0525292	0.622925	0.0678694	0.525038	0.17269	0.103602	0.133481	0.209756	0.326385	0.0016922	0.238137	0.0238081	0.307684	0.00317704	0.327136	0.00164857	0.141817	0.182421	0.226602	0.0317371	0.0848676	0.426435	-0.0071244	0.946865	0.431161	2.21095e-05	-0.0556669	0.60228	0.0918054	0.389465	0.0852397	0.424402	0.237237	0.0243595	0.0610418	0.567639	0.00109525	0.991826	0.0841696	0.430263
ANKRD45	red	7.42657	42.3233	red	red	-0.229061	0.0298819	-0.0940583	0.377885	0.0201582	0.850419	0.333459	0.00131951	0.206282	0.0510994	0.217263	0.0396893	-0.0327642	0.759174	0.280258	0.00746316	-0.304745	0.00349521	-0.192192	0.0695599	0.0291133	0.785322	-0.25993	0.0133563	-0.0742485	0.486744	-0.291092	0.00537785	-0.231245	0.0283122	0.0737722	0.48955	-0.062954	0.555546	-0.20648	0.0508723	0.0482593	0.651491	0.100871	0.344158	-0.273313	0.00914831	0.105968	0.3202
ANKRD46	turquoise	10.7645	61.3461	turquoise	turquoise	0.398768	9.90369e-05	0.567278	5.55468e-09	0.566052	6.09029e-09	0.558824	1.04024e-08	0.691189	4.68474e-14	0.101902	0.339221	0.0341673	0.749194	0.338746	0.00109146	0.361393	0.000465938	0.290501	0.00547653	0.491309	8.79065e-07	0.382646	0.000197609	0.361178	0.000469851	0.381934	0.000203565	0.21359	0.0432423	0.612412	1.41569e-10	0.660948	1.34787e-12	0.532023	6.80172e-08	0.5614	8.60789e-09	0.840518	3.78999e-25	0.650951	3.76596e-12	0.625795	4.2514e-11
ANKRD49	NA	6.79441	38.7207	pink	pink	-0.0614662	0.564945	-0.0245339	0.818457	0.0426112	0.690059	0.199639	0.0592272	0.272405	0.00939161	0.194502	0.0662101	0.259949	0.0133491	0.25227	0.0164524	0.347745	0.000784123	0.221253	0.036109	0.195929	0.0642062	0.0699026	0.51267	0.0579137	0.587685	-0.146636	0.167853	0.310663	0.00288137	0.10898	0.306556	0.119234	0.262994	0.080459	0.450936	0.267888	0.0106884	0.224836	0.0331284	-0.0711538	0.505134	0.212505	0.0443413
ANKRD50	magenta	8.44779	48.1432	turquoise	turquoise	0.678742	1.95942e-13	0.504704	3.9281e-07	0.702831	1.14947e-14	0.470544	2.86957e-06	0.666128	7.79396e-13	0.344236	0.000893078	0.500923	4.94831e-07	0.482851	1.43672e-06	0.814439	1.63389e-22	0.674929	2.99562e-13	0.735719	1.4648e-16	0.804832	1.20612e-21	0.735622	1.48506e-16	0.750541	1.64794e-17	0.579028	2.25405e-09	0.392982	0.000127421	0.534976	5.57455e-08	0.53988	3.98909e-08	0.475935	2.12643e-06	0.817117	9.16739e-23	0.815276	1.36526e-22	0.565113	6.53368e-09
ANKRD52	blue	10.5686	60.2294	blue	blue	0.387085	0.000163955	0.571037	4.17846e-09	0.429743	2.3687e-05	0.554638	1.41014e-08	0.518761	1.62426e-07	0.138134	0.194161	0.326931	0.00166039	0.347933	0.00077863	0.483458	1.38757e-06	0.524253	1.13777e-07	0.330898	0.00144486	0.323705	0.00185661	0.194448	0.0662872	0.0856716	0.422051	0.559909	9.60659e-09	0.346188	0.000830876	0.591693	8.18559e-10	0.400379	9.2248e-05	0.656405	2.16035e-12	0.501105	4.89371e-07	0.353307	0.000636004	0.508232	3.15901e-07
ANKRD53	NA	3.96379	22.5893	NA	blue	0.0893642	0.40225	0.17791	0.0934203	0.211689	0.0451828	0.287691	0.00596848	0.338104	0.0011171	0.0582758	0.585348	0.185663	0.079774	0.236991	0.0245122	0.193226	0.0680441	0.259487	0.0135205	0.129954	0.222161	0.0890845	0.40373	0.0544747	0.610088	0.00956583	0.928698	0.322647	0.00192539	0.177691	0.0938323	0.267779	0.0107215	0.171646	0.10574	0.408731	6.34704e-05	0.263792	0.0119968	0.0617434	0.563187	0.206324	0.0510516
ANKRD54	blue	9.33359	53.1913	darkorange	darkorange	0.00722628	0.946106	0.303823	0.00360066	0.123056	0.247889	0.406003	7.17919e-05	0.345848	0.000841405	-0.0135928	0.898817	0.0555592	0.602983	0.206989	0.0502919	0.0874156	0.41263	0.21963	0.0375315	0.0924746	0.386004	0.0154129	0.885355	-0.0594169	0.578012	-0.198188	0.0611356	0.20553	0.0519707	0.435035	1.82872e-05	0.432771	2.04386e-05	0.143158	0.178278	0.627812	3.52874e-11	0.380395	0.000217006	0.129546	0.223629	0.381054	0.000211148
ANKRD55	NA	3.3979	19.3643	NA	black	0.425824	2.86092e-05	0.308893	0.00305393	0.317787	0.00227181	0.218519	0.0385315	0.3294	0.00152308	0.110796	0.298518	0.17303	0.102914	0.212435	0.0444134	0.38597	0.000171872	0.287862	0.00593742	0.239219	0.0231601	0.487024	1.12936e-06	0.358143	0.000528517	0.36025	0.000487128	0.430677	2.2637e-05	0.179862	0.0898235	0.238103	0.0238293	0.207674	0.0495191	0.213307	0.0435267	0.352757	0.000649417	0.492115	8.38251e-07	0.247971	0.0184475
ANKRD6	blue	9.30562	53.0319	blue	blue	0.228583	0.0302357	0.275913	0.00848197	0.32842	0.00157627	0.417032	4.3335e-05	0.54124	3.63225e-08	0.269149	0.0103115	0.506387	3.5413e-07	0.480695	1.62502e-06	0.58113	1.91091e-09	0.585614	1.33836e-09	0.350204	0.00071513	0.357787	0.000535831	0.302386	0.00377086	0.118825	0.264647	0.507035	3.40236e-07	0.290355	0.00550119	0.383545	0.000190318	0.295169	0.00473848	0.599143	4.41852e-10	0.506026	3.62114e-07	0.24953	0.0177014	0.415556	4.64113e-05
ANKRD60	NA	2.12365	12.1025	NA	brown	-0.188843	0.0746595	-0.051963	0.626682	-0.0208339	0.845467	-0.173997	0.100976	-0.0845488	0.428181	-0.112495	0.291122	-0.0326743	0.759814	-0.0154139	0.885348	0.0315369	0.767935	0.103578	0.331294	-0.226197	0.0320519	-0.040599	0.703998	-0.213116	0.0437199	-0.17422	0.100532	0.221573	0.0358342	0.117289	0.270919	0.0472943	0.658019	-0.0701472	0.511192	0.0571214	0.592813	-0.133024	0.211337	-0.065965	0.536757	-0.0213154	0.841941
ANKRD61	NA	2.27805	12.9824	NA	darkmagenta	0.037822	0.723398	0.0819417	0.44261	0.116156	0.275606	0.0401113	0.707392	0.154927	0.14483	-0.0539445	0.613575	0.0595467	0.57718	0.100524	0.345825	0.0129606	0.9035	0.153795	0.147823	0.0444307	0.677542	0.0265619	0.80374	-0.0164777	0.877494	0.0273166	0.79828	0.0875559	0.411877	0.0262513	0.80599	0.0987655	0.354372	0.11066	0.299115	-0.00543649	0.959441	0.0428962	0.688092	0.0463517	0.664421	0.138641	0.192512
ANKRD62	NA	3.30973	18.8618	NA	white	-0.0592047	0.579373	-0.126679	0.234131	-0.0533211	0.617686	-0.0278676	0.7943	0.00994216	0.925901	0.133161	0.210863	0.227544	0.0310154	0.103241	0.332879	0.18269	0.0848052	0.230493	0.0288449	-0.0587344	0.582395	0.0474449	0.656999	-0.0159521	0.881373	-0.125023	0.240353	0.129297	0.224525	-0.0661994	0.535308	-0.0473547	0.65761	-0.0687828	0.519463	0.155996	0.142043	-0.039118	0.714321	-0.127186	0.232248	-0.0459869	0.666905
ANKRD63	NA	2.71246	15.4581	NA	salmon	0.388039	0.000157454	0.315263	0.00247303	0.264792	0.011665	0.516295	1.90187e-07	0.29081	0.00542471	0.282284	0.00702619	0.279508	0.00763093	0.267836	0.0107041	0.152988	0.149988	0.260442	0.0131686	0.084572	0.428054	0.162943	0.124912	0.246896	0.0189781	0.0969061	0.36355	0.186661	0.0781392	0.0331826	0.756194	0.129719	0.223005	0.0752488	0.480876	0.226484	0.0318287	0.22006	0.0371501	0.106722	0.316747	0.161756	0.127722
ANKRD65	black	7.43938	42.3963	green	green	0.823505	2.22168e-23	0.540701	3.76987e-08	0.717455	1.78258e-15	0.514917	2.07615e-07	0.592942	7.38988e-10	0.394672	0.000118439	0.413409	5.12515e-05	0.432135	2.10841e-05	0.581726	1.82317e-09	0.652425	3.24431e-12	0.576199	2.80974e-09	0.813178	2.13802e-22	0.750695	1.60984e-17	0.764265	1.89384e-18	0.400644	9.11754e-05	0.188741	0.0748188	0.383077	0.000194076	0.343692	0.000911148	0.404764	7.58996e-05	0.662773	1.11271e-12	0.79988	3.23758e-21	0.452136	7.6914e-06
ANKRD7	NA	2.65264	15.1172	NA	purple	0.178409	0.0924903	0.00427272	0.968119	0.175352	0.0983065	0.200753	0.0577948	0.262319	0.0125004	0.27568	0.00854003	0.236593	0.0247607	0.255175	0.015212	0.204885	0.0527276	0.263995	0.0119288	0.222421	0.035114	0.176195	0.0966759	0.30409	0.00356985	0.140229	0.187419	0.0664489	0.533767	-0.0376013	0.724947	-0.0623834	0.559141	-0.0511851	0.631859	0.0379925	0.722201	0.205067	0.0525135	0.0895899	0.401057	0.0846521	0.427615
ANKRD9	turquoise	8.68194	49.4775	turquoise	turquoise	0.728744	3.89547e-16	0.546341	2.54584e-08	0.646797	5.70754e-12	0.633668	2.03888e-11	0.631928	2.40267e-11	0.379967	0.000220884	0.475885	2.13233e-06	0.516019	1.93565e-07	0.537139	4.81286e-08	0.700311	1.5669e-14	0.662505	1.14453e-12	0.641576	9.53934e-12	0.755095	8.16611e-18	0.642197	8.97863e-12	0.264673	0.0117043	0.330056	0.00148833	0.441497	1.32556e-05	0.405687	7.28191e-05	0.534719	5.67227e-08	0.785464	4.93713e-20	0.69914	1.8077e-14	0.500342	5.12554e-07
ANKS1A	blue	10.3183	58.8028	blue	blue	0.399793	9.4666e-05	0.540146	3.91683e-08	0.477565	1.9402e-06	0.517524	1.75828e-07	0.567289	5.54985e-09	0.0989159	0.353637	0.297122	0.00445699	0.322379	0.0019432	0.584427	1.47147e-09	0.546537	2.51111e-08	0.437722	1.60098e-05	0.472439	2.5842e-06	0.310644	0.00288315	0.304386	0.00353594	0.508473	3.112e-07	0.566761	5.77485e-09	0.675552	2.79603e-13	0.480238	1.66785e-06	0.752317	1.25552e-17	0.705689	8.05781e-15	0.598571	4.63533e-10	0.533532	6.1454e-08
ANKS1B	green	9.43734	53.7825	green	green	0.896135	8.42929e-33	0.556823	1.20367e-08	0.644749	6.98957e-12	0.755898	7.20425e-18	0.702458	1.20363e-14	0.634047	1.96699e-11	0.616194	1.01352e-10	0.555973	1.28035e-08	0.600526	3.93361e-10	0.708133	5.92619e-15	0.511602	2.55937e-07	0.627049	3.78708e-11	0.737412	1.14977e-16	0.50935	2.94667e-07	0.373105	0.000292544	-0.0678069	0.52542	0.196524	0.0633851	0.292871	0.00509001	0.278883	0.00777328	0.554915	1.38224e-08	0.463144	4.29475e-06	0.3926	0.000129541
ANKS3	brown	8.03853	45.8108	brown	brown	-0.287464	0.00600982	-0.172825	0.103328	-0.229614	0.0294776	-0.0834436	0.434265	-0.10169	0.340231	0.0296099	0.781751	0.169543	0.110147	-0.00736322	0.945087	-0.0262122	0.806273	0.0781893	0.46385	-0.310335	0.00291263	-0.142006	0.181833	-0.310672	0.00288045	-0.439176	1.48906e-05	0.205762	0.0517006	-0.116408	0.274559	-0.123519	0.246099	-0.291817	0.00525882	0.185511	0.0800257	-0.315575	0.00244733	-0.363285	0.000432699	-0.0785942	0.461531
ANKS4B	NA	3.3924	19.333	NA	brown	-0.0285647	0.789272	-0.0246383	0.817698	0.0447768	0.675171	0.056988	0.593679	0.140685	0.185972	0.144854	0.173137	0.15682	0.139923	0.109189	0.305625	-0.0289174	0.786732	0.159987	0.131998	0.00869563	0.93517	0.0397638	0.709813	0.00662301	0.9506	-0.0110826	0.917429	0.126637	0.234287	0.00211222	0.984236	0.00399671	0.970177	-0.087708	0.411062	0.207617	0.0495832	-0.00736561	0.945069	-0.00967017	0.927922	-0.00594722	0.955635
ANKS6	pink	8.18382	46.6388	blue	blue	0.343845	0.000906036	0.283029	0.00687119	0.42938	2.41076e-05	0.438869	1.51206e-05	0.485476	1.23531e-06	0.270166	0.0100163	0.541627	3.53619e-08	0.549522	2.03365e-08	0.587112	1.18675e-09	0.619149	7.78184e-11	0.478008	1.89232e-06	0.338892	0.00108568	0.408349	6.45785e-05	0.168407	0.112588	0.508615	3.08454e-07	0.0893787	0.402173	0.342365	0.000956639	0.340829	0.00101189	0.452856	7.40813e-06	0.502465	4.50514e-07	0.254684	0.0154157	0.427034	2.69955e-05
ANKUB1	red	5.69022	32.428	violet	violet	-0.246768	0.0190419	0.273859	0.00900473	-0.0858648	0.421001	0.146801	0.167369	0.038326	0.719863	-0.345777	0.000843622	-0.44317	1.21823e-05	-0.182568	0.0850169	-0.326161	0.0017054	-0.286354	0.00621601	-0.268068	0.0106338	-0.302674	0.00373615	-0.435425	1.79386e-05	-0.300433	0.00401357	-0.162822	0.125196	0.583596	1.57203e-09	0.394662	0.000118486	0.0966275	0.364937	0.338143	0.00111551	0.11618	0.275504	0.0364625	0.732959	0.241007	0.0221218
ANKZF1	brown	8.54028	48.6702	brown	brown	-0.236728	0.0246757	-0.0451411	0.672678	-0.12773	0.230243	-0.026665	0.802993	-0.0594681	0.577684	-0.0229257	0.830172	0.0780716	0.464525	0.0150391	0.888117	-0.0625016	0.558395	0.101826	0.339582	-0.280169	0.00748285	-0.139969	0.188245	-0.338389	0.00110564	-0.406256	7.09791e-05	0.295003	0.00476312	-0.0229096	0.83029	-0.000808639	0.993965	-0.215145	0.0417072	0.170907	0.107272	-0.276504	0.00833663	-0.286475	0.00619327	-0.00347721	0.974052
ANLN	tan	10.0094	57.0429	tan	tan	0.173774	0.101419	0.0876173	0.411548	0.326368	0.00169319	0.649549	4.33655e-12	0.487516	1.0975e-06	0.519469	1.55193e-07	0.256691	0.0145973	0.470293	2.90955e-06	-0.0206488	0.846822	0.162851	0.125128	0.198394	0.0608619	0.047729	0.655076	0.204437	0.0532586	-0.0393346	0.712808	-0.00164199	0.987745	-0.0853473	0.423816	-0.0694164	0.515614	-0.197845	0.0615943	0.207763	0.0494187	0.259297	0.0135915	-0.0519421	0.626821	0.247357	0.0187488
ANO1	NA	4.70436	26.8097	bisque4	bisque4	0.610966	1.60676e-10	0.485824	1.2107e-06	0.619806	7.3349e-11	0.406554	7.00332e-05	0.530081	7.74401e-08	0.28196	0.00709438	0.449443	8.84276e-06	0.401183	8.90248e-05	0.544471	2.90217e-08	0.507651	3.27486e-07	0.517557	1.75459e-07	0.700412	1.54776e-14	0.579198	2.22422e-09	0.574513	3.20115e-09	0.496088	6.62092e-07	0.228014	0.0306604	0.412587	5.32251e-05	0.397451	0.000104929	0.334463	0.00127314	0.550943	1.83814e-08	0.606333	2.40029e-10	0.472528	2.5714e-06
ANO10	turquoise	9.03687	51.5003	turquoise	turquoise	0.447355	9.84464e-06	0.547886	2.28337e-08	0.498775	5.63466e-07	0.604718	2.75652e-10	0.586798	1.21711e-09	0.152563	0.151136	0.135324	0.203477	0.411155	5.68359e-05	0.36647	0.000381625	0.379714	0.000223209	0.616401	9.94987e-11	0.335608	0.00122208	0.467427	3.40465e-06	0.40509	7.47984e-05	0.113739	0.285787	0.461614	4.66267e-06	0.595501	5.9845e-10	0.556021	1.27585e-08	0.49276	8.0692e-07	0.814042	1.77897e-22	0.534637	5.70385e-08	0.518239	1.67964e-07
ANO2	NA	3.64319	20.7622	NA	orangered4	0.230434	0.0288866	0.0137528	0.897632	0.195782	0.0644105	0.0979675	0.358294	0.196135	0.0639216	0.334213	0.00128457	0.485794	1.21275e-06	0.39317	0.00012639	0.184833	0.0811546	0.338385	0.00110581	0.0644351	0.546264	0.342649	0.000946747	0.311686	0.00278565	0.167574	0.114403	0.207328	0.049908	-0.141591	0.183126	-0.0671098	0.529697	-0.194704	0.0659232	0.0688278	0.51919	0.00860295	0.935859	0.106738	0.316676	0.267251	0.0108834
ANO3	green	5.50381	31.3657	green	green	0.86574	3.44039e-28	0.75664	6.41262e-18	0.585559	1.34425e-09	0.701274	1.39244e-14	0.628182	3.40983e-11	0.285038	0.0064683	0.191928	0.069952	0.279214	0.00769764	0.331275	0.00142576	0.420185	3.73898e-05	0.356226	0.000568963	0.487869	1.07521e-06	0.487375	1.10652e-06	0.500119	5.19543e-07	0.194244	0.066577	0.141571	0.183189	0.380946	0.000212103	0.424754	3.01105e-05	0.258475	0.013902	0.528236	8.75425e-08	0.561742	8.3933e-09	0.402836	8.27267e-05
ANO4	green	5.95499	33.9369	green	green	0.767122	1.18485e-18	0.538107	4.5049e-08	0.685064	9.5572e-14	0.546651	2.49101e-08	0.513959	2.20599e-07	0.464383	4.0169e-06	0.483523	1.38236e-06	0.413104	5.19754e-05	0.456299	6.18476e-06	0.637745	1.38201e-11	0.40395	7.87162e-05	0.676123	2.62468e-13	0.611007	1.60101e-10	0.596914	5.32258e-10	0.446714	1.01733e-05	0.122784	0.248945	0.245346	0.0197655	0.207341	0.0498926	0.32352	0.00186848	0.433741	1.94891e-05	0.577188	2.60198e-09	0.435199	1.814e-05
ANO5	green	7.35346	41.9067	purple	purple	0.732275	2.38308e-16	0.420459	3.69097e-05	0.631071	2.60413e-11	0.543284	3.15231e-08	0.626227	4.08553e-11	0.542357	3.36187e-08	0.571689	3.97551e-09	0.587224	1.17608e-09	0.523215	1.21754e-07	0.668272	6.1928e-13	0.538226	4.46834e-08	0.677683	2.20613e-13	0.763111	2.28439e-18	0.628583	3.28517e-11	0.336793	0.00117116	0.150478	0.156869	0.179196	0.0910383	0.149007	0.16101	0.311217	0.00282921	0.567879	5.30848e-09	0.616567	9.80363e-11	0.466922	3.49973e-06
ANO6	turquoise	10.6075	60.4509	violet	violet	0.291033	0.00538756	0.501303	4.83515e-07	0.481228	1.57645e-06	0.402516	8.39108e-05	0.512974	2.3477e-07	-0.0281068	0.792574	0.0139021	0.896527	0.257185	0.0144018	0.301222	0.00391387	0.279791	0.00756731	0.422125	3.41187e-05	0.386764	0.000166199	0.313011	0.00266595	0.403846	7.90812e-05	0.171259	0.10654	0.78856	2.79958e-20	0.667897	6.44744e-13	0.430747	2.25601e-05	0.583965	1.52661e-09	0.770128	7.18257e-19	0.728596	3.97588e-16	0.636373	1.57625e-11
ANO7	NA	3.95862	22.5598	NA	tan	0.182521	0.0850994	0.100845	0.34428	0.228344	0.0304132	0.344385	0.000888173	0.310683	0.00287945	0.401545	8.76114e-05	0.28486	0.00650329	0.25553	0.0150661	0.143082	0.178511	0.284392	0.00659564	0.160977	0.12959	0.10616	0.319318	0.157138	0.139111	-0.00288675	0.978457	0.10082	0.344401	-0.159144	0.134073	-0.0565862	0.596289	0.0181764	0.864978	0.142033	0.18175	0.0655741	0.539178	-0.132352	0.213674	-0.0553371	0.604435
ANO8	brown	10.3758	59.1307	brown	brown	0.102739	0.335251	0.238717	0.0234592	0.160428	0.130922	0.103155	0.333284	0.159846	0.132341	0.0356565	0.738647	0.27637	0.00836925	0.166331	0.117155	0.314349	0.0025498	0.426563	2.76145e-05	0.0141299	0.894841	0.27375	0.00903331	-0.00818252	0.938988	-0.0490949	0.645859	0.563392	7.42776e-09	0.229802	0.0293414	0.295542	0.00468357	0.0843913	0.429045	0.42443	3.05799e-05	0.0800568	0.45321	0.161737	0.127767	0.264209	0.0118576
ANO9	NA	1.28809	7.3407	NA	skyblue1	-0.203349	0.0545666	-0.260154	0.0132739	-0.134984	0.204625	-0.109502	0.304235	-0.128941	0.225817	0.159576	0.133005	0.114947	0.280666	0.00678084	0.949424	-0.0926591	0.385053	0.0462778	0.664924	-0.126221	0.235839	-0.0820192	0.442177	-0.0979788	0.358238	-0.213599	0.0432332	0.0671641	0.529363	-0.160253	0.131348	-0.219884	0.037306	-0.375604	0.000264278	-0.0951665	0.372267	-0.239643	0.0229098	-0.21239	0.0444593	-0.00947381	0.929382
ANOS1	turquoise	11.0529	62.9893	turquoise	turquoise	0.413957	4.99736e-05	0.455806	6.3474e-06	0.552033	1.70048e-08	0.454573	6.77227e-06	0.639263	1.19401e-11	0.157447	0.138325	0.27053	0.00991215	0.400772	9.06594e-05	0.629189	3.105e-11	0.487089	1.12508e-06	0.634184	1.94147e-11	0.512543	2.41238e-07	0.535144	5.51128e-08	0.496504	6.45823e-07	0.302607	0.00374422	0.594637	6.42778e-10	0.608842	1.93288e-10	0.578538	2.34215e-09	0.495843	6.71853e-07	0.878926	4.89091e-30	0.694037	3.34235e-14	0.629337	3.06238e-11
ANP32A	yellow	11.1201	63.3724	yellow	yellow	0.307062	0.00324214	0.293498	0.00499187	0.516795	1.84225e-07	0.575437	2.98051e-09	0.686529	8.07165e-14	0.315423	0.00245983	0.336697	0.00117519	0.535814	5.26652e-08	0.494922	7.09781e-07	0.414906	4.78308e-05	0.675303	2.87438e-13	0.296575	0.00453434	0.483102	1.41618e-06	0.31755	0.00229004	0.224446	0.0334427	0.283911	0.00669173	0.433557	1.96665e-05	0.481728	1.5321e-06	0.49277	8.0646e-07	0.804435	1.30687e-21	0.348007	0.000776489	0.443647	1.18919e-05
ANP32A-IT1	brown	4.6748	26.6413	white	white	0.0239068	0.823021	0.0148498	0.889517	-0.0186835	0.861249	0.0400155	0.708059	0.032422	0.761614	0.0809915	0.447936	0.320567	0.00206739	0.204888	0.0527246	0.316987	0.00233391	0.357745	0.000536701	0.0738262	0.489232	0.0648392	0.543745	0.0230227	0.829465	-0.103087	0.333607	0.36766	0.000364009	-0.0530846	0.619249	0.0749376	0.482697	0.0404134	0.705289	0.280289	0.00745637	-5.74233e-05	0.999571	-0.0920965	0.387957	0.0252884	0.812974
ANP32B	red	11.6779	66.5511	greenyellow	greenyellow	-0.195605	0.0646572	-0.109169	0.305713	0.0580559	0.586767	0.258269	0.0139808	0.292591	0.00513432	0.126189	0.235962	0.118191	0.267222	0.275735	0.00852627	0.118319	0.266703	0.0240297	0.822126	0.298189	0.0043095	-0.223251	0.0344201	0.0356795	0.738485	-0.168148	0.11315	-0.0988461	0.353978	-0.00879438	0.934435	0.0765689	0.473191	0.209059	0.0479856	0.23754	0.0241727	0.329469	0.00151937	-0.239615	0.0229267	0.0399324	0.708639
ANP32D	NA	1.64343	9.36577	NA	royalblue	0.0779527	0.465207	0.141673	0.182871	0.00801473	0.940236	0.178127	0.0930163	-0.0734252	0.491601	-0.0338816	0.751223	-0.00545769	0.959283	0.0491058	0.645786	-0.0143328	0.89334	0.0133329	0.900742	-0.0349685	0.743514	-0.0352895	0.741242	0.0349944	0.743331	-0.168302	0.112815	-0.0307199	0.773784	0.0137248	0.897839	0.0409745	0.701389	-0.00136293	0.989828	0.167975	0.113525	0.0956766	0.369698	-0.012573	0.906373	0.0687847	0.519452
ANP32E	turquoise	10.4311	59.446	yellow	yellow	0.173914	0.10114	0.239673	0.0228923	0.411222	5.66608e-05	0.550253	1.93074e-08	0.595839	5.81916e-10	0.219665	0.0374999	0.165742	0.118475	0.447031	1.00095e-05	0.172207	0.104587	0.174179	0.100614	0.453288	7.24319e-06	0.123234	0.2472	0.331633	0.00140784	0.159216	0.133895	-0.0688378	0.519128	0.333486	0.00131825	0.330959	0.00144177	0.262604	0.0124014	0.400624	9.12552e-05	0.675118	2.93374e-13	0.272588	0.00934229	0.471015	2.79596e-06
ANPEP	blue	5.59829	31.9041	steelblue	steelblue	0.574591	3.18174e-09	0.468073	3.28663e-06	0.557401	1.15412e-08	0.463946	4.11293e-06	0.501713	4.71614e-07	0.290045	0.00555384	0.438962	1.50504e-05	0.418404	4.06467e-05	0.624318	4.86883e-11	0.66419	9.57826e-13	0.588759	1.03906e-09	0.529996	7.78841e-08	0.521753	1.33898e-07	0.482541	1.46249e-06	0.49887	5.60235e-07	0.172022	0.104966	0.392103	0.000132341	0.436381	1.71109e-05	0.372015	0.000305728	0.571333	4.0851e-09	0.512724	2.38502e-07	0.433785	1.94476e-05
ANTXR1	red	12.8886	73.4512	red	red	-0.142191	0.181259	0.133984	0.208031	0.110935	0.29791	0.459135	5.32251e-06	0.33788	0.00112617	0.0601964	0.573025	-0.0785305	0.461896	0.256808	0.0145508	-0.112681	0.290321	-0.109664	0.303514	0.202449	0.0556687	-0.274576	0.00881903	-0.0707307	0.507676	-0.233339	0.0268731	-0.166005	0.117884	0.223987	0.033815	0.244893	0.0200011	0.183285	0.083779	0.254724	0.0153992	0.369911	0.000332723	-0.136416	0.199819	0.22173	0.0356999
ANTXR2	black	7.53002	42.9129	black	black	0.436841	1.6725e-05	0.481483	1.55366e-06	0.532525	6.57617e-08	0.331881	0.00139551	0.483908	1.35216e-06	0.0487761	0.648006	0.17239	0.104213	0.348923	0.000750344	0.405638	7.29807e-05	0.389584	0.000147431	0.481324	1.56777e-06	0.589908	9.46685e-10	0.485215	1.25403e-06	0.581071	1.91986e-09	0.270607	0.00989027	0.656641	2.10835e-12	0.600767	3.85467e-10	0.366413	0.000382493	0.51287	2.36317e-07	0.736609	1.29003e-16	0.834236	1.79766e-24	0.697895	2.10254e-14
ANTXRL	NA	1.56026	8.89178	NA	maroon	0.0270395	0.800284	0.058848	0.581665	0.222152	0.0353408	0.144452	0.174346	0.221157	0.0361916	-0.00488395	0.963561	0.0645089	0.545804	0.0808231	0.448883	0.0693258	0.516163	0.0834394	0.434288	-0.0191743	0.857642	0.130611	0.219811	0.0249673	0.815306	-0.0169413	0.874076	0.142186	0.181274	0.146263	0.16895	0.067444	0.527644	0.0465032	0.663391	0.233541	0.0267379	0.128774	0.226423	0.0780254	0.46479	0.112264	0.292122
ANTXRLP1	NA	1.66826	9.50724	NA	darkseagreen4	-0.258498	0.0138932	-0.140631	0.186142	-0.327721	0.00161525	-0.283897	0.00669463	-0.244219	0.0203558	-0.189674	0.0733665	-0.034656	0.745728	-0.192234	0.0694974	-0.119927	0.260209	-0.146037	0.169616	-0.210656	0.0462673	-0.106522	0.317659	-0.265149	0.0115487	-0.299495	0.004135	0.190643	0.0718822	-0.0102795	0.923394	-0.114124	0.28415	-0.214809	0.0420352	-0.0468327	0.661151	-0.304603	0.00351126	-0.186408	0.0785509	-0.0598902	0.574981
ANXA1	violet	9.29362	52.9635	violet	violet	0.150376	0.157155	0.555402	1.33433e-08	0.184282	0.0820812	0.0314243	0.768741	0.135795	0.201894	-0.374848	0.000272558	-0.246951	0.0189504	-0.145176	0.172175	0.130316	0.220864	0.0657556	0.538053	0.0378481	0.723214	0.249476	0.0177267	-0.0284657	0.789987	0.254834	0.0153533	0.135535	0.202765	0.925971	5.48574e-39	0.715927	2.17761e-15	0.440038	1.42624e-05	0.511416	2.58948e-07	0.426584	2.75855e-05	0.651751	3.47363e-12	0.474679	2.28123e-06
ANXA11	yellow	10.4067	59.3068	salmon	salmon	0.75017	1.74388e-17	0.56228	8.066e-09	0.707332	6.55593e-15	0.849905	3.25029e-26	0.735064	1.60781e-16	0.547764	2.30311e-08	0.411658	5.55415e-05	0.63888	1.23888e-11	0.361595	0.00046227	0.530679	7.44148e-08	0.684081	1.06991e-13	0.450254	8.48002e-06	0.710027	4.66044e-15	0.524536	1.11692e-07	0.149477	0.159678	0.0687893	0.519424	0.312788	0.00268578	0.392653	0.000129245	0.355002	0.000596254	0.719394	1.38012e-15	0.430903	2.23892e-05	0.458147	5.60921e-06
ANXA13	NA	3.59786	20.5039	NA	lightgreen	-0.0359604	0.736501	-0.0711803	0.504975	0.0448829	0.674444	-0.00968913	0.927781	0.0657837	0.53788	0.064169	0.547926	-0.0328394	0.758638	-0.0595083	0.577426	-0.0522665	0.624667	-0.140775	0.185689	-0.0524288	0.62359	-0.0891365	0.403455	0.00739871	0.944822	-0.0250161	0.814952	-0.252539	0.0163341	0.0498549	0.640754	-0.0812416	0.446531	-0.0628372	0.556281	-0.0529116	0.620393	0.0184202	0.863185	0.0177752	0.867931	-0.052296	0.624471
ANXA2	turquoise	9.78554	55.7668	turquoise	turquoise	0.165896	0.118129	0.118504	0.26595	0.399048	9.78251e-05	0.180563	0.0885586	0.398805	9.88771e-05	0.113129	0.288398	0.32192	0.00197398	0.319882	0.00211613	0.474685	2.28052e-06	0.403722	7.95193e-05	0.558676	1.05156e-08	0.409293	6.18714e-05	0.498742	5.64601e-07	0.485021	1.26818e-06	0.213858	0.0429748	0.488476	1.03779e-06	0.391391	0.000136456	0.303989	0.00358144	0.553673	1.51164e-08	0.705761	7.98485e-15	0.548686	2.15786e-08	0.495268	6.95287e-07
ANXA2P2	NA	2.16862	12.3588	NA	skyblue1	-0.196097	0.0639741	-0.205751	0.051714	-0.146977	0.166856	-0.176567	0.0959621	-0.0900739	0.398508	-0.0735005	0.491156	0.0703409	0.510024	0.00472029	0.964781	-0.0199109	0.852233	0.0206564	0.846767	-0.0501954	0.638473	-0.0642705	0.547292	-0.141807	0.182453	-0.0330422	0.757193	0.11757	0.269764	-0.0315408	0.767907	-0.109554	0.304	-0.0943341	0.376482	0.0417608	0.695937	-0.161769	0.12769	-0.151673	0.153566	-0.168882	0.111561
ANXA2P3	NA	1.3644	7.77556	NA	thistle2	-0.000679771	0.994927	-0.0878427	0.410341	0.00967214	0.927908	-0.0753368	0.480362	0.00720199	0.946287	0.0450395	0.673373	0.0688222	0.519223	0.0446798	0.675834	0.149811	0.158736	0.0717525	0.501548	0.0962251	0.366947	0.114718	0.281636	0.111044	0.29743	0.00401098	0.970071	-0.0260438	0.807493	-0.0622077	0.560251	-0.0325797	0.760489	-0.0563389	0.597898	0.0188493	0.860029	0.0817984	0.443411	0.0593979	0.578134	0.0422836	0.692321
ANXA2R	NA	5.81021	33.1118	NA	brown	-0.213797	0.0430361	-0.106739	0.316671	-0.0912329	0.392441	0.0243146	0.820052	-0.0074241	0.944633	-0.0464759	0.663576	0.126083	0.236357	0.0548269	0.607777	-0.109508	0.304208	0.0974657	0.360772	-0.135522	0.202809	-0.147198	0.166214	-0.180885	0.0879817	-0.314138	0.00256776	0.14583	0.170229	-0.0220707	0.836417	-0.0661961	0.535328	-0.256846	0.0145359	0.239925	0.022745	-0.120037	0.259772	-0.211566	0.0453115	0.043374	0.684801
ANXA3	purple	6.33533	36.1044	plum1	plum1	0.657474	1.93474e-12	0.370557	0.000324208	0.718628	1.52716e-15	0.472186	2.62061e-06	0.576919	2.65697e-09	0.457679	5.75011e-06	0.494944	7.08822e-07	0.436952	1.66338e-05	0.410659	5.81373e-05	0.506809	3.45024e-07	0.48645	1.16756e-06	0.679787	1.74231e-13	0.66976	5.27336e-13	0.690876	4.86041e-14	0.343741	0.00090949	0.186237	0.0788311	0.185585	0.0799023	0.162133	0.126825	0.288804	0.00576907	0.515174	2.04246e-07	0.646698	5.764e-12	0.440914	1.36491e-05
ANXA4	tan	8.17069	46.564	tan	tan	0.0819007	0.442839	0.0789307	0.45961	0.26965	0.0101651	0.525097	1.0766e-07	0.485566	1.22887e-06	0.311756	0.0027792	0.231322	0.0282585	0.433447	1.97728e-05	0.0888941	0.404739	0.119831	0.260596	0.224765	0.0331855	0.0222781	0.834901	0.1758	0.0974366	-0.0396814	0.710388	-0.030592	0.774701	0.0109833	0.918167	0.0292026	0.784679	0.0280239	0.793173	0.236096	0.0250738	0.317726	0.00227651	-0.104904	0.325109	0.208587	0.0485041
ANXA5	turquoise	12.3283	70.2579	black	black	0.519361	1.56278e-07	0.492292	8.2956e-07	0.551758	1.73428e-08	0.241707	0.021726	0.446877	1.0089e-05	-0.00759434	0.943366	0.140201	0.187506	0.217608	0.0393689	0.53223	6.70781e-08	0.430151	2.32226e-05	0.568358	5.12008e-09	0.656448	2.15073e-12	0.565517	6.33938e-09	0.71776	1.71238e-15	0.317658	0.0022817	0.64248	8.73371e-12	0.622837	5.57372e-11	0.521743	1.33982e-07	0.498371	5.77346e-07	0.798762	4.03156e-21	0.946251	6.49977e-45	0.573268	3.52274e-09
ANXA6	turquoise	12.2607	69.8726	turquoise	turquoise	0.574984	3.08686e-09	0.609338	1.85148e-10	0.559223	1.01029e-08	0.383986	0.000186833	0.552536	1.64027e-08	0.0166867	0.875953	0.222222	0.0352813	0.283451	0.00678486	0.623736	5.13513e-11	0.53101	7.2788e-08	0.606217	2.42433e-10	0.638503	1.28474e-11	0.579587	2.15744e-09	0.636016	1.63084e-11	0.370933	0.000319341	0.650641	3.88575e-12	0.726005	5.67328e-16	0.647975	5.07628e-12	0.629304	3.07184e-11	0.893463	2.42922e-32	0.893448	2.44383e-32	0.648056	5.03518e-12
ANXA7	turquoise	11.0127	62.7606	turquoise	turquoise	0.636201	1.60236e-11	0.65871	1.70222e-12	0.67166	4.28915e-13	0.710756	4.24687e-15	0.718398	1.57445e-15	0.226139	0.0320969	0.206072	0.051342	0.453333	7.22613e-06	0.381909	0.000203772	0.481837	1.52257e-06	0.573818	3.37708e-09	0.520196	1.4809e-07	0.581998	1.78435e-09	0.54154	3.55763e-08	0.164161	0.122079	0.575621	2.93842e-09	0.603279	3.11613e-10	0.470066	2.94622e-06	0.609639	1.80361e-10	0.893025	2.8817e-32	0.768441	9.52081e-19	0.670838	4.69094e-13
ANXA9	NA	2.72918	15.5533	NA	skyblue3	0.173436	0.102096	0.191247	0.0709691	0.205722	0.0517468	0.246558	0.0191477	0.241135	0.0220485	0.221318	0.0360533	0.102744	0.335225	0.168661	0.112037	0.173609	0.10175	0.221041	0.0362923	0.255195	0.0152036	0.0512714	0.631285	0.0936604	0.379915	0.103545	0.33145	0.236442	0.024855	-0.0119135	0.911263	0.174122	0.100726	0.22227	0.0352412	0.136897	0.198222	0.151598	0.153772	0.0481924	0.651943	-0.0414136	0.698343
AOAH	yellow	7.31707	41.6993	yellow	yellow	0.172924	0.103129	0.296308	0.00457243	0.432909	2.0301e-05	0.440126	1.41994e-05	0.474436	2.31239e-06	0.134987	0.204615	0.0483523	0.650863	0.264602	0.0117275	0.270793	0.00983773	0.205046	0.0525382	0.397432	0.000105015	0.126284	0.235605	0.170372	0.108394	0.135412	0.203179	0.234077	0.0263813	0.258617	0.0138478	0.376742	0.000252262	0.459051	5.34643e-06	0.312641	0.00269888	0.509878	2.85112e-07	0.226321	0.0319555	0.200896	0.0576124
AOC1	NA	1.56636	8.92653	NA	violet	-9.61216e-05	0.999283	0.0522128	0.625023	-0.112224	0.292298	-0.162727	0.125419	-0.0944667	0.375809	-0.109237	0.305413	-0.11832	0.2667	-0.16315	0.124427	0.0324344	0.761526	0.00915271	0.93177	-0.145779	0.170381	0.127781	0.230056	-0.000888508	0.993369	0.139927	0.188378	0.0264247	0.804734	0.289722	0.00560914	0.0930043	0.383277	0.0633551	0.553024	0.164733	0.120766	0.0326021	0.76033	0.226296	0.0319748	0.00248754	0.981436
AOC2	brown	4.01584	22.8859	brown	brown	0.0523073	0.624396	0.143811	0.176284	0.0243178	0.820029	0.152083	0.152442	0.115165	0.279751	0.0653538	0.540545	0.206125	0.0512811	0.0851137	0.42509	0.236041	0.0251086	0.300992	0.00394271	-0.0360546	0.735836	0.0982993	0.35666	-0.0723944	0.497719	-0.124802	0.241193	0.388042	0.000157437	0.0472561	0.658278	0.12765	0.230537	0.0211756	0.842964	0.2938	0.00494525	-0.0212122	0.842696	-0.0227779	0.831251	0.0625788	0.557909
AOC3	NA	4.62845	26.3771	orange	orange	0.121558	0.253738	-0.00642371	0.952084	0.27557	0.00856731	0.116514	0.274117	0.359838	0.000494971	0.267619	0.0107703	0.394643	0.000118585	0.372414	0.000300835	0.447675	9.68486e-06	0.404151	7.80103e-05	0.592181	7.8657e-10	0.345329	0.00085773	0.362612	0.000444262	0.352678	0.000651363	0.371824	0.000308083	0.0659312	0.536966	0.158836	0.134838	0.23077	0.0286478	0.163493	0.123627	0.335057	0.00124639	0.195558	0.0647224	0.141581	0.183158
AOC4P	NA	1.78812	10.1903	NA	palevioletred3	-0.0783156	0.463126	-0.0804488	0.450994	-0.103878	0.329891	0.0911439	0.392905	0.0896186	0.400906	0.113029	0.288827	0.246496	0.0191789	0.0903009	0.397315	0.121868	0.252519	0.101648	0.340435	0.0883314	0.407732	-0.0131991	0.901733	-0.00530888	0.960393	-0.18901	0.0743982	0.183114	0.0840729	-0.0499258	0.640279	0.0163212	0.878649	-0.0361587	0.735102	0.113235	0.287942	0.0147459	0.890284	-0.139797	0.188793	-0.0664283	0.533894
AOX1	NA	2.9204	16.6431	NA	yellowgreen	0.065108	0.542072	0.0984299	0.356018	0.0264766	0.804357	0.153643	0.14823	0.0621097	0.56087	0.109045	0.306266	0.0925811	0.385455	0.0518456	0.627463	0.0473257	0.657807	0.115288	0.279232	0.137184	0.197274	0.0366918	0.731344	0.0476384	0.655689	0.0428571	0.688362	0.13789	0.194957	0.0953436	0.371374	0.0772857	0.469046	-0.0183013	0.864059	0.0285793	0.789167	0.0488823	0.647291	0.0455942	0.669583	0.106502	0.31775
AOX2P	NA	1.62589	9.26579	NA	brown	0.00773878	0.94229	0.117084	0.271763	-0.0651417	0.541863	0.138531	0.192871	0.0611656	0.566853	-0.125192	0.239711	0.0256584	0.810289	-0.0392868	0.713142	-0.0520984	0.625783	0.0409694	0.701425	-0.143422	0.177472	-0.171918	0.105179	-0.131129	0.217972	-0.176842	0.0954366	-0.0074935	0.944117	0.0989002	0.353713	0.0747622	0.483726	-0.0523443	0.624151	0.19007	0.0727575	-0.0107607	0.91982	-0.0256702	0.810203	0.133906	0.208298
AP1AR	blue	8.08958	46.1017	black	black	0.522391	1.28458e-07	0.67758	2.23157e-13	0.600537	3.93024e-10	0.511421	2.5886e-07	0.660749	1.37623e-12	0.0957261	0.369448	0.169026	0.111252	0.338212	0.00111273	0.447906	9.57042e-06	0.434191	1.90629e-05	0.423134	3.25255e-05	0.584363	1.47896e-09	0.394408	0.000119799	0.484107	1.33679e-06	0.449902	8.63574e-06	0.68742	7.27992e-14	0.703718	1.02999e-14	0.52707	9.45586e-08	0.638523	1.28234e-11	0.778926	1.5867e-19	0.797523	5.13115e-21	0.670838	4.69088e-13
AP1B1	turquoise	12.3945	70.6352	turquoise	turquoise	0.416204	4.50377e-05	0.51795	1.711e-07	0.526998	9.50053e-08	0.678933	1.91796e-13	0.640087	1.10241e-11	0.144394	0.17452	0.135826	0.20179	0.408958	6.28202e-05	0.394237	0.000120689	0.370699	0.000322365	0.627082	3.77563e-11	0.279084	0.00772719	0.439758	1.44637e-05	0.332524	0.00136409	0.174891	0.0992089	0.467227	3.44205e-06	0.597527	5.05767e-10	0.523653	1.18328e-07	0.569235	4.79158e-09	0.866298	2.90027e-28	0.517426	1.76942e-07	0.548475	2.19036e-08
AP1G1	yellow	10.5687	60.2298	yellow	yellow	0.223954	0.0338422	0.286094	0.00626507	0.382217	0.000201172	0.710468	4.40541e-15	0.669927	5.17901e-13	0.348565	0.000760461	0.236292	0.0249498	0.52763	9.11229e-08	0.268922	0.0103786	0.29457	0.00482792	0.439656	1.4538e-05	0.0630174	0.555147	0.257423	0.0143087	0.00173477	0.987053	0.140235	0.187399	0.115393	0.278792	0.280474	0.00741542	0.263243	0.0121825	0.359378	0.00050389	0.567715	5.37483e-09	0.055885	0.600856	0.363509	0.000428915
AP1G2	brown	7.1802	40.9193	brown	brown	-0.212843	0.0439967	-0.0448361	0.674765	-0.123061	0.247871	-0.0457568	0.668474	-0.0965987	0.365081	-0.0262641	0.805897	0.0515997	0.629098	-0.0253056	0.812849	-0.093159	0.382482	0.0811441	0.447078	-0.311675	0.00278664	-0.104261	0.328099	-0.326473	0.00168703	-0.381205	0.000209832	0.275511	0.00858205	-0.0127366	0.90516	-0.0357177	0.738215	-0.257199	0.0143964	0.137586	0.195952	-0.300038	0.00406429	-0.244299	0.0203133	-0.00711552	0.946931
AP1M1	turquoise	10.8438	61.7977	turquoise	turquoise	0.647177	5.49629e-12	0.665243	8.5648e-13	0.636128	1.61361e-11	0.530722	7.42034e-08	0.628062	3.44796e-11	0.0904757	0.396399	0.19424	0.0665829	0.340892	0.00100958	0.613229	1.31749e-10	0.534088	5.91946e-08	0.662298	1.16984e-12	0.611973	1.47121e-10	0.607342	2.20052e-10	0.619514	7.53024e-11	0.329754	0.00150425	0.589337	9.916e-10	0.724828	6.65861e-16	0.662264	1.17401e-12	0.616216	1.01152e-10	0.935942	1.17245e-41	0.867165	2.22117e-28	0.640107	1.10029e-11
AP1M2	NA	1.81142	10.3231	NA	salmon	0.269401	0.0102378	0.17757	0.094059	0.15953	0.133119	0.28411	0.00665181	0.0883933	0.407402	0.192044	0.0697794	-0.00092348	0.993108	0.191699	0.0702921	-0.0380081	0.722092	0.0974751	0.360726	0.147827	0.164389	0.0658868	0.537241	0.236967	0.0245266	0.207123	0.0501393	-0.101965	0.338922	0.00221413	0.983476	-0.012123	0.909709	0.047314	0.657886	-0.087716	0.411019	0.14832	0.162971	0.121019	0.255863	0.0345166	0.746716
AP1S1	turquoise	10.6952	60.9507	greenyellow	greenyellow	0.508683	3.07163e-07	0.312511	0.00271055	0.417072	4.32548e-05	0.445464	1.08434e-05	0.556084	1.27005e-08	0.357523	0.000541298	0.51351	2.2695e-07	0.413908	5.00859e-05	0.763817	2.0371e-18	0.635757	1.6718e-11	0.615995	1.03156e-10	0.456898	5.99257e-06	0.598634	4.61085e-10	0.398295	0.000101116	0.320623	0.0020634	0.113692	0.285989	0.330567	0.00146182	0.535125	5.51849e-08	0.457773	5.72157e-06	0.691934	4.29007e-14	0.385766	0.000173354	0.280254	0.00746404
AP1S2	yellow	9.88352	56.3253	yellow	yellow	0.129694	0.223096	0.324694	0.00179436	0.363725	0.000425283	0.514003	2.19997e-07	0.493493	7.72639e-07	0.0807307	0.449404	-0.139978	0.188217	0.282976	0.00688223	-0.196679	0.0631735	0.014211	0.894241	0.114414	0.282921	0.028653	0.788637	0.0728899	0.494773	0.0372674	0.727293	-0.141571	0.183189	0.383976	0.00018691	0.307028	0.00324578	0.0121942	0.909181	0.364992	0.00040459	0.439821	1.44183e-05	0.27626	0.0083964	0.49763	6.03646e-07
AP1S3	brown	5.20317	29.6524	white	white	-0.0553361	0.604442	0.00106327	0.992064	-0.0424124	0.691431	-0.0236766	0.824697	0.0705107	0.509	0.0289249	0.786678	0.286747	0.00614235	0.0992085	0.352208	0.215353	0.0415056	0.234647	0.0260061	-0.111077	0.297287	0.130386	0.220614	-0.0555796	0.60285	-0.198014	0.0613673	0.281365	0.00722156	0.0620411	0.561303	0.0692247	0.516777	-0.0462605	0.665042	0.281815	0.00712524	-0.0280468	0.793007	-0.0461707	0.665653	0.133485	0.209744
AP2A1	turquoise	11.9732	68.2341	turquoise	turquoise	0.748705	2.17791e-17	0.742024	5.88897e-17	0.658333	1.77013e-12	0.654753	2.55948e-12	0.688759	6.22898e-14	0.169357	0.110544	0.253255	0.0160224	0.367709	0.000363301	0.633192	2.13268e-11	0.602678	3.27954e-10	0.685114	9.5031e-14	0.62005	7.17546e-11	0.638788	1.25003e-11	0.618023	8.60869e-11	0.365382	0.000398419	0.495687	6.7811e-07	0.700897	1.45847e-14	0.667262	6.90251e-13	0.600814	3.83931e-10	0.925816	5.99479e-39	0.824147	1.92047e-23	0.604674	2.76682e-10
AP2A2	turquoise	11.4316	65.1477	turquoise	turquoise	0.730553	3.03156e-16	0.695443	2.82534e-14	0.671208	4.50576e-13	0.686791	7.83054e-14	0.701691	1.32288e-14	0.238127	0.0238145	0.282002	0.00708566	0.406227	7.10717e-05	0.576039	2.84491e-09	0.574784	3.13488e-09	0.606805	2.30465e-10	0.64555	6.45861e-12	0.653007	3.05837e-12	0.58646	1.25054e-09	0.320058	0.00210352	0.527759	9.0351e-08	0.634937	1.80756e-11	0.525006	1.08302e-07	0.6034	3.08419e-10	0.913865	3.30145e-36	0.838835	5.78797e-25	0.70513	8.64031e-15
AP2B1	turquoise	13.3559	76.1142	turquoise	turquoise	0.552564	1.63696e-08	0.538412	4.41192e-08	0.631419	2.52038e-11	0.661476	1.27538e-12	0.730166	3.19914e-16	0.256197	0.0147953	0.340877	0.00101013	0.502973	4.36748e-07	0.648631	4.75416e-12	0.533946	5.97617e-08	0.75273	1.17814e-17	0.504349	4.01472e-07	0.621865	6.08873e-11	0.508278	3.14994e-07	0.31613	0.00240218	0.452445	7.56863e-06	0.607201	2.22736e-10	0.622295	5.85568e-11	0.561391	8.61389e-09	0.958176	1.35189e-49	0.660116	1.47045e-12	0.603838	2.97139e-10
AP2M1	turquoise	13.0864	74.5784	greenyellow	greenyellow	0.382597	0.000198013	0.445322	1.09223e-05	0.422849	3.29686e-05	0.697139	2.30393e-14	0.645437	6.53126e-12	0.264474	0.0117697	0.279947	0.00753222	0.443582	1.1931e-05	0.491743	8.56867e-07	0.435819	1.75931e-05	0.575087	3.06235e-09	0.176026	0.0970012	0.388567	0.000153963	0.156421	0.140947	0.157291	0.138721	0.218475	0.0385719	0.464153	4.06722e-06	0.552529	1.64113e-08	0.5241	1.14922e-07	0.74514	3.71744e-17	0.22244	0.0350977	0.403334	8.09083e-05
AP2S1	turquoise	10.3106	58.7594	turquoise	turquoise	0.599493	4.29062e-10	0.539766	4.02042e-08	0.546591	2.5016e-08	0.530163	7.70223e-08	0.570312	4.41546e-09	0.173831	0.101307	0.227648	0.0309365	0.363262	0.000433092	0.512942	2.35238e-07	0.480959	1.60076e-06	0.630907	2.64441e-11	0.469184	3.09253e-06	0.608381	2.01165e-10	0.545606	2.68064e-08	0.126455	0.234966	0.352852	0.000647089	0.550164	1.94309e-08	0.579429	2.1844e-09	0.49855	5.7117e-07	0.835047	1.47583e-24	0.642831	8.43879e-12	0.532843	6.4374e-08
AP3B1	turquoise	9.06327	51.6507	turquoise	turquoise	0.630239	2.81512e-11	0.403544	8.01551e-05	0.713224	3.09325e-15	0.618137	8.52084e-11	0.707089	6.75947e-15	0.463475	4.21893e-06	0.490397	9.2745e-07	0.608675	1.96109e-10	0.547316	2.37704e-08	0.587438	1.15598e-09	0.71143	3.89561e-15	0.632281	2.3242e-11	0.75718	5.89087e-18	0.671122	4.54838e-13	0.299145	0.00418112	0.313072	0.00266052	0.342706	0.000944764	0.348298	0.000768102	0.403524	8.02266e-05	0.793644	1.08041e-20	0.670426	4.90576e-13	0.502836	4.40419e-07
AP3B2	green	9.30504	53.0286	green	green	0.871438	5.79926e-29	0.67617	2.61086e-13	0.618766	8.05392e-11	0.735479	1.51571e-16	0.677353	2.289e-13	0.456696	6.05665e-06	0.487144	1.12151e-06	0.433118	2.00945e-05	0.613545	1.28137e-10	0.689633	5.6243e-14	0.466129	3.65411e-06	0.583132	1.63106e-09	0.596509	5.50454e-10	0.442303	1.27277e-05	0.444441	1.14225e-05	0.0594524	0.577784	0.344377	0.000888441	0.421011	3.59626e-05	0.382609	0.000197913	0.555196	1.35438e-08	0.494871	7.11916e-07	0.421583	3.5005e-05
AP3D1	turquoise	11.9392	68.0406	turquoise	turquoise	0.643861	7.62822e-12	0.579844	2.1143e-09	0.625898	4.21152e-11	0.561249	8.70451e-09	0.658483	1.74286e-12	0.230712	0.0286889	0.481746	1.53045e-06	0.462629	4.41539e-06	0.830048	4.89683e-24	0.74661	2.9853e-17	0.711357	3.93216e-15	0.680544	1.59976e-13	0.659943	1.49725e-12	0.583927	1.53121e-09	0.58192	1.79535e-09	0.471397	2.73767e-06	0.658959	1.65871e-12	0.605974	2.47532e-10	0.712939	3.20883e-15	0.897097	5.7179e-33	0.775201	3.03222e-19	0.625038	4.55775e-11
AP3M1	turquoise	10.194	58.0949	turquoise	turquoise	0.331546	0.00141215	0.441916	1.29785e-05	0.543474	3.11085e-08	0.45408	6.94934e-06	0.668358	6.13566e-13	0.151488	0.154072	0.250486	0.0172567	0.386894	0.000165286	0.629745	2.94808e-11	0.452143	7.68846e-06	0.562211	8.1074e-09	0.468023	3.29557e-06	0.406919	6.88913e-05	0.389429	0.000148407	0.409411	6.15391e-05	0.566617	5.83748e-09	0.630555	2.73324e-11	0.553217	1.56205e-08	0.594653	6.41919e-10	0.828181	7.58868e-24	0.612094	1.45567e-10	0.567709	5.37726e-09
AP3M2	blue	10.0094	57.0424	yellow	yellow	0.376097	0.000259007	0.473478	2.43917e-06	0.429675	2.37656e-05	0.740194	7.69288e-17	0.638343	1.30478e-11	0.314973	0.00249713	0.237326	0.0243044	0.454525	6.78912e-06	0.206648	0.0506805	0.394001	0.000121931	0.234268	0.026255	0.185685	0.0797369	0.250897	0.0170682	0.0712458	0.504582	0.139701	0.189102	0.278531	0.0078545	0.360641	0.000479779	0.18933	0.0738996	0.520936	1.41174e-07	0.516768	1.84536e-07	0.232323	0.0275637	0.471124	2.77916e-06
AP3S1	turquoise	8.88849	50.6547	honeydew1	honeydew1	0.530798	7.3825e-08	0.507854	3.23385e-07	0.598392	4.7052e-10	0.697565	2.18827e-14	0.71792	1.67671e-15	0.328635	0.00156449	0.262353	0.0124884	0.470118	2.93767e-06	0.29402	0.00491148	0.470538	2.8705e-06	0.374681	0.000274416	0.397041	0.000106825	0.437383	1.62814e-05	0.321562	0.00199835	0.156316	0.141216	0.274467	0.00884724	0.373271	0.000290585	0.271268	0.00970447	0.486905	1.13714e-06	0.659092	1.63598e-12	0.4511	8.1166e-06	0.529958	7.8078e-08
AP3S2	NA	3.30477	18.8336	NA	plum2	-0.0299808	0.779086	0.0184473	0.862986	-0.0120934	0.909929	0.152665	0.150861	0.0696047	0.514473	-0.0124626	0.907191	0.0479695	0.653449	-0.0012877	0.990389	0.0554112	0.603951	0.0905344	0.396091	0.0394458	0.712032	-0.104924	0.325015	-0.0187131	0.861031	-0.0382012	0.720738	-0.0602683	0.572566	-0.0574179	0.590892	0.0331287	0.756578	0.0713784	0.503787	0.199961	0.0588098	0.0887349	0.405585	-0.0901026	0.398357	-0.0529537	0.620114
AP4B1	brown	7.93379	45.2139	brown	brown	0.22192	0.0355381	0.272241	0.00943629	0.306301	0.00332338	0.383028	0.000194481	0.372764	0.000296614	0.223333	0.0343529	0.316124	0.00240262	0.3053	0.00343304	0.320508	0.00207151	0.443529	1.1963e-05	0.130742	0.219344	0.277207	0.00816644	0.105573	0.322014	-0.0584956	0.583932	0.456508	6.11693e-06	0.141803	0.182466	0.221997	0.0354723	0.0956306	0.369928	0.392957	0.000127558	0.218545	0.0385083	0.139518	0.189688	0.322082	0.00196308
AP4B1-AS1	NA	3.82017	21.7708	brown	brown	-0.0861358	0.419531	-0.0219433	0.837348	-0.0586955	0.582645	0.0189952	0.858958	0.0603453	0.572075	0.105163	0.323908	0.251486	0.0168016	0.0884636	0.407028	0.179684	0.0901459	0.11003	0.301892	-0.0849879	0.425777	0.0337188	0.75238	-0.0830784	0.436286	-0.216306	0.0405913	0.228851	0.0300366	-0.0365708	0.732196	-0.0163881	0.878155	-0.0417763	0.69583	0.12923	0.224769	-0.067355	0.528191	-0.177732	0.0937552	0.0566732	0.595723
[truncated: 19,420 more rows]
[truncated: 92 more columns]

## Sheet: Legend
SUPPLEMENTARY TABLE 23 | kME VALUES (CASE 2)
Gene	Gene expression captured by RNA-seq.
ModSeed	Indicates whether the gene was originally part of the module prior to merging of modules.
[truncated: 6 more rows]
