# Supplementary material for: Deconstructing Intratumoral Heterogeneity through Multiomic and Multiscale Analysis of Serial Sections
Source: Cancers (Basel). 2024 Jul 1;16(13):2429. doi: 10.3390/cancers16132429 (PMC11240479; doi:10.3390/cancers16132429)
Supplement: Supplementary file 1 [file cancers-16-02429-s001.zip › Table S25.xlsx]

## Sheet: Table S25 | Internal Sets
SUPPLEMENTARY TABLE 25 | ENRICHMENTS FOR LASSO MODEL (CASE 2)
SetID	SetName	Category	SetSize	Species	PubMed	Description	Clone.1_positive	Clone.1_negative	Clone.2_positive	Clone.2_negative	Clone.3_positive	Clone.3_negative	Clone.4_positive	Clone.4_negative	Clone.5_positive	Clone.5_negative
MOSET1	ABA_ASTROCYTES	CellType	38	Mus musculus	17151600	Astrocyte markers based on genome-wide mouse ISH (Table S1)	1	0.855419	1	1	0.691421	0.00831302	1	1	0.303111	0.444849
MOSET2	ABA_CHOROID_PLEXUS	CellType	101	Mus musculus	17151600	Chorois plexus markers based on genome-wide mouse ISH (Table S1)f	0.0842379	0.607329	0.322224	1	0.476227	0.237771	0.412741	0.837641	0.708462	0.729977
MOSET3	ABA_NEURONS	CellType	67	Mus musculus	17151600	Neuronal markers based on genome-wide mouse ISH (Table S1)	1	0.222543	1	1	0.137885	1	1	0.162241	0.122332	1
MOSET4	ABA_OLIGODENDROCYTES	CellType	73	Mus musculus	17151600	Oligodendrocyte markers based on genome-wide mouse ISH (Table S1)	1	0.960251	1	1	0.859256	1	0.329022	1	0.846177	1
MOSET5	BACHOO_ASTROCYTES	CellType	25	Mus musculus	15155908	Astrocyte markers validated experimentally in mouse via ISH (Table S7)	0.394797	1	1	1	0.17921	0.244491	1	1	0.0360203	1
MOSET6	BACHOO_ASTROCYTES_SVM	CellType	140	Mus musculus	15155908	Predicted astrocyte markers via machine learning (Table S3)	0.541634	0.180021	1	1	0.0744742	0.473652	0.598618	0.369132	0.41131	0.653551
MOSET7	BARRES_ASTROCYTES	CellType	184	Mus musculus	18171944	Astrocyte markers (>10x enriched) from purified cell populations (Table S4) via microarray	0.348231	0.221196	1	1	0.493399	0.49981	0.246855	0.96228	0.453555	0.413684
MOSET8	BARRES_OLIGODENDROCYTES	CellType	130	Mus musculus	18171944	Oligodendrocyte markers (>10x enriched) from purified cell populations (Table S5) via microarray	1	0.529404	0.0733514	1	0.799386	0.289378	0.457906	1	0.0635882	0.440689
MOSET9	BARRES_NEURONS	CellType	319	Mus musculus	18171944	Neuronal markers (>10x enriched) from purified cell populations (Table S6) via microarray	0.959244	0.00695302	1	1	9.07055e-15	0.766063	0.796037	0.784029	0.978382	0.979969
MOSET10	CIRELLI_SLEEP_UP_CORTEX	BiologicalProcess	59	Rattus norvegicus	14715133	Genes up-regulated in sleeping rat CTX (Table S1B) via microarray	1	0.733531	1	1	0.798282	0.436036	0.041768	0.0970373	0.0628359	1
MOSET11	CIRELLI_WAKE_UP_CORTEX	BiologicalProcess	60	Rattus norvegicus	14715133	Genes up-regulated in awake rat CTX (Table S1A) via microarray	0.641543	0.252678	1	1	0.46962	0.436036	1	0.300958	0.0167702	1
MOSET12	FOSTER_CYTOPLASM_PROTEINS	CellularCompartment	316	Mus musculus	16615899	Proteins localized to cytoplasm in mouse liver	0.130593	0.713422	0.746657	0.00224075	1.42288e-05	0.840276	0.847268	0.000220148	0.934993	0.990167
MOSET13	FOSTER_EARLY_ENDOSOME_PROTEINS	CellularCompartment	48	Mus musculus	16615899	Proteins localized to early endosomes in mouse liver	1	0.895292	1	0.079783	0.0107129	0.0853708	0.243603	1	0.730119	0.147997
MOSET14	FOSTER_ENDOPLASMIC_RETICULUM_PROTEINS	CellularCompartment	124	Mus musculus	16615899	Proteins localized to the endoplasmic reticulum in mouse liver	0.891669	0.480489	1	1	0.443977	0.12571	1	0.425625	0.963518	0.51448
MOSET15	FOSTER_ER-GOLGI-DERIVED_VESICLE_PROTEINS	CellularCompartment	128	Mus musculus	16615899	Proteins localized to the endoplasmic reticulum- and golgi-derived vesicles in mouse liver	0.889368	0.996484	1	0.187947	0.121948	0.344795	0.50295	0.00942872	1	0.242188
MOSET16	FOSTER_GOLGI_PROTEINS	CellularCompartment	51	Mus musculus	16615899	Proteins localized to the Golgi apparatus in mouse liver	1	0.905971	1	1	0.762444	1	0.253603	0.259249	1	0.512975
MOSET17	FOSTER_MITOCHONDRIA_PROTEINS	CellularCompartment	224	Mus musculus	16615899	Proteins localized to mitochondria in mouse liver	0.927696	0.960122	0.261372	0.334673	1.05318e-10	0.90979	1	0.0421618	0.952899	0.0500006
MOSET18	FOSTER_NUCLEUS_PROTEINS	CellularCompartment	105	Mus musculus	16615899	Proteins localized to the nucleus in mouse liver	1	0.617175	1	1	0.118985	1	1	0.545223	0.920219	1
MOSET19	FOSTER_PLASMA_MEMBRANE_PROTEINS	CellularCompartment	147	Mus musculus	16615899	Proteins localized to the plasma membrane in mouse liver	0.924235	0.958879	1	0.216503	9.59086e-06	0.763169	1	0.297969	0.894706	0.595029
MOSET20	FOSTER_PROTEASOME_PROTEINS	CellularCompartment	34	Mus musculus	16615899	Proteins localized to the proteasome in mouse liver	0.477315	0.486974	1	1	0.00285551	0.303856	1	0.505194	1	1
MOSET21	FOSTER_RECYCLING_ENDOSOME_TRANS-GOLGI_NETWORK_PROTEINS	CellularCompartment	181	Mus musculus	16615899	Proteins localized to recycling endosomes and the trans-golgi network in mouse liver	0.839152	0.718795	1	1	0.00481444	0.841204	1	0.469496	0.351053	0.468954
MOSET23	G2C_MITOCHONDRIA	CellularCompartment	91	Homo sapiens	16635246	L00000010 from genes2cognition.com database; human orthologues of mouse mitochondrial proteins	1	0.479645	1	1	1.04558e-07	1	1	0.000747172	1	1
MOSET24	G2C_CLATHRIN_COATED_VESICLES	CellularCompartment	150	Homo sapiens	16635246	L00000011 from genes2cognition.com database; human orthologues of mouse clathrin-coated vesicle proteins	0.954289	0.888039	1	1	8.3492e-12	0.510763	1	0.000491096	0.942631	1
MOSET25	G2C_SYNAPTOSOME	CellularCompartment	152	Homo sapiens	16635246	L00000012 from genes2cognition.com database; human orthologues of mouse synaptosome proteins	0.956175	0.894698	1	1	1.13652e-11	0.517978	1	0.000550456	0.945513	1
MOSET26	G2C_MGLUR5_COMPLEX	ProteinComplex	52	Homo sapiens	16635246	L00000013 from genes2cognition.com database; human orthologues of mouse Mglur5 protein complex	1	0.475601	1	1	0.00462811	0.436036	1	0.0970373	1	1
MOSET27	G2C_AMPA_RECEPTOR_COMPLEX	ProteinComplex	9	Homo sapiens	16635246	L00000014 from genes2cognition.com database; human orthologues of mouse AMPAr protein complex	1	1	1	1	1	1	1	0.184665	0.244544	1
MOSET28	G2C_NMDA_RECEPTOR_COMPLEX	ProteinComplex	186	Homo sapiens	16635246	L00000015 from genes2cognition.com database; human orthologues of mouse NMDAr protein complex	0.97768	0.474619	0.586124	1	3.89028e-07	1	1	0.382798	0.19326	0.94868
MOSET30	MORCIANO_SYNAPTIC_VESICLES	CellularCompartment	87	Rattus norvegicus	16269012	Synaptic vesicle proteins obtained via immunoisolation from rat brain	1	0.587181	1	1	0.459606	0.598443	1	0.00182716	0.912371	0.720975
MOSET32	NIELSEN_UP_PROGENITOR_OLIGODENDROCYTES	CellType	168	Rattus norvegicus	17005852	Genes up-regulated (PPDE>0.999) in oligodendrocye progenitors (A2B5+) relative to differentiated oligodendrocytes (O4+)	0.667613	0.68734	1	1	0.142799	0.72411	1	0.449287	0.660114	0.0021049
MOSET33	SCHULLER_UP_DEEP_CEREBELLAR_NUCLEI	TissueType	47	Mus musculus	16962790	Genes up-regulated in deep cerebellar nuclei (relative to other cerebellar cell types / compartments?)	0.576107	0.639192	0.180563	1	0.380858	0.0819105	1	1	0.359583	1
MOSET34	SCHULLER_UP_CEREBELLAR_GLIA	TissueType	12	Mus musculus	16962790	Genes up-regulated in cerebellar glia (relative to other cerebellar cell types / compartments?)	0.205543	0.445974	1	1	1	0.12055	1	1	1	1
MOSET35	SCHULLER_UP_CEREBELLAR_INFERIOR_GRANULE_LAYER_P22	TissueType	87	Mus musculus	16962790	Genes up-regulated in cerebellar inferior granule layer at P22 (relative to other cerebellar cell types / compartments?)	0.0812837	0.597331	0.318914	1	0.248336	1	1	0.531716	0.915069	0.725513
MOSET36	SCHULLER_UP_CEREBELLAR_MOLECULAR_LAYER_P22	TissueType	20	Mus musculus	16962790	Genes up-regulated in cerebellar molecular layer at P22 (relative to other cerebellar cell types / compartments?)	0.284467	0.202492	1	1	0.0918094	1	1	1	1	1
MOSET37	SCHULLER_UP_CEREBELLAR_PURKINJE_LAYER_P22	TissueType	54	Mus musculus	16962790	Genes up-regulated in cerebellar purkinje layer at P22 (relative to other cerebellar cell types / compartments?)	0.0695439	0.915562	0.200246	1	0.0594953	1	1	0.648107	1	0.528662
MOSET38	SCHULLER_UP_CEREBELLAR_WHITE_MATTER_P22	TissueType	23	Mus musculus	16962790	Genes up-regulated in cerebellar white matter at P22 (relative to other cerebellar cell types / compartments?)	0.063532	0.658347	1	1	0.47949	0.208332	1	1	0.463858	1
MOSET39	SUGINO_UP_GABAERGIC_NEURONS	CellType	210	Mus musculus	16369481	Genes up-regulated (PPDE>0.999) in GABAergic neurons vs glutamatergic neurons from mouse brain	0.0866196	0.0567475	0.590157	1	0.703344	0.0625733	0.704989	0.589835	0.492435	0.799324
MOSET40	SUGINO_UP_GLUTAMATERGIC_NEURONS	CellType	245	Mus musculus	16369481	Genes up-regulated (PPDE>0.999) in glutamatergic neurons vs GABAergic neurons from mouse brain	0.989784	0.941921	1	1	0.0241858	0.922618	1	0.7236	0.227596	1
MOSET41	SUGINO_UP_LAYER6_GLUTAMATERGIC_NEURONS_CINGULATE_CTX	CellType	59	Mus musculus	16369481	Genes up-regulated (PPDE>0.99) in layer 6 glutamatergic neurons in mouse cinulate cortex relative to other neuronal cell types	0.30788	0.781174	1	1	0.521099	1	1	0.342257	0.229725	0.58653
MOSET42	SUGINO_UP_LAYERS4-6_GABAERGIC_NEURONS_CINGULATE_CTX	CellType	60	Mus musculus	16369481	Genes up-regulated (PPDE>0.99) in layer4-6 GABAergic neurons in mouse cinulate cortex relative to other neuronal cell types	0.593506	0.665	1	1	0.0484441	1	1	0.623275	0.738414	1
MOSET84	LOVATT_ASTROCYTES	CellType	14	Mus musculus	17989291	Genes up-regulated GLT1+/GFAP-GFP+ FACS-sorted cells (from murine cortex) compared to Thy1+ FACS-sorted neuronal cells (Table 2)	1	1	1	1	0.345799	1	1	0.25541	0.333097	1
MOSET85	DOYLE_BERGMAN_GLIA_CORRECTED	CellType	463	Mus musculus	19013282	Genes enriched >10x in GFP+ cells from cerebellum compared to GFP- cells from cerebellum in SEPT4 bacTRAP lines (Bergman glia)	0.070893	0.947392	0.334605	0.387051	0.0135378	1	0.486007	0.315164	0.342877	0.566419
MOSET86	DOYLE_BRAINSTEM_MOTOR_NEURONS	CellType	105	Mus musculus	19013282	Genes enriched >10x in GFP+ cells from brainstem compared to GFP- cells from brainstem in CHAT bacTRAP lines (motor neurons, midbrain cholinergic neurons)	0.323152	0.798038	1	1	0.0334648	1	0.310908	0.719672	0.515968	0.599854
MOSET87	DOYLE_CEREBELLAR_ASTROCYTES	CellType	462	Mus musculus	19013282	Genes enriched >10x in GFP+ cells from cerebellum compared to GFP- cells from cerebellum in ALDH1L1 bacTRAP lines (astroglia, incl. Bergman glia)	0.212502	0.867642	0.313299	0.0779218	0.0193287	0.757825	0.202417	0.156969	0.0577365	0.9786
MOSET88	DOYLE_CEREBELLAR_GOLGI_NEURONS	CellType	153	Mus musculus	19013282	Genes enriched >10x in GFP+ cells from cerebellum compared to GFP- cells from cerebellum in GRM2 bacTRAP lines (inner golgi neurons of the granule layer)	0.743723	0.0523617	1	1	0.622023	0.532377	0.351001	0.429874	0.596924	0.654709
MOSET89	DOYLE_CEREBELLAR_OLIGODENDROCYTES_CMTM5	CellType	264	Mus musculus	19013282	Genes enriched >10x in GFP+ cells from cerebellum compared to GFP- cells from cerebellum in CMTM5 bacTRAP lines (mature oligodendrocytes)	0.0791072	0.481334	0.504012	0.248582	0.493399	0.814966	0.246855	0.629909	0.648185	1
MOSET91	DOYLE_CEREBELLAR_GRANULE_NEURONS_CORRECTED	CellType	145	Mus musculus	19013282	Genes enriched >10x in GFP+ cells from cerebellum compared to GFP- cells from cerebellum in NEUROD1 bacTRAP lines (granule neurons, deep cerebellar nuclei)	1	0.112704	1	1	0.0392717	1	0.404859	1	0.430102	0.361186
MOSET92	DOYLE_UNIPOLAR_BRUSH_NEURONS_CORRECTED	CellType	88	Mus musculus	19013282	Genes enriched >10x in GFP+ cells from cerebellum compared to GFP- cells from cerebellum in GRP bacTRAP lines (unipolar brush neurons, GRM1 subtype)	1	0.712126	1	1	0.784645	1	1	0.656016	0.424955	0.536315
MOSET94	DOYLE_CORTICAL_CCK_NEURONS	CellType	143	Mus musculus	19013282	Genes enriched >10x in GFP+ cells from cortex compared to GFP- cells from cortex in CCK bacTRAP lines (mixed neurons)	0.156469	0.677401	1	1	0.356023	0.537822	1	0.060725	0.144194	1
MOSET95	DOYLE_CORTICAL_CORTISTATIN_NEURONS	CellType	142	Mus musculus	19013282	Genes enriched >10x in GFP+ cells from cortex compared to GFP- cells from cortex in CORT bacTRAP lines (interneurons)	0.19232	0.900518	1	1	0.0852956	0.574211	1	0.0814266	0.185704	1
MOSET96	DOYLE_CORTICAL_OLIGODENDROCYTES_CMTM5	CellType	349	Mus musculus	19013282	Genes enriched >10x in GFP+ cells from cortex compared to GFP- cells from cortex in CMTM5 bacTRAP lines (mature oligodendrocytes)	0.0278896	0.553919	0.204302	0.290785	0.655777	0.598915	0.317806	0.545373	0.615778	0.941449
MOSET98	DOYLE_CORTICAL_PNOC_NEURONS	CellType	39	Mus musculus	19013282	Genes enriched >10x in GFP+ cells from cortex compared to GFP- cells from cortex in PNOC bacTRAP lines (presumed interneurons)	0.498759	0.0914259	1	1	0.659628	1	1	0.0371803	0.642591	1
MOSET99	DOYLE_CORTICOSPINAL_NEURONS	CellType	232	Mus musculus	19013282	Genes enriched >10x in GFP+ cells from cortex compared to GFP- cells from cortex in GLT25D2 bacTRAP lines (Layer 5b corticospinal & corticopontine pyramidal neurons, small pyramidal neurons)	0.42775	0.927872	0.543569	1	0.00586974	0.848505	0.658155	7.19709e-05	0.875032	1
MOSET101	DOYLE_CORTICOTHALAMIC_NEURONS	CellType	95	Mus musculus	19013282	Genes enriched >10x in GFP+ cells from cortex compared to GFP- cells from cortex in NTSR1 bacTRAP lines (Layer 6 corticothalamic pyramidal neurons)	0.709349	0.601859	1	1	0.294164	1	0.324538	0.0432234	0.106954	1
MOSET102	DOYLE_DRD1_MEDIUM_SPINY_NEURONS	CellType	69	Mus musculus	19013282	Genes enriched >10x in GFP+ cells from striatum compared to GFP- cells from striatum in DRD1 bacTRAP lines (DRD1+ medium spiny neurons)	1	0.712126	1	1	0.448118	1	1	0.656016	0.424955	1
MOSET103	DOYLE_DRD2_MEDIUM_SPINY_NEURONS	CellType	37	Mus musculus	19013282	Genes enriched >10x in GFP+ cells from striatum compared to GFP- cells from striatum in DRD2 bacTRAP lines (DRD2+ medium spiny neurons)	1	1	1	1	0.52808	1	1	1	0.511743	1
MOSET104	DOYLE_FOREBRAIN_CHOLINERGIC_NEURONS	CellType	126	Mus musculus	19013282	Genes enriched >10x in GFP+ cells from basal forebrain compared to GFP- cells from basal forebrain in CHAT bacTRAP lines (cholinergic projection neurons)	0.703189	0.590164	1	1	0.285355	1	0.320025	0.374735	0.534864	1
MOSET105	DOYLE_PURKINJE_NEURONS	CellType	266	Mus musculus	19013282	Genes enriched >10x in GFP+ cells from cerebellum compared to GFP- cells from cerebellum in PCP2 bacTRAP lines (Purkinje neurons)	0.721906	0.188143	0.447748	1	0.354563	1	1	1	0.0817619	0.864489
MOSET106	DOYLE_SPINAL_MOTOR_NEURONS	CellType	57	Mus musculus	19013282	Genes enriched >10x in GFP+ cells from spinal cord compared to GFP- cells from spinal cord in CHAT bacTRAP lines (motor neurons, cholinergic interneurons)	0.394797	0.724422	1	1	0.543248	1	0.1474	0.100227	0.526737	1
MOSET107	DOYLE_STELLATE_AND_BASKET_NEURONS	CellType	97	Mus musculus	19013282	Genes enriched >10x in GFP+ cells from cerebellum compared to GFP- cells from cerebellum in LYPD6 bacTRAP lines (stellate and basket neurons)	0.641543	0.252678	0.21183	1	0.46962	1	1	0.300958	0.783104	1
MOSET108	DOYLE_STRIATAL_CHOLINERGIC_NEURONS	CellType	387	Mus musculus	19013282	Genes enriched >10x in GFP+ cells from corpus striatum compared to GFP- cells from corpus striatum in CHAT bacTRAP lines (cholinergic neurons)	0.768535	0.0480819	1	1	0.0015452	0.661032	0.368311	0.440333	0.939435	0.958581
MOSET110	DANEMAN_PERICYTE	CellType	166	Mus musculus	Pending	Genes enriched in pericytes vs endothelial cells (GFP+:PDGFRB-GFP+>2). Placeholder set from RD until paper published.	0.930351	0.0155437	0.126055	0.222714	0.585505	0.774041	0.570872	0.157173	0.195554	0.61247
MOSET111	ALZGENE_TOP_GENES_021011	Disease	40	Homo sapiens	NA	GWAS meta-analysis for genes associated with Alzheimer's disease (http://www.alzgene.org/)	0.177968	1	1	1	1	0.351028	1	1	0.684533	0.453859
MOSET112	SZGENE_TOP_GENES_021011	Disease	42	Homo sapiens	NA	GWAS meta-analysis for genes associated with schizophrenia (http://www.szgene.org/)	1	0.611845	1	1	0.720249	0.0751265	1	1	0.33716	1
MOSET113	MSGENE_TOP_GENES_021011	Disease	42	Homo sapiens	NA	GWAS meta-analysis for genes associated with multiple sclerosis (http://www.msgene.org/)	0.381992	0.709209	1	1	1	1	0.141713	1	0.511743	1
MOSET114	PDGENE_TOP_GENES_021011	Disease	42	Homo sapiens	NA	GWAS meta-analysis for genes associated with Parkinson's disease (http://www.pdgene.org/)	1	0.82073	1	1	0.0822149	0.311949	1	0.160702	0.631263	1
MOSET115	OMIM_MICROCEPHALY	Disease	125	Homo sapiens	NA	OMIM genes for \microcephaly\ with known sequence (*) and phenotype (+) as of 2-23-11. Note: need to manually curate to ensure that microcephaly is positively associated with gene (instead of negatively associated; a minority).	0.704693	0.870662	0.111756	0.20867	0.734798	1	0.544277	0.272913	0.295875	0.29915
MOSET116	OMIM_POLYMICROGYRIA	Disease	18	Homo sapiens	NA	OMIM genes for \polymicrogyria\ with known sequence (*) and phenotype (+) as of 2-23-11. Note: need to manually curate to ensure that polymicrogyria is positively associated with gene (instead of negatively associated; a minority).	1	1	1	1	0.406848	1	1	0.304418	1	1
MOSET117	OMIM_AUTISM	Disease	71	Homo sapiens	NA	OMIM genes for \autism\ with known sequence (*) and phenotype (+) as of 2-23-11. Note: need to manually curate to ensure that autism is positively associated with gene (instead of negatively associated; a minority).	0.397867	0.677401	1	1	0.0606099	1	0.35531	0.437544	0.605265	0.66032
MOSET118	OMIM_SCHIZOPHRENIA	Disease	133	Homo sapiens	NA	OMIM genes for \schizophrenia\ with known sequence (*) and phenotype (+) as of 2-23-11. Note: need to manually curate to ensure that schizophrenia is positively associated with gene (instead of negatively associated; a minority).	1	0.101551	1	0.0238318	0.750141	0.75754	1	0.758152	0.72183	0.862244
MOSET119	MOLYNEAUX_CALLOSAL_PROJECTION_NEURONS	CellType	38	Mus musculus	19793993	Genes enriched in callosal projection neurons compared to corticospinal motor neurons and corticotectal projection neurons	0.539048	0.304749	1	1	0.114834	1	1	1	0.684533	0.453859
MOSET120	PALMER_B-LYMPHOCYTES	CellType	311	Homo sapiens	16704732	I) their expression was significantly positively correlated with relative abundance of B-cells across all samples II) their expression was significantly different in B-cells than T-cells (by SAM) and III) they were at least 2-fold more highly expressed in B-cells than in T-cells.	0.00060394	0.910088	0.381788	0.101225	0.263148	0.959605	0.838816	0.413577	0.00472206	0.821783
MOSET121	PALMER_T-LYMPHOCYTES	CellType	185	Homo sapiens	16704732	I) their expression was significantly positively correlated with the relative abundance of T-cells (CD4+ or CD8+) across all samples II) their expression was significantly different between T-cells and B-cells (by SAM) and III) they were at least 2-fold more highly expressed in T-cells than in B-cells.	0.694169	0.94975	1	1	0.47668	0.866906	0.315374	0.0157854	0.000873824	0.0615712
MOSET122	PALMER_CD8+_T-LYMPHOCYTES	CellType	21	Homo sapiens	16704732	I) their expression was significantly positively correlated with relative abundance of CD8+ T-cells across all samples II) their expression was significantly different between CD8+ T-cells and CD4+ T-cells (by SAM) and III) they were at least 2 fold more highly expressed in CD8+ T-cells than in CD4+ T-cells.	1	1	1	1	0.425907	1	1	1	1	0.0303144
MOSET123	PALMER_GRANULOCYTES	CellType	340	Homo sapiens	16704732	I) their expression was significantly positively correlated with relative abundance of granulocytes across all (mixed and purified) samples II) their expression was significantly different between whole blood samples and PBMC samples (by SAM) and III) they were at least 2 fold more highly expressed in whole blood than in PBMCs.	0.441209	0.808309	1	0.120958	0.0195088	0.870589	0.326602	0.0423471	0.0130676	0.548834
MOSET124	PALMER_LYMPHOCYTES	CellType	39	Homo sapiens	16704732	I) their expression was significantly positively correlated with relative abundance of lymphocytes across all samples II) their expression was significantly different in PBMC samples than whole blood samples (by SAM) and III) they were at least 2-fold more highly expressed in PBMC than in whole blood.	0.529289	0.855419	1	1	0.322281	1	1	0.558322	0.303111	1
MOSET126	RUNNE_DOWN_IN_HD_MODEL	Disease	427	Rattus norvegicus	18815258	Genes down-regulated (Q<0.05) in an in vitro model of Huntington's disease, comprised of rat primary striatal neurons expressing an N-terminal fragment of the mutant huntingtin protein. DE genes were restricted to those with expression changes that were concordant between human CTRL and HD subjects in caudate nucleus.	0.954619	0.0914686	0.842216	1	0.036151	0.935184	0.920111	0.612346	0.975929	0.945614
MOSET129	THOMAS_UP_IN_HD_3models	Disease	20	Mus musculus	21177255	Top genes consistently up-regulated in three in vivo models of Huntington's disease, comprised of mice expressing the mutant huntingtin protein in neurons.	1	1	1	1	1	0.199026	1	0.0083092	1	0.2669
MOSET130	THOMAS_DOWN_IN_HD_3models	Disease	62	Mus musculus	21177255	Top genes consistently down-regulated in three in vivo models of Huntington's disease, comprised of mice expressing the mutant huntingtin protein in neurons.	1	0.0760823	1	1	0.844736	0.486451	1	0.725976	0.254407	0.606354
MOSET133	HODGES_UP_IN_HD_CN_Q1e-08	Disease	151	Homo sapiens	16467349	Genes up-regulated (Q<1e-08) in Huntington's disease caudate nucleus vs control caudate nucleus	0.24634	0.957206	1	0.214942	0.00597733	0.760371	1	0.517647	0.0129	0.590578
MOSET134	HODGES_DOWN_IN_HD_CN_Q1e-08	Disease	282	Homo sapiens	16467349	Genes down-regulated (Q<1e-08) in Huntington's disease caudate nucleus vs control caudate nucleus	1	0.0919183	1	0.385823	0.00588531	0.943746	0.483869	0.914981	0.47914	0.982158
MOSET135	HODGES_UP_IN_HD_CN_TOP100	Disease	100	Homo sapiens	16467349	Top 100 genes up-regulated in Huntington's disease caudate nucleus vs control caudate nucleus	0.21365	0.916268	1	0.141498	0.0372179	0.593709	1	0.826163	0.000570711	0.355333
MOSET136	HODGES_DOWN_IN_HD_CN_TOP100	Disease	100	Homo sapiens	16467349	Top 100 genes down-regulated in Huntington's disease caudate nucleus vs control caudate nucleus	1	0.0509407	1	0.166694	0.0755946	0.65923	1	1	0.94345	1
MOSET137	HODGES_UP_IN_HD_CN_TOP50	Disease	50	Homo sapiens	16467349	Top 50 genes up-regulated in Huntington's disease caudate nucleus vs control caudate nucleus	0.043535	1	1	1	0.121866	1	1	0.577943	0.325858	1
MOSET138	HODGES_DOWN_IN_HD_CN_TOP50	Disease	50	Homo sapiens	16467349	Top 50 genes down-regulated in Huntington's disease caudate nucleus vs control caudate nucleus	1	0.218469	1	1	0.18303	0.415885	1	1	1	1
MOSET144	STANFORD_ANTI-LIVER_SW	TissueType	92	NA	NA	Tissue-specific genes from http://www-stat.stanford.edu/~tibs/GSA/tissues.gmt	1	0.886936	1	0.129487	0.000388392	1	1	1	0.887465	1
MOSET145	STANFORD_B-CELLS_EXPANDED_SW	TissueType	192	NA	NA	Tissue-specific genes from http://www-stat.stanford.edu/~tibs/GSA/tissues.gmt	0.00037258	0.558122	0.527674	0.263404	0.553024	0.835499	0.271366	0.674582	0.0480963	1
MOSET146	STANFORD_B-CELLS_SW	TissueType	93	NA	NA	Tissue-specific genes from http://www-stat.stanford.edu/~tibs/GSA/tissues.gmt	0.018614	0.545141	0.302124	0.13637	0.425719	1	1	0.813877	0.191927	0.702063
MOSET147	STANFORD_BLADDER_SW	TissueType	31	NA	NA	Tissue-specific genes from http://www-stat.stanford.edu/~tibs/GSA/tissues.gmt	1	0.709209	1	1	0.52808	1	1	1	0.0322321	1
MOSET148	STANFORD_BRAIN_SW	TissueType	367	NA	NA	Tissue-specific genes from http://www-stat.stanford.edu/~tibs/GSA/tissues.gmt	0.98424	0.00141812	0.758824	0.112567	0.00284875	1	0.857217	0.894291	0.00873982	0.853282
MOSET149	STANFORD_BUFFYCOAT_SW	TissueType	170	NA	NA	Tissue-specific genes from http://www-stat.stanford.edu/~tibs/GSA/tissues.gmt	0.0711771	0.861819	1	1	0.989791	0.0804903	0.606589	0.3844	0.260085	0.396299
MOSET150	STANFORD_CEREBELLUM_SW	TissueType	59	NA	NA	Tissue-specific genes from http://www-stat.stanford.edu/~tibs/GSA/tissues.gmt	0.618278	0.700893	1	1	0.437185	1	0.263472	0.648107	0.16671	1
MOSET151	STANFORD_CEREBRAL_CORTEX_SW	TissueType	103	NA	NA	Tissue-specific genes from http://www-stat.stanford.edu/~tibs/GSA/tissues.gmt	1	0.248489	1	1	0.118985	1	1	1	0.714894	1
MOSET152	STANFORD_CEREBRUM-CEREBELLUM_SW	TissueType	139	NA	NA	Tissue-specific genes from http://www-stat.stanford.edu/~tibs/GSA/tissues.gmt	0.906496	0.071551	1	1	0.00347451	1	1	0.923462	0.677869	0.842895
MOSET153	STANFORD_CERVIX_SW	TissueType	113	NA	NA	Tissue-specific genes from http://www-stat.stanford.edu/~tibs/GSA/tissues.gmt	0.540309	0.302657	0.0665655	1	0.532402	1	0.439522	0.309831	0.277645	0.759265
MOSET154	STANFORD_COLON_SW	TissueType	22	NA	NA	Tissue-specific genes from http://www-stat.stanford.edu/~tibs/GSA/tissues.gmt	1	0.164134	1	1	0.366816	1	1	1	1	0.204466
MOSET155	STANFORD_COREC_HMEC_RPTEC_HYPOX_SW	TissueType	34	NA	NA	Tissue-specific genes from http://www-stat.stanford.edu/~tibs/GSA/tissues.gmt	0.394797	0.724422	0.109987	1	1	1	1	1	1	1
MOSET156	STANFORD_CORNEA_SW	TissueType	57	NA	NA	Tissue-specific genes from http://www-stat.stanford.edu/~tibs/GSA/tissues.gmt	1	0.0131489	1	1	0.798282	1	1	1	0.00370631	1
MOSET157	STANFORD_DRUG_CLONES_SW	TissueType	13	NA	NA	Tissue-specific genes from http://www-stat.stanford.edu/~tibs/GSA/tissues.gmt	1	0.0929235	1	1	0.278477	1	1	1	0.267726	1
MOSET158	STANFORD_ENDOPLASMICRETICULUM_SW	TissueType	20	NA	NA	Tissue-specific genes from http://www-stat.stanford.edu/~tibs/GSA/tissues.gmt	1	0.639491	1	1	1	0.199026	1	1	0.446877	1
MOSET159	STANFORD_ESOPHAGUS_SW	TissueType	72	NA	NA	Tissue-specific genes from http://www-stat.stanford.edu/~tibs/GSA/tissues.gmt	1	0.150424	1	1	0.521099	1	0.30167	0.706628	0.814463	1
MOSET160	STANFORD_FALLOPIANTUBES_SW	TissueType	66	NA	NA	Tissue-specific genes from http://www-stat.stanford.edu/~tibs/GSA/tissues.gmt	0.010887	0.895292	1	1	0.746387	1	0.00269506	0.614615	1	1
MOSET161	STANFORD_FIBROBLASTSERUM2HR_SW	TissueType	78	NA	NA	Tissue-specific genes from http://www-stat.stanford.edu/~tibs/GSA/tissues.gmt	1	0.26191	1	1	0.161885	1	0.35531	0.060725	0.872477	1
MOSET162	STANFORD_FIBROBLASTSERUM4HR_SW	TissueType	60	NA	NA	Tissue-specific genes from http://www-stat.stanford.edu/~tibs/GSA/tissues.gmt	1	0.00937416	1	1	0.777485	1	1	0.648107	0.414288	0.528662
MOSET163	STANFORD_GLOBINDEFENSIN_SW	TissueType	7	NA	NA	Tissue-specific genes from http://www-stat.stanford.edu/~tibs/GSA/tissues.gmt	1	1	1	1	0.177836	1	1	1	1	1
MOSET164	STANFORD_GLOMERULI_SW	TissueType	87	NA	NA	Tissue-specific genes from http://www-stat.stanford.edu/~tibs/GSA/tissues.gmt	0.4338	0.0113836	1	1	0.669765	1	1	0.800723	0.645004	0.687045
MOSET165	STANFORD_HEART_SW	TissueType	449	NA	NA	Tissue-specific genes from http://www-stat.stanford.edu/~tibs/GSA/tissues.gmt	0.996626	0.124369	0.839858	0.168462	8.28267e-05	0.987814	0.918473	0.220594	0.714492	0.858594
MOSET166	STANFORD_HYPOXIA-RPTEC_AND_SMOOTH_M_SW	TissueType	90	NA	NA	Tissue-specific genes from http://www-stat.stanford.edu/~tibs/GSA/tissues.gmt	1	0.344384	1	1	0.0891956	0.579171	1	0.813877	0.000424084	0.702063
MOSET167	STANFORD_IMMUNOGLOBULIN1_SW	TissueType	11	NA	NA	Tissue-specific genes from http://www-stat.stanford.edu/~tibs/GSA/tissues.gmt	1	1	1	1	1	1	1	1	1	1
MOSET168	STANFORD_INTERFERON1_SW	TissueType	21	NA	NA	Tissue-specific genes from http://www-stat.stanford.edu/~tibs/GSA/tissues.gmt	1	1	1	1	0.122964	1	1	1	1	1
MOSET169	STANFORD_INTERFERONBIG_SW	TissueType	74	NA	NA	Tissue-specific genes from http://www-stat.stanford.edu/~tibs/GSA/tissues.gmt	0.727075	0.841903	1	1	0.137885	0.515654	1	0.755434	0.0413121	1
MOSET170	STANFORD_IRIS-CILIARYBODY_SW	TissueType	58	NA	NA	Tissue-specific genes from http://www-stat.stanford.edu/~tibs/GSA/tissues.gmt	1	0.915562	0.00143555	1	1	0.415885	1	0.648107	0.414288	1
MOSET171	STANFORD_KIDNEY_LATE_HYPOXIA_SW	TissueType	42	NA	NA	Tissue-specific genes from http://www-stat.stanford.edu/~tibs/GSA/tissues.gmt	1	0.247122	1	1	1	1	1	1	0.268764	1
MOSET172	STANFORD_KIDNEY_SW	TissueType	146	NA	NA	Tissue-specific genes from http://www-stat.stanford.edu/~tibs/GSA/tissues.gmt	0.637406	0.0453239	0.39705	1	0.96671	0.703981	0.499621	0.906027	0.832668	0.237876
MOSET173	STANFORD_LENS1_SW	TissueType	339	NA	NA	Tissue-specific genes from http://www-stat.stanford.edu/~tibs/GSA/tissues.gmt	0.781684	0.696634	1	1	0.00170394	0.179796	1	0.517783	0.677312	0.600981
MOSET174	STANFORD_LENSCORE_SW	TissueType	37	NA	NA	Tissue-specific genes from http://www-stat.stanford.edu/~tibs/GSA/tissues.gmt	1	0.165081	1	1	1	0.0389271	1	0.458137	0.569014	1
MOSET176	STANFORD_LUNG_SW	TissueType	124	NA	NA	Tissue-specific genes from http://www-stat.stanford.edu/~tibs/GSA/tissues.gmt	0.616097	0.0152607	1	1	0.218558	1	1	1	0.955978	0.805511
MOSET177	STANFORD_LYMPHNODE_SW	TissueType	266	NA	NA	Tissue-specific genes from http://www-stat.stanford.edu/~tibs/GSA/tissues.gmt	0.0135804	0.788011	0.646186	1	0.683481	0.710388	0.758752	0.521775	0.0146108	0.969727
MOSET178	STANFORD_MACULA1_SW	TissueType	34	NA	NA	Tissue-specific genes from http://www-stat.stanford.edu/~tibs/GSA/tissues.gmt	0.466253	1	1	1	0.0704794	1	1	0.144989	0.60752	1
MOSET179	STANFORD_MALE_SW	TissueType	14	NA	NA	Tissue-specific genes from http://www-stat.stanford.edu/~tibs/GSA/tissues.gmt	1	0.349135	1	1	0.229796	1	1	1	1	0.12251
MOSET180	STANFORD_MHC_CLASS2_SW	TissueType	6	NA	NA	Tissue-specific genes from http://www-stat.stanford.edu/~tibs/GSA/tissues.gmt	1	1	1	1	1	1	1	1	0.144253	1
MOSET181	STANFORD_MITCHONDRIAL_GENOME_SW	TissueType	31	NA	NA	Tissue-specific genes from http://www-stat.stanford.edu/~tibs/GSA/tissues.gmt	1	0.261454	1	0.0368943	0.462208	1	0.00690659	1	1	1
MOSET182	STANFORD_MITOCHONDRIAL_GENOME_SW	TissueType	32	NA	NA	Tissue-specific genes from http://www-stat.stanford.edu/~tibs/GSA/tissues.gmt	1	0.320532	1	0.0425971	0.512409	1	0.135988	0.39299	1	1
MOSET183	STANFORD_NCI57CLAUDIN4MALTACSTD-EPITHELIAL1_SW	TissueType	33	NA	NA	Tissue-specific genes from http://www-stat.stanford.edu/~tibs/GSA/tissues.gmt	1	0.777727	1	1	0.599207	1	0.169777	1	0.582251	1
MOSET184	STANFORD_NCI57HISTONES_SW	TissueType	10	NA	NA	Tissue-specific genes from http://www-stat.stanford.edu/~tibs/GSA/tissues.gmt	1	1	1	1	1	1	1	1	1	0.00686895
MOSET185	STANFORD_NCI57NUCLEUSCLUSTER_SW	TissueType	200	NA	NA	Tissue-specific genes from http://www-stat.stanford.edu/~tibs/GSA/tissues.gmt	0.854058	0.99846	0.0447452	0.2765	0.270204	1	0.662701	0.00115688	0.562881	0.744141
MOSET186	STANFORD_NCI57PROTEINSECRETION-FOLDING_SW	TissueType	12	NA	NA	Tissue-specific genes from http://www-stat.stanford.edu/~tibs/GSA/tissues.gmt	1	1	1	1	1	1	1	0.0162729	1	1
MOSET187	STANFORD_NCI57SMOOTHMUSCLE-PUTATIVE_SW	TissueType	42	NA	NA	Tissue-specific genes from http://www-stat.stanford.edu/~tibs/GSA/tissues.gmt	0.567131	0.883401	1	1	0.369297	0.373407	1	1	0.348404	0.136842
MOSET188	STANFORD_NCI57TRNA_SYNTHETASES_SW	TissueType	15	NA	NA	Tissue-specific genes from http://www-stat.stanford.edu/~tibs/GSA/tissues.gmt	0.238104	1	1	1	0.345799	1	1	0.25541	0.333097	0.191357
MOSET189	STANFORD_OPTIC_NERVE_SW	TissueType	49	NA	NA	Tissue-specific genes from http://www-stat.stanford.edu/~tibs/GSA/tissues.gmt	1	0.0559319	1	0.0761287	0.369297	1	1	0.596695	0.348404	1
MOSET190	STANFORD_PANCREAS1_SW	TissueType	28	NA	NA	Tissue-specific genes from http://www-stat.stanford.edu/~tibs/GSA/tissues.gmt	1	0.576449	1	1	0.406848	0.0144631	0.100835	1	1	1
MOSET191	STANFORD_PARATHYROID_SW	TissueType	143	NA	NA	Tissue-specific genes from http://www-stat.stanford.edu/~tibs/GSA/tissues.gmt	0.662724	0.210233	1	1	0.138503	0.720852	0.516047	0.916152	0.851611	1
MOSET192	STANFORD_PAXTUBE1_SW	TissueType	21	NA	NA	Tissue-specific genes from http://www-stat.stanford.edu/~tibs/GSA/tissues.gmt	0.3138	0.619594	1	1	1	1	1	0.060598	1	1
MOSET193	STANFORD_PAXTUBE2_SW	TissueType	14	NA	NA	Tissue-specific genes from http://www-stat.stanford.edu/~tibs/GSA/tissues.gmt	1	0.445974	1	1	0.301653	1	0.0704592	1	0.0430063	1
MOSET194	STANFORD_PINEAL_PITUITARY_SW	TissueType	133	NA	NA	Tissue-specific genes from http://www-stat.stanford.edu/~tibs/GSA/tissues.gmt	0.0104855	0.569219	0.10864	1	0.513761	0.390585	1	0.484006	0.00303874	0.563114
MOSET195	STANFORD_PINEAL_SW	TissueType	38	NA	NA	Tissue-specific genes from http://www-stat.stanford.edu/~tibs/GSA/tissues.gmt	1	0.536666	0.1522	1	0.670573	1	0.202254	0.176706	0.653572	0.104683
MOSET196	STANFORD_PITUITARY_SW	TissueType	42	NA	NA	Tissue-specific genes from http://www-stat.stanford.edu/~tibs/GSA/tissues.gmt	1	0.552477	1	1	1	1	0.207543	0.548173	0.291683	1
MOSET197	STANFORD_PLACENTA_SW	TissueType	218	NA	NA	Tissue-specific genes from http://www-stat.stanford.edu/~tibs/GSA/tissues.gmt	0.690398	0.282444	0.0503188	1	0.645702	1	1	0.33834	0.272115	0.300809
MOSET198	STANFORD_PROSTATE_SW	TissueType	158	NA	NA	Tissue-specific genes from http://www-stat.stanford.edu/~tibs/GSA/tissues.gmt	1	0.0784538	1	0.203934	0.077233	0.149612	0.535054	0.926875	0.471332	1
MOSET199	STANFORD_RENAL_CORTEXT_SW	TissueType	171	NA	NA	Tissue-specific genes from http://www-stat.stanford.edu/~tibs/GSA/tissues.gmt	0.924235	0.110043	0.450437	0.216503	0.360954	0.418979	1	0.939075	0.894706	0.866698
MOSET200	STANFORD_RENAL_MEDULLA_SW	TissueType	45	NA	NA	Tissue-specific genes from http://www-stat.stanford.edu/~tibs/GSA/tissues.gmt	0.539048	0.0420456	1	1	1	1	1	1	0.314506	1
MOSET201	STANFORD_RETINA_SW	TissueType	71	NA	NA	Tissue-specific genes from http://www-stat.stanford.edu/~tibs/GSA/tissues.gmt	1	0.763087	1	0.097844	1	1	1	0.692978	0.802503	1
MOSET202	STANFORD_RIBOSOME2_SW	TissueType	15	NA	NA	Tissue-specific genes from http://www-stat.stanford.edu/~tibs/GSA/tissues.gmt	1	1	1	1	0.345799	1	1	1	1	1
MOSET203	STANFORD_RIBOSOMECLUSTER_SW	TissueType	43	NA	NA	Tissue-specific genes from http://www-stat.stanford.edu/~tibs/GSA/tissues.gmt	0.466253	0.800382	1	1	0.624564	0.295669	1	1	1	0.0846053
MOSET204	STANFORD_SALIVARYGLANDS_SW	TissueType	109	NA	NA	Tissue-specific genes from http://www-stat.stanford.edu/~tibs/GSA/tissues.gmt	0.412373	0.478224	0.281435	1	1	0.186781	1	0.452713	0.621553	1
MOSET205	STANFORD_SEMINALVESICLE_SW	TissueType	71	NA	NA	Tissue-specific genes from http://www-stat.stanford.edu/~tibs/GSA/tissues.gmt	0.656262	0.502401	0.21946	0.0960536	0.490612	0.449083	1	0.685917	0.796237	1
MOSET206	STANFORD_SKELETAL_MUSCLE_SW	TissueType	247	NA	NA	Tissue-specific genes from http://www-stat.stanford.edu/~tibs/GSA/tissues.gmt	0.923892	0.488324	0.255991	0.330674	0.00229385	0.208305	0.740273	0.169626	0.280997	0.638429
MOSET207	STANFORD_SMOOTHMUSCLE_GENERAL	TissueType	30	NA	NA	Tissue-specific genes from http://www-stat.stanford.edu/~tibs/GSA/tissues.gmt	0.120453	1	1	1	0.612092	0.287385	1	0.482199	0.222976	0.0797901
MOSET208	STANFORD_SMOOTHMUSCLE_STRINGENT	TissueType	18	NA	NA	Tissue-specific genes from http://www-stat.stanford.edu/~tibs/GSA/tissues.gmt	0.3138	1	1	1	1	0.189611	1	0.335289	0.429358	0.254817
MOSET209	STANFORD_SMOOTH_MUSCLE-GASTRIC_PUTATIVE_SW	TissueType	35	NA	NA	Tissue-specific genes from http://www-stat.stanford.edu/~tibs/GSA/tissues.gmt	0.509149	0.536666	1	1	0.0947268	1	1	1	0.280231	0.426382
MOSET210	STANFORD_SPLEEN_SW	TissueType	79	NA	NA	Tissue-specific genes from http://www-stat.stanford.edu/~tibs/GSA/tissues.gmt	0.0456308	1	0.270864	1	1	0.532377	1	0.77157	0.13859	0.283921
MOSET211	STANFORD_SREBPCLUSTER1_SW	TissueType	18	NA	NA	Tissue-specific genes from http://www-stat.stanford.edu/~tibs/GSA/tissues.gmt	1	1	1	1	0.444353	1	1	0.060598	0.429358	1
MOSET212	STANFORD_STEROID_HORMONE_CLONES_SW	TissueType	9	NA	NA	Tissue-specific genes from http://www-stat.stanford.edu/~tibs/GSA/tissues.gmt	1	1	1	1	1	1	1	1	1	1
MOSET213	STANFORD_STOMACH_SW	TissueType	61	NA	NA	Tissue-specific genes from http://www-stat.stanford.edu/~tibs/GSA/tissues.gmt	0.567131	0.883401	1	1	0.729248	0.0784952	1	0.225915	0.123523	1
MOSET214	STANFORD_STROMAL_SMALL	TissueType	63	NA	NA	Tissue-specific genes from http://www-stat.stanford.edu/~tibs/GSA/tissues.gmt	1	0.20358	0.252902	1	0.30299	1	0.329022	0.74405	0.553247	0.253841
MOSET215	STANFORD_T-CELL_PLUS1_SW	TissueType	71	NA	NA	Tissue-specific genes from http://www-stat.stanford.edu/~tibs/GSA/tissues.gmt	1	0.646394	1	1	0.87242	1	0.342297	1	0.859942	0.0190627
MOSET216	STANFORD_TCELL2_SW	TissueType	30	NA	NA	Tissue-specific genes from http://www-stat.stanford.edu/~tibs/GSA/tissues.gmt	1	0.73884	1	1	0.55793	1	0.15305	1	1	0.0614708
MOSET217	STANFORD_TCELL_FROM_GC_SW	TissueType	106	NA	NA	Tissue-specific genes from http://www-stat.stanford.edu/~tibs/GSA/tissues.gmt	0.00190816	0.827907	1	1	1	1	1	1	0.48605	1
MOSET218	STANFORD_TESTES_SW	TissueType	325	NA	NA	Tissue-specific genes from http://www-stat.stanford.edu/~tibs/GSA/tissues.gmt	0.300636	0.995576	0.209603	1	0.205826	0.335027	0.00635897	0.204001	0.909546	0.158091
MOSET219	STANFORD_THYMUS_SW	TissueType	266	NA	NA	Tissue-specific genes from http://www-stat.stanford.edu/~tibs/GSA/tissues.gmt	0.423224	0.984735	0.263166	1	0.900684	0.69294	1	0.181483	0.880194	0.000561703
MOSET220	STANFORD_THYROID_SW	TissueType	136	NA	NA	Tissue-specific genes from http://www-stat.stanford.edu/~tibs/GSA/tissues.gmt	0.621513	0.613052	0.388164	1	0.40794	1	0.489501	0.395574	0.602686	1
MOSET221	STANFORD_TONSIL_SW	TissueType	371	NA	NA	Tissue-specific genes from http://www-stat.stanford.edu/~tibs/GSA/tissues.gmt	0.00770327	0.969676	0.757634	1	0.826399	0.657155	1	0.892779	0.182335	0.000951575
MOSET222	STANFORD_TRICHOSTATIN_SW	TissueType	94	NA	NA	Tissue-specific genes from http://www-stat.stanford.edu/~tibs/GSA/tissues.gmt	0.229964	0.02346	0.322224	1	0.255381	0.607747	1	0.538504	0.0361842	1
MOSET223	STANFORD_UTERUS_SW	TissueType	66	NA	NA	Tissue-specific genes from http://www-stat.stanford.edu/~tibs/GSA/tissues.gmt	0.715382	0.20358	1	0.112044	0.0431757	0.504177	1	0.74405	0.553247	0.016201
MOSET224	HPRD_ALPHA6BETA4INTEGRIN_SIGNALING_PATHWAY	SignalingPathway	77	Homo sapiens	NA	Signaling pathway of human interacting proteins from HPRD (http://www.netpath.org/)	0.796551	0.566443	0.308889	1	0.0972679	1	0.396872	0.82216	0.000517831	0.34946
MOSET225	HPRD_ANDROGEN_RECEPTOR_SIGNALING_PATHWAY	SignalingPathway	185	Homo sapiens	NA	Signaling pathway of human interacting proteins from HPRD (http://www.netpath.org/)	0.29661	0.995378	0.00161865	1	0.00435388	1	1	0.20052	0.0905712	0.0657924
MOSET226	HPRD_B_CELL_RECEPTOR_SIGNALING_PATHWAY	SignalingPathway	177	Homo sapiens	NA	Signaling pathway of human interacting proteins from HPRD (http://www.netpath.org/)	0.477923	0.94975	0.202538	1	0.0512008	0.140392	0.682427	0.744722	3.46301e-07	0.770419
MOSET227	HPRD_EGFR1_SIGNALING_PATHWAY	SignalingPathway	473	Homo sapiens	NA	Signaling pathway of human interacting proteins from HPRD (http://www.netpath.org/)	0.482217	0.171104	0.655963	1	3.22902e-07	0.784339	0.590125	0.0959757	1.04554e-23	0.469651
MOSET228	HPRD_HEDGEHOG_SIGNALING_PATHWAY	SignalingPathway	41	Homo sapiens	NA	Signaling pathway of human interacting proteins from HPRD (http://www.netpath.org/)	0.576107	1	1	1	0.380858	1	1	0.06382	0.359583	0.142396
MOSET229	HPRD_ID_SIGNALING_PATHWAY	SignalingPathway	30	Homo sapiens	NA	Signaling pathway of human interacting proteins from HPRD (http://www.netpath.org/)	1	0.178176	1	1	0.599207	0.279005	1	0.470304	0.0533235	1
MOSET230	HPRD_IL1_SIGNALING_PATHWAY	SignalingPathway	68	Homo sapiens	NA	Signaling pathway of human interacting proteins from HPRD (http://www.netpath.org/)	1	0.282168	0.281435	1	0.0217975	1	1	0.452713	1.5089e-08	1
MOSET231	HPRD_IL2_SIGNALING_PATHWAY	SignalingPathway	85	Homo sapiens	NA	Signaling pathway of human interacting proteins from HPRD (http://www.netpath.org/)	0.514999	0.988485	1	1	0.0506089	0.25066	0.424371	0.116167	4.50751e-05	1
MOSET232	HPRD_IL3_SIGNALING_PATHWAY	SignalingPathway	94	Homo sapiens	NA	Signaling pathway of human interacting proteins from HPRD (http://www.netpath.org/)	0.854611	0.992911	1	1	0.173744	0.289378	0.12411	0.614572	0.00205028	0.778224
MOSET233	HPRD_IL4_SIGNALING_PATHWAY	SignalingPathway	75	Homo sapiens	NA	Signaling pathway of human interacting proteins from HPRD (http://www.netpath.org/)	0.187074	0.896169	0.295294	1	0.67723	0.203633	0.380576	0.0227504	0.000344767	1
MOSET234	HPRD_IL5_SIGNALING_PATHWAY	SignalingPathway	64	Homo sapiens	NA	Signaling pathway of human interacting proteins from HPRD (http://www.netpath.org/)	0.0414361	0.848313	1	1	0.0154554	0.521294	1	0.760935	2.02429e-05	0.271892
MOSET235	HPRD_IL6_SIGNALING_PATHWAY	SignalingPathway	88	Homo sapiens	NA	Signaling pathway of human interacting proteins from HPRD (http://www.netpath.org/)	0.546492	0.845152	0.067905	1	0.0637587	0.272176	1	0.315981	1.526e-05	0.763182
MOSET236	HPRD_IL7_SIGNALING_PATHWAY	SignalingPathway	26	Homo sapiens	NA	Signaling pathway of human interacting proteins from HPRD (http://www.netpath.org/)	1	0.39723	1	1	0.202673	1	1	0.114682	0.0076614	1
MOSET237	HPRD_IL9_SIGNALING_PATHWAY	SignalingPathway	25	Homo sapiens	NA	Signaling pathway of human interacting proteins from HPRD (http://www.netpath.org/)	0.381992	1	1	1	0.52808	1	1	0.406616	0.0322321	1
MOSET238	HPRD_KIT_RECEPTOR_SIGNALING_PATHWAY	SignalingPathway	107	Homo sapiens	NA	Signaling pathway of human interacting proteins from HPRD (http://www.netpath.org/)	0.647708	0.480489	0.402903	1	0.443977	0.349008	0.155724	0.0901902	9.91401e-05	0.246514
MOSET239	HPRD_NOTCH_SIGNALING_PATHWAY	SignalingPathway	84	Homo sapiens	NA	Signaling pathway of human interacting proteins from HPRD (http://www.netpath.org/)	0.508529	0.809043	0.0600062	1	0.123581	0.616836	1	0.112438	0.243791	0.384392
MOSET240	HPRD_TGF_BETA_RECEPTOR_SIGNALING_PATHWAY	SignalingPathway	220	Homo sapiens	NA	Signaling pathway of human interacting proteins from HPRD (http://www.netpath.org/)	0.4756	0.890978	0.0902262	0.353031	0.000263618	0.923526	0.426452	0.120685	0.231456	0.475263
MOSET241	HPRD_TNF_ALPHA_SIGNALING_PATHWAY	SignalingPathway	273	Homo sapiens	NA	Signaling pathway of human interacting proteins from HPRD (http://www.netpath.org/)	0.920456	0.973986	0.376609	1	0.161202	0.823623	0.535645	0.402581	4.11313e-15	0.274142
MOSET242	HPRD_T_CELL_RECEPTOR_SIGNALING_PATHWAY	SignalingPathway	261	Homo sapiens	NA	Signaling pathway of human interacting proteins from HPRD (http://www.netpath.org/)	0.155753	0.856837	0.124396	1	0.00792245	0.794828	0.50082	0.117159	0.00085802	0.390708
MOSET243	HPRD_WNT_SIGNALING_PATHWAY	SignalingPathway	121	Homo sapiens	NA	Signaling pathway of human interacting proteins from HPRD (http://www.netpath.org/)	0.453593	0.176076	0.44233	1	0.0918828	1	0.550325	0.506562	0.16365	0.130851
MOSET244	HPRD_RECEPTOR_ACTIVATOR_OF_NF-kB_LIGAND_SIGNALING_PATHWAY	SignalingPathway	88	Homo sapiens	NA	Signaling pathway of human interacting proteins from HPRD (http://www.netpath.org/)	0.83851	0.945992	0.34495	1	0.773388	0.0806403	1	0.0459675	0.00138503	0.759265
MOSET245	HPRD_LEPTIN_SIGNALING_PATHWAY	SignalingPathway	108	Homo sapiens	NA	Signaling pathway of human interacting proteins from HPRD (http://www.netpath.org/)	0.652771	0.97812	0.405809	1	0.451109	1	0.509542	0.0929708	9.3975e-07	0.826626
MOSET246	HPRD_THYROID_STIMULATING_HORMONE_SIGNALING_PATHWAY	SignalingPathway	106	Homo sapiens	NA	Signaling pathway of human interacting proteins from HPRD (http://www.netpath.org/)	0.169193	0.799103	1	1	0.11797	0.703981	0.499621	0.413662	0.000349002	0.504334
MOSET247	HPRD_THYMIC_STROMAL_LYMPHOPROTEIN_SIGNALING_PATHWAY	SignalingPathway	132	Homo sapiens	NA	Signaling pathway of human interacting proteins from HPRD (http://www.netpath.org/)	0.25537	0.990065	1	1	0.566544	0.765935	0.0493273	0.303015	0.0142309	0.142445
MOSET248	HPRD_FOLLICLE_STIMULATING_HORMONE_SIGNALING_PATHWAY	SignalingPathway	54	Homo sapiens	NA	Signaling pathway of human interacting proteins from HPRD (http://www.netpath.org/)	0.64898	0.931912	1	1	0.480181	1	0.282824	0.678694	0.000128928	0.55854
MOSET249	HPRD_TNF_RELATED_WEAK_INDUCER_OF_APOPTOSIS_SIGNALING_PATHWAY	SignalingPathway	37	Homo sapiens	NA	Signaling pathway of human interacting proteins from HPRD (http://www.netpath.org/)	1	0.304749	0.164473	1	1	1	1	0.00918324	0.00517025	0.120494
MOSET250	HPRD_PROLACTIN_SIGNALING_PATHWAY	SignalingPathway	111	Homo sapiens	NA	Signaling pathway of human interacting proteins from HPRD (http://www.netpath.org/)	0.193937	0.68734	0.414441	1	0.142799	0.365766	0.165021	0.918042	2.44289e-07	0.534357
MOSET6710	SIEGERT_RETINAL_PHOTORECEPTORS	CellType	14	Mus musculus	22267162	Markers of adult mouse retinal photoreceptors (i.e. genes that are up-regulated in adult mouse retinal photoreceptors relative to other retinal cell types). All cell types isolated via FACS of GFP-labeled cells expressed under \cell-type-specific\" promoters (n = 22 lines)."	0.221993	0.12733	1	1	1	1	1	1	1	1
MOSET6711	SIEGERT_RETINAL_HORIZONTAL_NEURONS	CellType	13	Mus musculus	22267162	Markers of adult mouse retinal horizontal cells (i.e. genes that are up-regulated in adult mouse retinal horizontal cells relative to other retinal cell types). All cell types isolated via FACS of GFP-labeled cells expressed under \cell-type-specific\" promoters (n = 22 lines)."	1	0.383161	1	1	1	1	1	1	1	1
MOSET6712	SIEGERT_RETINAL_BIPOLAR_NEURONS	CellType	13	Mus musculus	22267162	Markers of adult mouse retinal bipolar cells (i.e. genes that are up-regulated in adult mouse retinal bipolar cells relative to other retinal cell types). All cell types isolated via FACS of GFP-labeled cells expressed under \cell-type-specific\" promoters (n = 22 lines)."	1	0.349135	1	1	0.229796	0.0891866	1	1	1	1
MOSET6713	SIEGERT_RETINAL_GANGLION_NEURONS	CellType	13	Mus musculus	22267162	Markers of adult mouse retinal ganglion cells (i.e. genes that are up-regulated in adult mouse retinal ganglion cells relative to other retinal cell types). All cell types isolated via FACS of GFP-labeled cells expressed under \cell-type-specific\" promoters (n = 22 lines)."	1	0.502396	1	1	1	1	1	1	1	1
MOSET6714	SIEGERT_RETINAL_MICROGLIA	CellType	11	Mus musculus	22267162	Markers of adult mouse retinal microglia (i.e. genes that are up-regulated in adult mouse retinal microglia relative to other retinal cell types). All cell types isolated via FACS of GFP-labeled cells expressed under \cell-type-specific\" promoters (n = 22 lines)."	0.0207693	1	1	1	1	1	0.0704592	1	0.290198	1
MOSET6715	KAWAGUCHI_E14_CORTICAL_APICAL_PROGENITOR_CELLS	CellType	142	Mus musculus	18725516	Markers of E14 mouse apical progenitor cells based upon single-cell analysis of VZ/SVZ progenitors via microarrays and qPCR. Gene list corresponds to genes from Figure 4 of the journal article; the author (Kawaguchi) provided a table including gene symbols since they were not all legible in the figure.	0.726076	0.890284	1	1	0.0177251	0.171973	1	0.523139	0.325999	0.139509
MOSET6716	KAWAGUCHI_E14_CORTICAL_BASAL_PROGENITOR_CELLS	CellType	92	Mus musculus	18725516	Markers of E14 mouse basal progenitor cells based upon single-cell analysis of VZ/SVZ progenitors via microarrays and qPCR. Gene list corresponds to Figure 2 of the journal article; provided by Dr. Kawaguchi (first author).	0.796551	0.101699	1	1	0.0972679	0.58892	1	0.82216	0.413703	0.711674
MOSET6717	ASHKAN_E14_INTERMEDIATE_PROGENITOR_CELLS	CellType	487	Mus musculus	NA	Genes expressed 2x higher (FDR P<.05) in E14 IPC vs RG. VZ/SVZ cells form dorsal cortex of EOMES:GFP mice were dissected, manually dissociated, stained for CD133, and separated by FACS into CD133+ / GFP+ (IPC) and CD133+ / GFP- (RG) -- I THINK!. Done by Ashkan of Kriegstein lab (UCSF) in 2007 and unpublished.	1	0.000650482	1	0.407569	0.0232484	0.812233	1	0.376918	0.559599	0.619121
MOSET6718	ASHKAN_E14_RADIAL_GLIA	CellType	448	Mus musculus	NA	Genes expressed 2x higher (FDR P<.05) in E14 RG vs IPC. VZ/SVZ cells form dorsal cortex of EOMES:GFP mice were dissected, manually dissociated, stained for CD133, and separated by FACS into CD133+ / GFP+ (IPC) and CD133+ / GFP- (RG) -- I THINK!. Done by Ashkan of Kriegstein lab (UCSF) in 2007 and unpublished.	0.0966605	0.952816	0.0238433	1	0.852249	0.738373	0.440002	0.963258	0.691799	0.00115814
MOSET6719	ASHKAN_E16_RADIAL_GLIA	CellType	158	Mus musculus	NA	Genes expressed 2x higher (FDR P<.05) in E16 RG vs IPC. VZ/SVZ cells form dorsal cortex of EOMES:GFP mice were dissected, manually dissociated, stained for CD133, and separated by FACS into CD133+ / GFP+ (IPC) and CD133+ / GFP- (RG) -- I THINK!. Done by Ashkan of Kriegstein lab (UCSF) in 2007 and unpublished.	0.161209	0.907143	0.0875459	1	0.843564	0.332105	0.492897	1	0.0937137	0.229292
MOSET6720	ARAI_E14.5_TIS21-GFP+_S-PHASE_BASAL_PROGENITORS	CellType	32	Mus musculus	21224845	Genes expressed higher (FC>1.2, P<.05) in S-phase basal progenitors (TIS21-GFP+) vs apical progenitors (TIS21-GFP-) from E14 mouse cortex. S-phase cells identified via DNA content and sorted via FACS.	0.488149	1	1	1	1	1	0.0189429	0.516307	0.0738882	0.0944888
MOSET6721	ARAI_E14.5_TIS21-GFP-_S-PHASE_APICAL_PROGENITORS	CellType	21	Mus musculus	21224845	Genes expressed higher (FC>1.2, P<.05) in S-phase apical progenitors (TIS21-GFP-) vs basal progenitors (TIS21-GFP+) from E14 mouse cortex. S-phase cells identified via DNA content and sorted via FACS.	0.355567	0.300918	1	1	0.496218	1	1	0.379051	1	1
MOSET6722	POON_PROCESS-LOCALIZED_mRNAs_FROM_CULTURED_RAT_HIPPOCAMPAL_NEURONS	Subcellular	38	Rattus norvegicus	17182790	Genes expressed higher in neuronal processes vs. whole cells in cultured rat hippocampal neurons (Table 1 from the article)	1	0.862988	1	1	0.701346	1	1	1	0.684533	1
MOSET6731	RUBENSTEIN_DOWN_IN_DLX1/2_KO_E15.5_ROSTRAL_MGE	KO	314	Mus musculus	NA	Genes that are down-regulated in DLX1/2 KO mouse SVZ vs WT in E15.5 rostral MGE; list based on FOLD-CHANGE ONLY USING ARX GENE (TARGET OF DLX2) AS CUTOFF (FC ~= 1.3) AND FC CV < 1	0.361779	0.672139	0.605904	0.315808	0.579031	0.652652	0.133361	0.623508	0.134192	0.600667
MOSET6733	ZENG_HUMAN_INTERNEURON_MARKERS	CellType	46	Homo sapiens	22500809	Markers of interneurons in human neocortex based on literature mining and in situ hybridization in human neocortex	1	0.00207862	1	1	0.426135	0.40901	1	0.0796681	1	1
MOSET6734	ZENG_HUMAN_NEOCORTEX_LAYER_VI_MARKERS	CellType	16	Homo sapiens	22500809	Markers of layer VI or VIb in human neocortex based on in situ hybridization in human neocortex	0.284467	0.202492	0.074725	1	1	1	1	1	1	1
MOSET6735	JACQUET_DOWN_IN_FOXJ1_NULL_ADULT_STEM_CELL_NICHE	KO	53	Mus musculus	19906869	Genes i) expressed 1.5x higher in laser-microdissected SVZ, RMS, and OB from FoxJ1-EGFP mice vs. FoxJ1-Null-EGFP mice at P1, P7, and P14; and ii) expressed in the ependymal zone of the WT adult mouse brain via the Allen Brain Atlas	0.088615	0.935479	1	1	0.811058	0.0213639	2.16793e-05	0.685917	1	1
MOSET6737	BERNARD_LAYER_III_CORTEX_ENRICHED	CellType	42	Rhesus macaque	22445337	Genes with high correlation (> 0.5) to a layer III-specific artificial template pattern in macaque neocortex (V1, V2, MT, TE, S1, M1, A1, DLPFC, OFC, ACG)	1	0.247122	1	1	1	1	1	0.0371803	0.268764	1
MOSET6738	BERNARD_LAYER_IV_CORTEX_ENRICHED	CellType	177	Rhesus macaque	22445337	Genes with high correlation (> 0.5) to a layer IV-specific artificial template pattern in macaque neocortex (V1, V2, MT, TE, S1, M1, A1, DLPFC, OFC, ACG)	0.937308	0.0207916	1	1	0.616009	0.198168	0.584975	0.950388	0.380841	0.885029
MOSET6739	BERNARD_LAYER_V_CORTEX_ENRICHED	CellType	54	Rhesus macaque	22445337	Genes with high correlation (> 0.5) to a layer V-specific artificial template pattern in macaque neocortex (V1, V2, MT, TE, S1, M1, A1, DLPFC, OFC, ACG)	1	1	1	1	0.035647	0.0751265	0.228352	0.217625	1	1
MOSET6740	BERNARD_LAYER_VI_CORTEX_ENRICHED	CellType	285	Rhesus macaque	22445337	Genes with high correlation (> 0.5) to a layer VI-specific artificial template pattern in macaque neocortex (V1, V2, MT, TE, S1, M1, A1, DLPFC, OFC, ACG)	0.990412	0.821774	0.6598	0.00941813	0.927401	0.044567	0.430988	0.875837	0.519319	0.697607
MOSET6741	JHEON_DOWN_DURING_TORPOR_AND_UP_DURING_AROUSAL	BiologicalProcess	154	Hamster	NA	Genes expressed higher (Q<.05) in hamster incisor during arousal (normal) state vs. torpor (pseudo-hibernation); contact Kerstin Seidel (Ophir Klein lab) or Andrew Jheon for details	0.772095	0.563119	0.139111	1	0.633626	0.794315	1	0.809231	0.787314	0.645621
MOSET6742	JHEON_UP_DURING_TORPOR_AND_DOWN_DURING_AROUSAL	BiologicalProcess	62	Hamster	NA	Genes expressed lower (Q<.05) in hamster incisor during arousal (normal) state vs. torpor (pseudo-hibernation); contact Kerstin Seidel (Ophir Klein lab) or Andrew Jheon for details	0.315526	0.789755	1	1	0.259082	0.474284	1	0.713224	0.237905	0.223842
MOSET6743	BERNARD_LAYER_V_ACC_ENRICHED	CellType	117	Rhesus macaque	22445337	Genes that were specifically and consistently correlated (FDR P<.0309) with a L5 ACG coexpression module identified in LCM macaque neocortical samples (top 1%, min 10, 0.85 merge: 0.476_10)	0.732741	0.00148896	1	1	0.604967	0.521294	0.342297	1	0.579847	0.271892
MOSET6746	FIETZ_hOSVZ>hVZ+hISVZ+hCP	CellType	54	Homo sapiens	22753484	Genes that were expressed at higher levels in LCM human fetal cortex (15-19 GW) outer subventricular zone vs. ventricular zone, inner subventricular zone, and cortical plate by RNAseq	1	0.452047	1	1	1	1	1	0.482199	1	1
MOSET6747	FIETZ_hOSVZ<hVZ+hISVZ+hCP	CellType	29	Homo sapiens	22753484	Genes that were expressed at lower levels in LCM human fetal cortex (15-19 GW) outer subventricular zone vs. ventricular zone, inner subventricular zone, and cortical plate by RNAseq	1	0.528416	1	1	0.366816	1	1	0.272117	1	1
MOSET6748	FIETZ_hISVZ>hVZ+hOSVZ+hCP	CellType	60	Homo sapiens	22753484	Genes that were expressed at higher levels in LCM human fetal cortex (15-19 GW) inner subventricular zone vs. ventricular zone, outer subventricular zone, and cortical plate by RNAseq	0.539048	0.58294	1	1	0.701346	1	1	1	0.0260043	1
MOSET6749	FIETZ_hISVZ<hVZ+hOSVZ+hCP	CellType	17	Homo sapiens	22753484	Genes that were expressed at lower levels in LCM human fetal cortex (15-19 GW) inner subventricular zone vs. ventricular zone, outer subventricular zone, and cortical plate by RNAseq	1	0.502396	1	1	1	1	1	1	1	0.191357
MOSET6754	FIETZ_mSVZ>mVZ+mCP	CellType	390	Mus musculus	22753484	Genes that were expressed at higher levels in LCM mouse embryonic cortex (E14.5) subventricular zone vs. ventricular zone and cortical plate by RNAseq	0.262488	0.196207	0.415838	0.442156	0.00132514	0.968123	0.859129	0.0671537	0.410811	0.856465
MOSET6755	FIETZ_mSVZ<mVZ+mCP	CellType	270	Mus musculus	22753484	Genes that were expressed at lower levels in LCM mouse embryonic cortex (E14.5) subventricular zone vs. ventricular zone and cortical plate by RNAseq	0.936982	0.680781	0.275725	1	0.003793	0.235256	1	0.022359	0.0062258	0.454006
MOSET6758	FIETZ_hOSVZ>hVZ+hISVZ+hCP+mVZ+mSVZ+mCP	CellType	20	Homo sapiens	22753484	Genes that were expressed at higher levels in LCM human fetal cortex (11-14 GW) outer subventricular zone vs. human ventricular zone, human inner subventricular zone, human cortical plate, mouse ventricular zone, mouse subventricular zone, and mouse cortical plate by RNAseq	1	0.202492	1	1	0.406848	1	1	0.304418	1	1
MOSET6759	FIETZ_EXTRACELLULAR_MATRIX_GENE_CLUSTER_198_hVZ+hISVZ+hOSVZ+mVZ>hCP+mSVZ+mCP	CellType	198	Homo sapiens	22753484	Genes related to extracellular matrix interactions that were coexpressed in cluster 198	0.0445868	0.972912	0.0136951	0.314441	0.410051	0.379291	0.358788	0.0650553	0.068548	0.597109
MOSET6760	FIETZ_EXTRACELLULAR_MATRIX_GENE_CLUSTER_126_hVZ+hISVZ+hOSVZ>hCP+mVZ+mSVZ+mCP	CellType	126	Homo sapiens	22753484	Genes related to extracellular matrix interactions that were coexpressed in cluster 126	0.448187	0.751324	1	1	0.184053	0.751777	1	0.50097	0.0737613	0.577009
MOSET6761	FIETZ_EXTRACELLULAR_MATRIX_GENE_CLUSTER_68_hVZ>+hISVZ+hOSVZ+hCP	CellType	68	Homo sapiens	22753484	Genes related to extracellular matrix interactions that were coexpressed in cluster 68	0.738289	0.656959	1	1	0.876528	0.526867	0.346663	0.422149	0.588451	1
MOSET6762	FIETZ_EXTRACELLULAR_MATRIX_GENE_CLUSTER_79_mVZ>+mSVZ+mCP	CellType	79	Mus musculus	22753484	Genes related to extracellular matrix interactions that were coexpressed in cluster 79	0.0646774	0.181484	0.298718	1	0.417128	1	0.384691	0.489585	0.89754	0.697139
MOSET6763	FIETZ_EXTRACELLULAR_MATRIX_GENE_CLUSTER_78_hIVZ+hOSVZ>hVZ+hCP	CellType	78	Homo sapiens	22753484	Genes related to extracellular matrix interactions that were coexpressed in cluster 78	0.19232	0.0135354	1	1	0.207086	1	1	0.224961	0.388838	1
MOSET6764	FIETZ_EXTRACELLULAR_MATRIX_GENE_CLUSTER_53_mCP>+mVZ+mSVZ	CellType	53	Mus musculus	22753484	Genes related to extracellular matrix interactions that were coexpressed in cluster 53	0.626195	0.229737	1	1	0.191184	0.42268	1	0.656016	0.174297	1
MOSET6765	FIETZ_EXTRACELLULAR_MATRIX_GENE_CLUSTER_43_hCP+mCP>hVZ+hISVZ+hOSVZ+mVZ+mSVZ	CellType	43	Homo sapiens	22753484	Genes related to extracellular matrix interactions that were coexpressed in cluster 43	0.593506	0.0721548	1	1	0.159178	1	0.248619	0.623275	0.14458	1
MOSET6766	FIETZ_EXTRACELLULAR_MATRIX_GENE_CLUSTER_97_hCP+mCP+mSVZ>hVZ+hISVZ+hOSVZ+mVZ	CellType	97	Homo sapiens	22753484	Genes related to extracellular matrix interactions that were coexpressed in cluster 97	1	0.821804	1	1	0.133016	0.254961	0.428197	0.00279403	0.478213	0.747122
MOSET6767	FIETZ_EXTRACELLULAR_MATRIX_GENE_CLUSTER_65_hCP>hVZ+hISVZ+hOSVZ	CellType	65	Homo sapiens	22753484	Genes related to extracellular matrix interactions that were coexpressed in cluster 65	1	0.62458	1	1	0.132124	1	1	0.398659	0.0389222	1
MOSET6768	WATKINS_CD4+_HELPER_T_CELLS	CellType	44	Homo sapiens	19228925	Genes up-regulated in CD4+ helper T cells relative to 7 other cell types isolated from whole human blood	1	0.536666	1	1	0.670573	1	0.202254	1	0.0196139	1
MOSET6770	WATKINS_CD14+_MONOCYTES	CellType	186	Homo sapiens	19228925	Genes up-regulated in CD14+ monocytes relative to 7 other cell types isolated from whole human blood	0.115518	0.326445	1	1	0.408484	0.284332	0.655859	0.877011	0.367481	0.261182
MOSET6771	WATKINS_CD19+_B_LYMPHOCYTES	CellType	207	Homo sapiens	19228925	Genes up-regulated in CD19+ B lymphocytes relative to 7 other cell types isolated from whole human blood	0.0731147	0.317325	0.496688	0.244079	0.667262	0.488701	0.609211	0.615711	0.811201	0.668987
MOSET6772	WATKINS_CD56+_NK_CELLS	CellType	72	Homo sapiens	19228925	Genes up-regulated in CD56+ NK cells relative to 7 other cell types isolated from whole human blood	0.63395	0.0117874	1	1	0.458931	0.429397	0.273212	0.292635	0.776224	0.543845
MOSET6774	WATKINS_ERYTHROBLASTS	CellType	289	Homo sapiens	19228925	Genes up-regulated in erythroblasts (differentiated from cord blood hematopoietic progenitor cells) relative to 7 other cell types isolated from whole human blood	0.389181	0.621486	1	0.0831307	0.379107	0.942401	1	0.463656	0.07218	0.358611
MOSET6775	WATKINS_MEGAKARYOCYTES	CellType	252	Homo sapiens	19228925	Genes up-regulated in megakaryocytes (differentiated from cord blood hematopoietic progenitor cells) relative to 7 other cell types isolated from whole human blood	0.645817	0.559913	0.275725	1	0.0204506	0.0124052	0.758752	0.521775	0.330636	0.0590158
MOSET6776	ZAMANIAN_UP_IN_MCAO_REACTIVE_ASTROCYTES	CellType	50	Mus musculus	22553043	Top 50 genes up-regulated in reactive astrocytes (induced by ischemia via middle cerebral artery occlusion) relative to quiescent astrocytes	0.0659792	0.689298	1	1	1	0.40901	1	0.640017	0.159224	0.520882
MOSET6777	ZAMANIAN_UP_IN_LPS_REACTIVE_ASTROCYTES	CellType	50	Mus musculus	22553043	Top 50 genes up-regulated in reactive astrocytes (induced by lipopolysaccharide injection) relative to quiescent astrocytes	0.185437	0.135156	1	1	0.710952	0.358575	1	0.577943	0.325858	1
MOSET6778	SUDMANT_GENES_WITH_INCREASED_COPY_NUMBER_ON_HUMAN_LINEAGE	Evolution	23	Homo sapiens	21030649	23 genes that are diploid in great apes but have been duplicated (to differing extents) on the human lineage	0.0423437	0.576449	1	1	1	0.17045	0.100835	1	0.0849043	1
MOSET6779	SCALLY_ACCELERATED_DN/DS_ON_HUMAN_LINEAGE_BRANCH_MODEL	Evolution	12	Homo sapiens	22398555	Genes that have elevated dN/dS ratios (FDR P < 0.1) on the human lineage (branch model); from gorilla genome paper	0.188745	1	1	1	1	1	1	1	1	1
MOSET6780	SCALLY_ACCELERATED_DN/DS_ON_HUMAN_LINEAGE_BRANCH-SITE_MODEL	Evolution	8	Homo sapiens	22398555	Genes that have elevated dN/dS ratios (FDR P < 0.1) on the human lineage (branch-site model); from gorilla genome paper	1	1	1	1	1	1	1	1	1	0.108055
MOSET6781	POLLARD_GENES_NEAR_HUMAN_ACCELERATED_GENOMIC_REGIONS	Evolution	133	Homo sapiens	16915236	The nearest genes that are either upstream, downstream, or within human-accelerated regions (HARs) of the genome; includes other nearby genes of interest (Table S7 from paper)	0.848372	0.0981085	1	1	0.163141	0.00398708	1	1	1	1
MOSET6782	HUMAN_RADIAL_GLIA_CANDIDATES_INTERSECT_MOSET6718_MOSET6750	CellType	74	Homo sapiens	NA	This gene set is the intersection of two other gene sets: MOSET6718 + MOSET6750	0.00401491	0.741789	0.298718	1	0.684557	0.574211	1	0.809591	0.659991	0.115008
MOSET6783	HUMAN_RADIAL_GLIA_CANDIDATES_INTERSECT_MOSET6718_MOSET6745	CellType	116	Homo sapiens	NA	This gene set is the intersection of two other gene sets: MOSET6718 + MOSET6745	0.032447	0.943588	0.107091	1	0.887766	0.386477	1	0.926875	0.68932	0.116943
MOSET6785	AUTDB_HUMAN_GENES_ASSOCIATED_WITH_AUTISM	Disease	328	Homo sapiens	NA	A list of curated human genes that have been associated with autism via studies of function, genetic association, rare single gene mutations, and syndromes (http://autism.mindspec.org/autdb/HG_Home.do); downloaded on 12.6.12	0.474633	0.100123	0.784657	1	8.47885e-05	0.882048	0.877726	0.407507	0.105054	0.751488
MOSET6786	AUTDB_HUMAN_GENES_ASSOCIATED_WITH_AUTISM_AND_REPLICATED	Disease	261	Homo sapiens	NA	A list of curated human genes that have been associated with autism MORE THAN ONCE via studies of function, genetic association, rare single gene mutations, and syndromes (http://autism.mindspec.org/autdb/HG_Home.do); downloaded on 12.6.12	0.411313	0.037741	1	1	0.0307596	0.946344	1	0.325954	0.082999	0.576008
MOSET6787	KUCHARZEWSK_HYPOXIA_UP_IN_GBM_EXOSOMES		148	Homo sapiens	23589885	Genes that were differentially expressed in exosomes isolated from the human GBM cell line U87 treated with hypoxia relative to normoxia	0.134376	0.486974	1	1	0.0762469	1	0.186176	0.505194	0.0684569	1
MOSET6788	LIANG_GBM_HYPOXIA_CLUSTER	CellType	21	Homo sapien	15827123	Genes that were clustered together and classified as hypoxia related by GO in microarray study of human glioblastoma samples.	0.0525525	0.619594	1	1	0.444353	1	1	0.335289	0.429358	1
MOSET6790	MASICA_Downregulated_IDH1_mutation	Disease	438	Homo sapiens	21555372	These are genes that were found to be downregulated in glioma in and co-occur with IDH1 mutation using TCGA dataset	0.0303683	1.2704e-05	0.848336	0.176209	0.466215	0.65627	0.726419	0.935265	0.0859066	0.986952
MOSET6791	DUNCAN_DOWN_WITH_IDH1_R132H_Heterozygous_Mutation_HCT116_Cell_Line		18	Homo sapien	22899282	Duncan et al made heterozygous knock in mutant cell lines using the GBM HCT116 cell line. They looked for genes whose expression was downregulated at an FDR <0.05 and fold change >1.5 by differential expression. They found 18 genes that fit the criterion	1	0.202492	0.074725	1	1	1	1	0.304418	0.0119362	0.230052
MOSET6792	PHILLIPS_MES_SIGNATURE_GENES_15_GENES	Disease	15	Homo sapiens	16530701	Phillips GBM paper used 35 signature genes to define 3 different subtypes of GBM. These 15 signature genes were used to define the MES subtype.	1	0.474942	1	1	1	1	1	1	0.311981	1
MOSET6793	PHILLIPS_PN_SIGNATURE_GENES_15_GENES	Disease	15	Homo sapiens	16530701	Phillips GBM paper used 35 signature genes to define 3 different subtypes of GBM. These 15 signature genes were used to define the PN subtype.	1	1	1	1	1	1	1	1	0.0430063	1
MOSET6794	PHILLIPS_PROLIF_SIGNATURE_GENES_5_GENES	Disease	5	Homo sapien	16530701	Phillips GBM paper used 35 signature genes to define 3 different subtypes of GBM. These 5 signature genes were used to define the Proliferative subtype.	1	1	1	1	1	1	1	1	1	0.000776601
MOSET6795	PHILLIPS_MOST_DIFF_EXP_IN_MES_SUBTYPE_170_GENES	Disease	170	Homo sapiens	16530701	Phillips GBM paper gave lists of all of the most differentially expressed genes associated with the Messenchymal (MES) subtype. This is a list of the top 170 genes associated with the MES subtype.	0.86911	0.243822	0.0803494	1	0.95812	0.678641	0.0266277	0.643312	0.177477	0.467767
MOSET6796	PHILLIPS_MOST_DIFF_EXP_IN_PN_SUBTYPE_338_GENES	Disease	338	Homo sapiens	16530701	Phillips GBM paper gave lists of all of the most differentially expressed genes associated with the Proneural (PN) subtype. This is a list of the top 338 genes associated with the PN subtype.	0.964502	0.730881	0.539082	0.270708	0.00189638	0.0381922	1	0.874791	0.010065	0.731659
MOSET6797	PHILLIPS_MOST_DIFF_EXP_IN_PROLIF_SUBTYPE_217_GENES	Disease	217	Homo sapiens	16530701	Phillips GBM paper gave lists of all of the most differentially expressed genes associated with the Proliferative subtype. This is a list of the top 217 genes associated with the prolif subtype.	1	0.995396	0.385173	0.179836	0.962044	1	1	0.65973	0.815971	6.69999e-07
MOSET6798	VERHAAK_TCGA_CLASSIC__GBM_SUBTYPE	Disease	162	Homo sapiens	20129251	Verhaak TCGA classical GBM subtype genes (162 genes)	0.814207	0.996822	0.160906	1	0.703754	0.823469	1	0.424842	0.0160221	0.694657
MOSET6799	VERHAAK_TCGA_MESENCHYMAL_GBM_SUBTYPE	Disease	216	Homo sapiens	20129251	Verhaak TCGA Mesenchymal GBM subtype genes (216 genes)	1.58008e-14	0.0668304	1	1	1	0.685202	0.0461097	0.670628	0.0960155	0.641735
MOSET6800	VERHAAK_TCGA_NEURAL_GBM_SUBTYPE	Disease	129	Homo sapiens	20129251	Verhaak TCGA Neural GBM subtype genes (129 genes)	0.920978	0.101551	0.445046	1	0.00564477	1	1	0.758152	0.889355	1
MOSET6801	VERHAAK_TCGA_PRONEURAL_GBM_SUBTYPE	Disease	178	Homo sapiens	20129251	Verhaak TCGA Proneural GBM subtype genes (178 genes)	0.960557	0.699989	0.0388685	0.0371327	0.226571	0.535705	1	0.0230408	6.82896e-19	0.105728
MOSET6803	SAM_GLIOMA_TURQUOISE_SEED_GENES_IDH1_MODULE_134GENES	Disease	134	Homo sapiens	NA	Sam's tuquoiseseed genes from my consensus subtraction module glioma minus my ACC&EC datasets. This module was from 0.621 minsize 10 and has 134 unique gene symbols for seeds	0.237383	0.998435	0.114895	1	0.540537	0.754675	1	0.934758	0.0116639	0.581568
MOSET6804	SAM_GLIOMA_MICROGLIA_CORRECTED_TURQUOISE_GENES_FROM_IDH1_MODULE_86GENES	Disease	86	Homo sapien	NA	Sam's gene list from my turquoise module genes I used a differential connectivity and differential expression analysis to home in on turquoise genes that are not microglial genes and which are differentially expressed between normal tissue and glioma.	0.0302398	1	1	1	0.508731	0.625715	0.428197	1	0.478213	0.0024338
MOSET6805	BUTOVSKY_MICROGLIA_top40	CellType	40	Mus musculus	24316888	Butovsky top 40 microglia enriched genes determined from differential expression compared to peripheral immune cells and subsequent comparisons using custom microarray, from supplemental table 2.	0.000119415	0.597588	1	1	0.710952	1	1	1	0.325858	0.462723
MOSET6806	BUTOVSKY_MICROGLIA_top152	CellType	152	Mus musculus	24316888	Butovsky top 152 microglia enriched genes determined from differential expression compared to peripheral immune cells and subsequent comparisons using custom microarray, from supplemental table 2.	0.00022141	0.34681	1	1	0.499501	0.81713	0.619526	0.634561	0.0784174	0.683862
MOSET6807	HICKMAN_MICROGLIA_SENSOME_top25	CellType	25	Mus musculus	24162652	Hickman top \sensome\" genes differentially expressed in microglia vs whole brain and compared to macrophages using direct rna sequencing. Supplementary table 2"	0.00887291	0.676219	1	1	1	1	1	0.379051	0.134634	1
MOSET6808	HICKMAN_MICROGLIA_SENSOME_99	CellType	99	Mus musculus	24162652	Hickman top \sensome\" genes differentially expressed in microglia vs whole brain using direct rna sequencing. Supplementary table 2"	6.56328e-06	1	1	0.148289	0.929242	0.242064	1	0.545223	0.237133	0.734369
MOSET6809	HICKMAN_MICROGLIA_SENSOME_82	CellType	82	Mus musculus	24162652	Hickman top \sensome\" genes differentially expressed in microglia vs whole brain and compared to macrophages using direct rna sequencing. Supplementary table 2"	7.0593e-05	1	1	0.124289	1	0.1826	1	0.445157	0.613474	0.665842
MOSET6810	GO_SYNAPTIC_TRANSMISSION_GOTERM_0007268	CellType	174	Homo sapiens	NA	Genes from GO Term GO:0007268, \Synaptic Transmission\". Got from Broad Institute MsigDB search on 4/12/14"	0.667036	0.155394	1	1	0.280198	0.57311	0.0241376	0.718995	0.964082	1
MOSET6811	M1_MACROPHAGES_PHILLIPS_PAPER	CellType	68	Homo sapiens	22937035	This geneset was taken from Joanna Phillips paper in which they looked for microglia/macrophage signatures in GBM. It was originally derived from Martinez et al	0.132306	0.0981396	1	1	0.587334	1	0.333476	0.0117929	0.0389222	0.259857
MOSET6812	M2_MACROPHAGES_PHILLIPS_PAPER	CellTYpe	57	Homo sapiens	22937035	This geneset was taken from Joanna Phillips paper in which they looked for microglia/macrophage signatures in GBM. It was originally derived from Martinez et al	0.284854	0.753566	1	1	0.490612	1	1	0.685917	0.466563	0.56571
MOSET6813	MONOCYTES_PHILLIPS_PAPER	CellType	76	Homo sapiens	22937035	This geneset was taken from Joanna Phillips paper in which they looked for microglia/macrophage signatures in GBM. It was originally derived from Chambers et al	0.187074	0.323474	1	1	0.200413	0.569193	0.380576	0.805208	0.894286	1
MOSET6814	GIM_GLIOMA_INFILTRATING_MICROGLIA/MACROPHAGES_PHILLIPS_PAPER	CellType	144	Homo sapiens	22937035	This geneset was taken from Joanna Phillips paper in which they looked for microglia/macrophage signatures in GBM. It was originally derived from Murat et al	0.211019	0.98416	1	0.202349	0.713196	0.0106604	0.531938	0.728432	0.13826	0.0380943
MOSET6815	GRANULOCYTES_PHILLIPS_PAPER	CellType	74	Homo sapiens	22937035	This geneset was taken from Joanna Phillips paper in which they looked for microglia/macrophage signatures in GBM. It was originally derived from Chambers et al	0.419561	0.489659	1	1	0.180805	0.0462472	1	0.46021	1	1
MOSET6816	T_CELL_CD4_NAIVE_PHILLIPS_PAPER	CellType	53	Homo sapiens	22937035	This geneset was taken from Joanna Phillips paper in which they looked for microglia/macrophage signatures in GBM. It was originally derived from Chambers et al	0.641543	0.928148	1	0.0924623	0.798282	1	1	0.671305	0.445977	0.188279
MOSET6817	T_CELL_CD4_ACTIVATED_PHILLIPS_PAPER	CellType	9	Homo sapiens	22937035	This geneset was taken from Joanna Phillips paper in which they looked for microglia/macrophage signatures in GBM. It was originally derived from Chambers et al	1	0.349135	1	1	1	1	0.051747	1	0.220629	1
MOSET6818	T_CELL_CD8_NAIVE_PHILLIPS_PAPER	CellType	37	Homo sapiens	22937035	This geneset was taken from Joanna Phillips paper in which they looked for microglia/macrophage signatures in GBM. It was originally derived from Chambers et al	0.509149	0.261403	0.1522	1	1	1	0.202254	1	0.0196139	1
MOSET6819	T_CELL_CD8_ACTIVATED_PHILLIPS_PAPER	CellType	50	Homo sapiens	22937035	This geneset was taken from Joanna Phillips paper in which they looked for microglia/macrophage signatures in GBM. It was originally derived from Chambers et al	1	1	1	1	0.0556743	1	1	0.0180197	1	0.00597573
MOSET6820	NA_VE_T_CELL_PHILLIPS_PAPER	CellType	27	Homo sapiens	22937035	This geneset was taken from Joanna Phillips paper in which they looked for microglia/macrophage signatures in GBM. It was originally derived from Chambers et al	0.394797	0.127739	1	1	0.543248	1	1	0.419937	1	1
MOSET6821	NK_CELL_PHILLIPS_PAPER	CellType	64	Homo sapiens	22937035	This geneset was taken from Joanna Phillips paper in which they looked for microglia/macrophage signatures in GBM. It was originally derived from Chambers et al	0.323152	0.00231871	0.238218	1	0.267808	1	1	0.358571	0.0925221	0.229825
MOSET6822	B_CELL_PHILLIPS_PAPER	CellType	61	Homo sapiens	22937035	This geneset was taken from Joanna Phillips paper in which they looked for microglia/macrophage signatures in GBM. It was originally derived from Chambers et al	0.670378	0.772287	1	0.099631	0.511073	0.461831	1	0.69988	0.0790937	0.579703
MOSET6823	HSC_HEMAPOIETIC_STEM_CELL_PHILLIPS_PAPER	CellType	250	Homo sapiens	22937035	This geneset was taken from Joanna Phillips paper in which they looked for microglia/macrophage signatures in GBM. It was originally derived from Chambers et al	0.874912	0.0768711	0.322196	1	0.502707	0.0606424	1	0.906411	0.200545	0.746641
MOSET6824	NUC_ERYTHROCYTES_PHILLIPS_PAPER	CellType	214	Homo sapiens	22937035	This geneset was taken from Joanna Phillips paper in which they looked for microglia/macrophage signatures in GBM. It was originally derived from Chambers et al	0.794408	0.0102094	1	0.33201	0.638166	0.210718	0.389531	0.944204	0.430754	0.0478923
MOSET6830	SIM_HUMAN_OLIGODENDROCYTE_PRECURSOR_CELLS	CellType	59	Homo sapiens	21947029	Genes expressed >10x higher in CD140a+/PDGFRA+ cells vs. depleted controls with FDR < .05	0.677218	0.945098	0.0281928	1	0.0291713	0.468094	1	0.706628	0.0245773	0.217872
MOSET6831	Raju_18GW_INTERNEURONS_SEED	CellType	60	Homo sapiens		Migrating GABAergic neurons_Red module_Pearson-None_signum0.614_minSize8 with modseed	1	0.0146197	1	1	0.480181	0.442598	1	1	1	1
MOSET6832	Raju_18GW_INTERNEURONS_BC	CellType	209	Homo sapiens		Migrating GABAergic neurons_Red module_Pearson-None_signum0.614_minSize8_BC	0.880155	0.000330168	1	1	0.0562822	0.331854	0.110219	0.906228	0.907545	0.541334
MOSET6834	HICKMAN_MACROPHAGE_top25	CellType	25	Mus musculus	24162652	Genes expressed significantly higher in peritoneal macrophages than brain microglia	0.299287	0.5986	1	1	0.101916	1	1	0.320029	1	1
MOSET6835	Tesar_OPC_genes	CellType	91	Homo sapiens Mus musculus		Manually curated liist of OPC genes from Paul Tesar	0.835082	0.469473	0.34175	0.156703	0.524582	0.0179146	1	0.0441021	0.0164637	0.0511173
MOSET6836	Mukamel_ExcitatoryNeurons	CellType	173	Mus musculus	26087164	Filtered list from Mukamel et al. Tablse S2. Gene required to expressed at least 25 TPM in each replicate	0.964502	0.128787	0.539082	1	0.402743	0.844897	1	0.973226	0.869638	0.926265
MOSET6837	Mukamel_InhibitoryNeurons	CellType	91	Mus musculus	26087164	Filtered list from Mukamel et al. Tablse S2. Gene required to expressed at least 25 TPM in each replicate (includes PV and VIP)	0.488785	5.36562e-05	0.318914	1	0.924451	1	1	0.531716	0.0952487	1
MOSET6848	ZHANG_MOUSE_ASTROCYTES_2014	CellType	100	Mus musculus	25186741	Top 100 genes enriched in CT compared to all other CTs (except pericytes) with expression of at least 50 FPKM	1	0.243822	1	1	0.37878	1	0.475691	1	0.802485	0.467767
MOSET6849	ZHANG_MOUSE_MYELINATING_OLIGOS_2014	CellType	100	Mus musculus	25186741	Top 100 genes enriched in CT compared to all other CTs (except pericytes) with expression of at least 50 FPKM	1	0.706816	1	0.165037	0.794408	1	0.121917	0.608616	0.0609404	1
MOSET6850	ZHANG_MOUSE_NEURONS_2014	CellType	100	Mus musculus	25186741	Top 100 genes enriched in CT compared to all other CTs (except pericytes) with expression of at least 50 FPKM	1	0.0027175	1	1	0.00258439	1	1	0.873622	0.531814	0.774555
MOSET6851	ZHANG_MOUSE_MICROGLIA_2014	CellType	100	Mus musculus	25186741	Top 100 genes enriched in CT compared to all other CTs (except pericytes) with expression of at least 50 FPKM	5.97318e-05	1	1	0.153347	1	0.625715	0.106852	1	0.00107788	0.747122
MOSET6852	ZHANG_MOUSE_OPC_2014	CellType	100	Mus musculus	25186741	Top 100 genes enriched in CT compared to all other CTs (except pericytes) with expression of at least 50 FPKM	0.83851	0.672915	1	0.0128076	0.00682368	0.638651	1	0.00340459	0.051016	0.412874
MOSET6853	ZHANG_MOUSE_ENDOTHELIAL_2014	CellType	100	Mus musculus	25186741	Top 100 genes enriched in CT compared to all other CTs (except pericytes) with expression of at least 50 FPKM	0.514999	0.142799	1	1	0.750517	1	1	0.28529	0.925057	1
MOSET6858	NOUSHMEHR_UPREGULATED_IN_GCIMP_PRONEURAL_AFFY&AGI_491GENES	Disease	491	Homo sapiens	20399149	Significantly upregulated in GCIMP proneural tumors using FDR<0.05 combined for Affy and AGI arrays from Noushmehr et al 2010	0.643256	1	0.0533164	1	6.30324e-06	0.957458	0.769683	0.0922187	0.639883	0.523021
MOSET6861	NOUSHMEHR_HYPOMETHYLATED_IN_GCIMP_PRONEURAL_30_GENES	Disease	30	Homo sapiens	20399149	Significantly hypomethylated in GCIMP proneural tumors using FDR<0.05 450K arrays from Noushmehr et al 2010	0.407336	0.378389	1	1	0.190893	0.25327	0.0118073	0.43296	1	1
MOSET6862	NOUSHMEHR_HYPERMETHYLATED_DOWNREGULATED_AFFY_IN_GCIMP_PRONEURAL_242_GENES	Disease	242	Homo sapien	20399149	Significantly hypermethylated and downregulated (Affy) in GCIMP proneural tumors using FDR<0.05 450K arrays from Noushmehr et al 2010	0.684306	2.28731e-07	1	0.359467	0.728864	0.927909	0.437756	0.881481	0.0212221	0.706249
MOSET6864	NOUSHMEHR_HYPERMETHYLATED_DOWNREGULATED_AGI_IN_GCIMP_PRONEURAL_411_GENES	Disease	411	Homo sapien	20399149	Significantly hypermethylated and downregulated (AGI) in GCIMP proneural tumors using FDR<0.05 450K arrays from Noushmehr et al 2010	0.946208	1.40432e-11	1	0.162172	0.903252	0.798878	0.913356	0.989236	0.155214	0.24158
MOSET6865	NOUSHMEHR_HYPOMETHYLATED_UPREGULATED_AGI_IN_GCIMP_PRONEURAL_6_GENES	Disease	6	Homo sapien	20399149	Significantly hypomethylated and upregulated (AGI) in GCIMP proneural tumors using FDR<0.05 450K arrays from Noushmehr et al 2010	1	1	1	1	0.0141669	1	1	1	1	1
MOSET6866	NOUSHMEHR_HYPERMETHYLATED_DOWNREGULATED_AFFY&AGI_IN_GCIMP_PRONEURAL_411_GENES	Disease	411	Homo sapien	20399149	Significantly hypermethylated and downregulated (Affy+AGI) in GCIMP proneural tumors using FDR<0.05 450K arrays from Noushmehr et al 2010	0.946208	1.40432e-11	1	0.162172	0.903252	0.798878	0.913356	0.989236	0.155214	0.24158
MOSET6867	NOUSHMEHR_TOP50_HYPERMETHYLATED_DOWNREGULATED_IN_GCIMP_PRONEURAL_50_GENES	Disease	50	Homo sapiens	20399149	TOP50 hypermethylated and downregulated (Affy+AGI) in GCIMP proneural tumors using FDR<0.05 450K arrays from Noushmehr et al 2010	0.584897	0.00565794	1	1	0.746387	0.387897	0.243603	0.242557	0.730119	1
MOSET6870	TURCAN_UPREGULATED_IN_IDH1MUT_ASTROCYTES_90_GENES	Disease	90	Homo sapien	22343889	Upregulated genes in IDH1 mutant astrocyte model FDR <0.05 from Turcan et al 2012	0.219061	0.222524	1	1	0.105696	0.598443	1	0.52486	0.912371	1
MOSET6871	TURCAN_DOWNREGULATED_IN_IDH1MUT_ASTROCYTES_87_GENES	Disease	87	Homo sapien	22343889	Downregulated genes in IDH1 mutant astrocyte model FDR <0.05 from Turcan et al 2012	0.800777	0.916268	0.312247	1	0.712508	1	1	1	0.909587	0.12925
MOSET6872	TURCAN_HYPERMETHYLATED_DOWNREGULATED_IN_IDH1MUT_ASTROCYTES_48_GENES	Disease	48	Homo sapien	22343889	Hypermethylated and downregulated genes in IDH1 mutant astrocyte model FDR <0.05 from Turcan et al 2012	1	0.895292	1	1	0.392328	1	1	1	0.730119	0.147997
MOSET6873	TURCAN_HYPOMETHYLATED_UPREGULATED_IN_IDH1MUT_ASTROCYTES_48_GENES	Disease	48	Homo sapien	22343889	Hypomethylated and upregulated genes in IDH1 mutant astrocyte model FDR <0.05 from Turcan et al 2012	0.215698	0.377295	1	1	0.0450363	0.387897	1	0.614615	1	1
MOSET6879	TURCAN_HYPOMETHYLATED_UPREGULATED_IN_IDH1MUT_CLINICAL_SAMPLES_236_GENES	Disease	236	Homo sapien	22343889	Hypomethylated and upregulated genes in IDH1 mutant clinical samples FDR <0.05 from Turcan et al 2012	0.95143	0.981404	0.671287	0.0745103	7.79005e-14	0.495003	0.781864	0.404116	0.0109955	0.03286
MOSET6882	TURCAN_CpG_HYPERMETHYLATED_AND_DOWNREGULATED_IN_IDH1MUT_ASTROCYTES_15_GENES	Disease	15	Homo sapien	22343889	CpG hypermethylated and downregulated genes in IDH1 mutant astrocyte model Qvalue <0.05 from Turcan et al 2012	1	1	1	1	0.345799	1	1	1	0.333097	1
MOSET6883	TURCAN_CpG_HYPOMETHYLATED_AND_UPREGULATED_IN_IDH1MUT_ASTROCYTES_30_GENES	Disease	30	Homo sapien	22343889	CpG hypomethylated and upregulated genes in IDH1 mutant astrocyte model Qvalue <0.05 from Turcan et al 2012	0.419617	0.152289	1	1	0.049531	1	1	1	1	1
MOSET6885	TURCAN_CpG_HYPOMETHYLATED_IN_IDH1MUT_CLINICAL_SAMPLES_418_GENES	Disease	418	Homo sapien	22343889	CpG hypomethylated genes in IDH1 mutant clinical samples Qvalue <0.05 from Turcan et al 2012	0.652854	0.0535983	0.838267	0.16706	0.00461948	0.433924	0.708695	0.0774266	0.470762	0.0821605
MOSET6886	TURCAN_CpG_HYPERMETHYLATED_AND_DOWNREGULATED_IN_IDH1MUT_CLINICAL_SAMPLES_442_GENES	Disease	442	Homo sapien	22343889	CpG hypermethylated and downregulated genes in IDH1 mutant clinical samples Qvalue <0.05 from Turcan et al 2012	0.240797	3.06439e-08	0.868617	0.0480516	0.681657	0.992432	0.518585	0.823699	0.0881931	0.991416
MOSET6887	TURCAN_CpG_HYPOMETHYLATED_AND_UPREGULATED_IN_IDH1MUT_CLINICAL_SAMPLES_61_GENES		61	Homo sapien	22343889	CpG hypomethylated and upregulated genes in IDH1 mutant clinical samples Qvalue <0.05 from Turcan et al 2012	1	0.601859	1	1	0.00056539	1	1	0.738162	0.0344013	0.247828
MOSET6888	Costello_Mesenchymal_Stem_Cell_or_CAF_signature_Top100	Disease	100	Homo sapien		A list of 100 top genes derived this by PC analysis of tumor cell cultures and CAF cultures. The genes are from the PC which separated the two cultures	0.331018	0.140239	0.0120047	1	0.386088	0.31508	1	0.377343	0.582181	0.79902
MOSET6890	Suva_single_cell_astrocytoma_PC1/2_High_genes_astrocyte_like_fig2B	Disease	50	Homo sapien	28360267	A list of 50 genes which had the highest association with PC1 and PC2. These are more astrocytic in nature	1	1	1	1	1	1	1	1	1	1
MOSET6891	Suva_single_cell_astrocytoma_Oligo_program_genes_Fig2C	Disease	50	Homo sapien	28360267	A list of 50 genes that were associated with Oligo-program genes from Fig2C	1	0.489087	1	1	0.804774	0.442598	1	0.678694	0.456326	0.194156
MOSET6892	Suva_single_cell_astrocytoma_Astro_program_genes_Fig2C	Disease	50	Homo sapien	28360267	A list of 50 genes that were associated with Astro-program genes from Fig2C	1	0.743716	1	1	0.216154	0.442598	0.282824	0.678694	1	1
MOSET6893	Suva_single_cell_astrocytoma_Stemness_program_genes_Fig3C	Disease	90	Homo sapien	28360267	A list of 90 genes that were used to define the stemness program from fig3c	0.285695	0.190579	0.354458	1	0.78932	0.651142	1	0.143717	0.767567	0.0155305
MOSET6894	Suva_single_cell_microglia_PC1_High_fig5a	Disease	108	Homo sapien	28360267	A list of 108 genes that are PC1 high and are more microglia like rather than macrophage	0.0628287	0.63042	0.394103	1	0.9656	0.700486	0.14882	0.90386	0.389022	0.814857
MOSET6895	Suva_single_cell_macrophage_PC1_Low_fig5a	Disease	108	Homo sapien	28360267	A list of 108 genes that are PC1 low and are more macrophage like rather than micorglia	0.376261	1	1	1	0.443977	0.710848	0.506257	0.690742	0.226074	0.000331793
MOSET6896	Suva_single_cell_microglia/macrophage_PC2	Disease	64	Homo sapien	28360267	A list of 64 genes that are associated with PC2 of the microglia/macrophage cells. Data not shown in the main paper	0.0206954	1	1	1	1	1	1	1	1	1
MOSET6898	Suva_single_cell_IDH-O_specific_genes_accounted_by_genetics_fig1F	Disease	26	Homo sapien	28360267	A list of 26 IDH-O associated genes that are accounted for by genetics	1	1	1	1	0.57214	1	1	0.114682	0.189073	1
MOSET6899	Suva_single_cell_IDH-A_specific_genes_accounted_by_genetics_fig1F	Disease	83	Homo sapien	28360267	A list of 83 IDH-A associated genes that are accounted for by genetics	0.824358	0.935559	0.0612992	1	0.0172519	1	1	0.116167	0.727402	0.74294
MOSET6902	Anatol_Tourette	Disease	18	Homo sapien	NA	A list of 18 genes implicated in Tourette syndrome per exome sequencing and GWAS studies, compiled by Anatol Kreitzer (updated 10/17/18)	1	0.0646205	1	1	0.444353	0.189611	1	1	0.10405	0.254817
MOSET6903	Anatol_OCD	Disease	9	Homo sapien	NA	A list of 9 genes implicated in OCD per exome sequencing and GWAS studies, compiled by Anatol Kreitzer	1	0.0769287	1	1	1	1	1	1	1	1
MOSET6904	Anatol_mouse_D1_MSN_vs_striatum_dropviz	CellType	12	Mus musculus	NA	Genes most significantly up-regulated in this cell type vs rest of striatum; based on SC data from dropviz.broadinstitute.org	1	1	1	1	1	1	1	1	1	0.164489
MOSET6905	Anatol_mouse_D2_MSN_vs_striatum_dropviz	CellType	13	Mus musculus	NA	Genes most significantly up-regulated in this cell type vs rest of striatum; based on SC data from dropviz.broadinstitute.org	1	1	1	1	1	1	1	0.024137	1	1
MOSET6906	Anatol_mouse_new_MSN_vs_striatum_dropviz	CellType	13	Mus musculus	NA	Genes most significantly up-regulated in this cell type vs rest of striatum; based on SC data from dropviz.broadinstitute.org	1	1	1	1	0.301653	1	1	1	0.0430063	1
MOSET6907	Anatol_mouse_ChAT_vs_striatum_dropviz	CellType	13	Mus musculus	NA	Genes most significantly up-regulated in this cell type vs rest of striatum; based on SC data from dropviz.broadinstitute.org	1	0.445974	1	1	0.301653	1	1	1	1	1
MOSET6908	Anatol_mouse_SST_vs_striatum_dropviz	CellType	13	Mus musculus	NA	Genes most significantly up-regulated in this cell type vs rest of striatum; based on SC data from dropviz.broadinstitute.org	1	0.0274569	1	1	1	1	0.08273	1	0.333097	1
MOSET6909	Anatol_mouse_PV_vs_striatum_dropviz	CellType	13	Mus musculus	NA	Genes most significantly up-regulated in this cell type vs rest of striatum; based on SC data from dropviz.broadinstitute.org	1	1	1	1	1	0.140859	1	0.25541	1	1
MOSET6910	Anatol_mouse_neurogliaform_vs_striatum_dropviz	CellType	12	Mus musculus	NA	Genes most significantly up-regulated in this cell type vs rest of striatum; based on SC data from dropviz.broadinstitute.org	1	0.12733	1	1	0.324086	1	1	1	1	1
MOSET6911	Gokce_mouse_D1_MSN_SC_RNAseq	CellType	160	Mus musculus	27425622	Genes whose expression was significantly enriched in MSN subclusters identified via SC RNAseq from mouse striatum (Table S5)	1	0.00080565	1	1	0.000476762	0.799094	0.598618	0.596218	0.0604615	0.894103
MOSET6912	Gokce_D2_MSN_SC_RNAseq	CellType	233	Mus musculus	27425622	Genes whose expression was significantly enriched in MSN subclusters identified via SC RNAseq from mouse striatum (Table S5)	0.829835	0.0195117	1	0.350439	0.00179119	0.109085	0.421898	0.360123	0.499999	0.276222
MOSET6913	Gokce_Tacr1_MSN_SC_RNAseq	CellType	201	Mus musculus	27425622	Genes whose expression was significantly enriched in MSN subclusters identified via SC RNAseq from mouse striatum (Table S5)	0.876127	0.0378011	0.204302	0.290785	0.000478115	1	0.684547	0.0952369	0.438668	1
MOSET6914	Gokce_Htr7_MSN_SC_RNAseq	CellType	64	Mus musculus	27425622	Genes whose expression was significantly enriched in MSN subclusters identified via SC RNAseq from mouse striatum (Table S5)	0.677218	0.31173	1	1	0.0948272	1	1	0.706628	1	1
MOSET6915	Gokce_D1_Cxcl14_MSN_SC_RNAseq	CellType	162	Mus musculus	27425622	Genes whose expression was significantly enriched in MSN subclusters identified via SC RNAseq from mouse striatum (Table S5)	0.779075	0.0552109	0.14242	0.238034	0.0130291	0.473652	1	0.0883527	0.244684	0.894103
MOSET6916	mousebrain.org_MSN1_SC_RNAseq	CellType	25	Mus musculus	NA	Genes whose expression was significantly enriched in MSN subclusters identified via SC RNAseq from mouse striatum (from www.mousebrain.org)	1	0.340007	1	1	1	0.235608	1	1	0.511743	1
MOSET6917	mousebrain.org_MSN2_SC_RNAseq	CellType	25	Mus musculus	NA	Genes whose expression was significantly enriched in MSN subclusters identified via SC RNAseq from mouse striatum (from www.mousebrain.org)	1	0.127739	1	1	0.543248	1	1	1	1	1
MOSET6918	mousebrain.org_MSN3_SC_RNAseq	CellType	25	Mus musculus	NA	Genes whose expression was significantly enriched in MSN subclusters identified via SC RNAseq from mouse striatum (from www.mousebrain.org)	1	0.0296738	1	1	1	1	1	1	0.511743	1
MOSET6919	mousebrain.org_MSN4_SC_RNAseq	CellType	25	Mus musculus	NA	Genes whose expression was significantly enriched in MSN subclusters identified via SC RNAseq from mouse striatum (from www.mousebrain.org)	1	0.116044	1	1	1	1	1	1	0.511743	1
MOSET6920	mousebrain.org_MSN5_SC_RNAseq	CellType	25	Mus musculus	NA	Genes whose expression was significantly enriched in MSN subclusters identified via SC RNAseq from mouse striatum (from www.mousebrain.org)	1	0.340007	1	1	0.52808	1	1	1	0.511743	1
MOSET6921	mousebrain.org_MSN6_SC_RNAseq	CellType	25	Mus musculus	NA	Genes whose expression was significantly enriched in MSN subclusters identified via SC RNAseq from mouse striatum (from www.mousebrain.org)	1	0.127739	1	1	1	1	1	1	0.526737	1
MOSET6922	Anatol_up_in_new_MSN_vs_D1D2MSNs_dropviz	CellType	50	Mus musculus	NA	Genes whose expression was significantly enriched in a putative new MSN subtype vs. D1 & D2 MSNs; based on SC data from dropviz.broadinstitute.org	1	0.0906734	1	1	0.0155545	1	1	0.019396	0.414288	1
MOSET6923	Anatol_up_in_D1_MSN_vs_D2MSNs_dropviz	CellType	50	Mus musculus	NA	Genes whose expression was significantly enriched in D1 MSNs vs D2 MSNs; based on SC data from dropviz.broadinstitute.org	0.254054	0.448152	0.204126	0.0888571	0.191184	0.42268	1	1	0.769126	1
MOSET6924	Anatol_up_in_D2_MSN_vs_D1MSNs_dropviz	CellType	25	Mus musculus	NA	Genes whose expression was significantly enriched in D2 MSNs vs D1 MSNs; based on SC data from dropviz.broadinstitute.org	0.0752023	0.693156	1	1	0.156212	1	1	0.0863374	0.496276	1
MOSET6925	Anatol_mouse_D2_MSN-1_vs_striatum_dropviz	CellType	20	Mus musculus	NA	Genes most significantly up-regulated in this putative MSN subtype vs rest of striatum; based on SC data from dropviz.broadinstitute.org	0.269334	1	1	1	0.0820208	1	1	0.0434485	1	1
MOSET6926	Anatol_mouse_D2_MSN-2_vs_striatum_dropviz	CellType	29	Mus musculus	NA	Genes most significantly up-regulated in this putative MSN subtype vs rest of striatum; based on SC data from dropviz.broadinstitute.org	0.407336	0.139831	1	1	0.55793	1	1	1	1	1
MOSET6927	Anatol_mouse_D1_MSN-1_vs_striatum_dropviz	CellType	16	Mus musculus	NA	Genes most significantly up-regulated in this putative MSN subtype vs rest of striatum; based on SC data from dropviz.broadinstitute.org	0.284467	0.202492	1	1	1	1	1	1	1	1
MOSET6928	Anatol_mouse_D1_MSN-2_vs_striatum_dropviz	CellType	22	Mus musculus	NA	Genes most significantly up-regulated in this putative MSN subtype vs rest of striatum; based on SC data from dropviz.broadinstitute.org	1	1	1	1	1	1	1	0.364793	1	0.278788
MOSET6929	Anatol_mouse_D1_MSN-3_vs_striatum_dropviz	CellType	14	Mus musculus	NA	Genes most significantly up-regulated in this putative MSN subtype vs rest of striatum; based on SC data from dropviz.broadinstitute.org	1	1	1	1	0.0390381	0.110217	1	1	1	1
MOSET6930	Anatol_mouse_D1_MSN-patch_vs_striatum_dropviz	CellType	18	Mus musculus	NA	Genes most significantly up-regulated in this putative MSN subtype vs rest of striatum; based on SC data from dropviz.broadinstitute.org	1	1	1	1	1	1	1	1	1	1
MOSET6931	Anatol_Parkinsons_disease_neuronal	Disease	23	NA	NA	Genes implicated in Parkinsons disease that are expressed by neurons; provided by Anatol Kreitzer	1	0.320532	1	1	5.14281e-05	1	1	1	1	1
MOSET6932	LOH_EXCITATORY_SYNAPSE_PROTEOME	CellType	199	Rattus norvegicus	27565350	Excitatory synapse enriched proteome from cultured rat cortical neurons Table1	0.979916	0.00881059	1	1	0.00034298	0.638322	1	0.125914	0.508248	0.184827
MOSET6933	LOH_INHIBITORY_SYNAPSE_PROTEOME	CellType	42	Rattus norvegicus	27565350	Inhibitory synapse enriched proteome from cultured rat cortical neurons Table1	1	0.0610807	1	1	0.380858	1	1	0.605757	1	0.488464
MOSET6934	LOH_EXCITATORY_SYNAPSE_PROTEOME_TruePos	CellType	54	Rattus norvegicus	27565350	Excitatory synapse enriched proteome from cultured rat cortical neurons TableS3	1	0.142199	1	1	0.0271622	0.461831	1	0.00657601	0.221598	1
MOSET6935	ZEISEL_EPENDYMAL	CellType	484	Mus musculus	25700174	Ependymal enriched transcripts from single-cell RNA-seq of adult mouse cortex/hippocampus	0.00359677	0.516015	1	0.158697	0.895274	0.603868	2.6023e-10	0.988215	0.928006	0.933345
MOSET6936	ZEISEL_OLIGODENDROCYTE	CellType	453	Mus musculus	25700174	Oligodendrocyte enriched transcripts from single-cell RNA-seq of adult mouse cortex/hippocampus	0.953307	0.588942	1	1	0.152852	0.440741	0.919023	0.60637	0.041697	0.569312
MOSET6937	ZEISEL_MICROGLIA	CellType	436	Mus musculus	25700174	Microglia enriched transcripts from single-cell RNA-seq of adult mouse cortex/hippocampus	1.71031e-19	0.98841	0.504285	0.500524	0.789671	0.771838	0.405776	0.521588	0.00117235	0.204871
MOSET6938	ZEISEL_CA1PYRAMIDAL	CellType	409	Mus musculus	25700174	CA1 pyramidal enriched transcripts from single-cell RNA-seq of adult mouse cortex/hippocampus	0.974456	5.71006e-05	1	0.495474	0.141376	0.565626	1	0.242771	0.171321	0.482368
MOSET6939	ZEISEL_INTERNEURON	CellType	365	Mus musculus	25700174	Interneuron enriched transcripts from single-cell RNA-seq of adult mouse cortex/hippocampus	0.988663	0.000846792	0.442406	1	0.0420405	0.28991	1	0.259029	0.83955	0.740264
MOSET6940	ZEISEL_ENDOTHELIAL	CellType	353	Mus musculus	25700174	Endothelial enriched transcripts from single-cell RNA-seq of adult mouse cortex/hippocampus	0.952625	0.00134433	0.0602524	1	0.181382	0.972019	1	0.679917	0.14408	0.728661
MOSET6941	ZEISEL_S1PYRAMIDAL	CellType	294	Mus musculus	25700174	S1 Pyramidal enriched transcripts from single-cell RNA-seq of adult mouse cortex/hippocampus	0.989998	0.0110556	1	1	0.168232	0.923526	0.426452	0.871944	0.66672	0.972582
MOSET6942	ZEISEL_ASTROCYTE	CellType	240	Mus musculus	25700174	Astrocyte enriched transcripts from single-cell RNA-seq of adult mouse cortex/hippocampus	0.927696	0.508166	0.632033	1	0.125115	0.215567	1	0.946265	0.0519202	0.42525
MOSET6943	ZEISEL_MURAL	CellType	155	Mus musculus	25700174	Mural (pericyte & smooth muscle) enriched transcripts from single-cell RNA-seq of adult mouse cortex/hippocampus	0.944748	0.433669	0.489256	0.23955	0.456259	0.216134	1	0.818844	0.0625496	0.387556
MOSET6944	LaMANNO_ENDOTHELIAL_MIDBRAIN	CellType	385	Homo sapiens	27716510	Endothelial enriched transcripts from single-cell RNA-seq of developing human midbrain (binarized value of 1 and 0 everywhere else TableS1)	0.977556	0.108866	1	0.152481	0.160839	0.583873	0.904755	0.000393827	0.752935	0.978815
MOSET6945	LaMANNO_PERICYTE_MIDBRAIN	CellType	305	Homo sapiens	27716510	Pericyte enriched transcripts from single-cell RNA-seq of developing human midbrain (binarized value of 1 and 0 everywhere else TableS1)	0.980756	0.000361668	0.393804	1	0.289904	0.962817	0.846237	0.293271	0.0265916	0.086465
MOSET6946	LaMANNO_MICROGLIA_MIDBRAIN	CellType	303	Homo sapiens	27716510	Microglia enriched transcripts from single-cell RNA-seq of developing human midbrain (binarized value of 1 and 0 everywhere else TableS1)	3.77963e-21	0.997241	0.746657	0.106225	0.891185	0.411896	0.0111049	0.878306	0.00626366	0.836434
MOSET6947	LaMANNO_OPC_MIDBRAIN	CellType	48	Homo sapiens	27716510	OPC enriched transcripts from single-cell RNA-seq of developing human midbrain (binarized value of 1 and 0 everywhere else TableS1)	1	1	1	1	1	1	1	0.0715456	0.14458	0.504938
MOSET6948	LaMANNO_REDNUCLEUS_MIDBRAIN	CellType	39	Homo sapiens	27716510	Red nucleus enriched transcripts from single-cell RNA-seq of developing human midbrain (binarized value of 1 and up to 1everywhere else TableS1)	1	0.503907	1	1	1	1	1	0.516307	0.631263	0.407303
MOSET6949	LaMANNO_DOPAMINE_1_MIDBRAIN	CellType	69	Homo sapiens	27716510	Dopamine neuron 1 enriched transcripts from single-cell RNA-seq of developing human midbrain (binarized value of 1 and up to 1everywhere else TableS1)	1	0.860429	1	1	0.347199	0.532377	1	0.429874	0.0145366	0.283921
MOSET6950	LaMANNO_DOPAMINE_2_MIDBRAIN	CellType	71	Homo sapiens	27716510	Dopamine neuron 2 enriched transcripts from single-cell RNA-seq of developing human midbrain (binarized value of 1 and up to 1everywhere else TableS1)	0.709349	0.0334412	1	1	1	1	1	1	0.106954	0.247828
MOSET6951	LaMANNO_GABA_MIDBRAIN	CellType	226	Homo sapiens	27716510	Gaba neuron enriched transcripts from single-cell RNA-seq of developing human midbrain (binarized value of 1 and 0 everywhere else TableS1)	0.427294	0.000217733	1	1	0.964156	0.911893	1	0.685403	0.764726	1
MOSET6952	LaMANNO_SEROTENERGIC_MIDBRAIN	CellType	64	Homo sapiens	27716510	Serotenergic neuron enriched transcripts from single-cell RNA-seq of developing human midbrain (binarized value of 1 and up to 1everywhere else TableS1)	1	0.0981396	1	0.113803	0.132124	0.157842	0.333476	0.749807	0.850909	1
MOSET6953	LaMANNO_OMTN_MIDBRAIN	CellType	77	Homo sapiens	27716510	Oculomotor and trochlear nucleus neuron enriched transcripts from single-cell RNA-seq of developing human midbrain (binarized value of 1 and up to 1everywhere else TableS1)	1	0.0454444	1	1	0.87242	0.166025	0.342297	0.41437	0.579847	0.643206
MOSET6954	HE_MURAL	CellType	260	Mus musculus	27725773	Mural cell enriched genes found in at least 2 out of 5 studies (Table S2)	0.891661	0.000274853	0.120155	0.390721	0.279781	0.787478	1	0.487079	0.0441957	0.576008
MOSET6955	BUTLER_ENDOTHELIAL_HPA	CellType	237	Homo sapiens	27641958	Endothelial transcripts identified by correlation with seed genes (CLEC14A,CD34,VWF) in HPA data (Table S3 tab1)	0.52634	0.000499513	0.102772	1	0.942679	0.934407	1	0.0370645	0.570919	0.892384
MOSET6956	BUTLER_ENDOTHELIAL_GTEX	CellType	100	Homo sapiens	27641958	Endothelial transcripts identified by correlation with seed genes (CLEC14A,CD34,VWF) in GTEX data (Table S3 tab3)	0.86633	0.00424322	1	1	0.956724	1	1	0.0648461	1	0.792314
MOSET6957	KEGG_VASCULAR_SMOOTH_MUSCLE_CONTRACTION	CellType	115	Homo sapiens	NA	KEGG_VASCULAR_SMOOTH_MUSCLE_CONTRACTION	0.884617	0.292689	1	1	0.114059	1	0.0310472	0.407651	0.000320795	0.49921
MOSET6958	ZHANG_MOUSE_PERICYTE_2014	CellType	77	Mus musculus	25186741	77 genes enriched in percityes compared to astrocytes and endothelial cells (> 2fold) with expression of at least 50 FPKM	1	0.0724109	1	0.129487	0.89855	0.0479185	1	0.0203992	0.887465	0.313886
MOSET6959	GOKCE_VASCULAR_STR	CellType	50	Mus musculus	27425622	Vascular enriched transcripts from single-cell RNA-seq of adult mouse striatum	0.539048	0.304749	1	1	0.334135	1	1	1	0.684533	1
MOSET6960	GOKCE_OPC_STR	CellType	50	Mus musculus	27425622	OPC enriched transcripts from single-cell RNA-seq of adult mouse striatum	0.519324	0.847432	1	1	0.681167	0.0621483	1	0.548173	0.291683	1
MOSET6961	GOKCE_EPENDYMAL_SEC_STR	CellType	50	Mus musculus	27425622	Ependymal secretory enriched transcripts from single-cell RNA-seq of adult mouse striatum	0.519324	0.552477	1	1	0.681167	1	0.207543	1	0.664215	1
MOSET6962	GOKCE_EPENDYMAL_CILIA_STR	CellType	50	Mus musculus	27425622	Ependymal cilia enriched transcripts from single-cell RNA-seq of adult mouse striatum	0.0215892	0.789359	1	1	1	0.0443551	0.17528	1	1	1
MOSET6964	KUHN_PURKINJE_CB	CellType	80	Homo sapiens	23145530	Cerebellar purkinje neuron transcripts from PSEA of human bulk tissue cerebellum	1	0.455068	1	1	0.0606099	1	1	0.776709	0.872477	0.66032
MOSET6965	MANCARCI_CHOLINERGIC_BF	CellType	92	Mus musculus	NA	Basal forebrain cholinergic neuron genes from NeuroExpresso	1	0.396881	1	1	0.110041	1	0.408813	0.00862426	0.915069	0.725513
MOSET6966	MANCARCI_PURKINJE_CB	CellType	43	Mus musculus	NA	CB purkinje neuron genes from NeuroExpresso	1	0.154639	1	1	0.729248	1	1	0.225915	0.712732	1
MOSET6967	MANCARCI_DG_HIP	CellType	30	Mus musculus	NA	HIP dentate granule neuron genes from NeuroExpresso	1	0.178176	1	1	1	1	1	1	0.21161	0.367227
MOSET6968	MANCARCI_GabaSSTReln_HIP	CellType	56	Mus musculus	NA	HIP GabaSSTReln neuron genes from NeuroExpresso	1	0.158844	0.234502	1	0.530986	0.474284	1	0.125632	0.820169	1
MOSET6969	MANCARCI_Pyramidal_Thy1_HIP	CellType	21	Mus musculus	NA	HIP Pyramidal_Thy1 neuron genes from NeuroExpresso	1	0.676219	0.0969226	1	1	1	1	1	1	1
MOSET6970	MANCARCI_NORADRENERGIC_LC	CellType	136	Mus musculus	NA	Locus ceruleus noradrenergic neuron genes from NeuroExpresso	1	0.194309	1	1	0.203745	1	0.195842	0.0588079	0.73206	0.321302
MOSET6971	MANCARCI_BrainstemCholin_MID	CellType	35	Mus musculus	NA	Brainstem cholinergic neuron genes from NeuroExpresso	0.454956	0.789359	1	1	0.612092	1	0.17528	0.482199	1	0.377492
MOSET6972	MANCARCI_DOPAMINERGIC_MID	CellType	15	Mus musculus	NA	Midbrain dopamenergic neuron genes from NeuroExpresso	1	1	1	1	1	1	1	0.238319	1	1
MOSET6973	MANCARCI_SEROTENERGIC_MID	CellType	20	Mus musculus	NA	Midbrain serotenergic neuron genes from NeuroExpresso	1	0.41541	1	1	1	1	1	1	1	1
MOSET6974	MANCARCI_CHOLINERGIC_SC	CellType	124	Mus musculus	NA	Spinal chord cholinergic neuron genes from NeuroExpresso	0.193937	0.833009	1	1	0.00285766	1	0.519268	0.233695	0.855158	0.83496
MOSET6975	MANCARCI_SPINY_STR	CellType	76	Mus musculus	NA	Striatum spiny neuron genes from NeuroExpresso	1	0.512208	1	1	0.077772	1	0.376435	1	0.645004	1
MOSET6976	MANCARCI_EPENDYMAL	CellType	50	Mus musculus	NA	Ependymal genes from NeuroExpresso	1	0.665	1	1	0.754547	0.395017	1	0.623275	0.738414	0.0322778
MOSET6977	MANCARCI_DOPAMINERGIC_SNC	CellType	61	Mus musculus	NA	Substantia nigra dopaminergic neuron genes from NeuroExpresso	0.690475	0.0710548	1	1	0.00890425	1	1	0.0367266	0.8257	1
MOSET6978	MANCARCI_GabaReln_THAL	CellType	55	Mus musculus	NA	Thalamus GabaReln neuron genes from NeuroExpresso	1	0.0379284	1	1	0.458931	1	1	0.663747	0.776224	1
MOSET6979	MANCARCI_Hypocretinergic_THAL	CellType	36	Mus musculus	NA	Thalamus Hypocretinergic neuron genes from NeuroExpresso	1	0.0185105	1	1	1	1	0.180746	1	1	1
MOSET6980	MANCARCI_CHOLINERIGIC_THAL	CellType	42	Mus musculus	NA	Thalamus cholinergic neuron genes from NeuroExpresso	0.509149	0.536666	1	1	0.670573	0.327854	1	0.176706	1	0.426382
MOSET6981	MANCARCI_GRANULECELL_CB	CellType	10	Mus musculus	NA	Granule cell cerebellum neuron genes from NeuroExpresso	1	0.275355	1	1	1	1	1	1	1	1
MOSET6982	DRD1_STR_MetaCor	CellType	50	Homo sapiens	NA	Top 50 correlates from consensus STR correlation of DRD1 and higher than DRD2 (DRD1-DRD2 >=0.2)	1	0.241145	1	0.0906615	0.0675435	0.429397	1	1	0.435519	1
MOSET6983	DRD2_STR_MetaCor	CellType	50	Homo sapiens	NA	Top 50 correlates from consensus STR correlation of DRD2 and higher than DRD1 (DRD2-DRD1 >=0.2)	1	0.229737	1	1	0.448118	1	1	0.656016	0.769126	1
MOSET6984	CHAT_STR_MetaCor_top50	CellType	50	Homo sapiens	NA	Top 50 correlates from consensus STR correlation of CHAT and higher than DRD1 and DRD2 (DRD1&DRD2<0.4)	1	0.883401	1	1	0.729248	0.373407	0.233469	1	1	1
MOSET6985	CHAT_STR_MetaCor_top25	CellType	25	Homo sapiens	NA	Top 25 correlates from consensus STR correlation of CHAT and higher than DRD1 and DRD2 (DRD1&DRD2<0.4)	1	0.619594	1	1	0.444353	1	0.112708	1	1	1
MOSET6986	TH_MID_MetaCor_top50	CellType	50	Homo sapiens	NA	Top 50 correlates from consensus MID correlation of TH	1	0.0842502	0.196347	1	0.0556743	1	0.258554	1	1	1
MOSET6987	TH_MID_MetaCor_top25	CellType	25	Homo sapiens	NA	Top 25 correlates from consensus MID correlation of TH	1	0.104778	0.101298	1	1	1	1	1	1	1
MOSET6988	GOKCE_D1MSN	CellType	159	Mus musculus	27425622	Genes correlated to DRD1 (Table S5)	1	0.000740946	1	1	0.000444269	0.796719	0.595925	0.591245	0.0584178	0.892347
MOSET6989	GOKCE_TACR1_MSN	CellType	202	Mus musculus	27425622	Genes correlated to TACR1-MSN (Table S5)	0.876127	0.0378011	0.204302	0.290785	0.000478115	1	0.684547	0.0952369	0.438668	1
MOSET6990	GOKCE_HTR7_MSN	CellType	65	Mus musculus	27425622	Genes correlated to HTR7-MSN (Table S5)	0.677218	0.31173	1	1	0.0948272	1	1	0.706628	1	1
MOSET6991	GOKCE_D2_MSN	CellType	233	Mus musculus	27425622	Genes correlated to DRD2-MSN (Table S5)	0.829835	0.0195117	1	0.350439	0.00179119	0.109085	0.421898	0.360123	0.499999	0.276222
MOSET6992	GOKCE_D1_CXCL14_MSN	CellType	163	Mus musculus	27425622	Genes correlated to DRD2-MSN (Table S5)	0.779075	0.0552109	0.14242	0.238034	0.0130291	0.473652	1	0.0883527	0.244684	0.894103
MOSET6993	NEUROD1_CB_MetaCor_top100	CellType	100	Homo sapiens	NA	Top 100 correlates from consensus CB correlation with NEUROD1	0.863492	0.00389321	1	1	0.955281	1	1	0.632024	0.333104	1
MOSET6994	NEUROD1_CB_MetaCor_top50	CellType	50	Homo sapiens	NA	Top 50 correlates from consensus CB correlation with NEUROD1	1	0.041386	1	1	1	1	1	0.671305	0.189748	1
MOSET6995	SLC17A7_CB_MetaCor_top100	CellType	100	Homo sapiens	NA	Top 100 correlates from consensus CB correlation with SLC17A7	0.141887	0.134539	0.0803494	1	0.0128024	1	1	0.0671756	0.951643	0.467767
MOSET6996	SLC17A7_CB_MetaCor_top50	CellType	50	Homo sapiens	NA	Top 50 correlates from consensus CB correlation with SLC17A7	0.269458	0.475601	0.0235319	1	0.0200169	1	1	1	0.783104	0.551252
MOSET6997	KREITZER_Dystonia	Disease	27	Homo sapiens	NA	Dystonia gene list from Anatol Kreitzer. Source: https://www.dystonia-foundation.org/what-is-dystonia/genetics/gene-chart. Updated 10/17/18	1	0.765454	1	1	0.214532	1	1	1	1	0.356792
MOSET6998	LIQUN_PERICYTE_ABCC9cor	CellType	50	Mus musculus	NA	Top 50 correlates to Abcc9 from Liqun He single-cell RNA-seq vascular data	1	0.00361815	1	1	0.798282	1	1	0.300958	0.0628359	1
MOSET6999	LIQUN_VSMC_ACTA2cor	CellType	50	Mus musculus	NA	Top 50 correlates to Acta2 from Liqun He single-cell RNA-seq vascular data	0.641543	0.475601	0.21183	1	0.207752	1	1	0.300958	0.0167702	0.188279
MOSET7000	LIQUN_FIBROBLAST_DCNcor	CellType	50	Mus musculus	NA	Top 50 correlates to Dcn from Liqun He single-cell RNA-seq vascular data	1	0.0105306	1	1	0.448118	1	1	1	0.424955	1
MOSET7001	HEIMAN_D1_MSN_ALL	CellType	173	Mus musculus	19013281	TableS2 D1 enriched compared to D2 stiatal MSN	0.556312	0.0317925	1	1	0.00554659	1	0.606589	0.0955732	0.931364	0.66518
MOSET7002	HEIMAN_D2_MSN_ALL	CellType	77	Mus musculus	19013281	TableS2 D2 enriched compared to D1 stiatal MSN	0.368376	0.407826	0.260139	0.115559	0.137885	0.515654	0.337901	0.162241	1	0.265875
MOSET7005	HEIMAN_MSN_8_FoldEnrich	CellType	185	Mus musculus	19013281	TableS5 8x fold enrich MSN compared to whole brain (minus stiatum)	0.495989	0.132969	1	1	0.229363	0.438848	0.57373	1	0.907048	0.877214
MOSET7006	HEIMAN_MSN_10_FoldEnrich	CellType	134	Mus musculus	19013281	TableS5 10x fold enrich MSN compared to whole brain (minus stiatum)	0.599495	0.0668844	1	1	0.201336	1	0.475691	1	0.802485	0.795694
MOSET7008	Doyle_DRD1_MSN_6_FoldEnrich	CellType	179	Mus musculus	19013282	Genes enriched >6x in GFP+ cells	1	0.301049	1	1	0.242185	1	1	0.0847613	0.395985	0.817872
MOSET7009	Doyle_DRD2_MSN_3_FoldEnrich	CellType	408	Mus musculus	19013282	Genes enriched >3x in GFP+ cells	0.94417	0.603361	1	1	0.712912	0.471433	1	0.550508	0.140417	0.874242
MOSET7010	Doyle_DRD2_MSN_6_FoldEnrich	CellType	103	Mus musculus	19013282	Genes enriched >6x in GFP+ cells	0.696898	1	1	1	0.55034	1	1	0.725976	0.097224	0.606354
MOSET7011	PVALB_STR_noGSE3790_MetaCor_top50	CellType	50	Homo sapiens	NA	Top 50 correlates from consensus STR correlation of PVALB (No GSE3790)	1	0.241145	1	1	1	0.106996	1	0.292635	0.435519	1
MOSET7012	CHAT_STR_noGSE3790_MetaCor_top50	CellType	50	Homo sapiens	NA	Top 50 correlates from consensus STR correlation of CHAT (No GSE3790)	1	0.391668	1	1	0.754547	1	0.248619	0.250899	1	1
MOSET7013	CHAT_STR_noGSE3790_subD1.D2_MetaCor_top50	CellType	50	Homo sapiens	NA	Top 50 correlates from consensus STR correlation of CHAT and higher than DRD1 and DRD2 (DRD1&DRD2<0.4) (No GSE3790)	1	0.883401	1	1	0.729248	0.373407	0.233469	1	1	1
MOSET7014	PVALB_STR_noGSE3790_subD1.D2_MetaCor_top50	CellType	50	Homo sapiens	NA	Top 50 correlates from consensus STR correlation of PVALB and higher than DRD1 and DRD2 (DRD1&DRD2<0.4) (No GSE3790)	1	0.241145	1	1	1	0.106996	1	0.292635	0.435519	1
MOSET7016	Layer2_He_NatNeuro_2017	TissueType	424	Homo sapiens	28414332	Layer 2 human neocortical protein coding genes (Table S2)	0.968392	0.00405093	0.860573	1	0.52918	0.324722	0.498865	0.0702938	0.254515	0.782817
MOSET7017	Layer3_He_NatNeuro_2017	TissueType	278	Homo sapiens	28414332	Layer 3 human neocortical protein coding genes (Table S2)	0.803681	0.000151322	1	1	0.149857	1	1	0.00731398	0.828905	0.931432
MOSET7018	Layer4_He_NatNeuro_2017	TissueType	285	Homo sapiens	28414332	Layer 4 human neocortical protein coding genes (Table S2)	0.979312	0.0878694	0.740348	1	0.274515	0.624026	0.842039	1.2356e-06	0.928545	0.940087
MOSET7019	Layer5_He_NatNeuro_2017	TissueType	105	Homo sapiens	28414332	Layer 5 human neocortical protein coding genes (Table S2)	1	0.968477	1	1	0.0401909	0.108182	1	0.000385384	0.58909	0.802292
MOSET7021	Anatol_alt_neurogliaform	CellType	18	NA	NA	List of putative markers for neurogliaform cells (provided by Anatol Kreitzer)	1	0.0646205	1	1	1	1	1	0.335289	0.429358	1
MOSET7024	KREITZER_ADHD	Disease	15	Homo sapiens	NA	ADHD gene list from Anatol Kreitzer (10/17/18)	1	0.553077	1	1	0.0820208	1	1	0.288451	1	1
MOSET7025	kelley_astro	CellType	50	Homo sapiens	NA	Top50 High Fidelity Genes Astrocytes	0.63395	0.461953	1	1	0.00417228	1	1	0.663747	0.776224	0.543845
MOSET7026	kelley_oligo	CellType	50	Homo sapiens	NA	Top50 High Fidelity Genes Oligodendrocytes	1	0.475601	1	1	0.46962	0.0192211	1	1	0.0628359	0.551252
MOSET7027	kelley_microglia	CellType	50	Homo sapiens	NA	Top50 High Fidelity Genes Microglia	4.96009e-14	1	1	1	1	1	1	1	0.0667193	1
MOSET7028	kelley_neuron	CellType	50	Homo sapiens	NA	Top50 High Fidelity Genes Neuron	1	0.489087	1	1	0.00102417	1	1	1	0.456326	1
MOSET7029	Cybersort_B_Cells_Naive	Celltype	60	Homo sapiens	25822800	Significantly DEGs identified by comparing each cell subset with the remaining subsets, Supplementary Table S2, Sheet 4	0.261755	0.723003	0.207987	1	1	0.429397	1	1	0.181978	1
MOSET7030	Cybersort_B_Cells_Memory	Celltype	62	Homo sapiens	25822800	Significantly DEGs identified by comparing each cell subset with the remaining subsets, Supplementary Table S2, Sheet 4	0.261755	0.723003	0.207987	1	1	0.106996	1	0.663747	0.435519	1
MOSET7031	Cybersort_B_Cells_Plasma	Celltype	49	Homo sapiens	25822800	Significantly DEGs identified by comparing each cell subset with the remaining subsets, Supplementary Table S2, Sheet 4	1	0.319286	0.168524	1	1	0.358575	1	1	0.694227	0.462723
MOSET7032	Cybersort_T_Cells_CD8	Celltype	68	Homo sapiens	25822800	Significantly DEGs identified by comparing each cell subset with the remaining subsets, Supplementary Table S2, Sheet 4	1	0.80603	1	1	0.844736	0.486451	1	0.366673	0.52548	0.0650161
MOSET7033	Cybersort_T_Cells_CD4_Naive	Celltype	52	Homo sapiens	25822800	Significantly DEGs identified by comparing each cell subset with the remaining subsets, Supplementary Table S2, Sheet 4	1	0.391668	1	1	1	0.395017	0.248619	0.623275	0.738414	1
MOSET7034	Cybersort_T_Cells_CD4_Memory_Resting	Celltype	64	Homo sapiens	25822800	Significantly DEGs identified by comparing each cell subset with the remaining subsets, Supplementary Table S2, Sheet 4	1	0.763087	1	1	0.817139	0.455494	1	0.325814	0.802503	0.205977
MOSET7035	Cybersort_T_Cells_CD4_Memory_Activated	Celltype	40	Homo sapiens	25822800	Significantly DEGs identified by comparing each cell subset with the remaining subsets, Supplementary Table S2, Sheet 4	0.443422	1	1	1	1	1	1	0.129627	1	1
MOSET7036	Cybersort_T_Cells_CD4_Follicular_Helper	Celltype	57	Homo sapiens	25822800	Significantly DEGs identified by comparing each cell subset with the remaining subsets, Supplementary Table S2, Sheet 4	0.610192	0.910896	1	1	1	0.096007	1	0.640017	0.754248	0.520882
MOSET7037	Cybersort_T_Cells_T_reg	Celltype	64	Homo sapiens	25822800	Significantly DEGs identified by comparing each cell subset with the remaining subsets, Supplementary Table S2, Sheet 4	1	1	1	1	0.823025	0.461831	1	1	0.808576	1
MOSET7038	Cybersort_T_Cells_Gamma_Delta	Celltype	58	Homo sapiens	25822800	Significantly DEGs identified by comparing each cell subset with the remaining subsets, Supplementary Table S2, Sheet 4	1	0.743716	1	1	1	1	1	0.678694	0.789773	0.0472381
MOSET7039	Cybersort_NK_Cells_Resting	Celltype	57	Homo sapiens	25822800	Significantly DEGs identified by comparing each cell subset with the remaining subsets, Supplementary Table S2, Sheet 4	1	0.111394	1	1	1	1	1	0.0970373	0.783104	0.0449242
MOSET7040	Cybersort_NK_Cells_Activated	Celltype	59	Homo sapiens	25822800	Significantly DEGs identified by comparing each cell subset with the remaining subsets, Supplementary Table S2, Sheet 4	0.641543	0.733531	1	0.0924623	1	1	0.278034	0.300958	0.783104	0.188279
MOSET7041	Cybersort_Monocytes	Celltype	52	Homo sapiens	25822800	Significantly DEGs identified by comparing each cell subset with the remaining subsets, Supplementary Table S2, Sheet 4	0.0926671	0.938859	1	0.097844	0.817139	0.455494	1	0.325814	0.213532	1
MOSET7042	Cybersort_Macrophages_M0	Celltype	33	Homo sapiens	25822800	Significantly DEGs identified by comparing each cell subset with the remaining subsets, Supplementary Table S2, Sheet 4	0.488149	1	1	0.0613696	1	1	0.191571	0.516307	0.631263	1
MOSET7043	Cybersort_Macrophages_M1	Celltype	48	Homo sapiens	25822800	Significantly DEGs identified by comparing each cell subset with the remaining subsets, Supplementary Table S2, Sheet 4	0.073194	0.448152	0.204126	0.0888571	0.191184	0.42268	0.268358	0.284298	1	0.536315
MOSET7044	Cybersort_Macrophages_M2	Celltype	37	Homo sapiens	25822800	Significantly DEGs identified by comparing each cell subset with the remaining subsets, Supplementary Table S2, Sheet 4	1	0.536666	0.1522	0.00205145	0.0947268	1	1	1	1	0.426382
MOSET7045	Cybersort_Dendritic_Cells_Resting	Celltype	40	Homo sapiens	25822800	Significantly DEGs identified by comparing each cell subset with the remaining subsets, Supplementary Table S2, Sheet 4	0.509149	1	1	0.0650808	0.298425	1	0.202254	1	0.653572	0.426382
MOSET7046	Cybersort_Dendritic_Cells_Activated	Celltype	53	Homo sapiens	25822800	Significantly DEGs identified by comparing each cell subset with the remaining subsets, Supplementary Table S2, Sheet 4	0.0695439	0.700893	0.200246	0.0870493	0.437185	0.0996327	0.263472	0.648107	0.761803	0.528662
MOSET7047	Cybersort_Mast_Cells_Resting	Celltype	38	Homo sapiens	25822800	Significantly DEGs identified by comparing each cell subset with the remaining subsets, Supplementary Table S2, Sheet 4	0.488149	0.503907	0.0104661	1	1	1	1	0.516307	0.257294	0.0944888
MOSET7048	Cybersort_Mast_Cells_Activated	Celltype	38	Homo sapiens	25822800	Significantly DEGs identified by comparing each cell subset with the remaining subsets, Supplementary Table S2, Sheet 4	0.477315	0.486974	0.00984275	1	1	1	0.186176	0.505194	0.245831	0.0895062
MOSET7049	Cybersort_Eosinophils	Celltype	51	Homo sapiens	25822800	Significantly DEGs identified by comparing each cell subset with the remaining subsets, Supplementary Table S2, Sheet 4	1	0.652287	1	1	1	1	1	1	0.37069	0.496768
MOSET7050	Cybersort_Neutrophils	Celltype	60	Homo sapiens	25822800	Significantly DEGs identified by comparing each cell subset with the remaining subsets, Supplementary Table S2, Sheet 4	0.100995	0.945098	1	1	1	0.129889	1	0.0071166	0.49657	1
MOSET7051	kelley_astro	CellType	150	Homo sapiens	NA	Top150 High Fidelity Genes Astrocytes	0.953315	0.95062	1	1	0.00754581	0.819267	1	0.414782	0.465484	0.908675
MOSET7052	kelley_oligo	CellType	150	Homo sapiens	NA	Top150 High Fidelity Genes Oligodendrocytes	0.954289	0.361706	1	0.253059	0.85499	0.00746967	0.254203	1	0.00194483	0.691093
MOSET7053	kelley_microglia	CellType	150	Homo sapiens	NA	Top150 High Fidelity Genes Microglia	2.8386e-27	1	1	0.253059	0.991889	0.510763	0.624582	0.964778	0.00194483	1
MOSET7054	kelley_neuron	CellType	150	Homo sapiens	NA	Top150 High Fidelity Genes Neuron	0.820032	0.0255659	1	0.25751	4.12803e-14	1	1	0.853092	0.178471	1
MOSET7055	kelley_Cholinergic	CellType	150	Homo sapiens	NA	Top150 High Fidelity Genes Cholinergic	1	0.00163826	1	1	0.0195339	0.819267	0.622063	0.0466366	1	0.908675
MOSET7056	kelley_Choroid	CellType	150	Homo sapiens	NA	Top150 High Fidelity Genes Choroid	0.0179416	0.0750172	1	1	0.234607	0.189327	0.00168378	1	0.760976	0.620974
MOSET7057	kelley_Dopaminergic	CellType	150	Homo sapiens	NA	Top150 High Fidelity Genes Dopaminergic	0.811232	0.00435663	0.511231	1	0.101538	1	0.624582	0.419817	0.296925	0.691093
MOSET7058	kelley_Endothelial	CellType	150	Homo sapiens	NA	Top150 High Fidelity Genes Endothelial	0.352933	1.8285e-06	0.50643	1	0.68848	1	1	0.00549499	0.286287	1
MOSET7059	kelley_Ependymal	CellType	150	Homo sapiens	NA	Top150 High Fidelity Genes Ependymal	0.0807917	0.83817	1	1	0.973541	0.0405064	1.88759e-14	1	0.444264	1
MOSET7060	kelley_Mural	CellType	150	Homo sapiens	NA	Top150 High Fidelity Genes Mural	0.953315	0.0806976	0.508837	1	0.505574	0.819267	1	0.639171	0.465484	0.031841
MOSET7061	kelley_OPC	CellType	150	Homo sapiens	NA	Top150 High Fidelity Genes OPC	1	0.775242	0.155819	0.250077	0.0957344	0.81713	1	0.634561	0.0140549	0.209105
MOSET7062	kelley_Purkinje	CellType	150	Homo sapiens	NA	Top150 High Fidelity Genes Purkinje	0.947027	0.310034	1	0.242572	0.0820787	1	1	0.000323673	0.807384	1
MOSET7063	MONJE_UP_IN_GBM_FROM_NEURON	CellType	13	Homo sapiens	25913192	Upregulated in SU_pcGBM2 primary glioma cell-line in response to activity-regulated secreted factors	1	0.502396	1	1	0.345799	1	1	1	0.333097	1
MOSET7064	MONJE_DOWN_IN_GBM_FROM_NEURON	CellType	27	Homo sapiens	25913192	Downreugulated in SU_pcGBM2 primary glioma cell-line in response to activity-regulated secreted factors	0.407336	1	0.1143	1	1	1	0.15305	1	1	0.335406
MOSET7065	MONJE_NEURON_SECRETED_MITOGENS_IN_GBM	CellType	11	Mus musculus	25913192	Secreted protein mitogens as a result of neuronal activity that foster gloima cell growth	1	1	1	1	0.0253417	1	1	1	0.220629	1
MOSET7066	MONJE_DIPG_UP_IN FRONTAL_V_PONS	Celltype	10	Homo sapiens	28823557	Up in DIPG-Frontal Lobe relative to DIPG-Pons (recruitment by neurons)	0.188745	0.41541	1	1	0.278477	1	0.0642629	1	1	0.150724
MOSET7067	MONJE_UP_IN_GBM_LINE_AFTER_NLGN3_NEURN_DEV	Celltype	23	Homo sapiens	28959975	Upregulated in SU-GBM035 GBM prmary cell line after exposure to NLGN3, neuron development	1	1	1	1	0.000698788	0.235608	1	1	0.155993	0.00586777
MOSET7068	MONJE_UP_IN_GBM_LINE_AFTER_NLGN3_CELl_PROLIF	Celltype	38	Homo sapiens	28959975	Upregulated in SU-GBM035 GBM prmary cell line after exposure to NLGN3, regulation of cell proliferation	1	1	1	1	0.000698788	0.235608	1	1	0.155993	0.00586777
MOSET7069	MONJE_UP_IN_GBM_LINE_AFTER_NLGN3_ION_TRNSPRT	Celltype	34	Homo sapiens	28959975	Upregulated in SU-GBM035 GBM prmary cell line after exposure to NLGN3, ion transport	1	0.82073	1	1	0.0185563	1	1	0.516307	0.257294	0.407303
MOSET7070	MONJE_UP_IN_GBM_LINE_AFTER_NLGN3_SYNAPTIC_TRANS	Celltype	12	Homo sapiens	28959975	Upregulated in SU-GBM035 GBM prmary cell line after exposure to NLGN3, regulation of synaptic transmission	1	1	1	1	0.00583429	1	1	1	1	1
MOSET7071	MONJE_UP_IN_GBM_LINE_AFTER_NLGN3_NERVE_IMPULSE	Celltype	20	Homo sapiens	28959975	Upregulated in SU-GBM035 GBM prmary cell line after exposure to NLGN3, transmission of nerve impulse	1	0.658347	1	1	0.47949	1	1	0.364793	1	1
MOSET7072	MONJE_UP_IN_GBM_LINE_AFTER_NLGN3	Celltype	112	Homo sapiens	28959975	Upregulated in SU-GBM035 GBM prmary cell line after exposure to NLGN3	1	0.871652	1	1	0.000278076	0.543204	1	0.781732	0.149884	0.0233368

## Sheet: Table S25 | GSEA sets
SUPPLEMENTARY TABLE 25 | ENRICHMENTS FOR LASSO MODEL (CASE 2)
SetID	SetName	Category	SetSize	Species	PubMed	Description	Clone.1_positive	Clone.1_negative	Clone.2_positive	Clone.2_negative	Clone.3_positive	Clone.3_negative	Clone.4_positive	Clone.4_negative	Clone.5_positive	Clone.5_negative
M17610	GOCC_PHOTORECEPTOR_INNER_SEGMENT	c5	59	Homo sapiens	NA	The inner segment of a vertebrate photoreceptor containing mitochondria, ribosomes and membranes where opsin molecules are assembled and passed to be part of the outer segment discs. [GOC:add, PMID:12019563]	0.64898	0.118767	1	1	1	0.442598	1	1	0.789773	1
M4277	GSE18791_CTRL_VS_NEWCASTLE_VIRUS_DC_14H_DN	c7	192	Homo sapiens	20164420	Genes down-regulated in comparison of control conventional dendritic cells (cDC) at 0 h versus cDCs infected with Newcastle disease virus (NDV) at 14 h.	0.867695	0.269899	0.561087	1	0.30045	0.862121	0.675983	0.733934	0.765421	0.517821
M31666	MIR6892_3P	c3	103	Homo sapiens	31504780	Genes predicted to be targets of miRBase v22 microRNA hsa-miR-6892-3p in miRDB v6.0 with MirTarget v4 prediction scores > 80 (high confidence targets).	0.848372	0.50974	1	1	0.32752	0.0872066	0.119733	0.60259	1	0.770826
M6058	MORF_DAP3	c4	195	Homo sapiens	NA	Neighborhood of DAP3	0.341287	0.859328	0.596134	1	6.13847e-07	0.887141	0.710861	0.0589446	0.927495	0.355771
M34564	HP_AMENORRHEA	c5	170	Homo sapiens	NA	Amenorrhea	0.3905	0.278873	0.16945	1	0.368265	0.833552	1	0.130323	0.506554	1
M37842	HP_NARROW_INTERNAL_AUDITORY_CANAL	c5	14	Homo sapiens	NA	Narrow internal auditory canal	0.238104	1	0.0611481	1	1	1	1	1	0.00652677	1
M5975	GSE369_PRE_VS_POST_IL6_INJECTION_IFNG_KO_LIVER_DN	c7	200	Mus musculus	12754505	Genes down-regulated in liver from SOC3 [GeneID=9021] knockout: untreated versus IL6 [GeneID=3569] injection.	0.179858	0.360687	0.222024	1	0.373205	1	0.342005	0.391693	0.201088	0.344743
M13368	GOBP_GRANULOCYTE_MIGRATION	c5	147	Homo sapiens	NA	The movement of a granulocyte within or between different tissues and organs of the body. [GOC:cvs, PMID:24163421, PMID:24193336]	0.250847	0.314107	1	0.216503	0.360954	1	0.0483598	0.766111	0.523874	0.0499851
M27288	REACTOME_BETA_CATENIN_INDEPENDENT_WNT_SIGNALING	c2	146	Homo sapiens	NA	Beta-catenin independent WNT signaling	0.570706	0.215095	1	1	5.79408e-05	0.231358	0.614403	0.833904	0.642778	0.409352
M16724	GOBP_T_CELL_SELECTION	c5	48	Homo sapiens	NA	The process in which T cells that express T cell receptors that are restricted by self MHC protein complexes and tolerant to self antigens are selected for further maturation. [ISBN:0781735149, PMID:12414722]	0.618278	1	1	1	0.437185	1	0.263472	0.0838731	0.414288	1
M41459	HP_RENAL_SODIUM_WASTING	c5	5	Homo sapiens	NA	Renal sodium wasting	1	1	1	1	0.122376	1	1	1	1	1
M13367	GNF2_TM4SF2	c4	26	Homo sapiens	NA	Neighborhood of TM4SF2	1	0.0443182	1	1	0.049531	0.261949	1	0.445691	1	1
M6121	REACTOME_INITIAL_TRIGGERING_OF_COMPLEMENT	c2	80	Homo sapiens	NA	Initial triggering of complement	1	0.5986	1	1	1	1	1	1	0.411285	1
M27858	REACTOME_INTERLEUKIN_15_SIGNALING	c2	14	Homo sapiens	NA	Interleukin-15 signaling	1	1	1	1	1	0.150837	1	0.272117	0.353566	1
M38599	HP_MACROTHROMBOCYTOPENIA	c5	9	Homo sapiens	NA	Macrothrombocytopenia	1	1	1	1	1	1	1	1	0.195958	1
M30886	MIR8084	c3	242	Homo sapiens	31504780	Genes predicted to be targets of miRBase v22 microRNA hsa-miR-8084 in miRDB v6.0 with MirTarget v4 prediction scores > 80 (high confidence targets).	1	0.0318002	1	0.0750754	0.862484	0.497913	0.448938	0.758251	0.095695	0.888091
M6639	GSE5589_WT_VS_IL6_KO_LPS_STIM_MACROPHAGE_45MIN_DN	c7	200	Mus musculus	17114459	Genes down-regulated in bone marrow-derived macrophages at 45 min stimulation by LPS: wildtype versus IL6 [GeneID=3469] knockout.	1	0.033386	0.594151	1	0.712287	0.635401	0.346815	0.921959	0.209042	0.352095
M5764	chr15q25	c1	152	Homo sapiens	NA	Ensembl 103 genes in cytogenetic band chr15q25	0.47535	0.214076	1	0.141498	0.919335	0.012369	1	1	0.688435	1
M9577	MOOTHA_MITOCHONDRIA	c2	450	Homo sapiens	12808457	Mitochondrial genes	0.991983	0.992299	0.867965	1	3.02582e-05	0.954413	1	2.50842e-06	0.940579	0.662422
M38812	HP_MEDIASTINAL_LYMPHADENOPATHY	c5	23	Homo sapiens	NA	Mediastinal lymphadenopathy	1	1	1	1	1	1	1	1	1	1
M31337	MIR4660	c3	138	Homo sapiens	31504780	Genes predicted to be targets of miRBase v22 microRNA hsa-miR-4660 in miRDB v6.0 with MirTarget v4 prediction scores > 80 (high confidence targets).	0.746135	0.35358	1	0.22426	0.229363	0.186403	0.207886	0.160774	0.200292	0.877214
M41056	HOEK_NK_CELL_2011_2012_TIV_ADULT_3DY_UP	c7	23	Homo sapiens	25706537	Genes up-regulated in natural killer cell 3d vs 0d in adults after exposure to 2011-2012 trivalent inactivated vaccine (A/California/7/09 (H1N1), A/Perth /16/2009 (H3N2), B/Brisbane/60/2008) , time point 3D. Comment: Up-regulated DE RNA transcripts (up >= 1.5x) shared between both TIV-vaccinated donors	0.238104	0.502396	1	1	0.345799	1	1	1	1	1
M26768	GOMF_LARGE_RIBOSOMAL_SUBUNIT_RRNA_BINDING	c5	5	Homo sapiens	NA	Interacting selectively and non-covalently with the large ribosomal subunit RNA (LSU rRNA), a constituent of the large ribosomal subunit. In S. cerevisiae, this is the 25S rRNA. [GOC:elh]	1	1	1	1	1	1	1	1	1	1
M24522	GOBP_POSITIVE_REGULATION_OF_CELL_PROLIFERATION_IN_BONE_MARROW	c5	6	Homo sapiens	NA	A process that activates or increases the frequency, rate or extent of cell proliferation in the bone marrow. [GOC:mah, GOC:yaf, PMID:17063141]	1	1	1	1	1	1	1	1	1	1
M29068	GOBP_ACETYLCHOLINE_METABOLIC_PROCESS	c5	5	Homo sapiens	NA	The chemical reactions and pathways involving acetylcholine, the acetic acid ester of the organic base choline. Acetylcholine is a major neurotransmitter and neuromodulator both in the central and peripheral nervous systems. It also acts as a paracrine signal in various non-neural tissues. [GOC:jl, GOC:nln, ISBN:0192800752]	1	1	1	1	0.0932607	1	1	1	1	1
M31460	MIR4273	c3	109	Homo sapiens	31504780	Genes predicted to be targets of miRBase v22 microRNA hsa-miR-4273 in miRDB v6.0 with MirTarget v4 prediction scores > 80 (high confidence targets).	0.86911	0.243822	0.0803494	1	0.0365924	1	1	1	0.802485	1
M7729	GSE21033_1H_VS_24H_POLYIC_STIM_DC_DN	c7	170	Mus musculus	20682054	Genes down-regulated in bone marrow-derived dendritic cellstreated by poly(IC): 1h versus 24h.	0.849235	0.33338	0.543569	1	0.260308	0.287488	1	0.0010463	0.551869	0.737963
M12300	CHEN_LVAD_SUPPORT_OF_FAILING_HEART_UP	c2	102	Homo sapiens	12824457	Up-regulated genesin the left ventricle myocardium of patients with heart failure following implantation of LVAD (left ventricular assist device).	0.319671	0.386991	0.373065	1	0.599349	1	1	0.169155	1	0.203929
M15940	NAKAMURA_METASTASIS_MODEL_DN	c2	44	Homo sapiens	17210693	Bottom genes down-regulated in subcutaneous tumors from highly metastatic pancreatic cancer cells.	0.0494861	0.625712	1	1	0.729248	1	1	0.596695	0.712732	0.480023
M13571	GOBP_BIOLOGICAL_PROCESS_INVOLVED_IN_INTERACTION_WITH_HOST	c5	219	Homo sapiens	NA	An interaction between two organisms living together in more or less intimate association. The term host is used for the larger (macro) of the two members of a symbiosis; the various forms of symbiosis include parasitism, commensalism and mutualism. [GOC:cc]	0.111216	0.570249	0.613551	0.0566975	0.0104875	0.663789	0.72779	0.073227	0.0385531	0.827142
M8485	GSE29164_UNTREATED_VS_CD8_TCELL_AND_IL12_TREATED_MELANOMA_DAY3_DN	c7	200	Mus musculus	22056381	Genes down-regulated in B16 melanoma (day 3): untreated versus mock treatment during adoptive transfer therapy.	0.981928	0.0759596	0.605904	0.315808	0.579031	0.652652	0.720391	0.805132	0.534185	0.0128737
M37265	HP_BILATERAL_SENSORINEURAL_HEARING_IMPAIRMENT	c5	70	Homo sapiens	NA	Bilateral sensorineural hearing impairment	0.64898	0.489087	0.215654	1	0.804774	0.442598	1	1	0.789773	0.55854
M0	BROWNE_HCMV_INFECTION_30MIN_DN	c2	146	Homo sapiens	11711622	Genes down-regulated in primary fibroblast cell culture at 30 min time point after infection with HCMV (AD169 strain).	0.730192	0.472543	0.453114	1	0.566544	0.765935	1	0.940449	0.00489584	0.0156792
M9816	chr17p11	c1	199	Homo sapiens	NA	Ensembl 103 genes in cytogenetic band chr17p11	0.792235	0.0159743	1	1	0.698801	1	1	0.0879055	0.0275025	0.706908
M2229	TTTGCAG_MIR518A2	c3	211	Homo sapiens	NA	Genes having at least one occurence of the motif TTTGCAG in their 3' untranslated region. The motif represents putative target (that is, seed match) of human mature miRNA hsa-miR-518a-2* (v7.1 miRBase).	0.786063	0.0601071	1	1	0.313883	0.90431	0.736766	0.659239	0.415707	0.962483
M14592	GOBP_NEGATIVE_REGULATION_OF_CALCIUM_ION_TRANSPORT	c5	60	Homo sapiens	NA	Any process that stops, prevents, or reduces the frequency, rate or extent of the directed movement of calcium ions into, out of or within a cell, or between cells, by means of some agent such as a transporter or pore. [GOC:ai]	1	0.126363	1	1	0.490612	0.118302	1	0.317551	0.796237	1
M1373	GOTZMANN_EPITHELIAL_TO_MESENCHYMAL_TRANSITION_UP	c2	70	Mus musculus	16607286	Genes up-regulated in MMH-RT cells (hepatocytes displaying an invasive, metastatic phenotype) during epithelial to mesenchymal transition (EMT).	0.759357	0.478224	0.281435	1	0.0217975	1	1	0.195816	0.621553	0.0981161
M955	GCM_Q2	c3	245	Homo sapiens	NA	Genes having at least one occurence of the transcription factor binding site V$GCM_Q2 (v7.4 TRANSFAC) in the regions spanning up to 4 kb around their transcription starting sites.	0.855914	0.0173073	0.0252294	1	0.0341448	0.497913	1	0.0738382	0.404907	0.888091
M32674	MIR548AL	c3	12	Homo sapiens	31504780	Genes predicted to be targets of miRBase v22 microRNA hsa-miR-548al in miRDB v6.0 with MirTarget v4 prediction scores > 80 (high confidence targets).	1	1	1	1	1	1	1	1	0.290198	1
M26442	GOMF_PHOSPHATASE_ACTIVITY	c5	276	Homo sapiens	NA	Catalysis of the hydrolysis of phosphoric monoesters, releasing inorganic phosphate. [GOC:curators, GOC:pg]	0.392872	0.139822	0.696119	1	0.0520508	0.777966	0.804098	0.00930673	0.0188227	0.559961
M29075	GOBP_PURINE_DEOXYRIBONUCLEOTIDE_METABOLIC_PROCESS	c5	14	Homo sapiens	NA	The chemical reactions and pathways involving purine deoxyribonucleotide, a compound consisting of deoxyribonucleoside (a purine base linked to a deoxyribose sugar) esterified with a phosphate group at either the 3' or 5'-hydroxyl group of the sugar. [GOC:go_curators, ISBN:0198506732]	0.253882	0.528416	1	1	0.366816	0.150837	1	0.0382113	1	1
M12266	GOBP_NEGATIVE_REGULATION_OF_CD4_POSITIVE_ALPHA_BETA_T_CELL_DIFFERENTIATION	c5	22	Homo sapiens	NA	Any process that stops, prevents, or reduces the frequency, rate, or extent of CD4-positive, alpha-beta T cell differentiation. [GOC:add, GOC:pr, ISBN:0781735149]	0.341934	0.658347	1	1	1	1	0.124425	1	1	1
M10342	SEROTONIN_RECEPTOR_ACTIVITY	archived	11	Homo sapiens	NA	Genes annotated by the GO term GO:0004993. Combining with the biogenic amine serotonin, a neurotransmitter and hormone found in vertebrates, invertebrates and plants, to initiate a change in cell activity.	1	0.0171227	1	1	0.0467173	1	1	1	1	1
M14116	GOBP_GLIAL_CELL_MIGRATION	c5	50	Homo sapiens	NA	The orderly movement of a glial cell, non-neuronal cells that provide support and nutrition, maintain homeostasis, form myelin, and participate in signal transmission in the nervous system. [GOC:jl, GOC:mtg_sensu]	0.23867	0.689298	1	1	0.174974	1	0.258554	0.267601	0.754248	0.520882
M12584	MODULE_289	c4	124	Homo sapiens	NA	Genes in the cancer module 289.	0.381881	0.489643	1	0.191169	0.260332	0.714222	1	0.695679	0.844281	0.826626
M35050	HP_ABNORMAL_SWEAT_GLAND_MORPHOLOGY	c5	10	Homo sapiens	NA	Abnormal sweat gland morphology	1	0.0929235	1	1	1	1	1	0.0200423	0.267726	1
M10817	CMYB_01	c3	255	Homo sapiens	NA	Genes having at least one occurence of the transcription factor binding site V$CMYB_01 (v7.4 TRANSFAC) in the regions spanning up to 4 kb around their transcription starting sites.	0.874912	0.122733	0.688566	1	0.502707	0.768085	1	0.786753	0.745318	1
M39051	MANNO_MIDBRAIN_NEUROTYPES_HMGL	c8	577	Homo sapiens	27716510	Cell types are named using anatomical and functional mnemonics prefixed by �m� or �h� to indicate mouse and human respectively: OMTN, oculomotor and trochlear nucleus; Sert, serotonergic; NbM, medial neuroblast; NbDA, neuroblast dopaminergic; DA0-2, dopaminergic neurons; RN, red nucleus; Gaba1-2, GABAergic neurons; mNbL1-2, lateral neuroblasts; NbML1-5, mediolateral neuroblasts; NProg, neuronal p…	1.14772e-15	0.995278	0.754782	0.300927	0.423273	0.318849	0.163787	0.186165	5.19075e-05	0.948933
M39266	HU_FETAL_RETINA_MICROGLIA	c8	382	Homo sapiens	31269016	Retinal Microglia	4.81327e-14	0.970912	0.832574	0.162172	0.285688	0.614723	1	0.304392	9.13365e-06	0.997562
M39077	ZHONG_PFC_MAJOR_TYPES_MICROGLIA	c8	438	Homo sapiens	29539641		1.14969e-13	0.835184	0.605089	0.2005	0.7922	0.719766	0.526681	0.340159	0.000252597	0.992018
M39022	FAN_EMBRYONIC_CTX_BIG_GROUPS_MICROGLIA	c8	371	Homo sapiens	29867213		1.26322e-13	0.996101	0.824962	0.508502	0.810683	0.784912	0.419939	0.178358	0.000285105	0.997168
M40157	DESCARTES_FETAL_CEREBELLUM_MICROGLIA	c8	642	Homo sapiens	33184181	descartes DE_gene_by_organ.csv, fold.change>5, qval<0.05, pval<0.05	1.77291e-13	0.999873	0.740188	0.289154	0.999599	0.00439601	0.481304	0.96045	1.03162e-07	0.97681
M39305	CUI_DEVELOPING_HEART_C8_MACROPHAGE	c8	275	Homo sapiens	30759401		3.03661e-13	0.987172	1	1	0.754181	0.372591	0.258184	0.714979	2.6392e-05	0.808063
M2122	VERHAAK_GLIOBLASTOMA_MESENCHYMAL	c2	216	Homo sapiens	20129251	Genes correlated with mesenchymal type of glioblastoma multiforme tumors.	3.0423e-13	0.215145	1	1	1	0.705489	0.0517934	0.699706	0.115734	0.66742
M40187	DESCARTES_FETAL_EYE_MICROGLIA	c8	151	Homo sapiens	33184181	descartes DE_gene_by_organ.csv, fold.change>5, qval<0.05, pval<0.05	8.56429e-12	0.999408	1	1	0.989097	0.801442	1	0.601151	0.00354724	0.657463
M40168	DESCARTES_FETAL_CEREBRUM_MICROGLIA	c8	505	Homo sapiens	33184181	descartes DE_gene_by_organ.csv, fold.change>5, qval<0.05, pval<0.05	3.71048e-10	0.999979	0.860573	0.552019	0.975453	0.00027052	0.748224	0.682826	7.58748e-06	0.998683
M40221	DESCARTES_FETAL_KIDNEY_MYELOID_CELLS	c8	213	Homo sapiens	33184181	descartes DE_gene_by_organ.csv, fold.change>5, qval<0.05, pval<0.05	8.26778e-10	0.995765	0.577939	0.296422	0.979068	0.611373	0.0301842	0.909594	0.00327114	0.945183
M40241	DESCARTES_FETAL_LUNG_CILIATED_EPITHELIAL_CELLS	c8	526	Homo sapiens	33184181	descartes DE_gene_by_organ.csv, fold.change>5, qval<0.05, pval<0.05	1.03308e-09	0.758454	1	0.545648	1	1.64244e-05	5.75031e-31	0.999882	0.998254	0.885439
M39160	GAO_LARGE_INTESTINE_24W_C11_PANETH_LIKE_CELL	c8	325	Homo sapiens	29802404		1.5183e-09	0.932541	0.440765	0.458703	0.775991	0.149814	0.0541806	0.538878	3.05812e-05	0.878469
M40244	DESCARTES_FETAL_LUNG_MYELOID_CELLS	c8	176	Homo sapiens	33184181	descartes DE_gene_by_organ.csv, fold.change>5, qval<0.05, pval<0.05	5.65995e-09	0.969355	0.179802	0.270708	0.755087	0.0107614	0.0888415	0.973226	0.0037175	0.477256
M40210	DESCARTES_FETAL_INTESTINE_MYELOID_CELLS	c8	227	Homo sapiens	33184181	descartes DE_gene_by_organ.csv, fold.change>5, qval<0.05, pval<0.05	9.07781e-09	0.957482	0.628408	1	0.784212	0.0314683	0.389531	0.944204	0.00409511	0.417999
M39056	MANNO_MIDBRAIN_NEUROTYPES_HRGL3	c8	574	Homo sapiens	27716510	Cell types are named using anatomical and functional mnemonics prefixed by �m� or �h� to indicate mouse and human respectively: OMTN, oculomotor and trochlear nucleus; Sert, serotonergic; NbM, medial neuroblast; NbDA, neuroblast dopaminergic; DA0-2, dopaminergic neurons; RN, red nucleus; Gaba1-2, GABAergic neurons; mNbL1-2, lateral neuroblasts; NbML1-5, mediolateral neuroblasts; NProg, neuronal p…	1.06993e-08	0.826772	0.742051	0.0910881	0.00529899	0.024951	0.0688934	0.994097	0.0169708	0.977348
M41649	TRAVAGLINI_LUNG_CILIATED_CELL	c8	1094	Homo sapiens	33208946		1.70546e-08	0.948937	0.879623	0.608665	0.59394	0.0165672	6.2503e-10	0.835262	0.414308	0.781991
M39043	FAN_EMBRYONIC_CTX_MICROGLIA_3	c8	20	Homo sapiens	29867213		9.50144e-08	1	1	1	0.47949	1	1	1	1	1
M39106	AIZARANI_LIVER_C2_KUPFFER_CELLS_1	c8	200	Homo sapiens	31292543		9.96622e-08	0.99772	0.605904	0.00631863	0.947153	0.0243129	1	0.623508	0.00236214	0.198779
M39110	AIZARANI_LIVER_C6_KUPFFER_CELLS_2	c8	228	Homo sapiens	31292543		1.52186e-07	0.941921	0.654757	0.000881936	0.553354	0.0421804	0.766714	0.869957	0.00117858	0.688775
M40302	DESCARTES_FETAL_STOMACH_MYELOID_CELLS	c8	76	Homo sapiens	33184181	descartes DE_gene_by_organ.csv, fold.change>5, qval<0.05, pval<0.05	2.1972e-07	0.891644	1	1	0.901818	0.564116	0.376435	0.800723	0.000309961	0.687045
M40314	DESCARTES_FETAL_THYMUS_ANTIGEN_PRESENTING_CELLS	c8	172	Homo sapiens	33184181	descartes DE_gene_by_organ.csv, fold.change>5, qval<0.05, pval<0.05	2.2792e-07	0.736787	1	0.272161	0.408484	0.0390669	0.655859	0.699418	0.0259684	0.927469
M40196	DESCARTES_FETAL_HEART_MYELOID_CELLS	c8	134	Homo sapiens	33184181	descartes DE_gene_by_organ.csv, fold.change>5, qval<0.05, pval<0.05	2.39045e-07	0.957206	0.447748	1	0.906473	0.00303004	0.556293	0.937668	0.00436471	0.590578
M40285	DESCARTES_FETAL_PLACENTA_MYELOID_CELLS	c8	146	Homo sapiens	33184181	descartes DE_gene_by_organ.csv, fold.change>5, qval<0.05, pval<0.05	9.13847e-07	0.994363	0.484241	1	0.816421	0.210106	0.227308	1	0.00922879	0.179463
M40080	DESCARTES_MAIN_FETAL_MICROGLIA	c8	178	Rattus norvegicus	33184181	descartes DE_gene_77_main_cell_type.csv, fold.change>=1.5, qval<0.05, pval<0.05	9.98966e-07	0.425664	0.486755	0.238034	0.988733	0.799094	0.598618	0.19461	0.244684	1
M40264	DESCARTES_FETAL_PANCREAS_MYELOID_CELLS	c8	233	Homo sapiens	33184181	descartes DE_gene_by_organ.csv, fold.change>5, qval<0.05, pval<0.05	1.12147e-06	0.908329	0.626582	1	0.959491	0.030825	0.150169	0.666861	0.00391964	0.230654
M10454	MCLACHLAN_DENTAL_CARIES_UP	c2	264	Homo sapiens	15869869	Genes up-regulated in pulpal tissue extracted from carious teeth.	1.13749e-06	0.952816	0.666412	1	0.97709	0.265539	0.187287	0.392117	0.045368	0.709088
M40298	DESCARTES_FETAL_STOMACH_CILIATED_EPITHELIAL_CELLS	c8	313	Homo sapiens	33184181	descartes DE_gene_by_organ.csv, fold.change>5, qval<0.05, pval<0.05	1.17391e-06	0.951693	1	0.390721	1	0.00259934	2.70024e-16	0.976899	0.999593	0.913959
M3562	chr7q22	c1	213	Homo sapiens	NA	Ensembl 103 genes in cytogenetic band chr7q22	1.1908e-06	0.936619	1	1	0.462506	0.219162	1	0.82195	0.0646822	0.661339
M29178	GOBP_POSITIVE_REGULATION_OF_CD4_POSITIVE_ALPHA_BETA_T_CELL_DIFFERENTIATION	c5	32	Homo sapiens	NA	Any process that activates or increases the frequency, rate or extent of CD4-positive, alpha-beta T cell differentiation. [GOC:add, GOC:pr, ISBN:0781735149]	1.62844e-06	0.452047	1	0.0557758	1	1	1	1	0.222976	1
M41650	TRAVAGLINI_LUNG_PROXIMAL_CILIATED_CELL	c8	1770	Homo sapiens	33208946		2.13944e-06	0.265854	0.659801	0.619244	0.0367946	0.163505	2.55648e-09	0.368916	0.925078	0.907901
M25133	GOBP_POSITIVE_REGULATION_OF_LEUKOCYTE_CELL_CELL_ADHESION	c5	234	Homo sapiens	NA	Any process that activates or increases the frequency, rate or extent of leukocyte cell-cell adhesion. [GO_REF:0000058, GOC:BHF, GOC:rl, GOC:TermGenie, PMID:21106532]	2.32891e-06	0.873126	1	0.345225	0.683481	0.450415	0.412736	0.051456	0.0319086	0.263875
M14725	GOBP_POSITIVE_REGULATION_OF_CELL_CELL_ADHESION	c5	276	Homo sapiens	NA	Any process that activates or increases the rate or extent of cell adhesion to another cell. [GOC:isa_complete]	3.82874e-06	0.739311	1	0.385823	0.802311	0.317376	0.483869	0.0229	0.0756795	0.365029
M14088	GOBP_POSITIVE_REGULATION_OF_LYMPHOCYTE_DIFFERENTIATION	c5	101	Homo sapiens	NA	Any process that activates or increases the frequency, rate or extent of lymphocyte differentiation. [GOC:go_curators]	3.86931e-06	0.368113	1	0.169999	0.184602	0.66713	0.128525	0.352869	0.162245	0.785384
M15528	GOBP_POSITIVE_REGULATION_OF_ALPHA_BETA_T_CELL_DIFFERENTIATION	c5	49	Homo sapiens	NA	Any process that activates or increases the frequency, rate or extent of alpha-beta T cell differentiation. [GOC:ai]	4.12465e-06	0.434211	1	0.0870493	0.777485	1	1	0.275953	0.16671	1
M13316	GOBP_POSITIVE_REGULATION_OF_CD4_POSITIVE_ALPHA_BETA_T_CELL_ACTIVATION	c5	39	Homo sapiens	NA	Any process that activates or increases the frequency, rate or extent of CD4-positive, alpha-beta T cell activation. [GOC:obol]	4.14986e-06	0.520474	1	0.063227	1	1	1	1	0.0795045	1
M1920	CHEN_METABOLIC_SYNDROM_NETWORK	c2	1241	Mus musculus	18344982	Genes forming the macrophage-enriched metabolic network (MEMN) claimed to have a causal relationship with the metabolic syndrom traits.	6.31971e-06	0.357324	0.482924	0.670209	0.16341	0.575837	0.491498	0.667327	0.0266401	0.682613
M40259	DESCARTES_FETAL_MUSCLE_MYELOID_CELLS	c8	130	Homo sapiens	33184181	descartes DE_gene_by_organ.csv, fold.change>5, qval<0.05, pval<0.05	6.80393e-06	0.998349	0.439601	1	0.979651	0.402832	1	0.74996	0.0110801	0.128016
M12590	GOBP_POSITIVE_REGULATION_OF_TYPE_2_IMMUNE_RESPONSE	c5	16	Homo sapiens	NA	Any process that activates or increases the frequency, rate, or extent of a type 2 immune response. [GOC:add]	9.38069e-06	1	1	1	0.387158	1	1	1	0.0757833	1
M41176	PATEL_SKIN_OF_BODY_ZOSTAVAX_AGE_70_93YO_VZV_CHALLENGE_3DY_UP	c7	110	Homo sapiens	30247603	Genes up-regulated in skin of body 3d vs 0hr in adults (70-93) (VZV challenge) after exposure to Zostavax , time point 3D	1.36557e-05	0.326402	1	0.191169	0.260332	0.714222	1	0.91224	0.0172032	0.250851
M2833	chr3p21	c1	304	Homo sapiens	NA	Ensembl 103 genes in cytogenetic band chr3p21	1.42004e-05	0.999679	0.0689402	1	1	0.394969	1	0.073227	0.250521	0.827142
M7572	GSE21927_GMCSF_IL6_VS_GMCSF_GCSF_TREATED_BONE_MARROW_UP	c7	187	Mus musculus	20605485	Genes up-regulated in CD11b BoneMarrow from BALBc mouse incubated with GMCSF and IL-6 versus CD11b BoneMarrow from BALBc mouse incubated with GMCSF and GCSF.	2.7821e-05	0.923085	1	0.270708	0.755087	0.281179	0.653547	0.973226	0.957969	0.926265
M8513	SMID_BREAST_CANCER_NORMAL_LIKE_UP	c2	484	Homo sapiens	18451135	Genes up-regulated in the normal-like subtype of breast cancer.	3.05935e-05	0.17418	0.876202	0.573208	0.502883	0.227219	0.537888	0.163405	0.107446	0.255458
M5014	TSUNODA_CISPLATIN_RESISTANCE_DN	c2	50	Homo sapiens	15608674	Genes down-regulated in bladder cancer cells resistant to cisplatin [PubChem=2767] compared to the parental cells sensitive to the drug.	3.0596e-05	0.905971	1	1	0.762444	1	1	0.0167058	0.392666	0.512975
M16840	GOBP_POSITIVE_REGULATION_OF_ALPHA_BETA_T_CELL_ACTIVATION	c5	66	Homo sapiens	NA	Any process that activates or increases the frequency, rate or extent of alpha-beta T cell activation. [GOC:ai]	3.1413e-05	0.613332	1	0.112044	0.859256	1	1	0.39073	0.111978	1
M40148	DESCARTES_FETAL_ADRENAL_MYELOID_CELLS	c8	183	Homo sapiens	33184181	descartes DE_gene_by_organ.csv, fold.change>5, qval<0.05, pval<0.05	3.17376e-05	0.998303	0.543569	1	0.893708	0.0027953	0.658155	0.974423	0.00141806	0.485499
M10459	GOBP_POSITIVE_REGULATION_OF_HEMOPOIESIS	c5	154	Homo sapiens	NA	Any process that activates or increases the frequency, rate or extent of hemopoiesis. [GO_REF:0000058, GOC:pad, GOC:PARL, GOC:TermGenie, PMID:20080761]	3.79796e-05	0.752027	1	0.244079	0.474936	0.808323	0.0671881	0.0980483	0.265276	0.668987
M13365	GOBP_REGULATION_OF_ALPHA_BETA_T_CELL_DIFFERENTIATION	c5	67	Homo sapiens	NA	Any process that modulates the frequency, rate or extent of alpha-beta T cell differentiation. [GOC:ai]	4.00415e-05	0.407826	1	0.115559	0.868174	1	0.337901	0.40654	0.296247	1
M23597	GOBP_REGULATION_OF_CD4_POSITIVE_ALPHA_BETA_T_CELL_DIFFERENTIATION	c5	51	Homo sapiens	NA	Any process that modulates the frequency, rate, or extent of CD4-positive, alpha-beta T cell differentiation. [GOC:add, GOC:pr, ISBN:0781735149]	4.12412e-05	0.700893	1	0.0870493	1	1	0.263472	1	0.414288	1
M40985	GAUCHER_PBMC_YF_VAX_STAMARIL_UNKNOWN_AGE_60DY_UP	c7	50	Homo sapiens	19047440	Genes up-regulated in peripheral blood mononuclear cell 60d vs 0d in unknown after exposure to YF-Vax/Stamaril , time point 60D	4.12412e-05	0.434211	1	0.0870493	0.777485	0.0996327	0.263472	1	0.761803	0.528662
M23121	GOBP_INTERLEUKIN_4_PRODUCTION	c5	33	Homo sapiens	NA	The appearance of interleukin-4 due to biosynthesis or secretion following a cellular stimulus, resulting in an increase in its intracellular or extracellular levels. [GOC:mah]	4.35296e-05	1	1	0.0613696	1	1	1	0.160702	0.257294	0.407303
M13909	GOBP_POSITIVE_REGULATION_OF_T_HELPER_CELL_DIFFERENTIATION	c5	22	Homo sapiens	NA	Any process that activates or increases the frequency, rate or extent of T-helper cell differentiation. [GOC:go_curators]	4.44633e-05	0.281209	1	1	1	1	1	1	0.463858	1
M41715	FAN_OVARY_CL13_MONOCYTE_MACROPHAGE	c8	458	Homo sapiens	31320652	The ovaries analyzed showed a pronounced population of CD53high/CXCR4high immune cells (Fig. 2e), including separate clusters for adaptive T lymphocytes and Natural Killer (NK) cells (CL4 and CL12), B lymphocytes (CL18), and innate immune system, such as monocytes and macrophages (CL13)	4.86272e-05	0.99244	0.88393	0.0554337	0.00214716	0.887268	0.558302	0.119539	0.0519	0.927686
M39055	MANNO_MIDBRAIN_NEUROTYPES_HRGL2A	c8	600	Homo sapiens	27716510	Cell types are named using anatomical and functional mnemonics prefixed by �m� or �h� to indicate mouse and human respectively: OMTN, oculomotor and trochlear nucleus; Sert, serotonergic; NbM, medial neuroblast; NbDA, neuroblast dopaminergic; DA0-2, dopaminergic neurons; RN, red nucleus; Gaba1-2, GABAergic neurons; mNbL1-2, lateral neuroblasts; NbML1-5, mediolateral neuroblasts; NProg, neuronal p…	5.37711e-05	0.963678	0.139114	0.100113	0.0158959	0.000972538	0.0129481	0.998881	0.21211	0.953481
M39304	CUI_DEVELOPING_HEART_C7_MAST_CELL	c8	156	Homo sapiens	30759401		6.1082e-05	0.791555	0.160906	1	0.0494937	0.823469	1	0.64827	0.477333	0.911631
M4963	GSE29618_MONOCYTE_VS_PDC_DAY7_FLU_VACCINE_UP	c7	200	Homo sapiens	21743478	Genes up-regulated in comparison of monocytes from influenza vaccinee at day 7 post-vaccination versus plasmacytoid dendritic cells (mDC) at day 7 post-vaccination.	6.16543e-05	0.448171	0.245238	0.322605	0.604266	0.398093	0.373051	0.818881	0.0010922	0.829297
M14818	GOBP_IMMUNE_EFFECTOR_PROCESS	c5	1296	Homo sapiens	NA	Any process of the immune system that can potentially contribute to an immune response. [GO_REF:0000022, GOC:add, ISBN:0781735149]	9.05806e-05	0.999141	0.892594	0.155013	0.0156582	0.0682849	0.708177	0.208543	0.0112492	0.927825
M14293	GOBP_POSITIVE_REGULATION_OF_INTERLEUKIN_4_PRODUCTION	c5	24	Homo sapiens	NA	Any process that activates or increases the frequency, rate, or extent of interleukin-4 production. [GOC:mah]	9.16854e-05	1	1	0.0444907	1	1	1	0.0932061	0.155993	1
M41698	TRAVAGLINI_LUNG_TREM2_DENDRITIC_CELL	c8	572	Homo sapiens	33208946		9.61139e-05	0.853111	0.934166	0.0953592	0.000114883	0.0586759	0.499854	0.118896	0.630364	0.795455
M13846	GOBP_REGULATION_OF_T_CELL_DIFFERENTIATION	c5	146	Homo sapiens	NA	Any process that modulates the frequency, rate or extent of T cell differentiation. [GOC:go_curators]	0.000102964	0.700503	1	0.231942	0.804494	0.789423	0.58774	0.576092	0.585795	0.637549
M12069	GOBP_CELL_ACTIVATION_INVOLVED_IN_IMMUNE_RESPONSE	c5	722	Homo sapiens	NA	A change in the morphology or behavior of a cell resulting from exposure to an activating factor such as a cellular or soluble ligand, leading to the initiation or perpetuation of an immune response. [GO_REF:0000022, GOC:add, ISBN:0781735149]	0.000109991	0.98593	1	0.372876	0.0512198	0.0807677	0.633828	0.302737	0.15471	0.982446
M39286	DURANTE_ADULT_OLFACTORY_NEUROEPITHELIUM_DENDRITIC_CELLS	c8	117	Homo sapiens	32066986		0.000112016	0.936599	1	0.0206327	0.878731	0.730512	0.525645	0.46097	0.130237	0.272693
M13744	GOBP_REGULATION_OF_CD4_POSITIVE_ALPHA_BETA_T_CELL_ACTIVATION	c5	67	Homo sapiens	NA	Any process that modulates the frequency, rate or extent of CD4-positive, alpha-beta T cell activation. [GOC:obol]	0.000118376	0.781174	1	0.101415	1	1	0.30167	1	0.229725	1
M39057	MANNO_MIDBRAIN_NEUROTYPES_HRGL1	c8	364	Homo sapiens	27716510	Cell types are named using anatomical and functional mnemonics prefixed by �m� or �h� to indicate mouse and human respectively: OMTN, oculomotor and trochlear nucleus; Sert, serotonergic; NbM, medial neuroblast; NbDA, neuroblast dopaminergic; DA0-2, dopaminergic neurons; RN, red nucleus; Gaba1-2, GABAergic neurons; mNbL1-2, lateral neuroblasts; NbML1-5, mediolateral neuroblasts; NProg, neuronal p…	0.000119251	0.952836	0.235172	0.49851	0.0167531	0.000762711	0.0277425	0.999635	0.0685566	0.814668
M14645	GOBP_LEUKOCYTE_CELL_CELL_ADHESION	c5	366	Homo sapiens	NA	The attachment of a leukocyte to another cell via adhesion molecules. [GOC:go_curators]	0.000132878	0.949949	1	0.471595	0.809978	0.720951	0.355554	0.0580461	0.0694726	0.263192
M38206	HP_ABNORMAL_GERM_CELL_MORPHOLOGY	c5	31	Homo sapiens	NA	Abnormal germ cell morphology	0.000139916	0.73884	1	1	0.55793	1	0.0118073	1	1	1
M6401	GOBP_REGULATION_OF_CELL_CELL_ADHESION	c5	437	Homo sapiens	NA	Any process that modulates the frequency, rate or extent of attachment of a cell to another cell. [GOC:isa_complete]	0.000140935	0.936823	1	0.531696	0.924166	0.646169	0.244289	0.0877978	0.383676	0.419195
M13847	GOBP_ADAPTIVE_IMMUNE_RESPONSE	c5	693	Homo sapiens	NA	An immune response mediated by cells expressing specific receptors for antigen produced through a somatic diversification process, and allowing for an enhanced secondary response to subsequent exposures to the same antigen (immunological memory). [GO_REF:0000022, GOC:add, ISBN:0781735149]	0.000154484	0.999839	0.822349	0.505525	0.802996	0.228117	0.681094	0.681034	0.00654895	0.927589
M8838	MODULE_84	c4	546	Homo sapiens	NA	Immune (humoral) and inflammatory response.	0.000160339	0.890272	0.917207	0.637752	0.832185	0.0351832	0.433148	0.703914	0.0658401	0.579884
M35930	HP_VASCULITIS	c5	65	Homo sapiens	NA	Vasculitis	0.000167559	0.80603	1	1	0.55034	1	1	0.366673	0.097224	0.606354
M22288	GOBP_NEGATIVE_REGULATION_OF_T_HELPER_1_TYPE_IMMUNE_RESPONSE	c5	7	Homo sapiens	NA	Any process that stops, prevents, or reduces the frequency, rate, or extent of a T-helper 1 type immune response. [GOC:add]	0.00016803	1	1	1	1	1	1	1	1	1
M11058	GOBP_REGULATION_OF_TYPE_2_IMMUNE_RESPONSE	c5	30	Homo sapiens	NA	Any process that modulates the frequency, rate, or extent of a type 2 immune response. [GOC:add]	0.000170304	0.752504	1	1	0.57214	0.261949	1	0.445691	0.189073	1
M4633	GSE24634_IL4_VS_CTRL_TREATED_NAIVE_CD4_TCELL_DAY5_UP	c7	200	Homo sapiens	21347372	Genes up-regulated in comparison of CD25- T cells treated with IL4 [GeneID=3565] at day 5 versus untreated CD25- T cells at day 5.	0.000172321	0.781784	1	0.314441	0.0433207	0.379291	1	0.619395	0.014516	0.597109
M9081	GSE35685_CD34POS_CD10NEG_CD62LPOS_VS_CD34POS_CD10POS_BONE_MARROW_DN	c7	200	Homo sapiens	22941246	Genes down-regulated in the bone marrow CD34+ [GeneID=947] cells: MME- SELL+[GeneID=4311	0.000181508	0.87655	1	0.315808	0.00890708	1	0.720391	0.0287568	0.000279185	0.600667
M4945	GSE29618_MONOCYTE_VS_PDC_UP	c7	199	Homo sapiens	21743478	Genes up-regulated in comparison of monocytes versus plasmacytoid dendritic cells (pDC).	0.000201148	0.210684	0.609746	0.318535	0.870869	0.0748234	0.724115	0.987701	0.0162387	0.381484
M36257	HP_ABNORMAL_FORM_OF_THE_VERTEBRAL_BODIES	c5	292	Homo sapiens	NA	Abnormal form of the vertebral bodies	0.000221019	0.859323	0.0110259	1	0.179006	0.398836	0.547537	0.0224556	0.0841451	0.463791
M3088	GSE10325_LUPUS_CD4_TCELL_VS_LUPUS_MYELOID_DN	c7	200	Homo sapiens	18275831	Genes down-regulated in comparison of systemic lupus erythematosus CD4 [GeneID=920] T cells versus systemic lupus erythematosus myeloid cells.	0.000234016	0.809379	0.61544	0.0572121	0.101003	0.0080898	0.373051	0.643646	0.0181115	0.959925
M19062	DODD_NASOPHARYNGEAL_CARCINOMA_UP	c2	1823	Homo sapiens	17119049	Genes up-regulated in nasopharyngeal carcinoma (NPC) compared to the normal tissue.	0.000238519	0.00758703	0.484749	0.191278	0.973184	0.0391509	1.46228e-09	0.937958	0.0290827	0.998089
M38208	HP_ABNORMAL_SPERM_TAIL_MORPHOLOGY	c5	18	Homo sapiens	NA	Abnormal sperm tail morphology	0.000270143	0.576449	1	1	1	1	0.100835	1	1	1
M23727	GOBP_POSITIVE_REGULATION_OF_T_HELPER_2_CELL_DIFFERENTIATION	c5	7	Homo sapiens	NA	Any process that activates or increases the frequency, rate or extent of T-helper 2 cell differentiation. [GOC:go_curators]	0.000289534	1	1	1	1	1	1	1	0.195958	1
M19261	YAGI_AML_WITH_T_8_21_TRANSLOCATION	c2	372	Homo sapiens	12738660	Genes specifically expressed in samples from patients with pediatric AML (acute myeloid leukemia ) bearing t(8	0.000289847	0.420212	0.0250708	0.145636	0.00734253	0.560996	0.898097	0.083967	0.249978	0.0520307
M10441	GOBP_DENDRITIC_CELL_MIGRATION	c5	29	Homo sapiens	NA	The movement of a dendritic cell within or between different tissues and organs of the body. [CL:0000451, GOC:nhn, PMID:19339990]	0.000292159	0.789359	1	0.0557758	0.238418	1	0.0157067	1	0.595082	1
M18946	GO_POSITIVE_REGULATION_OF_LYMPHOCYTE_ACTIVATION	archived	350	Homo sapiens	NA	Any process that activates or increases the frequency, rate or extent of lymphocyte activation. [GOC:ai]	0.000320832	0.792209	1	0.400405	0.205548	0.575704	0.242249	0.0651091	0.0278236	0.403528
M11373	GOBP_POSITIVE_REGULATION_OF_CYTOKINE_PRODUCTION	c5	437	Homo sapiens	NA	Any process that activates or increases the frequency, rate or extent of production of a cytokine. [GOC:add, ISBN:0781735149]	0.000331659	0.318226	0.544492	0.526954	0.428611	0.987958	0.712867	0.0812187	4.01575e-05	0.729628
M40917	FULLER_PBMC_F_TULARENSIS_VACCINE_LVS_AGE_22_54YO_192HR_DN	c7	33	Homo sapiens	17349694	Genes down-regulated in peripheral blood mononuclear cell 192h vs 0h in adults (22-54) after exposure to F. tularensis vaccine LVS , time point 192H	0.000344683	0.800382	1	1	0.624564	0.295669	0.180746	1	0.60752	0.387592
M40005	BUSSLINGER_ESOPHAGEAL_DENDRITIC_CELLS	c8	214	Homo sapiens	33691112		0.000344977	0.983582	1	0.333343	0.032357	0.908719	0.743734	0.990441	0.0238952	0.645021
M4396	GNF2_CASP1	c4	111	Homo sapiens	NA	Neighborhood of CASP1	0.000383373	0.996844	1	1	0.451109	0.353212	1	0.695679	0.00565775	0.826626
M23501	GOBP_TYPE_2_IMMUNE_RESPONSE	c5	36	Homo sapiens	NA	An immune response which is associated with resistance to extracellular organisms such as helminths and pathological conditions such as allergy, which is orchestrated by the production of particular cytokines, most notably IL-4, IL-5, IL-10, and IL-13, by any of a variety of cell types including T-helper 2 cells, eosinophils, basophils, mast cells, and nuocytes, resulting in enhanced production o…	0.000404047	0.810829	1	1	0.636635	0.303856	1	0.505194	0.245831	1
M11923	GOBP_POSITIVE_REGULATION_OF_CELL_ADHESION	c5	425	Homo sapiens	NA	Any process that activates or increases the frequency, rate or extent of cell adhesion. [GOC:go_curators]	0.000430332	0.442176	0.555969	0.174796	0.112445	0.458825	0.466853	0.0919012	0.0279446	0.58994
M38818	HP_PANCREATIC_FIBROSIS	c5	19	Homo sapiens	NA	Pancreatic fibrosis	0.000439542	1	1	1	1	0.189611	1	1	1	1
M40868	ZAK_PBMC_MRKAD5_HIV_1_GAG_POL_NEF_AGE_20_50YO_1DY_UP	c7	1012	Homo sapiens	23151505	Genes up-regulated in peripheral blood mononuclear cell 1d vs 0d in adults (20-50) after exposure to MRKAd5 HIV-1 gag/pol/nef , time point 1D. Comment: Table includes specific cell types	0.000463609	0.363702	0.690504	0.12055	0.0028683	0.151751	0.988892	0.0434739	0.000199224	0.952305
M41111	NAKAYA_PBMC_FLUMIST_AGE_18_50YO_3DY_IFN_SUBSET_UP	c7	32	Homo sapiens	21743478	Genes up-regulated in peripheral blood mononuclear cell 3d vs 0d in adults (18-50) after exposure to FluMist , time point 3D. Comment: Molecular signature induced by LAIV vaccination. (a) Interferon (IFN)-related genes differentially expressed after LAIV vaccination	0.00047081	0.82073	1	1	0.274439	1	1	1	0.0738882	1
M10453	GOBP_REGULATION_OF_ALPHA_BETA_T_CELL_ACTIVATION	c5	101	Homo sapiens	NA	Any process that modulates the frequency, rate or extent of alpha-beta T cell activation. [GOC:ai]	0.000477228	0.681637	1	0.160047	0.943746	1	0.443248	0.590329	0.284509	0.763182
M10714	GOBP_T_CELL_ACTIVATION_INVOLVED_IN_IMMUNE_RESPONSE	c5	111	Homo sapiens	NA	The change in morphology and behavior of a mature or immature T cell resulting from exposure to a mitogen, cytokine, chemokine, cellular ligand, or an antigen for which it is specific, leading to the initiation or perpetuation of an immune response. [GOC:add, ISBN:0781735149]	0.000477228	0.845152	1	0.160047	1	0.642864	0.443248	1	0.284509	0.763182
M13520	GOBP_REGULATION_OF_LYMPHOCYTE_DIFFERENTIATION	c5	175	Homo sapiens	NA	Any process that modulates the frequency, rate or extent of lymphocyte differentiation. [GOC:go_curators]	0.000488814	0.730881	1	0.270708	0.402743	0.844897	0.0888415	0.695381	0.362	0.731659
M13385	GOBP_POSITIVE_REGULATION_OF_CELL_ACTIVATION	c5	405	Homo sapiens	NA	Any process that activates or increases the frequency, rate or extent of activation. [GOC:ai]	0.000498071	0.782169	1	0.446616	0.16153	0.263253	0.313927	0.132749	0.0105667	0.528136
M4741	KEGG_SYSTEMIC_LUPUS_ERYTHEMATOSUS	c2	139	Homo sapiens	NA	Systemic lupus erythematosus	0.000499441	0.475601	1	1	0.46962	1	0.278034	0.671305	0.0628359	1
M36199	HP_ABNORMALITY_OF_THE_ACETABULUM	c5	71	Homo sapiens	NA	Abnormality of the acetabulum	0.000505693	0.282168	1	1	0.891684	1	1	0.195816	0.621553	0.671273
M14875	GOBP_POSITIVE_REGULATION_OF_IMMUNE_EFFECTOR_PROCESS	c5	219	Homo sapiens	NA	Any process that activates or increases the frequency, rate, or extent of an immune effector process. [GOC:add]	0.000542515	0.647521	1	0.310323	0.253587	0.888463	0.712792	0.40945	0.00520145	0.953513
M18269	GOMF_L_ASCORBIC_ACID_BINDING	c5	20	Homo sapiens	NA	Interacting selectively and non-covalently with L-ascorbic acid, (2R)-2-[(1S)-1,2-dihydroxyethyl]-4-hydroxy-5-oxo-2,5-dihydrofuran-3-olate; L-ascorbic acid is vitamin C and has co-factor and anti-oxidant activities in many species. [GOC:mah]	0.000547707	1	1	1	1	1	1	1	0.446877	1
M39294	DURANTE_ADULT_OLFACTORY_NEUROEPITHELIUM_MAST_CELLS	c8	75	Homo sapiens	32066986		0.000552931	0.882039	0.0441213	1	0.382384	0.553782	0.368069	1	0.6295	0.307911
M23167	GOBP_COLLAGEN_METABOLIC_PROCESS	c5	109	Homo sapiens	NA	The chemical reactions and pathways involving collagen, any of a group of fibrous proteins of very high tensile strength that form the main component of connective tissue in animals. Collagen is highly enriched in glycine (some regions are 33% glycine) and proline, occurring predominantly as 3-hydroxyproline (about 20%). [GOC:mah, ISBN:0198506732]	0.000555285	0.0981085	0.354458	1	0.947316	1	0.450626	0.87071	0.298309	1
M12336	GOBP_REGULATION_OF_IMMUNE_RESPONSE	c5	993	Homo sapiens	NA	Any process that modulates the frequency, rate or extent of the immune response, the immunological reaction of an organism to an immunogenic stimulus. [GOC:ai]	0.000589402	0.973192	0.887136	0.783885	0.000871963	0.388446	0.568807	0.874661	0.00124993	0.791115
M1851	QI_PLASMACYTOMA_UP	c2	254	Mus musculus	17363561	Up-regulated genes that best disciminate plasmablastic plasmacytoma from plasmacytic plasmacytoma tumors.	0.00059599	0.62715	0.696119	0.384592	0.671107	0.540508	1	0.974537	0.00858835	0.759082
M4345	LIAN_LIPA_TARGETS_6M	c2	80	Mus musculus	16127159	Genes up-regulated at 6 months of age in lungs from LIPA [GeneID=3988] knockout mice, which display pulmonary pathology.	0.000603612	0.886936	0.288398	0.129487	0.391121	0.195184	1	0.796136	0.887465	0.681874
M9079	GSE35685_CD34POS_CD38NEG_VS_CD34POS_CD10POS_BONE_MARROW_DN	c7	200	Homo sapiens	22941246	Genes down-regulated in the bone marrow CD34+ [GeneID=947] cells: CD38- [GeneID=952] versus MME+ [GeneID=4311].	0.000625001	0.990746	0.603969	1	0.0199935	1	0.71851	0.422723	0.068548	0.597109
M35530	HP_PERSISTENT_BLEEDING_AFTER_TRAUMA	c5	11	Homo sapiens	NA	Persistent bleeding after trauma	0.000673722	0.0769287	1	1	1	1	1	1	1	1
M39708	WP_MACROPHAGE_MARKERS	c2	9	Homo sapiens	NA	Macrophage markers	0.000673722	0.383161	1	1	1	0.0997628	1	1	1	0.136732
M6606	GSE5589_UNSTIM_VS_45MIN_LPS_AND_IL6_STIM_MACROPHAGE_UP	c7	200	Mus musculus	17114459	Genes up-regulated in bone marrow-derived macrophages: untreated (0 min) versus IL6 [GeneID=3569] and LPS (45 min).	0.000717762	0.684055	1	1	0.16945	0.38871	0.365935	0.810734	0.140305	0.381484
M11275	GOBP_REGULATION_OF_T_HELPER_CELL_DIFFERENTIATION	c5	39	Homo sapiens	NA	Any process that modulates the frequency, rate or extent of T-helper cell differentiation. [GOC:go_curators]	0.000721328	0.552477	1	1	1	1	0.207543	1	0.664215	1
M39126	AIZARANI_LIVER_C25_KUPFFER_CELLS_4	c8	174	Homo sapiens	31292543		0.000737096	0.993452	1	0.00435352	0.44847	0.0455317	1	0.726544	0.00196873	0.135518
M40884	FULLER_PBMC_F_TULARENSIS_VACCINE_LVS_AGE_22_54YO_18HR_UP	c7	57	Homo sapiens	17349694	Genes up-regulated in peripheral blood mononuclear cell 18hr vs 0hr in adults (22-54) after exposure to F. tularensis vaccine LVS , time point 18H	0.000764931	0.942062	1	1	1	0.461831	1	0.69988	0.221598	0.579703
M40879	SCHERER_PBMC_APSV_WETVAX_AGE_18_32YO_5_TO_7DY_UP	c7	285	Homo sapiens	17651872	Genes up-regulated in peripheral blood mononuclear cell (5 to 7)d vs 0d in adults (18-32) after exposure to APSV Wetvax , time point 5 to 7D	0.000782792	0.39292	0.745408	0.427417	0.00426461	0.409289	0.283238	0.439168	0.154174	0.834661
M18440	GOMF_CARBOHYDRATE_KINASE_ACTIVITY	c5	21	Homo sapiens	NA	Catalysis of the transfer of a phosphate group, usually from ATP, to a carbohydrate substrate molecule. [GOC:jl]	0.000818494	0.676219	1	1	1	0.21753	1	0.079631	0.134634	1
M7640	GSE21360_PRIMARY_VS_TERTIARY_MEMORY_CD8_TCELL_UP	c7	200	Mus musculus	20619696	Genes up-regulated in memory CD8 T cells: 1' versus 3'.	0.000821777	0.946948	0.0697757	0.322605	0.0017098	0.899689	0.140917	0.449092	0.0805192	0.213079
M41140	GAUCHER_PBMC_YF_VAX_STAMARIL_UNKNOWN_AGE_7DY_UP	c7	292	Homo sapiens	19047440	Genes up-regulated in peripheral blood mononuclear cell 7d vs 0d in unknown after exposure to YF-Vax/Stamaril , time point 7D	0.000841478	0.96193	0.747901	0.106854	0.419782	0.230825	0.559217	0.000673617	0.0953876	0.944772
M29177	GOBP_CD4_POSITIVE_ALPHA_BETA_T_CELL_DIFFERENTIATION	c5	81	Homo sapiens	NA	The process in which a relatively unspecialized T cell acquires specialized features of a mature CD4-positive, alpha-beta T cell. [CL:0000624, ISBN:0781735149]	0.000844368	0.904697	1	0.13637	0.691747	1	0.0863237	1	0.191927	0.702063
M4856	MORI_LARGE_PRE_BII_LYMPHOCYTE_DN	c2	59	Mus musculus	18922927	Down-regulated genes in the B lymphocyte developmental signature, based on expression profiling of lymphomas from the Emu-myc transgenic mice: the Large Pre-BII stage.	0.000845751	1	1	1	0.828722	0.468094	1	0.706628	0.0245773	1
M36314	HP_ABNORMAL_VERTEBRAL_MORPHOLOGY	c5	406	Homo sapiens	NA	Abnormal vertebral morphology	0.000910963	0.93093	0.0359776	1	0.0996145	0.272423	0.238574	0.0232455	0.012564	0.158758
M10757	GOBP_REGULATION_OF_ADAPTIVE_IMMUNE_RESPONSE	c5	170	Homo sapiens	NA	Any process that modulates the frequency, rate, or extent of an adaptive immune response. [GOC:add]	0.000942281	0.95062	1	1	0.505574	0.819267	0.622063	0.842389	0.00542621	0.908675
M8493	BASSO_CD40_SIGNALING_UP	c2	103	Homo sapiens	15331443	Gene up-regulated by CD40 [GeneID=958] signaling in Ramos cells (EBV negative Burkitt lymphoma).	0.000977111	0.251789	0.379148	1	0.207025	0.31508	0.00410073	0.648853	0.0808727	1
M41144	HOEK_NK_CELL_2011_2012_TIV_3D_VS_0DY_ADULT_3D_DN	c7	258	Homo sapiens	25706537	Genes down-regulated in natural killer cell 3d vs 0d in adults after exposure to 2011-2012 trivalent inactivated vaccine (A/California/7/09 (H1N1), A/Perth /16/2009 (H3N2), B/Brisbane/60/2008) , time point 3D. Comment: Down-regulated DE RNA transcripts (down >= 1.5x) shared between both TIV-vaccinated donors	0.000979761	0.650396	0.671287	0.364571	0.978759	0.0504591	0.781864	0.582292	0.00187296	0.31073
M10888	MODULE_45	c4	581	Homo sapiens	NA	Whole blood genes.	0.000989455	0.769107	0.742051	0.662599	0.832108	0.101268	0.484175	0.559121	0.000340406	0.778415
M19817	IMMUNE_RESPONSE	archived	235	Homo sapiens	NA	Genes annotated by the GO term GO:0006955. Any immune system process that functions in the calibrated response of an organism to a potential internal or invasive threat.	0.0010678	0.956103	1	0.330674	0.780615	0.682587	0.387188	0.300792	0.0937008	0.230654
M10942	GOBP_ALPHA_BETA_T_CELL_DIFFERENTIATION	c5	107	Homo sapiens	NA	The process in which a precursor cell type acquires the specialized features of an alpha-beta T cell. An alpha-beta T cell is a T cell that expresses an alpha-beta T cell receptor complex. [CL:0000789, GOC:ai]	0.00111493	0.773549	1	0.179836	0.627009	1	0.141982	0.389512	0.193224	0.805511
M9438	GO_POSITIVE_REGULATION_OF_CYTOKINE_SECRETION	archived	69	Homo sapiens	NA	Any process that activates or increases the frequency, rate or extent of the regulated release of cytokines from a cell. [GOC:ai]	0.00112811	0.80603	1	0.106744	0.110136	1	1	1	0.52548	0.606354
M16253	GOBP_REGULATION_OF_T_CELL_ACTIVATION	c5	327	Homo sapiens	NA	Any process that modulates the frequency, rate or extent of T cell activation. [GOC:ai]	0.0011539	0.970537	1	0.439913	0.720631	0.85417	0.303075	0.208138	0.185279	0.194619
M15803	GOBP_REGULATION_OF_T_HELPER_1_TYPE_IMMUNE_RESPONSE	c5	27	Homo sapiens	NA	Any process that modulates the frequency, rate, or extent of a T-helper 1 type immune response. [GOC:add]	0.00117205	0.340007	1	1	0.52808	0.235608	1	1	0.511743	1
M11297	GOBP_CARBOHYDRATE_PHOSPHORYLATION	c5	24	Homo sapiens	NA	The process of introducing a phosphate group into a carbohydrate, any organic compound based on the general formula Cx(H2O)y. [ISBN:0198506732]	0.00117205	0.709209	1	1	1	0.235608	1	0.406616	0.0322321	1
M41020	HOEK_MYELOID_DENDRITIC_CELL_2011_2012_TIV_ADULT_1DY_UP	c7	29	Homo sapiens	25706537	Genes up-regulated in myeloid dendritic cell 1d vs 0d in adults after exposure to 2011-2012 trivalent inactivated vaccine (A/California/7/09 (H1N1), A/Perth /16/2009 (H3N2), B/Brisbane/60/2008) , time point 1D. Comment: Up-regulated DE RNA transcripts (up >= 1.5x) shared between both TIV-vaccinated donors	0.00117205	0.709209	1	1	0.52808	1	1	0.0932061	1	0.313311
M2989	GSE13547_WT_VS_ZFX_KO_BCELL_ANTI_IGM_STIM_12H_UP	c7	147	Mus musculus	19329779	Genes up-regulated in B lymphocytes stimulated by anti-IgM for 12h: wildtype versus ZFX [GeneID=7543] knockout.	0.0011813	0.642244	0.12284	1	0.913563	1	1	0.0626053	0.899816	0.871008
M16088	LIAN_LIPA_TARGETS_3M	c2	64	Mus musculus	16127159	Genes up-regulated at 3 months of age in lungs from LIPA [GeneID=3988] knockout mice, which display pulmonary pathology.	0.00123668	0.955732	1	0.108514	0.285355	0.492428	1	0.732138	0.836258	0.61275
M37349	HP_ABNORMAL_OSSIFICATION_INVOLVING_THE_FEMORAL_HEAD_AND_NECK	c5	11	Homo sapiens	NA	Abnormal ossification involving the femoral head and neck	0.00128317	0.445974	1	1	1	1	1	1	1	1
M11638	GOBP_REGULATION_OF_T_HELPER_2_CELL_DIFFERENTIATION	c5	11	Homo sapiens	NA	Any process that modulates the frequency, rate or extent of T-helper 2 cell differentiation. [GOC:go_curators]	0.00128317	0.445974	1	1	1	1	1	1	0.290198	1
M2810	GOBP_T_CELL_ACTIVATION	c5	474	Homo sapiens	NA	The change in morphology and behavior of a mature or immature T cell resulting from exposure to a mitogen, cytokine, chemokine, cellular ligand, or an antigen for which it is specific. [GOC:mgi_curators, ISBN:0781735149]	0.00128987	0.975657	1	0.568004	0.794671	0.721495	0.528291	0.152044	0.0602789	0.146285
M39282	DURANTE_ADULT_OLFACTORY_NEUROEPITHELIUM_MACROPHAGES	c8	81	Homo sapiens	32066986		0.00134099	0.926509	1	0.146596	0.476227	1	0.412741	0.837641	0.0991863	0.729977
M3181	GSE12366_NAIVE_VS_MEMORY_BCELL_DN	c7	193	Homo sapiens	19023113	Genes down-regulated in comparison of naive B cells versus memory B cells.	0.00135877	0.0504927	1	1	0.357454	0.0187936	0.33477	0.77179	0.189394	0.947827
M41751	RUBENSTEIN_SKELETAL_MUSCLE_MYELOID_CELLS	c8	347	Homo sapiens	31937892		0.00137869	0.990051	1	0.478977	0.0634928	0.978699	0.887994	0.602259	0.420757	0.00735151
M14411	GOBP_LAMELLIPODIUM_ORGANIZATION	c5	89	Homo sapiens	NA	A process that is carried out at the cellular level which results in the assembly, arrangement of constituent parts, or disassembly of a lamellipodium. A lamellipodium is a thin sheetlike process extended by the leading edge of a crawling fibroblast; contains a dense meshwork of actin filaments. [GOC:als, PMID:16054028]	0.00144223	0.802378	0.325518	0.148289	0.0044363	0.612318	1	0.841296	0.454378	0.734369
M41697	TRAVAGLINI_LUNG_EREG_DENDRITIC_CELL	c8	579	Homo sapiens	33208946		0.00144825	0.814387	0.935788	0.302397	0.257406	0.116367	0.506915	0.0274549	0.00774621	0.686011
M16140	GOBP_LYMPHOCYTE_ACTIVATION_INVOLVED_IN_IMMUNE_RESPONSE	c5	189	Homo sapiens	NA	A change in morphology and behavior of a lymphocyte resulting from exposure to a specific antigen, mitogen, cytokine, chemokine, cellular ligand, or soluble factor, leading to the initiation or perpetuation of an immune response. [GOC:add, ISBN:0781735149]	0.00148286	0.826071	1	0.264871	0.737264	0.268604	0.644148	0.865538	0.340134	0.921247
M6709	GOBP_CELL_ACTIVATION	c5	1461	Homo sapiens	NA	A change in the morphology or behavior of a cell resulting from exposure to an activating factor such as a cellular or soluble ligand. [GOC:mgi_curators]	0.00148288	0.785369	0.986027	0.454963	0.00132451	0.208129	0.318771	0.107741	0.196817	0.916068
M8499	GOMF_2_OXOGLUTARATE_DEPENDENT_DIOXYGENASE_ACTIVITY	c5	44	Homo sapiens	NA	Catalysis of the reaction: A + 2-oxoglutarate + O2 = B + succinate + CO2. This is an oxidation-reduction (redox) reaction in which hydrogen or electrons are transferred from 2-oxoglutarate and one other donor, and one atom of oxygen is incorporated into each donor. [GOC:mah]	0.00150441	0.639192	1	1	0.380858	0.380694	1	0.234227	0.359583	0.488464
M10617	GOBP_INFLAMMATORY_RESPONSE	c5	773	Homo sapiens	NA	The immediate defensive reaction (by vertebrate tissue) to infection or injury caused by chemical or physical agents. The process is characterized by local vasodilation, extravasation of plasma into intercellular spaces and accumulation of white blood cells and macrophages. [GO_REF:0000022, ISBN:0198506732]	0.00151147	0.374541	0.954973	0.127023	0.640641	0.858393	0.124372	0.0752827	0.000544047	0.44128
M8366	GO_CYTOKINE_SECRETION	archived	131	Homo sapiens	NA	The regulated release of cytokines from a cell. Cytokines are any of a group of proteins that function to control the survival, growth and differentiation of tissues and cells, and which have autocrine and paracrine activity. [GOC:ai, GOC:bf, ISBN:0198599471]	0.00152802	0.647306	1	0.187947	0.0523386	0.707434	1	0.68574	0.402936	0.820838
M12671	SENGUPTA_NASOPHARYNGEAL_CARCINOMA_DN	c2	358	Homo sapiens	16912175	Genes down-regulated in nsopharyngeal carcinoma relative to the normal tissue.	0.00155886	0.306584	0.42754	0.449938	0.851101	0.137371	1.26298e-08	0.907073	0.212743	0.719105
M39166	GAO_LARGE_INTESTINE_ADULT_CI_MESENCHYMAL_CELLS	c8	361	Homo sapiens	29802404		0.00156159	0.465515	0.477842	0.0273998	0.956903	0.0155786	0.646536	0.46516	0.0272937	0.448377
M11678	GOBP_LEUKOCYTE_MEDIATED_IMMUNITY	c5	873	Homo sapiens	NA	Any process involved in the carrying out of an immune response by a leukocyte. [GO_REF:0000022, GOC:add, ISBN:0781735149]	0.00156244	0.999313	1	0.405431	0.0987432	0.0659721	0.496662	0.405345	0.064097	0.972657
M38207	HP_ABNORMAL_SPERM_HEAD_MORPHOLOGY	c5	14	Homo sapiens	NA	Abnormal sperm head morphology	0.00168473	1	1	1	1	1	0.00274769	1	1	1
M15513	BIOCARTA_D4GDI_PATHWAY	c2	12	Homo sapiens	NA	D4-GDI Signaling Pathway	0.00168473	1	1	1	1	1	1	0.238319	0.311981	1
M8132	GSE22342_CD11C_HIGH_VS_LOW_DECIDUAL_MACROPHAGES_DN	c7	194	Homo sapiens	21257965	Genes down-regulated in decidual macrophages with ITGAX [GeneID=3687] high versus low.	0.00171086	0.587468	0.536823	0.269253	0.750721	0.27803	0.0875693	0.474383	0.21247	1
M11973	GOBP_POSITIVE_REGULATION_OF_LEUKOCYTE_PROLIFERATION	c5	148	Homo sapiens	NA	Any process that activates or increases the frequency, rate or extent of leukocyte proliferation. [GOC:add, GOC:mah]	0.001728	0.919103	1	0.230411	0.928192	0.454474	0.584975	0.00296167	0.219654	0.885029
M13941	DIRMEIER_LMP1_RESPONSE_EARLY	c2	62	Homo sapiens	15674340	Clusters 1 and 2: genes up-regulated in B2264-19/3 cells (primary B lymphocytes) within 30-60 min after activation of LMP1 (an oncogene encoded by Epstein-Barr virus, EBV).	0.00175271	0.964308	1	1	0.868174	0.515654	0.337901	0.40654	0.0413121	1
M5221	GSE360_T_GONDII_VS_M_TUBERCULOSIS_DC_DN	c7	199	Homo sapiens	12663451	Genes down-regulated in comparison of dendritic cells (DC) exposed to T. gondii versus DCs exposed to M. tuberculosis.	0.00176465	0.0635136	1	0.308945	0.145457	0.366689	0.125955	0.923387	0.678595	0.582673
M6785	GSE3203_HEALTHY_VS_INFLUENZA_INFECTED_LN_BCELL_UP	c7	200	Mus musculus	17237394	Genes up-regulated in lymph node B lymphocytes: influenza infection versus un-infected.	0.00176465	0.761824	0.596134	1	0.553014	0.887141	0.710861	0.125914	0.119538	0.582673
M5101	GSE3337_CTRL_VS_16H_IFNG_IN_CD8POS_DC_DN	c7	200	Mus musculus	16339401	Genes down-regulated in comparison of untreated CD8+ dendritic cells (DC) at 16 h versus those treated with IFNG [GeneID=31658] at 16 h.	0.00176465	0.859328	0.227367	0.308945	0.00720132	0.366689	1	0.405016	0.0287612	0.355771
M9528	GSE41087_WT_VS_FOXP3_MUT_ANTI_CD3_CD28_STIM_CD4_TCELL_DN	c7	200	Homo sapiens	23169781	Genes down-regulated in activated CD4 [GeneID=920] T cells expressing: wildtype versus mutant form of FOXP3 [GeneID=50943].	0.00176465	0.761824	1	1	0.553014	0.638322	0.710861	0.405016	0.678595	0.184827
M18375	GOMF_DIOXYGENASE_ACTIVITY	c5	89	Homo sapiens	NA	Catalysis of an oxidation-reduction (redox) reaction in which both atoms of oxygen from one molecule of O2 are incorporated into the (reduced) product(s) of the reaction. The two atoms of oxygen may be distributed between two different products. [DOI:10.1016/S0040-4020(03)00944-X, GOC:bf]	0.00178207	0.821804	1	1	0.283932	0.625715	1	0.56497	0.73348	0.747122
M4235	GRAHAM_CML_DIVIDING_VS_NORMAL_QUIESCENT_DN	c2	94	Homo sapiens	17717066	Genes down-regulated in quiescent CD34+ [GeneID=8842] cells isolated from peripheral blood of normal donors compared to the dividing cells from CML (chronic myeloid leukemia) patients.	0.00178207	0.645768	1	1	0.133016	1	1	0.56497	0.73348	0.39586
M17778	DIAZ_CHRONIC_MEYLOGENOUS_LEUKEMIA_DN	c2	117	Homo sapiens	17252012	Genes down-regulated in CD34+ [GeneID=947] cells isolated from bone marrow of CML (chronic myelogenous leukemia) patients, compared to those from normal donors.	0.00182883	0.671706	1	1	0.0591907	0.357407	0.16036	0.437503	0.237375	0.829449
M8209	GSE27670_BLIMP1_VS_LMP1_TRANSDUCED_GC_BCELL_UP	c7	200	Homo sapiens	21411757	Genes up-regulated in germinal center B lymphocytes over-expressing: PRDM1 [GeneID=639] versus Epstein-Barr virus protein LMP1.	0.00184103	0.96991	1	1	0.558277	0.888463	0.351613	0.40945	0.0297503	0.80901
M4895	GSE2826_WT_VS_XID_BCELL_UP	c7	200	Mus musculus	15214046	Genes up-regulated in comparison of primary splenic B cells from wild type mice versus those from Xid mice.	0.00184103	0.387501	0.229151	1	0.394257	1	0.712792	0.243624	0.8292	0.586312
M36135	HP_METAPHYSEAL_IRREGULARITY	c5	45	Homo sapiens	NA	Metaphyseal irregularity	0.00186824	0.391668	1	1	0.159178	0.395017	1	1	0.738414	0.504938
M12491	GOBP_CD4_POSITIVE_ALPHA_BETA_T_CELL_ACTIVATION	c5	100	Homo sapiens	NA	The change in morphology and behavior of a CD4-positive, alpha-beta T cell resulting from exposure to a mitogen, cytokine, chemokine, cellular ligand, or an antigen for which it is specific. [CL:0000624, GOC:BHF]	0.00190816	0.940994	1	0.155027	0.762191	0.630078	0.108971	1	0.0464518	0.751236
M41081	OSMAN_BLOOD_CHAD63_KH_AGE_18_50YO_HIGH_DOSE_SUBJECTS_24HR_UP	c7	1992	Homo sapiens	28498840	Genes up-regulated in blood 24hr vs 0hr in adults (18-50) (high dose subjects) after exposure to ChAd63-KH , time point 24H , administered Intramuscular injection. Comment: DE gene list for high dose subjects.	0.00192897	0.202186	0.844047	0.047698	0.00332091	0.0147242	0.999904	0.232025	8.86529e-05	0.995403
M14743	GOBP_POSITIVE_REGULATION_OF_PRODUCTION_OF_MOLECULAR_MEDIATOR_OF_IMMUNE_RESPONSE	c5	99	Homo sapiens	NA	Any process that activates or increases the frequency, rate, or extent of the production of molecular mediator of immune response. [GOC:add]	0.00204106	0.664029	1	1	0.939936	1	0.435772	0.577789	0.00127569	1
M15983	MODULE_46	c4	394	Homo sapiens	NA	Genes in the cancer module 46.	0.00204877	0.32468	0.810574	1	0.857695	0.204203	0.661016	0.0825913	0.0339754	0.0233881
M11720	BEIER_GLIOMA_STEM_CELL_DN	c2	67	Homo sapiens	17483311	Genes down-regulated in cancer stem cells derived from glyoblastoma tumors: CD133+ [GeneID=8842] vs. CD133- cells.	0.00206501	0.0179139	1	1	0.876528	1	0.346663	0.422149	0.588451	0.649004
M41696	TRAVAGLINI_LUNG_IGSF21_DENDRITIC_CELL	c8	46	Homo sapiens	33208946		0.0020725	1	1	1	0.167021	1	1	0.631741	1	0.0342362
M6661	GSE5589_IL6_KO_VS_IL10_KO_LPS_AND_IL6_STIM_MACROPHAGE_45MIN_UP	c7	200	Mus musculus	17114459	Genes up-regulated in bone marrow-derived macrophages (45 min): IL6 [GeneID=3469] knockout stimulated by IL6 [GeneID=3469] and LPS versus IL10 [GeneID=3486] knockout stimulated by and IL6 [GeneID=3469] and LPS.	0.0020865	0.936116	1	1	0.573888	1	0.358788	0.254808	0.131189	0.0893688
M8582	RUTELLA_RESPONSE_TO_CSF2RB_AND_IL4_DN	c2	321	Homo sapiens	16527888	Genes down-regulated in peripheral blood monocytes by CSF2RB (GM-CSF) and IL4 [GeneID=1437	0.0021421	0.983196	0.78037	1	0.0116907	0.700772	0.874382	0.697865	0.61355	0.742539
M38546	HP_SHORT_SPERM_FLAGELLA	c5	15	Homo sapiens	NA	Short sperm flagella	0.00215671	0.502396	1	1	1	1	0.08273	1	1	1
M16118	GOBP_IMMUNOLOGICAL_SYNAPSE_FORMATION	c5	13	Homo sapiens	NA	The formation of an area of close contact between a lymphocyte (T-, B-, or natural killer cell) and a target cell through the clustering of particular signaling and adhesion molecules and their associated membrane rafts on both the lymphocyte and target cell, which facilitates activation of the lymphocyte, transfer of membrane from the target cell to the lymphocyte, and in some situations killing…	0.00215671	0.502396	1	1	1	1	0.08273	0.25541	1	1
M17934	MODULE_148	c4	13	Homo sapiens	NA	Genes in the cancer module 148.	0.00215671	0.502396	1	1	1	1	1	1	1	1
M18006	MODULE_326	c4	13	Homo sapiens	NA	Genes in the cancer module 326.	0.00215671	0.502396	1	1	1	1	1	1	1	1
M38545	HP_ABSENT_SPERM_FLAGELLA	c5	15	Homo sapiens	NA	Absent sperm flagella	0.00215671	0.502396	1	1	1	1	1	1	1	1
M36720	HP_ABNORMAL_EPIGLOTTIS_MORPHOLOGY	c5	15	Homo sapiens	NA	Abnormal epiglottis morphology	0.00215671	1	0.0611481	1	0.345799	1	1	1	0.333097	1
M5986	GSE411_UNSTIM_VS_100MIN_IL6_STIM_MACROPHAGE_DN	c7	200	Mus musculus	12754506	Genes down-regulated in macrophages: untreated versus IL6 [GeneID=3569] for 100min.	0.002174	0.297316	0.605904	1	0.737968	0.382434	1	0.987125	0.534185	0.818278
M4606	GSE24634_TREG_VS_TCONV_POST_DAY7_IL4_CONVERSION_DN	c7	198	Homo sapiens	21347372	Genes down-regulated in comparison of CD25+ regulatory T cell (Treg) treated with IL4 [GeneID=3565] at day 7 versus CD25- T cells treated with IL4 [GeneID=3565] at day 7.	0.002174	0.786577	0.605904	0.054656	0.415312	0.652652	0.361174	0.427136	0.233608	0.374144
M17731	GOCC_CILIARY_PLASM	c5	130	Homo sapiens	NA	All of the contents of a cilium, excluding the plasma membrane surrounding the cilium. [GOC:BHF, GOC:cilia, GOC:dos, PMID:17895364]	0.00217455	0.525691	0.417291	1	0.973541	0.138812	9.63067e-05	1	0.968807	0.837648
M40918	FULLER_PBMC_F_TULARENSIS_VACCINE_LVS_AGE_22_54YO_336HR_DN	c7	32	Homo sapiens	17349694	Genes down-regulated in peripheral blood mononuclear cell 336h vs 0h in adults (22-54) after exposure to F. tularensis vaccine LVS , time point 336H	0.00217626	1	1	1	0.585894	0.270526	0.164238	1	0.569014	1
M2072	BAE_BRCA1_TARGETS_UP	c2	71	Homo sapiens	15520196	Genes concordantly up-regulated in DU-145 and MCF-7 cells (lprostate, breast cancer) upon expression of BRCA1.	0.00223607	1	1	1	0.0574639	1	0.351001	0.178811	0.321561	0.654709
M6721	GSE6259_FLT3L_INDUCED_VS_WT_SPLENIC_DC_33D1_POS_UP	c7	178	Mus musculus	17204652	Genes up-regulated in 33D1+ spleen dendritic cells: Flt3L Melanom injected mice versus healthy controls.	0.00235426	0.496271	0.190249	1	0.437092	0.855473	0.667187	0.508087	0.244001	0.501793
M4618	GOBP_POSITIVE_REGULATION_OF_IMMUNE_RESPONSE	c5	751	Homo sapiens	NA	Any process that activates or increases the frequency, rate or extent of the immune response, the immunological reaction of an organism to an immunogenic stimulus. [GOC:ai]	0.00235612	0.99367	0.744825	0.66465	0.000810734	0.446885	0.703317	0.924826	0.00156255	0.878966
M39136	GAO_ESOPHAGUS_25W_C1_CILIATED_EPITHELIAL_CELLS	c8	457	Homo sapiens	29802404		0.00237088	0.480471	0.865988	0.559193	0.997219	0.0219325	5.89026e-07	0.995302	0.937612	0.497574
M13156	GOBP_CYTOKINE_PRODUCTION	c5	823	Homo sapiens	NA	The appearance of a cytokine due to biosynthesis or secretion following a cellular stimulus, resulting in an increase in its intracellular or extracellular levels. [GOC:add, ISBN:0781735149]	0.00239506	0.527123	0.827723	0.7298	0.149474	0.877538	0.9323	0.0975367	5.78742e-05	0.486651
M12087	GOBP_CELL_CELL_ADHESION	c5	880	Homo sapiens	NA	The attachment of one cell to another cell via adhesion molecules. [GOC:dos]	0.00246681	0.170313	0.0393968	0.470773	0.268947	0.0817759	0.611296	0.013198	0.195254	0.416949
M36891	HP_THORACIC_DYSPLASIA	c5	6	Homo sapiens	NA	Thoracic dysplasia	0.00249393	1	1	1	1	1	1	1	1	1
M29098	GOBP_NEGATIVE_REGULATION_OF_TRIGLYCERIDE_CATABOLIC_PROCESS	c5	5	Homo sapiens	NA	Any process that decreases the frequency, rate, or extent of the chemical reactions and pathways resulting in the breakdown of triglyceride. [GOC:rn, GOC:tb]	0.00249393	0.193221	1	1	1	1	1	1	0.117169	1
M37539	HP_ACETABULAR_SPURS	c5	5	Homo sapiens	NA	Acetabular spurs	0.00249393	1	1	1	1	1	1	1	1	0.0632497
M40289	DESCARTES_FETAL_SPLEEN_MYELOID_CELLS	c8	129	Homo sapiens	33184181	descartes DE_gene_by_organ.csv, fold.change>5, qval<0.05, pval<0.05	0.00256965	0.997837	0.425759	1	0.303767	0.00215777	1	0.472545	0.0615002	0.845454
M39058	MANNO_MIDBRAIN_NEUROTYPES_HPROGM	c8	307	Homo sapiens	27716510	Cell types are named using anatomical and functional mnemonics prefixed by �m� or �h� to indicate mouse and human respectively: OMTN, oculomotor and trochlear nucleus; Sert, serotonergic; NbM, medial neuroblast; NbDA, neuroblast dopaminergic; DA0-2, dopaminergic neurons; RN, red nucleus; Gaba1-2, GABAergic neurons; mNbL1-2, lateral neuroblasts; NbML1-5, mediolateral neuroblasts; NProg, neuronal p…	0.00259338	0.884505	0.0125298	0.43313	0.0768368	0.0185574	0.292243	0.956083	0.260523	4.66761e-08
M23686	GOBP_T_HELPER_2_CELL_DIFFERENTIATION	c5	15	Homo sapiens	NA	The process in which a relatively unspecialized T cell acquires specialized features of a T-helper 2 (Th2) cell. A Th2 cell is a CD4-positive, alpha-beta T cell that has the phenotype GATA-3-positive and produces interleukin-4. [CL:0000546, GOC:ebc]	0.00270303	0.528416	1	1	1	1	1	1	0.353566	1
M36592	HP_PROLONGED_BLEEDING_AFTER_SURGERY	c5	16	Homo sapiens	NA	Prolonged bleeding after surgery	0.00270303	0.164134	1	1	1	0.150837	1	1	0.353566	1
M39120	AIZARANI_LIVER_C18_NK_NKT_CELLS_5	c8	121	Homo sapiens	31292543		0.00271313	1	1	0.203934	0.077233	0.0451441	1	0.25806	0.142357	0.285896
M16548	GOBP_ADAPTIVE_IMMUNE_RESPONSE_BASED_ON_SOMATIC_RECOMBINATION_OF_IMMUNE_RECEPTORS_BUILT_FROM_IMMUNOGLOBULIN_SUPERFAMILY_DOMAINS	c5	358	Homo sapiens	NA	An immune response mediated by lymphocytes expressing specific receptors for antigen produced through a somatic diversification process that includes somatic recombination of germline gene segments encoding immunoglobulin superfamily domains. Recombined receptors for antigen encoded by immunoglobulin superfamily domains include T cell receptors and immunoglobulins (antibodies) produced by B cells…	0.00274111	0.99788	1	1	0.736603	0.12361	0.442243	0.749148	0.0102316	0.883639
M13076	GNF2_S100A4	c4	47	Homo sapiens	NA	Neighborhood of S100A4	0.00278301	1	1	1	0.448118	0.42268	0.268358	0.656016	0.174297	0.536315
M4734	chr7q34	c1	180	Homo sapiens	NA	Ensembl 103 genes in cytogenetic band chr7q34	0.00278301	1	1	1	1	1	1	0.656016	0.769126	0.176605
M7032	GNF2_CARD15	c4	70	Homo sapiens	NA	Neighborhood of CARD15	0.00281361	0.974162	1	1	0.646532	0.186781	1	0.452713	0.346886	0.671273
M15261	GOBP_REGULATION_OF_INFLAMMATORY_RESPONSE	c5	366	Homo sapiens	NA	Any process that modulates the frequency, rate or extent of the inflammatory response, the immediate defensive reaction (by vertebrate tissue) to infection or injury caused by chemical or physical agents. [GOC:ai]	0.00285069	0.33747	1	1	0.445727	0.966178	0.0427956	0.0135873	0.0329426	0.949107
M3091	GSE10325_LUPUS_BCELL_VS_LUPUS_MYELOID_DN	c7	200	Homo sapiens	18275831	Genes down-regulated in comparison of systemic lupus erythematosus B cells versus systemic lupus erythromatosus myeloid cells.	0.00298662	0.718178	0.621052	0.326651	0.619005	0.201117	0.380136	0.462163	0.00862128	0.403439
M439	GSE12505_WT_VS_E2_2_HET_PDC_DN	c7	158	Mus musculus	18854153	Genes down-regulated in plasmacytoid dendritic cells: wildtype versus TCF4 [GeneID=6925] heterozygous knockout.	0.00312119	0.481334	1	1	0.845239	0.234427	1	0.836777	0.154633	0.413684
M16183	GOBP_REGULATION_OF_LYMPHOCYTE_ACTIVATION	c5	501	Homo sapiens	NA	Any process that modulates the frequency, rate or extent of lymphocyte activation. [GOC:ai]	0.00316026	0.947329	1	0.539188	0.365863	0.662237	0.115488	0.255982	0.0313052	0.440303
M18127	GOBP_T_CELL_DIFFERENTIATION	c5	246	Homo sapiens	NA	The process in which a precursor cell type acquires characteristics of a more mature T-cell. A T cell is a type of lymphocyte whose definin characteristic is the expression of a T cell receptor complex. [GO_REF:0000022, GOC:jid, GOC:mah]	0.00316104	0.959438	1	0.367108	0.940139	0.93284	0.195656	0.0754091	0.170784	0.317073
M14437	VALK_AML_CLUSTER_5	c2	32	Homo sapiens	15084694	Top 40 genes from cluster 5 of acute myeloid leukemia (AML) expression profile	0.00323648	0.205149	1	0.057644	0.624564	0.295669	1	0.493827	0.60752	1
M2437	HUANG_GATA2_TARGETS_UP	c2	151	Mus musculus	19620289	Genes up-regulated in G1ME cells (megakaryocyte/erythroid progenitor lacking GATA1 [GeneID=2623]) upon knockdown of GATA2 [GeneID=2624] by RNAi.	0.00326859	0.077553	0.50643	1	0.499501	0.0888286	1	0.634561	0.459529	0.90716
M3077	GSE10325_CD4_TCELL_VS_BCELL_DN	c7	194	Homo sapiens	18275831	Genes down-regulated in comparison of healthy CD4 [GeneID=920] T cells versus healthy CD19 [GeneID=920] B cells.	0.00331362	0.553919	1	0.0458135	0.482273	0.868464	0.684547	0.74824	0.0857993	0.773189
M9345	GSE28737_WT_VS_BCL6_KO_MARGINAL_ZONE_BCELL_UP	c7	199	Mus musculus	23027924	Genes up-regulated in marginal zone B lymphocytes: wildtype versus BCL6 [GeneID=604] knockout.	0.00331362	0.553919	0.204302	1	0.0528593	0.598915	1	0.74824	0.438668	0.0629599
M6532	MODULE_462	c4	15	Homo sapiens	NA	Eicosanoid metabolism (and related carboxylic acid biosynthesis).	0.00332729	0.183166	1	1	1	1	1	1	1	1
M4230	ZHAN_LATE_DIFFERENTIATION_GENES_DN	c2	17	Homo sapiens	12393520	B lymphocyte late differentiation genes (LDG): top genes down-regulated in plasma cells from tonsils (TPC) compared to those from bone marrow (BPC).	0.00332729	1	1	1	0.387158	1	1	0.288451	1	1
M1506	WEBER_METHYLATED_HCP_IN_SPERM_UP	c2	20	Homo sapiens	17334365	Methylated germline-specific genes with high-CpG-density promoters (HCP) in sperm.	0.00332729	1	1	1	1	0.160701	1	1	1	1
M4046	GOBP_POSITIVE_REGULATION_OF_IMMUNE_SYSTEM_PROCESS	c5	1050	Homo sapiens	NA	Any process that activates or increases the frequency, rate, or extent of an immune system process. [GOC:add]	0.0033331	0.994564	0.90902	0.481923	7.89109e-05	0.472952	0.453282	0.285095	0.000739212	0.914728
M2787	PTEN_DN.V1_UP	c6	186	Homo sapiens	17560336	Genes up-regulated upon knockdown of PTEN [Gene ID=5728] by RNAi.	0.00357979	0.00176455	0.159207	0.0341155	0.00792752	0.510763	1	0.964778	0.296925	1
M6428	GOBP_INTERFERON_GAMMA_PRODUCTION	c5	112	Homo sapiens	NA	The appearance of interferon-gamma due to biosynthesis or secretion following a cellular stimulus, resulting in an increase in its intracellular or extracellular levels. Interferon-gamma is also known as type II interferon. [GOC:add, GOC:mah, PMID:15546383]	0.0035845	0.879652	1	0.171646	0.813685	0.671012	0.130746	0.164809	0.167263	0.457028
M11620	WIELAND_UP_BY_HBV_INFECTION	c2	103	Homo sapiens	15100412	Genes induced in the liver during hepatitis B (HBV) viral clearance in chimpanzees.	0.0035845	0.738091	1	1	0.955281	0.302249	0.468648	0.884631	0.167263	0.457028
M13333	RUTELLA_RESPONSE_TO_HGF_VS_CSF2RB_AND_IL4_DN	c2	250	Homo sapiens	16527888	Genes down-regulated in peripheral blood mononucleocytes by HGF [GeneID=3082] compared to those regulated by CSF2RB (GM-CSF) and IL4 [GeneID=1437	0.00363161	0.926619	1	0.372152	0.134069	0.757825	0.790481	0.081897	0.0059322	0.733693
M1487	MORI_PLASMA_CELL_UP	c2	54	Mus musculus	18922927	Up-regulated genes in the B lymphocyte developmental signature, based on expression profiling of lymphomas from the Emu-myc transgenic mice: plasma cell.	0.00365484	1	1	1	0.480181	0.442598	1	0.678694	0.789773	1
M3458	GOBP_DEFENSE_RESPONSE	c5	1790	Homo sapiens	NA	Reactions, triggered in response to the presence of a foreign body or the occurrence of an injury, which result in restriction of damage to the organism attacked or prevention/recovery from the infection caused by the attack. [GOC:go_curators]	0.00369116	0.969617	0.901997	0.0490041	0.0050319	0.802196	0.288686	0.27713	8.12094e-05	0.28301
M4572	LOCKWOOD_AMPLIFIED_IN_LUNG_CANCER	c2	216	Homo sapiens	18391978	Overexpressed genes with amplified copy number across 27 non-small cell lung cancer (NSCLC) cell lines.	0.00374373	0.994944	0.632033	0.334673	0.0672489	0.90979	1	0.0176542	0.603439	0.42525
M8193	GSE26488_CTRL_VS_PEPTIDE_INJECTION_OT2_THYMOCYTE_UP	c7	186	Mus musculus	21398603	Genes up-regulated in double positive thymocytes from OT-2 transgenic mice: control versus injected with agonist peptide.	0.00374388	0.369181	1	0.254546	0.517632	0.823469	0.256654	0.424842	0.0389786	0.219283
M9644	GSE43955_TH0_VS_TGFB_IL6_TH17_ACT_CD4_TCELL_10H_DN	c7	200	Mus musculus	23467089	Genes down-regulated in CD4 [GeneID=920] T helper cells (10h): Th0 versus TGFB1 and IL6 [GeneID=7040	0.00374472	0.210743	0.010583	1	0.49894	0.335027	0.32509	0.0180643	0.454941	1
M17951	NAKAYAMA_SOFT_TISSUE_TUMORS_PCA1_UP	c2	83	Homo sapiens	17464315	Top 100 probe sets contrubuting to the positive side of the 1st principal component	0.00401491	0.333915	0.298718	0.134654	1	0.207874	0.0843435	0.489585	0.659991	0.0307598
M2896	chr9q34	c1	311	Homo sapiens	NA	Ensembl 103 genes in cytogenetic band chr9q34	0.00402769	0.962612	0.00335096	1	0.656744	1	1	0.0443703	0.303339	1
M40948	FULLER_PBMC_F_TULARENSIS_VACCINE_LVS_AGE_22_54YO_48HR_DN	c7	18	Homo sapiens	17349694	Genes down-regulated in peripheral blood mononuclear cell 48h vs 0h in adults (22-54) after exposure to F. tularensis vaccine LVS , time point 48H	0.00403279	1	1	1	0.406848	1	0.100835	1	1	1
M37587	HP_ABSENT_EPIPHYSES	c5	16	Homo sapiens	NA	Absent epiphyses	0.00403279	1	1	1	1	1	1	0.0489344	1	0.230052
M18561	GOMF_LRR_DOMAIN_BINDING	c5	17	Homo sapiens	NA	Interacting selectively and non-covalently with a LRR domain (leucine rich repeats) of a protein. [GOC:go_curators, Pfam:PF00560]	0.00403279	1	1	1	0.406848	0.17045	1	0.304418	1	0.230052
M37950	HP_PROLONGED_BLEEDING_FOLLOWING_PROCEDURE	c5	20	Homo sapiens	NA	Prolonged bleeding following procedure	0.00403279	0.202492	1	1	1	0.17045	1	1	0.392641	0.230052
M40622	GOCC_FICOLIN_1_RICH_GRANULE_LUMEN	c5	124	Homo sapiens	NA	Any membrane-enclosed lumen that is part of a ficolin-1-rich granule. [GO_REF:0000064, GOC:TermGenie, PMID:23650620]	0.00409867	0.626668	1	1	0.0177251	0.418979	1	0.143109	0.894706	1
M18676	GOMF_VITAMIN_BINDING	c5	145	Homo sapiens	NA	Interacting selectively and non-covalently with a vitamin, one of a number of unrelated organic substances that occur in many foods in small amounts and that are necessary in trace amounts for the normal metabolic functioning of the body. [GOC:ai]	0.00409867	0.776432	0.450437	0.0245688	0.360954	1	0.559248	0.297969	0.894706	0.0499851
M22912	GOBP_CELL_MOTILITY_INVOLVED_IN_CEREBRAL_CORTEX_RADIAL_GLIA_GUIDED_MIGRATION	c5	7	Homo sapiens	NA	The movement of a cell along the process of a radial glial cell involved in cerebral cortex glial-mediated radial migration. [GO_REF:0000021, GOC:cls, GOC:dgh, GOC:dph, GOC:jid, PMID:12626695]	0.00409967	1	1	1	1	1	1	1	1	1
M24172	GOBP_LUNG_ASSOCIATED_MESENCHYME_DEVELOPMENT	c5	5	Homo sapiens	NA	The biological process whose specific outcome is the progression of a lung-associated mesenchyme from an initial condition to its mature state. This process begins with the formation of lung-associated mesenchyme and ends with the mature structure. Lung-associated mesenchyme is the tissue made up of loosely connected mesenchymal cells in the lung. [GOC:dph, GOC:mtg_lung]	0.00409967	1	1	1	1	1	1	0.107214	1	1
M40328	GOBP_DEFENSE_RESPONSE_TO_TUMOR_CELL	c5	5	Homo sapiens	NA	Reactions triggered in response to the presence of a tumor cell that act to protect the cell or organism. [GOC:add, ISBN:0781735149, PMID:16730260]	0.00409967	0.235389	1	1	1	1	1	1	1	1
M37582	HP_BIFID_EPIGLOTTIS	c5	7	Homo sapiens	NA	Bifid epiglottis	0.00409967	1	1	1	0.150558	1	1	1	1	1
M23704	GOBP_POSITIVE_REGULATION_OF_MHC_CLASS_I_BIOSYNTHETIC_PROCESS	c5	6	Homo sapiens	NA	Any process that activates or increases the frequency, rate or extent of the chemical reactions and pathways resulting in the formation of MHC class I. [GOC:go_curators]	0.00409967	1	1	1	1	1	1	1	0.144253	1
M24392	GOBP_MONOCYTE_AGGREGATION	c5	5	Homo sapiens	NA	The adhesion of one monocyte to one or more other monocytes via adhesion molecules. [GOC:sl, PMID:12972508]	0.00409967	1	1	1	1	1	1	1	0.144253	1
M25964	GOCC_PHOSPHATIDYLINOSITOL_3_KINASE_COMPLEX_CLASS_I	c5	5	Homo sapiens	NA	A phosphatidylinositol 3-kinase complex that contains a catalytic and a regulatory subunit of a phosphatidylinositol 3-kinase (PI3K) enzyme, plus one or more adaptor proteins. Class I PI3Ks phosphorylate phosphatidylinositol [PI], phosphatidylinositol-4-phosphate [PI(4)P] and phosphatidylinositol-4,5-bisphosphate [PI(4,5)P2], and are divided into subclasses A and B according to the type of adapto…	0.00409967	1	1	1	0.0096488	1	1	1	0.144253	1
M22716	GOBP_POSITIVE_REGULATION_OF_LIPOPROTEIN_PARTICLE_CLEARANCE	c5	10	Homo sapiens	NA	Any process that increases the rate, frequency, or extent of lipoprotein particle clearance. Lipoprotein particle clearance is the process in which a lipoprotein particle is removed from the blood via receptor-mediated endocytosis and its constituent parts degraded. [GOC:BHF, GOC:dph, GOC:tb]	0.00409967	0.235389	1	1	1	1	1	1	1	0.0784287
M39289	DURANTE_ADULT_OLFACTORY_NEUROEPITHELIUM_B_CELLS	c8	35	Homo sapiens	32066986		0.00411115	1	1	1	1	1	1	0.516307	0.257294	0.407303
M16543	GOBP_NEURAL_TUBE_PATTERNING	c5	34	Homo sapiens	NA	The regionalization process that regulates the coordinated growth that establishes the non-random spatial arrangement of the neural tube. [GO_REF:0000021, GOC:cls, GOC:dgh, GOC:dph, GOC:jid]	0.00411115	1	0.143919	1	0.0822149	0.0529824	1	0.516307	0.257294	0.407303
M40691	ZBTB7B_TARGET_GENES	c3	1935	Homo sapiens	33231677	Genes containing one or more binding sites for UniProt:O15156 (ZBTB7B) in their promoter regions (TSS -1000,+100 bp) as identified by GTRD version 20.06 ChIP-seq harmonization.	0.00426068	0.999837	0.116031	0.2396	0.00580596	0.0567616	0.000708275	0.987156	0.969759	0.261798
M12762	GOBP_MYELOID_LEUKOCYTE_ACTIVATION	c5	659	Homo sapiens	NA	A change in the morphology or behavior of a myeloid leukocyte resulting from exposure to an activating factor such as a cellular or soluble ligand. [GOC:add, ISBN:0781735149]	0.00430543	0.986127	1	0.339698	0.00458366	0.172287	0.576218	0.209909	0.321797	0.989882
M35498	HP_ABNORMAL_EOSINOPHIL_MORPHOLOGY	c5	56	Homo sapiens	NA	Abnormal eosinophil morphology	0.00433504	0.515535	1	1	1	0.122134	1	0.692978	0.213532	1
M9585	PUJANA_ATM_PCC_NETWORK	c2	1399	Homo sapiens	17922014	Genes constituting the ATM-PCC network of transcripts whose expression positively correlated (Pearson correlation coefficient, PCC >= 0.4) with that of ATM [GeneID=472] across a compendium of normal tissues.	0.00444505	0.999832	0.437388	0.475388	0.055813	0.96795	1	0.679948	0.258375	0.00206522
M36031	HP_ARTHRALGIA	c5	161	Homo sapiens	NA	Arthralgia	0.00445999	0.904044	0.523033	0.260463	0.870051	0.259216	1	0.444825	0.323829	0.91726
M4850	GOBP_REGULATION_OF_IMMUNE_EFFECTOR_PROCESS	c5	464	Homo sapiens	NA	Any process that modulates the frequency, rate, or extent of an immune effector process. [GOC:add]	0.00454979	0.842649	1	0.0284721	0.284989	0.197037	0.384356	0.767707	0.000742818	0.911673
M3120	GSE11057_PBMC_VS_MEM_CD4_TCELL_UP	c7	197	Homo sapiens	19568420	Genes up-regulated in comparison of peripheral mononuclear blood cells (PBMC) versus memory T cells.	0.00473973	0.615346	1	0.0501629	0.367949	0.00546536	0.703005	0.917521	0.197158	0.341069
M41142	GAUCHER_PBMC_YF_VAX_STAMARIL_UNKNOWN_AGE_3DY_UP	c7	219	Homo sapiens	19047440	Genes up-regulated in peripheral blood mononuclear cell 3d vs 0d in unknown after exposure to YF-Vax/Stamaril , time point 3D	0.00481313	0.930866	0.644447	0.0656652	0.14585	0.232771	0.410435	0.000323345	0.204972	1
M37074	HP_SPONTANEOUS_HEMATOMAS	c5	21	Homo sapiens	NA	Spontaneous hematomas	0.00482249	0.5986	1	1	1	1	1	1	0.0141689	1
M13183	ODONNELL_TARGETS_OF_MYC_AND_TFRC_UP	c2	83	Homo sapiens	16508012	Genes down-regulated in P493-6 cells (B lymphocyte, Burkitt's lymphoma model) by MYC [GeneID=4609] and up-regulated by RNAi knockdown of TFRC [GeneID=7037].	0.00489697	0.566443	1	0.139792	0.705721	0.0118316	0.396872	0.82216	0.906715	0.711674
M3654	THUM_SYSTOLIC_HEART_FAILURE_UP	c2	429	Homo sapiens	17606841	Genes up-regulated in samples with systolic heart failure compared to normal hearts.	0.00508568	0.966415	0.863982	0.556516	5.77661e-05	0.511968	0.75435	0.695926	0.804195	0.791724
M13752	GOBP_POSITIVE_REGULATION_OF_CHEMOKINE_PRODUCTION	c5	60	Homo sapiens	NA	Any process that activates or increases the frequency, rate, or extent of chemokine production. [GOC:mah]	0.00510093	1	1	0.101415	0.828722	1	1	0.706628	0.00125155	0.58653
M1250	GNF2_MCL1	c4	57	Homo sapiens	NA	Neighborhood of MCL1	0.00510093	1	1	1	0.521099	1	1	0.342257	0.00125155	0.58653
M17812	TARTE_PLASMA_CELL_VS_B_LYMPHOCYTE_DN	c2	38	Homo sapiens	12663452	Genes down-regulated in plasma cells compared with B lymphocytes.	0.00513283	0.839005	1	1	1	1	1	1	0.0035585	0.426382
M41808	REACTOME_CDC42_GTPASE_CYCLE	c2	159	Homo sapiens	NA	CDC42 GTPase cycle	0.0052786	0.299028	0.174613	1	0.0646987	0.54267	1	0.464592	0.0222612	0.922532
M1733	GAVIN_FOXP3_TARGETS_CLUSTER_P3	c2	164	Mus musculus	17220874	Cluster P3 of genes with similar expression profiles in peripheral T lymphocytes after FOXP3 [GeneID=50943] loss of function (LOF).	0.0052786	0.0653273	1	1	0.236056	0.54267	0.646521	0.867908	0.523772	0.0137805
M8950	MODULE_117	c4	722	Homo sapiens	NA	Signaling.	0.00532946	0.130703	0.0641752	0.690229	0.898916	0.239333	0.542898	0.952765	0.338385	0.474471
M41700	TRAVAGLINI_LUNG_OLR1_CLASSICAL_MONOCYTE_CELL	c8	726	Homo sapiens	33208946		0.00542115	0.543462	0.65763	0.156741	0.00336878	0.110899	0.84235	0.0661422	0.00158074	0.691258
M7453	GSE21670_STAT3_KO_VS_WT_CD4_TCELL_TGFB_IL6_TREATED_DN	c7	200	Mus musculus	20493732	Genes down-regulated in CD4 [GeneID=920] T cells treated with TGF beta and IL6 [GeneID=3569]: STAT3 [GeneID=6774] knockout versus wildtype.	0.00551099	0.509452	0.596134	1	0.145457	0.366689	0.710861	0.923387	0.119538	0.95274
M8070	GSE25085_FETAL_BM_VS_ADULT_BM_SP4_THYMIC_IMPLANT_DN	c7	199	Homo sapiens	21164017	Genes down-regulated in thymic implants from fetal versus those from adult bone marrow.	0.00551099	0.989155	1	0.308945	0.0172177	0.00152209	0.125955	0.602668	0.00497483	0.582673
M7798	GSE22589_HEALTHY_VS_SIV_INFECTED_DC_UP	c7	199	Homo sapiens	20829794	Genes up-regulated in monocyte-derived dendritic cells: control versus SIV infection.	0.00551099	0.927844	0.596134	1	0.145457	0.366689	0.710861	0.602668	0.00184681	0.582673
M1953	GNF2_ITGB2	c4	57	Homo sapiens	NA	Neighborhood of ITGB2	0.00551772	0.789755	1	1	0.530986	0.133808	0.306304	0.713224	0.00658628	0.593246
M4502	GAL_LEUKEMIC_STEM_CELL_DN	c2	237	Homo sapiens	17039238	Genes down-regulated in leukemic stem cells (LSC), defined as CD34+CD38- [GeneID=947;952] cells from AML (acute myeloid leukemia patients) compared to the CD34+CD38+ cells.	0.00552506	0.882332	1	0.349139	0.696329	0.0406351	0.419615	0.11402	0.129127	0.000221856
M39260	MENON_FETAL_KIDNEY_10_IMMUNE_CELLS	c8	83	Homo sapiens	30166318		0.00555912	0.984924	1	0.1432	0.105696	1	1	1	0.430102	0.361186
M2986	GOBP_POLYSACCHARIDE_METABOLIC_PROCESS	c5	113	Homo sapiens	NA	The chemical reactions and pathways involving a polysaccharide, a polymer of many (typically more than 10) monosaccharide residues linked glycosidically. [ISBN:0198547684]	0.00558809	0.0428835	1	0.184712	0.646875	0.700486	0.49627	0.0821134	0.0970857	1
M31581	MIR4656	c3	109	Homo sapiens	31504780	Genes predicted to be targets of miRBase v22 microRNA hsa-miR-4656 in miRDB v6.0 with MirTarget v4 prediction scores > 80 (high confidence targets).	0.00558809	0.910569	0.394103	1	0.422422	1	0.49627	0.675537	0.0391989	1
M36909	HP_APLASIA_HYPOPLASIA_OF_THE_RIBS	c5	107	Homo sapiens	NA	Aplasia/Hypoplasia of the ribs	0.00558809	0.996084	0.0137195	1	0.9656	1	1	0.675537	0.389022	0.233577
M12401	MODULE_75	c4	398	Homo sapiens	NA	Immune response.	0.00562689	0.532379	0.814277	1	0.865979	0.211462	0.667298	0.152555	0.0373027	0.0545647
M10300	GOBP_REGULATION_OF_CELL_MATURATION	c5	21	Homo sapiens	NA	Any process that modulates the frequency, rate or extent of cell maturation. [GO_REF:0000058, GOC:TermGenie, PMID:17459944]	0.00569908	1	1	1	0.444353	0.189611	1	0.335289	0.429358	1
M3323	KANG_DOXORUBICIN_RESISTANCE_DN	c2	19	Homo sapiens	14734480	Genes down-regulated in gastric cancer cell lines: doxorubicin [PubChem=31703] resistant vs sensitive.	0.00569908	0.619594	1	1	1	1	1	1	0.10405	1
M6355	BIOCARTA_ECM_PATHWAY	c2	19	Homo sapiens	NA	Erk and PI-3 Kinase Are Necessary for Collagen Binding in Corneal Epithelia	0.00569908	1	1	1	0.112311	1	1	1	0.016622	1
M17148	TONKS_TARGETS_OF_RUNX1_RUNX1T1_FUSION_GRANULOCYTE_DN	c2	18	Homo sapiens	17898786	Genes down-regulated in granulocytes by RUNX1-RUNX1T1 [GeneID=861	0.00569908	1	0.0836681	1	1	1	1	0.335289	0.429358	0.254817
M38955	HP_ABNORMAL_CIRCULATING_IGE_LEVEL	c5	39	Homo sapiens	NA	Abnormal circulating IgE level	0.00570206	0.552477	1	1	1	1	1	0.548173	0.664215	1
M11546	GOBP_POSITIVE_REGULATION_OF_B_CELL_PROLIFERATION	c5	40	Homo sapiens	NA	Any process that activates or increases the rate or extent of B cell proliferation. [GOC:mah]	0.00570206	0.847432	1	1	0.681167	1	0.207543	0.0431752	0.664215	1
M13791	GOBP_POSITIVE_REGULATION_OF_IMMUNOGLOBULIN_PRODUCTION	c5	44	Homo sapiens	NA	Any process that activates or increases the frequency, rate, or extent of immunoglobulin production. [GOC:add]	0.00570206	0.847432	1	1	1	1	0.207543	1	0.291683	1
M41037	LI_PBMC_MENACTRA_AGE_18_45YO_CORRELATED_WITH_ANTI_DT_ANTIBODY_3DY_POSITIVE	c7	40	Homo sapiens	24336226	Genes positively correlated with antibody response in peripheral blood mononuclear cell in adults (18-45) (anti-DT antibody-correlation profile) after exposure to Menactra , time point 3D	0.00570206	0.847432	1	1	0.681167	1	0.207543	1	0.291683	1
M7091	GSE14908_ATOPIC_VS_NONATOPIC_PATIENT_HDM_STIM_CD4_TCELL_UP	c7	200	Homo sapiens	19414752	Genes up-regulated in CD4 [GeneID=920] T cells stimulated with allergen (house dust mite): atopy versus healthy.	0.00571833	0.929996	0.229151	1	0.253587	0.369844	0.127424	0.0034089	0.8292	0.187588
M3920	GSE17721_LPS_VS_PAM3CSK4_8H_BMDC_UP	c7	200	Mus musculus	19729616	Genes up-regulated in comparison of dendritic cells (DC) stimulated with LPS (TLR4 agonist) at 8 h versus DC cells stimulated with Pam3Csk4 (TLR1/2 agonist) at 8 h.	0.00593171	0.866439	0.60007	0.311698	0.399523	0.644109	1	0.41388	0.687624	0.811365
M4603	GSE24634_TREG_VS_TCONV_POST_DAY5_IL4_CONVERSION_DN	c7	198	Homo sapiens	21347372	Genes down-regulated in comparison of CD25+ T cells treated with IL4 [GeneID=3565] versus CD25- T cells treated with IL4 [GeneID=3565] at day 5.	0.00593171	0.771962	1	0.311698	0.399523	0.88977	0.714711	0.611087	0.125291	0.811365
M4101	GSE17721_12H_VS_24H_POLYIC_BMDC_UP	c7	200	Mus musculus	19729616	Genes up-regulated in comparison of dendritic cells (DC) stimulated with poly(I:C) (TLR3 agonist) at 12 h versus those stimulated at 24 h.	0.00593171	0.279187	1	1	0.00784949	0.88977	0.036447	0.131032	0.125291	0.190364
M17909	GNF2_CD53	c4	58	Homo sapiens	NA	Neighborhood of CD53	0.00595798	0.335741	1	1	1	1	1	1	4.74036e-05	1
M40883	FULLER_PBMC_F_TULARENSIS_VACCINE_LVS_AGE_22_54YO_48HR_UP	c7	60	Homo sapiens	17349694	Genes up-regulated in peripheral blood mononuclear cell 48h vs 0h in adults (22-54) after exposure to F. tularensis vaccine LVS , time point 48H	0.00595798	0.950701	1	1	1	0.480403	1	0.719672	0.0925221	0.599854
M7383	MODULE_5	c4	434	Homo sapiens	NA	Lung genes.	0.00600115	0.588143	0.141267	0.562738	0.120342	0.110428	1	0.823699	0.00229495	0.230581
M13582	GOBP_SECRETION	c5	1464	Homo sapiens	NA	The controlled release of a substance by a cell or a tissue. [GOC:ai]	0.00605352	0.018962	0.98945	0.744017	3.53503e-06	0.673082	0.510978	0.0319447	0.122656	0.996106
M35769	HP_CERVICAL_MYELOPATHY	c5	6	Homo sapiens	NA	Cervical myelopathy	0.00606548	1	1	1	1	1	1	0.127239	1	1
M36150	HP_ENLARGED_METAPHYSES	c5	6	Homo sapiens	NA	Enlarged metaphyses	0.00606548	1	1	1	1	1	1	1	1	1
M24561	GOBP_NEGATIVE_REGULATION_OF_MESENCHYMAL_CELL_PROLIFERATION	c5	6	Homo sapiens	NA	Any process that decreases the frequency, rate or extent of mesenchymal cell proliferation. A mesenchymal cell is a cell that normally gives rise to other cells that are organized as three-dimensional masses, rather than sheets. [GOC:mtg_kidney_jan10]	0.00606548	1	1	1	1	1	1	1	1	1
M25916	GOCC_PI_BODY	c5	7	Homo sapiens	NA	A P granule that contains the PIWIL2-TDRD1 module, a set of proteins that act in the primary piRNA pathway. The pi-body corresponds to the cementing material between mitochondria found in gonocytes. [GOC:sp, PMID:20011505]	0.00606548	1	1	1	1	1	1	0.127239	1	1
M26641	GOMF_MHC_CLASS_II_PROTEIN_BINDING	c5	6	Homo sapiens	NA	Interacting selectively and non-covalently with major histocompatibility complex class II molecules	0.00606548	0.275355	1	1	1	1	1	1	1	1
M27138	REACTOME_SYNTHESIS_OF_LIPOXINS_LX	c2	6	Homo sapiens	NA	Synthesis of Lipoxins (LX)	0.00606548	0.0355573	1	1	1	1	1	1	1	1
M25169	GOBP_NEGATIVE_REGULATION_OF_CELL_MATURATION	c5	7	Homo sapiens	NA	Any process that stops, prevents or reduces the frequency, rate or extent of cell maturation. [GO_REF:0000058, GOC:TermGenie, PMID:17459944]	0.00606548	1	1	1	0.177836	1	1	0.127239	1	1
M25260	GOBP_PROTEIN_LOCALIZATION_TO_CILIARY_TRANSITION_ZONE	c5	6	Homo sapiens	NA	A process in which a protein is transported to, or maintained in, a location within a ciliary transition zone. [GO_REF:0000087, GOC:kmv, GOC:TermGenie, PMID:21422230]	0.00606548	1	1	1	1	0.0676616	1	1	1	1
M23640	GOBP_SODIUM_DEPENDENT_PHOSPHATE_TRANSPORT	c5	7	Homo sapiens	NA	The directed movement of phosphate into, out of or within a cell, or between cells, by means of some agent such as a transporter or pore, by a mechanism dependent upon sodium ions. [GOC:BHF, GOC:jl]	0.00606548	0.275355	1	1	1	0.0676616	1	0.127239	1	1
M39633	WP_NANOMATERIALINDUCED_INFLAMMASOME_ACTIVATION	c2	7	Homo sapiens	NA	Nanomaterial-induced Inflammasome Activation	0.00606548	1	1	1	1	1	1	0.127239	0.170508	1
M23702	GOBP_MHC_CLASS_I_BIOSYNTHETIC_PROCESS	c5	8	Homo sapiens	NA	The chemical reactions and pathways resulting in the formation of major histocompatibility protein class I. [GOC:go_curators]	0.00606548	1	1	1	1	1	1	1	0.170508	1
M38953	HP_HIPPOCAMPAL_ATROPHY	c5	6	Homo sapiens	NA	Hippocampal atrophy	0.00606548	0.275355	1	1	1	1	1	1	0.170508	1
M40420	GOBP_POSITIVE_REGULATION_OF_RAC_PROTEIN_SIGNAL_TRANSDUCTION	c5	6	Homo sapiens	NA	Any process that activates or increases the frequency, rate or extent of Rac protein signal transduction. [GOC:bf]	0.00606548	1	1	1	0.177836	1	1	1	0.170508	1
M1060	REACTOME_CYTOKINE_SIGNALING_IN_IMMUNE_SYSTEM	c2	719	Homo sapiens	NA	Cytokine Signaling in Immune system	0.00607057	0.509079	0.187618	0.352744	3.17848e-05	0.594725	0.788578	0.652868	5.63573e-05	0.437134
M41152	FLETCHER_PBMC_BCG_10W_INFANT_BCG_STIMULATED_VS_UNSTIMULATED_10W_DN	c7	256	Homo sapiens	19239680	Genes down-regulated in peripheral blood mononuclear cell stimulated vs unstimulated in infants (10w) after exposure to BCG (Danish strain BCG Statens Serum Institut, Denmark) , time point 10W. Comment: PBMCs drawn at 10 weeks following immunization at birth	0.00610843	0.660206	1	0.0131295	0.695363	0.0719636	0.0846657	0.663025	0.147957	0.579177
M5162	GSE360_CTRL_VS_T_GONDII_MAC_UP	c7	200	Homo sapiens	12663451	Genes up-regulated in comparison of macrophages versus macrophages exposed to T. gondii.	0.00615125	0.400971	1	1	0.000410017	1	0.716617	0.418304	0.692074	0.0347255
M35726	HP_GASTROINTESTINAL_HEMORRHAGE	c5	142	Homo sapiens	NA	Gastrointestinal hemorrhage	0.00624901	0.385558	1	1	0.928192	0.198168	1	0.343646	0.0205817	0.633459
M4640	GSE24634_IL4_VS_CTRL_TREATED_NAIVE_CD4_TCELL_DAY10_DN	c7	199	Homo sapiens	21347372	Genes down-regulated in comparison of CD25- T cells treated with IL4 [GeneID=3565] at day 10 versus untreated CD25- T cells at day 10.	0.00637707	0.781784	1	1	4.31475e-05	0.180032	1	0.0108578	0.229444	0.597109
M5110	GCM_SMO	c4	60	Homo sapiens	NA	Neighborhood of SMO	0.0064224	0.80603	1	0.106744	0.844736	1	1	0.000273392	0.52548	1
M16043	GOBP_POSITIVE_REGULATION_OF_INTERFERON_GAMMA_PRODUCTION	c5	65	Homo sapiens	NA	Any process that activates or increases the frequency, rate, or extent of interferon-gamma production. Interferon-gamma is also known as type II interferon. [GOC:add, GOC:mah, PMID:15546383]	0.0064224	0.953284	1	0.106744	0.844736	0.486451	0.315482	0.038825	0.097224	0.606354
M6766	GOBP_INTERLEUKIN_2_PRODUCTION	c5	61	Homo sapiens	NA	The appearance of interleukin-2 due to biosynthesis or secretion following a cellular stimulus, resulting in an increase in its intracellular or extracellular levels. [GOC:mah]	0.0064224	1	0.241915	1	0.55034	1	1	0.366673	0.0302214	0.606354
M7140	ZHOU_INFLAMMATORY_RESPONSE_FIMA_UP	c2	521	Homo sapiens	18025224	Genes up-regulated in macrophages by P.gingivalis FimA pathogen.	0.00649117	0.413948	0.0225572	0.59506	0.485064	0.772745	0.350832	0.687548	0.314191	0.743828
M12776	GOBP_EMBRYONIC_ORGAN_MORPHOGENESIS	c5	277	Homo sapiens	NA	Morphogenesis, during the embryonic phase, of a tissue or tissues that work together to perform a specific function or functions. Morphogenesis is the process in which anatomical structures are generated and organized. Organs are commonly observed as visibly distinct structures, but may also exist as loosely associated clusters of cells that work together to perform a specific function or functio…	0.00649455	0.670857	0.12333	1	0.703185	0.793012	0.814356	0.66984	0.657408	0.3875
M14300	GOBP_ALPHA_BETA_T_CELL_ACTIVATION	c5	149	Homo sapiens	NA	The change in morphology and behavior of an alpha-beta T cell resulting from exposure to a mitogen, cytokine, chemokine, cellular ligand, or an antigen for which it is specific. [GOC:add]	0.00653244	0.921846	1	0.231942	0.804494	0.789423	0.220007	0.576092	0.0525515	0.637549
M39054	MANNO_MIDBRAIN_NEUROTYPES_HRGL2B	c8	440	Homo sapiens	27716510	Cell types are named using anatomical and functional mnemonics prefixed by �m� or �h� to indicate mouse and human respectively: OMTN, oculomotor and trochlear nucleus; Sert, serotonergic; NbM, medial neuroblast; NbDA, neuroblast dopaminergic; DA0-2, dopaminergic neurons; RN, red nucleus; Gaba1-2, GABAergic neurons; mNbL1-2, lateral neuroblasts; NbML1-5, mediolateral neuroblasts; NProg, neuronal p…	0.00658171	0.986432	0.329691	0.566256	0.190626	0.00126189	0.144526	0.985286	0.146187	0.143201
M23292	GOBP_CELLULAR_PROTEIN_CONTAINING_COMPLEX_LOCALIZATION	c5	21	Homo sapiens	NA	A protein complex localization process that takes place at the cellular level; as a result, a protein complex is transported to, or maintained in, a specific location within a cell. [GOC:mah]	0.00666497	0.261454	0.0881075	1	0.462208	0.199026	1	1	0.446877	1
M35948	HP_DELAYED_EPIPHYSEAL_OSSIFICATION	c5	20	Homo sapiens	NA	Delayed epiphyseal ossification	0.00666497	1	1	1	1	1	1	1	1	0.2669
M38742	HP_ABNORMALLY_OSSIFIED_VERTEBRAE	c5	22	Homo sapiens	NA	Abnormally ossified vertebrae	0.00666497	1	1	1	1	1	1	1	0.114021	0.2669
M12177	GOBP_REGULATION_OF_LEUKOCYTE_DIFFERENTIATION	c5	279	Homo sapiens	NA	Any process that modulates the frequency, rate or extent of leukocyte differentiation. [GOC:add, GOC:TermGenie]	0.00669471	0.95694	1	0.395582	0.424908	0.565053	0.0875373	0.117159	0.373243	0.780231
M40921	THAKAR_PBMC_INACTIVATED_INFLUENZA_AGE_70PLS_NONRESPONDER_2DY_DN	c7	148	Homo sapiens	25596819	Genes down-regulated in peripheral blood mononuclear cell 2d vs 0d in seniors (70+) (nonresponder) after exposure to Inactivated influenza vaccine , time point 2D	0.0068255	0.401603	1	0.0287863	0.431085	1	1	1.03022e-05	0.591725	0.888748
M7150	GSE12392_WT_VS_IFNB_KO_CD8A_NEG_SPLEEN_DC_DN	c7	200	Mus musculus	19581626	Genes down-regulated in CD8A- [GeneID=925] splenic dendritic cells: wildtype versus IFNB1 [GeneID=3456] knockout mice.	0.00684802	0.205581	1	0.317173	0.0215003	1	0.134861	0.262341	0.0156481	0.957192
M7760	GSE22935_WT_VS_MYD88_KO_MACROPHAGE_UP	c7	200	Mus musculus	20716764	Genes up-regulated in macrophages: wildtype versus MYD88 [GeneID=4615] knockout.	0.00684802	0.205581	1	0.317173	0.165914	0.024863	0.363556	0.931455	0.00646172	0.957192
M5874	GSE9988_LOW_LPS_VS_VEHICLE_TREATED_MONOCYTE_DN	c7	199	Homo sapiens	18292579	Genes down-regulated in comparison of monocytes treated with 1 ng/ml LPS (TLR4 agonist) versus untreated monocytes.	0.00684802	0.879776	1	1	0.868284	0.655463	0.363556	0.141574	0.705162	0.377815
M10808	GOBP_EMBRYONIC_SKELETAL_SYSTEM_DEVELOPMENT	c5	117	Homo sapiens	NA	The process, occurring during the embryonic phase, whose specific outcome is the progression of the skeleton over time, from its formation to the mature structure. [GOC:dph, GOC:dsf, GOC:jid, GOC:tb, PMID:16049113]	0.0068585	0.663698	0.0949273	1	0.672177	1	0.509542	0.695679	0.111207	0.826626
M35024	HP_PLATYSPONDYLY	c5	113	Homo sapiens	NA	Platyspondyly	0.0068585	0.489643	0.0949273	1	0.672177	0.353212	1	0.219359	0.111207	0.519502
M1982	ONO_FOXP3_TARGETS_DN	c2	42	Mus musculus	17377532	Genes down-regulated in CD4+ [GeneID=920] T lymphocytes transduced with FOXP3 [GeneID=50943].	0.00696345	1	1	1	0.701346	0.351028	1	0.568244	0.684533	0.453859
M12589	GOBP_T_HELPER_1_TYPE_IMMUNE_RESPONSE	c5	41	Homo sapiens	NA	An immune response which is associated with resistance to intracellular bacteria, fungi, and protozoa, and pathological conditions such as arthritis, and which is typically orchestrated by the production of particular cytokines by T-helper 1 cells, most notably interferon-gamma, IL-2, and lymphotoxin. [GOC:add, ISBN:0781735149]	0.00696345	0.58294	1	1	0.701346	0.351028	1	0.568244	0.314506	0.453859
M39569	WP_FACTORS_AND_PATHWAYS_AFFECTING_INSULINLIKE_GROWTH_FACTOR_IGF1AKT_SIGNALING	c2	37	Homo sapiens	NA	Factors and pathways affecting insulin-like growth factor (IGF1)-Akt signaling	0.00696345	0.125815	1	1	0.334135	1	1	1	0.00517025	0.453859
M11584	HEIDENBLAD_AMPLICON_8Q24_DN	c2	39	Homo sapiens	15688027	Down-regulated genes whose expression is associated with amplification of the 8q24 chromosome region in pancreatic cancer cell lines.	0.00696345	0.862988	0.164473	1	1	0.351028	1	0.568244	1	0.120494
M7263	GSE18281_PERIMEDULLARY_CORTICAL_REGION_VS_WHOLE_CORTEX_THYMUS_DN	c7	195	Mus musculus	20064453	Genes down-regulated in thymus perimedullary cortical region versus the whole cortex.	0.00698605	0.0854721	1	1	0.898411	0.85203	1	0.303081	0.0119772	1
M10107	GOBP_REGULATION_OF_CELL_ACTIVATION	c5	626	Homo sapiens	NA	Any process that modulates the frequency, rate or extent of cell activation, the change in the morphology or behavior of a cell resulting from exposure to an activating factor such as a cellular or soluble ligand. [GOC:ai]	0.0070554	0.801279	1	0.625807	0.31542	0.344589	0.0450063	0.215237	0.0173807	0.543406
M40997	HOWARD_PBMC_INACT_MONOV_INFLUENZA_A_INDONESIA_05_2005_H5N1_AGE_19_39YO_AS03_ADJUVANT_VS_BUFFER_1DY_UP	c7	377	Homo sapiens	30566602	Genes up-regulated in peripheral blood mononuclear cell vaccinated with AS03 adjuvant vs phosphate-bufferred saline in adults (19-39) after exposure to inactivated monovalent influenza A/Indonesia/05/2005 H5N1 split-virus vaccine , time point 1D , administered i.m.	0.00707574	0.225747	0.511899	0.505525	0.58308	0.00846964	0.41464	0.395416	0.198182	1
M10927	GOBP_EMBRYONIC_SKELETAL_SYSTEM_MORPHOGENESIS	c5	90	Homo sapiens	NA	The process in which the anatomical structures of the skeleton are generated and organized during the embryonic phase. [GOC:dph, GOC:dsf, GOC:jid, GOC:tb, PMID:16049113]	0.00707622	0.626864	0.0600062	1	0.931523	1	0.42052	0.844869	0.243791	0.73869
M40807	SS18_SSX1_FUSION_UNIPROT_Q8IZH1_UNREVIEWED_TARGET_GENES	c3	93	Homo sapiens	33231677	Genes containing one or more binding sites for UniProt:Q8IZH1 (SS18_SSX1_FUSION_UNIPROT_Q8IZH1_UNREVIEWED) in their promoter regions (TSS -1000,+100 bp) as identified by GTRD version 20.06 ChIP-seq harmonization.	0.00707622	0.0102472	1	1	0.492608	0.24636	0.42052	0.0371015	0.243791	0.0442267
M35529	HP_SUBCUTANEOUS_HEMORRHAGE	c5	214	Homo sapiens	NA	Subcutaneous hemorrhage	0.00709337	0.0462563	0.609746	1	0.425822	0.38871	0.365935	0.631648	0.0362004	0.607721
M39285	DURANTE_ADULT_OLFACTORY_NEUROEPITHELIUM_RESPIRATORY_CILIATED_CELLS	c8	156	Homo sapiens	32066986		0.0071284	0.840084	1	0.234994	0.812515	0.207106	9.93122e-11	0.358939	0.787314	0.890562
M15877	GOBP_POSITIVE_REGULATION_OF_INFLAMMATORY_RESPONSE	c5	133	Homo sapiens	NA	Any process that activates or increases the frequency, rate or extent of the inflammatory response. [GOC:ai]	0.00720709	0.334929	1	1	0.458211	1	0.16036	0.0957949	0.0180988	1
M4952	GSE29618_PDC_VS_MDC_DN	c7	200	Homo sapiens	21743478	Genes down-regulated in comparison of plasmacytoid dendritic cells (DC) versus myeloid DCs.	0.00734549	0.943536	0.611653	0.319894	0.0490212	0.18931	0.725958	0.440333	0.0763946	0.824963
M6513	GSE5542_UNTREATED_VS_IFNG_TREATED_EPITHELIAL_CELLS_6H_DN	c7	200	Homo sapiens	16800785	Genes down-regulated in epithelial cells (6h): untreated versus IFNG [GeneID=3458].	0.00734549	0.13886	1	0.319894	0.00408515	0.18931	0.725958	0.635676	0.00702915	0.611217
M39508	WP_TYROBP_CAUSAL_NETWORK	c2	63	Homo sapiens	NA	TYROBP Causal Network	0.0074263	1	1	1	1	0.498337	1	1	7.24564e-05	1
M34701	HP_OTITIS_MEDIA	c5	246	Homo sapiens	NA	Otitis media	0.00743082	0.633114	0.666412	0.360747	0.97709	0.486224	0.0626196	0.570513	0.386239	0.975169
M34566	HP_DECREASED_FERTILITY	c5	260	Homo sapiens	NA	Decreased fertility	0.00743082	0.288909	0.666412	1	0.933338	0.265539	0.000758908	0.392117	0.155227	0.882119
M38637	HP_SEROSITIS	c5	40	Homo sapiens	NA	Serositis	0.00765797	0.319286	0.168524	1	1	1	1	0.577943	0.325858	1
M11778	BOHN_PRIMARY_IMMUNODEFICIENCY_SYNDROM_DN	c2	38	Homo sapiens	17195838	Genes down-regulated in B lymphocytes from patients with primary immunodefiency syndrom.	0.00765797	0.870161	1	1	0.121866	1	1	0.209362	0.110165	1
M37730	HP_HIGH_MYOPIA	c5	42	Homo sapiens	NA	High myopia	0.00765797	0.870161	0.168524	1	1	1	1	0.209362	0.694227	0.462723
M1985	KUROZUMI_RESPONSE_TO_ONCOCYTIC_VIRUS	c2	45	Rattus norvegicus	18042934	Inflammatory cytokines and their receptors modulated in brain tumors after treatment with an oncocytic virus, a potential anticancer therapy.	0.00765797	0.870161	1	1	1	1	0.223201	0.577943	0.325858	0.125888
M13664	IMMUNE_SYSTEM_PROCESS	archived	332	Homo sapiens	NA	Genes annotated by the GO term GO:0002376. Any process involved in the development or functioning of the immune system, an organismal system for calibrated responses to potential internal or invasive threats.	0.00770327	0.896832	1	0.438788	0.958103	0.852832	0.574456	0.326289	0.0642309	0.507033
M32615	MIR3191_3P	c3	22	Homo sapiens	31504780	Genes predicted to be targets of miRBase v22 microRNA hsa-miR-3191-3p in miRDB v6.0 with MirTarget v4 prediction scores > 80 (high confidence targets).	0.00772228	1	1	1	0.47949	1	0.124425	1	1	1
M37000	HP_TEMPORAL_CORTICAL_ATROPHY	c5	20	Homo sapiens	NA	Temporal cortical atrophy	0.00772228	0.658347	1	1	0.47949	0.208332	1	1	0.463858	1
M25774	GOCC_PLASMA_MEMBRANE_BOUNDED_CELL_PROJECTION_CYTOPLASM	c5	216	Homo sapiens	NA	All of the contents of a plasma membrane bounded cell projection, excluding the plasma membrane surrounding the projection. [GOC:krc, GOC:mah]	0.00787045	0.701426	0.61544	0.322605	0.294983	0.398093	0.000333541	0.936381	0.85527	0.829297
M898	GOBP_CYTOKINE_MEDIATED_SIGNALING_PATHWAY	c5	803	Homo sapiens	NA	A series of molecular signals initiated by the binding of a cytokine to a receptor on the surface of a cell, and ending with regulation of a downstream cellular process, e.g. transcription. [GOC:mah, GOC:signaling, PMID:19295629]	0.00796032	0.892391	0.845199	0.389948	0.000176864	0.265566	0.661838	0.19096	0.00108424	0.543148
M1484	IGLESIAS_E2F_TARGETS_UP	c2	145	Mus musculus	15146237	Genes up-regulated in pancreatic cells from mice with double knockout of E2F1 [GeneID=1869] and E2F2 [GeneID=1870] compared to wild type.	0.00809813	0.185675	1	1	0.15623	0.216134	1	0.818844	0.249788	0.387556
M19618	ICHIBA_GRAFT_VERSUS_HOST_DISEASE_35D_UP	c2	144	Mus musculus	12663442	Hepatic graft versus host disease (GVHD), day 35: genes up-regulated in allogeneic vs syngeneic bone marrow transplant.	0.00809813	0.853441	0.489256	0.23955	0.456259	0.801442	1	0.95674	0.0625496	0.387556
M1231	GOBP_EXOCYTOSIS	c5	891	Homo sapiens	NA	A process of secretion by a cell that results in the release of intracellular molecules (e.g. hormones, matrix proteins) contained within a membrane-bounded vesicle. Exocytosis can occur either by full fusion, when the vesicle collapses into the plasma membrane, or by a kiss-and-run mechanism that involves the formation of a transient contact, a pore, between a granule (for exemple of chromaffin …	0.00812958	0.363356	0.983713	0.492936	6.56502e-05	0.259671	0.473147	0.317685	0.262125	0.997819
M22271	GOBP_POSITIVE_REGULATION_OF_DENDRITIC_CELL_ANTIGEN_PROCESSING_AND_PRESENTATION	c5	7	Homo sapiens	NA	Any process that activates or increases the frequency, rate, or extent of dendritic cell antigen processing and presentation. [GOC:add]	0.00837586	1	1	1	1	1	0.0454269	1	1	1
M38600	HP_MACULOPAPULAR_EXANTHEMA	c5	9	Homo sapiens	NA	Maculopapular exanthema	0.00837586	1	1	1	1	1	1	1	1	1
M39177	HAY_BONE_MARROW_CD34_POS_CLP	c8	10	Homo sapiens	30243574		0.00837586	1	1	1	1	1	1	0.146816	1	1
M17580	ST_IL_13_PATHWAY	archived	7	Homo sapiens	NA	Interleukin 13 (IL-13) Pathway	0.00837586	1	1	1	1	1	1	1	1	1
M38325	HP_PROLONGED_BLEEDING_FOLLOWING_CIRCUMCISION	c5	9	Homo sapiens	NA	Prolonged bleeding following circumcision	0.00837586	1	1	1	1	0.0784867	1	1	1	1
M36697	HP_LACK_OF_T_CELL_FUNCTION	c5	7	Homo sapiens	NA	Lack of T cell function	0.00837586	1	1	1	1	1	1	0.146816	0.195958	1
M25076	GOBP_POSITIVE_REGULATION_OF_STEM_CELL_POPULATION_MAINTENANCE	c5	7	Homo sapiens	NA	Any process that activates or increases the frequency, rate or extent of stem cell population maintenance. [GOC:hjd, GOC:TermGenie, PMID:22969033]	0.00837586	1	1	1	1	1	1	0.146816	0.195958	1
M23112	GOBP_INTERLEUKIN_1_ALPHA_PRODUCTION	c5	11	Homo sapiens	NA	The appearance of interleukin-1 alpha due to biosynthesis or secretion following a cellular stimulus, resulting in an increase in its intracellular or extracellular levels. [GOC:mah]	0.00837586	0.313234	1	1	1	1	1	0.146816	0.195958	1
M23147	GOBP_NEGATIVE_REGULATION_OF_NATURAL_KILLER_CELL_ACTIVATION	c5	9	Homo sapiens	NA	Any process that stops, prevents, or reduces the frequency, rate or extent of natural killer cell activation. [GOC:mah]	0.00837586	0.313234	1	1	1	1	1	1	0.195958	1
M29292	GOBP_NEGATIVE_REGULATION_OF_TRIGLYCERIDE_METABOLIC_PROCESS	c5	10	Homo sapiens	NA	Any process that decreases the frequency, rate or extent of the chemical reactions and pathways involving triglyceride, any triester of glycerol. [GOC:dph, GOC:sl, GOC:tb]	0.00837586	0.313234	1	1	1	1	1	1	0.195958	1
M39874	WP_ACTIVATION_OF_NLRP3_INFLAMMASOME_BY_SARSCOV2	c2	7	Homo sapiens	NA	Activation of NLRP3 Inflammasome by SARS-CoV-2	0.00837586	0.313234	1	1	1	1	1	0.146816	0.0178056	1
M22988	GOBP_MIDBRAIN_HINDBRAIN_BOUNDARY_DEVELOPMENT	c5	7	Homo sapiens	NA	The process whose specific outcome is the progression of the midbrain-hindbrain boundary over time, from its formation to the mature structure. The midbrain-hindbrain domain of the embryonic brain is comprised of the mesencephalic vesicle and the first rhombencephalic vesicle at early somitogenesis stages. [GOC:dgh]	0.00837586	1	0.0334	1	0.204239	0.0784867	1	1	0.0178056	1
M26745	GOMF_PHOSPHATIDYLINOSITOL_BISPHOSPHATE_KINASE_ACTIVITY	c5	7	Homo sapiens	NA	Catalysis of the reaction: ATP + a phosphatidylinositol bisphosphate = ADP + a phosphatidylinositol trisphosphate. [GOC:ai]	0.00837586	1	1	1	0.0194149	1	1	1	0.195958	0.108055
M11636	GRAHAM_CML_QUIESCENT_VS_NORMAL_QUIESCENT_DN	c2	46	Homo sapiens	17717066	Genes down-regulated in quiescent (G0) CD34+ [GeneID=8842] cells isolated from peripheral blood of CML (chronic myeloid leukemia) patients compared to the quiescent cells from normal donors.	0.00839653	0.876959	1	1	0.357651	1	1	1	0.33716	1
M36144	HP_ARTHROPATHY	c5	45	Homo sapiens	NA	Arthropathy	0.00839653	0.333829	0.172557	1	0.357651	1	0.228352	1	0.0308817	0.471444
M39297	DURANTE_ADULT_OLFACTORY_NEUROEPITHELIUM_MONOCYTES	c8	39	Homo sapiens	32066986		0.00839653	0.876959	1	1	0.720249	1	0.228352	1	0.00649558	0.471444
M6413	RUTELLA_RESPONSE_TO_HGF_DN	c2	240	Homo sapiens	16527888	Genes down-regulated in peripheral blood monocytes by HGF [GeneID=3082].	0.00842692	0.982029	0.672896	0.36584	0.0163457	0.932042	0.783324	0.25558	0.557093	0.509963
M30364	ZNF597_TARGET_GENES	c3	877	Homo sapiens	33231677	Genes containing one or more binding sites for UniProt:Q96LX8 (ZNF597) in their promoter regions (TSS -1000,+100 bp) as identified by GTRD version 20.06 ChIP-seq harmonization.	0.00852193	0.967497	0.646904	0.746916	0.69594	0.397089	0.666364	0.570063	0.0198274	0.987218
M39214	ZHENG_CORD_BLOOD_C5_SIMILAR_TO_HSC_C6_PUTATIVE_ALTERED_METABOLIC_STATE	c8	97	Homo sapiens	29545397		0.00853462	0.835248	1	1	0.0458412	1	1	0.156826	0.562244	1
M16004	KEGG_ANTIGEN_PROCESSING_AND_PRESENTATION	c2	88	Homo sapiens	NA	Antigen processing and presentation	0.00853462	0.835248	1	1	0.863788	1	0.333476	1	0.0108205	0.631321
M29972	FOXJ2_TARGET_GENES	c3	591	Homo sapiens	33231677	Genes containing one or more binding sites for UniProt:Q9P0K8 (FOXJ2) in their promoter regions (TSS -1000,+100 bp) as identified by GTRD version 20.06 ChIP-seq harmonization.	0.00882297	0.981249	0.915121	0.63406	0.963157	0.933313	0.0496232	0.796444	0.578388	0.568625
M13191	KEGG_PROSTATE_CANCER	c2	89	Homo sapiens	NA	Prostate cancer	0.0088723	0.293464	1	1	0.0582795	0.634389	1	0.127673	2.09302e-06	0.755283
M741	MODULE_327	c4	21	Homo sapiens	NA	Genes in the cancer module 327.	0.00887291	0.300918	1	1	0.496218	1	1	1	0.480319	1
M10448	GOBP_POSITIVE_REGULATION_OF_MACROPHAGE_ACTIVATION	c5	29	Homo sapiens	NA	Any process that stimulates, induces or increases the rate of macrophage activation. [GOC:jl]	0.00887291	0.676219	1	1	0.14494	1	1	0.379051	0.480319	1
M37590	HP_IRREGULAR_EPIPHYSES	c5	21	Homo sapiens	NA	Irregular epiphyses	0.00887291	0.300918	0.0969226	1	1	1	1	0.079631	1	0.290484
M37593	HP_SMALL_EPIPHYSES	c5	22	Homo sapiens	NA	Small epiphyses	0.00887291	0.676219	0.0969226	1	0.496218	0.21753	1	1	1	0.290484
M24414	GOBP_INCLUSION_BODY_ASSEMBLY	c5	23	Homo sapiens	NA	The aggregation, arrangement and bonding together of a set of components to form an inclusion body. [GOC:BHF, GOC:mah]	0.00887291	1	1	1	0.14494	1	1	1	0.480319	0.290484
M17868	GOMF_IMMUNOGLOBULIN_BINDING	c5	24	Homo sapiens	NA	Interacting selectively and non-covalently with an immunoglobulin. [GOC:ma]	0.00887291	0.676219	1	1	1	0.21753	1	0.379051	0.480319	0.290484
M36660	HP_POLYARTICULAR_ARTHROPATHY	c5	23	Homo sapiens	NA	Polyarticular arthropathy	0.00887291	1	1	1	0.496218	1	1	1	0.0253186	0.290484
M35214	HP_MENINGITIS	c5	73	Homo sapiens	NA	Meningitis	0.00912952	0.635601	1	1	0.868174	1	0.337901	0.40654	0.296247	1
M36324	HP_DISPROPORTIONATE_SHORT_STATURE	c5	119	Homo sapiens	NA	Disproportionate short stature	0.00914992	0.709828	0.42295	1	0.297487	0.378227	1	0.466771	0.13422	0.548896
M37565	HP_DYSGRAPHIA	c5	40	Homo sapiens	NA	Dysgraphia	0.0091802	0.883401	1	1	0.136381	0.0784952	1	1	0.712732	1
M39695	WP_MICROGLIA_PATHOGEN_PHAGOCYTOSIS_PATHWAY	c2	40	Homo sapiens	NA	Microglia Pathogen Phagocytosis Pathway	0.0091802	0.883401	1	1	0.136381	1	1	1	0.00724019	0.480023
M18190	GO_LYMPHOCYTE_DIFFERENTIATION	archived	368	Homo sapiens	NA	The process in which a relatively unspecialized precursor cell acquires specialized features of a lymphocyte. A lymphocyte is a leukocyte commonly found in the blood and lymph that has the characteristics of a large nucleus, a neutral staining cytoplasm, and prominent heterochromatin. [CL:0000542, GOC:go_curators]	0.00921669	0.885358	0.800993	0.48211	0.492708	0.898453	0.0685537	0.0696167	0.314709	0.445521
M41699	TRAVAGLINI_LUNG_CLASSICAL_MONOCYTE_CELL	c8	270	Homo sapiens	33208946		0.00923344	0.937713	1	0.0956853	0.615646	0.19364	0.828752	0.544053	0.421337	0.257722
M10368	GOBP_POSITIVE_REGULATION_OF_ADAPTIVE_IMMUNE_RESPONSE	c5	104	Homo sapiens	NA	Any process that activates or increases the frequency, rate, or extent of an adaptive immune response. [GOC:add]	0.00936795	0.839577	1	1	0.532402	0.638651	0.439522	0.584094	0.00522452	1
M8154	GOBP_REGULATION_OF_CELL_ADHESION	c5	732	Homo sapiens	NA	Any process that modulates the frequency, rate or extent of attachment of a cell to another cell or to the extracellular matrix. [GOC:mah]	0.00947686	0.733676	0.388292	0.137285	0.0488446	0.771989	0.263586	0.296308	0.071342	0.733132
M12728	GOBP_POSITIVE_REGULATION_OF_NIK_NF_KAPPAB_SIGNALING	c5	67	Homo sapiens	NA	Any process that activates or increases the frequency, rate or extent of NIK/NF-kappaB signaling. [GOC:TermGenie]	0.00975241	0.966179	1	0.117312	0.0154554	0.166025	1	0.167712	0.0125825	0.643206
M12516	GOBP_LEUKOCYTE_PROLIFERATION	c5	312	Homo sapiens	NA	The expansion of a leukocyte population by cell division. [GOC:add]	0.00976631	0.970648	1	0.41112	0.973213	0.599067	0.527601	0.00731398	0.19593	0.808063
M7635	GSE21360_TERTIARY_VS_QUATERNARY_MEMORY_CD8_TCELL_UP	c7	182	Mus musculus	20619696	Genes up-regulated in memory CD8 T cells: 3' versus 4'.	0.009768	0.800608	1	1	0.189417	0.322333	1	0.0404846	0.159715	0.304451
M23782	GOBP_ICOSANOID_BIOSYNTHETIC_PROCESS	c5	56	Homo sapiens	NA	The chemical reactions and pathways resulting in the formation of icosanoids, any of a group of C20 polyunsaturated fatty acids. [ISBN:0198506732]	0.01001	0.164754	1	1	0.380858	1	1	0.605757	0.721561	1
M36706	HP_T_LYMPHOCYTOPENIA	c5	45	Homo sapiens	NA	T lymphocytopenia	0.01001	0.889506	1	1	1	1	1	0.605757	0.359583	1
M27605	REACTOME_INTERLEUKIN_10_SIGNALING	c2	46	Homo sapiens	NA	Interleukin-10 signaling	0.01001	0.889506	1	1	1	0.380694	0.238553	1	0.130412	0.142396
M10778	CHIARETTI_T_ALL_REFRACTORY_TO_THERAPY	c2	30	Homo sapiens	14684422	Genes down-regulated in T cell acute lymphocytic leukemia (T-ALL) patients refractory to chemotherapy treatment.	0.0101185	0.693156	1	1	0.512409	1	1	0.0863374	0.145232	1
M17294	BIOCARTA_RAS_PATHWAY	c2	22	Homo sapiens	NA	Ras Signaling Pathway	0.0101185	1	1	1	0.032218	1	1	0.0125669	2.81869e-06	0.301991
M6333	GSE3565_DUSP1_VS_WT_SPLENOCYTES_POST_LPS_INJECTION_DN	c7	157	Mus musculus	16380512	Genes down-regulated in spleen from mice injected with LPS: DUSP1 [GeneID=1843] knockout versus wildtype.	0.0103304	0.877374	0.504012	0.248582	0.181343	0.234427	0.246855	0.629909	0.0760161	0.413684
M356	GNF2_TNFRSF1B	c4	65	Homo sapiens	NA	Neighborhood of TNFRSF1B	0.0104039	1	1	1	0.613567	0.170144	0.346663	0.422149	0.0463526	0.649004
M11428	GAURNIER_PSMD4_TARGETS	c2	73	Homo sapiens	18632645	Inflammatory cytokines, chemokines and their cognate receptors up-regulated in THP-1 cells (monocyte) after treatment with PSMD4 [GeneID=5710].	0.0104039	0.854486	1	0.119061	1	1	0.346663	1	0.00337565	0.0853986
M10558	LU_IL4_SIGNALING	c2	91	Homo sapiens	15591113	Genes up-regulated in peripheral B lymphocytes after incubation with IL4 [GeneID=3565] for 4 h.	0.010418	0.850557	1	1	0.54782	0.647027	0.446949	0.0498375	0.0195368	1
M17020	GOBP_POSITIVE_REGULATION_OF_T_CELL_PROLIFERATION	c5	99	Homo sapiens	NA	Any process that activates or increases the rate or extent of T cell proliferation. [GOC:ai]	0.010418	0.950585	1	0.161713	0.94556	0.647027	0.446949	0.0149817	0.0558451	0.767035
M5828	GSE9650_NAIVE_VS_EXHAUSTED_CD8_TCELL_DN	c7	200	Mus musculus	17950003	Genes down-regulated in comparison of naive CD8 T cells versus exhausted CD8 T cells.	0.010486	0.810001	0.571696	1	0.1087	1	0.686653	0.351656	0.620857	0.77593
M15265	GOBP_RESPONSE_TO_INTERFERON_GAMMA	c5	196	Homo sapiens	NA	Any process that results in a change in state or activity of a cell or an organism (in terms of movement, secretion, enzyme production, gene expression, etc.) as a result of an interferon-gamma stimulus. Interferon-gamma is also known as type II interferon. [GOC:add, ISBN:0126896631, PMID:15546383]	0.010486	0.953011	0.571696	0.292199	0.054553	0.602057	0.320236	0.351656	0.00755368	0.537461
M30011	HOXB6_TARGET_GENES	c3	638	Homo sapiens	33231677	Genes containing one or more binding sites for UniProt:P17509 (HOXB6) in their promoter regions (TSS -1000,+100 bp) as identified by GTRD version 20.06 ChIP-seq harmonization.	0.0108528	0.888461	0.498508	1	0.00179832	0.454419	0.88185	0.0418412	0.0822883	0.668543
M3085	GSE10325_LUPUS_CD4_TCELL_VS_LUPUS_BCELL_DN	c7	195	Homo sapiens	18275831	Genes down-regulated in comparison of systemic lupus erythematosus CD4 [GeneID=920] T cells versus systemic lupus erythematosus B cells.	0.0108595	0.205389	1	1	0.331356	0.871526	0.322664	0.75516	0.00296618	0.943346
M3463	MODULE_44	c4	325	Homo sapiens	NA	Thymus genes.	0.0108676	0.719959	0.772664	0.453241	0.382091	0.276514	0.598403	0.81265	0.141617	0.545904
M37937	HP_ABNORMALITY_OF_T_CELL_PHYSIOLOGY	c5	53	Homo sapiens	NA	Abnormality of T cell physiology	0.010887	0.895292	1	1	0.746387	1	1	0.242557	0.37069	1
M11979	GOBP_NEGATIVE_REGULATION_OF_LEUKOCYTE_APOPTOTIC_PROCESS	c5	46	Homo sapiens	NA	Any process that stops, prevents, or reduces the frequency, rate or extent of leukocyte apoptotic process. [GOC:BHF, GOC:mtg_apoptosis]	0.010887	0.652287	1	1	1	0.387897	0.0315055	0.242557	0.137433	1
M433	GSE12484_HEALTHY_VS_PERIDONTITIS_NEUTROPHILS_UP	c7	139	Homo sapiens	18832737	Genes up-regulated in neutrophils isolated from: healthy versus patients with peridontitis.	0.0109606	0.412506	1	1	0.729521	0.39468	0.541223	0.74153	0.150714	1
M39634	WP_HYPOTHETICAL_CRANIOFACIAL_DEVELOPMENT_PATHWAY	c2	8	Homo sapiens	NA	Hypothetical Craniofacial Development Pathway	0.0110158	1	1	1	1	1	1	0.165954	1	1
M36758	HP_LETHAL_SKELETAL_DYSPLASIA	c5	10	Homo sapiens	NA	Lethal skeletal dysplasia	0.0110158	1	1	1	1	1	1	1	1	1
M37605	HP_ELEVATED_ALKALINE_PHOSPHATASE_OF_BONE_ORIGIN	c5	10	Homo sapiens	NA	Elevated alkaline phosphatase of bone origin	0.0110158	1	1	1	1	1	1	1	1	1
M40916	HOEK_MONOCYTE_2011_2012_TIV_ADULT_1DY_UP	c7	11	Homo sapiens	25706537	Genes up-regulated in monocyte 1d vs 0d in adults after exposure to 2011-2012 trivalent inactivated vaccine (A/California/7/09 (H1N1), A/Perth /16/2009 (H3N2), B/Brisbane/60/2008) , time point 1D. Comment: Up-regulated DE RNA transcripts (up >= 1.5x) shared between both TIV-vaccinated donors	0.0110158	1	1	1	1	1	1	1	1	1
M26236	GOMF_CILIARY_NEUROTROPHIC_FACTOR_RECEPTOR_BINDING	c5	9	Homo sapiens	NA	Interacting selectively and non-covalently with the ciliary neurotrophic factor receptor. [GOC:ai]	0.0110158	1	1	1	1	1	1	1	1	1
M36051	HP_NARROW_ILIAC_WINGS	c5	8	Homo sapiens	NA	Narrow iliac wings	0.0110158	0.349135	1	1	1	1	1	1	1	1
M36212	HP_ALLERGIC_RHINITIS	c5	9	Homo sapiens	NA	Allergic rhinitis	0.0110158	0.0619283	1	1	1	1	1	1	1	1
M29402	GOBP_LIPOXIN_METABOLIC_PROCESS	c5	8	Homo sapiens	NA	The chemical reactions and pathways involving a lipoxin. A lipoxin is a non-classic eicosanoid and signalling molecule that has four conjugated double bonds and is derived from arachidonic acid. [GOC:mw]	0.0110158	0.0619283	1	1	1	1	1	1	1	1
M36831	HP_IRREGULAR_FEMORAL_EPIPHYSIS	c5	8	Homo sapiens	NA	Irregular femoral epiphysis	0.0110158	1	0.0380804	1	1	1	1	0.165954	1	1
M38414	HP_HIP_PAIN	c5	8	Homo sapiens	NA	Hip pain	0.0110158	0.349135	1	1	0.229796	1	1	1	1	1
M13442	chr6q26	c1	14	Homo sapiens	NA	Ensembl 103 genes in cytogenetic band chr6q26	0.0110158	1	1	1	1	1	1	1	0.220629	1
M36874	HP_RECURRENT_INTRAPULMONARY_HEMORRHAGE	c5	8	Homo sapiens	NA	Recurrent intrapulmonary hemorrhage	0.0110158	1	1	1	1	1	1	1	0.220629	1
M35909	HP_PERITONITIS	c5	8	Homo sapiens	NA	Peritonitis	0.0110158	0.0619283	0.0380804	1	1	1	1	1	0.220629	1
M13082	GOBP_REGULATION_OF_TRIGLYCERIDE_CATABOLIC_PROCESS	c5	14	Homo sapiens	NA	Any process that modulates the frequency, rate, or extent of the chemical reactions and pathways resulting in the breakdown of triglyceride. [GOC:rn, GOC:tb]	0.0110158	0.349135	1	1	0.229796	1	1	1	0.220629	1
M41491	HP_ERYTHEMATOUS_PLAQUE	c5	8	Homo sapiens	NA	Erythematous plaque	0.0110158	1	1	1	1	1	1	1	0.0232631	1
M37951	HP_POST_PARTUM_HEMORRHAGE	c5	10	Homo sapiens	NA	Post-partum hemorrhage	0.0110158	0.349135	1	1	1	1	1	1	1	0.12251
M26479	GOMF_PROCOLLAGEN_PROLINE_DIOXYGENASE_ACTIVITY	c5	8	Homo sapiens	NA	Catalysis of the reaction: procollagen L-proline + 2-oxoglutarate + O2 = procollagen trans-hydroxy-L-proline + succinate + CO2. [GOC:mah, PMID:4371784]	0.0110158	1	1	1	1	1	1	1	0.220629	0.12251
M17760	GOCC_CILIUM	c5	653	Homo sapiens	NA	A specialized eukaryotic organelle that consists of a filiform extrusion of the cell surface and of some cytoplasmic parts. Each cilium is largely bounded by an extrusion of the cytoplasmic (plasma) membrane, and contains a regular longitudinal array of microtubules, anchored to a basal body. [GOC:cilia, GOC:curators, GOC:kmv, GOC:vw, ISBN:0198547684, PMID:16824949, PMID:17009929, PMID:20144998]	0.0110541	0.981637	0.933174	1	0.967971	0.0568892	0.00109131	0.985364	0.916904	0.979388
M16776	GOBP_LAMELLIPODIUM_ASSEMBLY	c5	72	Homo sapiens	NA	Formation of a lamellipodium, a thin sheetlike extension of the surface of a migrating cell. [GOC:mah, ISBN:0815316194]	0.0110845	0.667295	1	0.120807	0.0178143	0.532377	1	0.77157	0.868428	0.654709
M39201	HAY_BONE_MARROW_MONOCYTE	c8	227	Homo sapiens	30243574		0.0112926	0.852948	1	0.337327	0.00289899	0.0107276	1	0.685403	0.000230626	0.966576
M13372	GOBP_PHOSPHATE_ION_TRANSPORT	c5	26	Homo sapiens	NA	The directed movement of phosphate into, out of or within a cell, or between cells, by means of some agent such as a transporter or pore. [GOC:krc]	0.0114605	0.116044	1	1	0.167642	0.0289175	1	0.406616	0.511743	1
M16491	GOBP_PROTEIN_TARGETING_TO_LYSOSOME	c5	23	Homo sapiens	NA	The process of directing proteins towards the lysosome using signals contained within the protein. [GOC:curators]	0.0114605	0.709209	1	1	0.52808	1	0.141713	1	0.155993	1
M2104	STAMBOLSKY_RESPONSE_TO_VITAMIN_D3_DN	c2	25	Homo sapiens	20227041	Genes repressed in SKBR3 cells (breast cancer) by 25-hydroxyvitamin D3 [PubChem=1593].	0.0114605	0.709209	1	1	1	1	1	0.406616	1	0.313311
M36329	HP_DISPROPORTIONATE_SHORT_TRUNK_SHORT_STATURE	c5	23	Homo sapiens	NA	Disproportionate short-trunk short stature	0.0114605	0.709209	1	1	1	0.235608	1	0.0932061	0.511743	0.313311
M25965	GOCC_9PLUS2_MOTILE_CILIUM	c5	120	Homo sapiens	NA	A motile cilium where the axoneme has a ring of nine outer microtubule doublets plus two central microtubules (and is therefore called a 9+2 axoneme). [GOC:cilia, PMID:22118931]	0.0115489	0.339885	1	1	1	0.65521	0.00314355	0.873622	0.941653	1
M14205	GOBP_MYELOID_LEUKOCYTE_MEDIATED_IMMUNITY	c5	550	Homo sapiens	NA	Any process involved in the carrying out of an immune response by a myeloid leukocyte. [GO_REF:0000022, GOC:add, ISBN:0781735149]	0.0115715	0.992887	1	0.27147	0.0277271	0.147752	0.667577	0.373845	0.169695	0.969339
M34028	BLANCO_MELO_COVID19_SARS_COV_2_POS_PATIENT_LUNG_TISSUE_UP	c2	172	Homo sapiens	32416070	Genes strongly up-regulated (log2(FC)>3.58, padj<0.05) in post mortem lung tissue from COVID-19 patients vs uninfected biopsy.	0.0116039	0.78622	1	1	0.698724	1	0.624582	0.845129	0.664076	0.691093
M8703	GSE30971_2H_VS_4H_LPS_STIM_MACROPHAGE_WBP7_KO_UP	c7	200	Mus musculus	22483804	Genes up-regulated in bone marrow-derived macrophages with MLL4 [GeneID=9757] knockout: 2h LPS versus 4h LPS.	0.0116364	0.446408	0.211373	1	0.504455	0.611373	0.327513	0.761926	0.911507	0.783981
M12607	GOBP_T_CELL_DIFFERENTIATION_INVOLVED_IN_IMMUNE_RESPONSE	c5	73	Homo sapiens	NA	The process in which an antigenically naive T cell acquires the specialized features of an effector, regulatory, or memory T cell as part of an immune response. Effector T cells include cells which provide T cell help or exhibit cytotoxicity towards other cells. [GOC:add, ISBN:0781735149]	0.0117949	0.677401	1	0.12255	1	1	0.35531	1	0.330007	0.66032
M12582	GNF2_CD1D	c4	45	Homo sapiens	NA	Neighborhood of CD1D	0.011812	1	1	1	0.754547	0.0888746	1	0.623275	0.38172	1
M40325	GOBP_MAST_CELL_ACTIVATION_INVOLVED_IN_IMMUNE_RESPONSE	c5	47	Homo sapiens	NA	The change in morphology and behavior of a mast cell resulting from exposure to a cytokine, chemokine, soluble factor, or to (at least in mammals) an antigen which the mast cell has specifically bound via IgE bound to Fc-epsilonRI receptors, leading to the initiation or perpetuation of an immune response. [GOC:add, ISBN:0781735149]	0.011812	0.900775	1	0.0816048	0.403702	0.0888746	1	0.250899	0.38172	1
M10084	TAKEDA_TARGETS_OF_NUP98_HOXA9_FUSION_6HR_DN	c2	45	Homo sapiens	16818636	Genes down-rgulated in CD34+ [GeneID=947] hematopoetic cells by expression of NUP98-HOXA9 fusion [GeneID=4928	0.011812	0.900775	1	1	1	1	0.248619	1	0.38172	0.153642
M2215	WIERENGA_STAT5A_TARGETS_GROUP1	c2	127	Homo sapiens	18779318	Genes up-regulated to their maximal levels in CD34+ [GeneID=947] cells by intermediate activity levels of STAT5A [GeneID=6776]	0.0119575	0.42976	0.439601	1	0.335428	1	1	0.74996	0.883753	0.857642
M39124	AIZARANI_LIVER_C23_KUPFFER_CELLS_3	c8	221	Homo sapiens	31292543		0.0120201	0.859943	1	0.33997	0.357185	0.0112672	1	0.692613	8.34253e-05	0.661127
M9680	GSE43955_1H_VS_42H_ACT_CD4_TCELL_WITH_TGFB_IL6_DN	c7	200	Mus musculus	23467089	Genes down-regulated in CD4 [GeneID=920] T helper cells Th17 treated with TGFB1 and IL6 [GeneID=7040	0.0120401	0.588563	0.58	0.297824	0.680151	0.614441	1	0.106493	0.64077	0.946079
M38128	HP_PAIN	c5	642	Homo sapiens	NA	Pain	0.0121225	0.596566	0.159497	0.695236	0.627583	0.820648	0.981499	0.256992	0.0433611	0.746673
M39826	WP_GENES_RELATED_TO_PRIMARY_CILIUM_DEVELOPMENT_BASED_ON_CRISPR	c2	103	Homo sapiens	NA	Genes related to primary cilium development (based on CRISPR)	0.0121457	0.992911	1	1	1	0.0223492	1	0.876469	0.94345	0.778224
M35057	HP_PURPURA	c5	106	Homo sapiens	NA	Purpura	0.0121457	0.865798	1	1	0.173744	0.65923	1	0.614572	0.312186	0.778224
M13660	GOBP_REGULATION_OF_NIK_NF_KAPPAB_SIGNALING	c5	106	Homo sapiens	NA	Any process that modulates the frequency, rate or extent of NIK/NF-kappaB signaling. [GOC:TermGenie]	0.0121457	0.865798	1	0.166694	0.0285449	0.289378	1	0.152022	0.0635882	0.778224
M3062	CREIGHTON_ENDOCRINE_THERAPY_RESISTANCE_2	c2	471	Homo sapiens	18794137	The 'group 2 set' of genes associated with acquired endocrine therapy resistance in breast tumors expressing ESR1 and ERBB2 [GeneID=2099	0.0121519	0.811882	0.86665	0.194743	0.9146	0.0222591	3.04162e-11	0.706155	0.0837552	0.349575
M41809	REACTOME_RAC1_GTPASE_CYCLE	c2	184	Homo sapiens	NA	RAC1 GTPase cycle	0.0124542	0.227155	0.582051	0.299224	0.0635568	0.61749	0.696975	0.373898	0.00360113	0.789206
M13021	GOBP_LYSOSOME_LOCALIZATION	c5	74	Homo sapiens	NA	Any process in which a lysosome is transported to, and/or maintained in, a specific location. [GOC:mah]	0.0125357	0.466691	1	0.124289	0.638505	0.1826	1	0.445157	0.33845	1
M16163	GOBP_EMBRYONIC_ORGAN_DEVELOPMENT	c5	412	Homo sapiens	NA	Development, taking place during the embryonic phase, of a tissue or tissues that work together to perform a specific function or functions. Development pertains to the process whose specific outcome is the progression of a structure over time, from its formation to the mature structure. Organs are commonly observed as visibly distinct structures, but may also exist as loosely associated clusters…	0.0127097	0.771824	0.276776	0.529805	0.330423	0.642075	0.92065	0.0851273	0.726609	0.413906
M40288	DESCARTES_FETAL_SPLEEN_LYMPHOID_CELLS	c8	124	Homo sapiens	33184181	descartes DE_gene_by_organ.csv, fold.change>5, qval<0.05, pval<0.05	0.0127639	0.539104	0.363828	1	0.95225	0.293672	0.126313	0.620459	0.319148	0.781833
M16794	KEGG_METABOLISM_OF_XENOBIOTICS_BY_CYTOCHROME_P450	c2	70	Homo sapiens	NA	Metabolism of xenobiotics by cytochrome P450	0.0127859	0.0780762	1	0.0834232	0.167021	0.402054	0.253603	0.631741	0.151845	1
M41566	HP_ABNORMAL_C_REACTIVE_PROTEIN_LEVEL	c5	52	Homo sapiens	NA	Abnormal C-reactive protein level	0.0127859	0.905971	1	1	0.762444	1	1	1	0.151845	0.512975
M40229	DESCARTES_FETAL_LIVER_MYELOID_CELLS	c8	209	Homo sapiens	33184181	descartes DE_gene_by_organ.csv, fold.change>5, qval<0.05, pval<0.05	0.0128788	0.729506	0.584092	0.300621	0.689571	0.0187936	0.698998	1	0.103171	0.947827
M6801	GSE6875_TCONV_VS_FOXP3_KO_TREG_UP	c7	198	Mus musculus	17273171	Genes up-regulated in T conv versus T reg FOXP3 [GeneID=50943] knockout.	0.0128788	0.913669	1	1	0.520865	1	0.698998	0.914432	0.806324	0.791777
M35643	HP_PLEURITIS	c5	25	Homo sapiens	NA	Pleuritis	0.0129	0.724422	1	1	1	1	1	0.419937	0.526737	1
M34048	GOBP_DENDRITIC_CELL_CHEMOTAXIS	c5	24	Homo sapiens	NA	The movement of a dendritic cell in response to an external stimulus. [CL:0000451, GOC:add, ISBN:0781735149, PMID:15814331, PMID:16056255]	0.0129	0.724422	1	0.0463806	0.543248	1	0.0109096	1	0.526737	1
M22241	GOBP_RESPONSE_TO_TUMOR_CELL	c5	29	Homo sapiens	NA	Any process that results in a change in state or activity of a cell or an organism (in terms of movement, secretion, enzyme production, gene expression, etc.) as a result of a stimulus from a tumor cell. [GOC:add, ISBN:0781735149, PMID:16730260]	0.0129	0.724422	1	1	0.543248	1	1	1	0.526737	0.324449
M18584	GOMF_GALACTOSYLTRANSFERASE_ACTIVITY	c5	25	Homo sapiens	NA	Catalysis of the transfer of a galactosyl group to an acceptor molecule, typically another carbohydrate or a lipid. [ISBN:0198506732]	0.0129	0.359304	1	1	0.543248	1	1	1	0.526737	0.324449
M34643	HP_FACIAL_EDEMA	c5	69	Homo sapiens	NA	Facial edema	0.0133073	0.876947	1	1	0.646532	0.548524	1	1	1	1
M1749	KEGG_VEGF_SIGNALING_PATHWAY	c2	76	Homo sapiens	NA	VEGF signaling pathway	0.0133073	0.696926	0.281435	1	0.00146475	0.548524	0.0746621	0.786643	0.000222495	0.671273
M390	GSE12003_MIR223_KO_VS_WT_BM_PROGENITOR_4D_CULTURE_DN	c7	200	Mus musculus	18668037	Genes down-regulated in 4 day cultures of bone marrow progenitors: wildtype versus MIR223 [GeneID=407008] knockout.	0.013314	0.347376	0.586124	1	0.129447	0.880292	1	0.382798	0.320645	0.94868
M5561	GSE3982_BASOPHIL_VS_NKCELL_UP	c7	198	Homo sapiens	16474395	Genes up-regulated in comparison of basophils versus NK cells.	0.013314	0.153364	0.586124	0.302015	0.00576513	0.623534	1	0.775003	0.918972	0.564175
M5715	GSE7460_CTRL_VS_FOXP3_OVEREXPR_TCONV_DN	c7	200	Homo sapiens	18024188	Genes down-regulated in comparison of Ctrlrv versus Foxp3rv (see Fig. 1 in the paper for details).	0.013314	0.962963	0.586124	0.0496724	0.22709	0.880292	0.701008	0.0212385	0.0101733	0.564175
M9329	SRY_02	c3	259	Homo sapiens	NA	Genes having at least one occurence of the transcription factor binding site V$SRY_02 (v7.4 TRANSFAC) in the regions spanning up to 4 kb around their transcription starting sites.	0.0134812	0.300848	0.697608	0.0843027	0.097661	0.317376	0.483869	0.645594	0.0396839	0.76151
M39198	HAY_BONE_MARROW_FOLLICULAR_B_CELL	c8	142	Homo sapiens	30243574		0.0135733	0.105748	0.447748	0.214942	0.755095	0.760371	0.00883337	0.76216	0.0343486	1
M6615	GSE5589_LPS_VS_LPS_AND_IL10_STIM_MACROPHAGE_180MIN_UP	c7	200	Mus musculus	17114459	Genes up-regulated in bone marrow-derived macrophage (180 min): LPS versus IL10 [GeneID=3586] and LPS.	0.0137601	0.740596	0.220246	0.303406	0.531686	0.161964	0.120141	0.225325	0.920747	0.567914
M6089	GSE2770_UNTREATED_VS_TGFB_AND_IL4_TREATED_ACT_CD4_TCELL_48H_DN	c7	198	Homo sapiens	14607935	Genes down-regulated in CD4 [GeneID=920] T cells: untreated (0h) versus activated by anti-CD3 and anti-CD28 and then stimulated by TGFB1 and IL4 [GeneID=7040	0.0137601	0.964215	0.588145	1	0.698801	0.626529	0.703005	0.917521	0.197158	0.173937
M2816	RPS14_DN.V1_UP	c6	191	Homo sapiens	18202658	Genes up-regulated in CD34+ hematopoietic progenitor cells after knockdown of RPS14 [Gene ID=6208] by RNAi.	0.0137601	0.0546064	1	1	0.997436	0.354044	0.339596	0.778179	0.00150511	0.0762843
M40885	FULLER_PBMC_F_TULARENSIS_VACCINE_LVS_AGE_22_54YO_336HR_UP	c7	46	Homo sapiens	17349694	Genes up-regulated in peripheral blood mononuclear cell 336h vs 0h in adults (22-54) after exposure to F. tularensis vaccine LVS , time point 336H	0.0138096	0.910896	1	1	1	1	1	0.640017	0.159224	0.520882
M13310	GOBP_POSITIVE_REGULATION_OF_ANTIGEN_PROCESSING_AND_PRESENTATION	c5	9	Homo sapiens	NA	Any process that activates or increases the frequency, rate, or extent of antigen processing and presentation. [GOC:add]	0.0139706	1	1	1	1	1	0.0580256	1	1	1
M37817	HP_MULTIPLE_SUTURE_CRANIOSYNOSTOSIS	c5	11	Homo sapiens	NA	Multiple suture craniosynostosis	0.0139706	1	1	1	1	1	1	1	1	1
M24485	GOBP_DEATH_INDUCING_SIGNALING_COMPLEX_ASSEMBLY	c5	9	Homo sapiens	NA	A process of protein complex assembly in which the arrangement and bonding together of the set of components that form the protein complex is mediated by a death domain (DD) interaction, as part of the extrinsic apoptotic signaling pathway. [GOC:amm, GOC:mtg_apoptosis, InterPro:IPR000488]	0.0139706	1	1	1	1	1	1	0.184665	1	1
M25777	GOCC_SARCOPLASMIC_RETICULUM_LUMEN	c5	9	Homo sapiens	NA	The volume enclosed by the membranes of the sarcoplasmic reticulum. [GOC:rph]	0.0139706	1	1	1	1	1	1	1	1	1
M23725	GOBP_REGULATION_OF_T_HELPER_1_CELL_DIFFERENTIATION	c5	10	Homo sapiens	NA	Any process that modulates the frequency, rate or extent of T-helper 1 cell differentiation. [GOC:go_curators]	0.0139706	0.383161	1	1	1	1	1	1	1	1
M25925	GOCC_NLRP3_INFLAMMASOME_COMPLEX	c5	9	Homo sapiens	NA	A protein complex that consists of three components, NLRP3 (NALP3), PYCARD and caspase-1. It is activated upon exposure to whole pathogens, as well as a number of structurally diverse pathogen- and danger-associated molecular patterns (PAMPs and DAMPs) and environmental irritants. Whole pathogens demonstrated to activate the NLRP3 inflammasome complex include the fungi Candida albicans and Saccha…	0.0139706	0.383161	1	1	1	1	1	1	1	1
M22488	GOBP_SUBSTRATE_DEPENDENT_CELL_MIGRATION_CELL_EXTENSION	c5	9	Homo sapiens	NA	The formation of a cell surface protrusion, such as a lamellipodium or filopodium, at the leading edge of a migrating cell. [ISBN:0815316194, PMID:11944043, PMID:14657486]	0.0139706	1	1	1	0.254533	1	1	1	1	1
M25629	GOCC_NUCLEAR_ENVELOPE_LUMEN	c5	10	Homo sapiens	NA	The region between the two lipid bilayers of the nuclear envelope	0.0139706	1	1	1	0.0318982	1	1	1	1	1
M23706	GOBP_POSITIVE_REGULATION_OF_MHC_CLASS_II_BIOSYNTHETIC_PROCESS	c5	11	Homo sapiens	NA	Any process that activates or increases the frequency, rate or extent of the chemical reactions and pathways resulting in the formation of MHC class II. [GOC:go_curators]	0.0139706	1	1	1	1	1	1	0.184665	0.244544	1
M18986	GOMF_IGG_BINDING	c5	11	Homo sapiens	NA	Interacting selectively and non-covalently with an immunoglobulin of an IgG isotype. [GOC:add, ISBN:0781735149]	0.0139706	1	1	1	1	1	1	0.184665	0.244544	1
M27136	REACTOME_SYNTHESIS_OF_5_EICOSATETRAENOIC_ACIDS	c2	9	Homo sapiens	NA	Synthesis of 5-eicosatetraenoic acids	0.0139706	1	1	1	1	1	1	1	0.244544	1
M24232	GOBP_POSITIVE_REGULATION_OF_MACROPHAGE_CYTOKINE_PRODUCTION	c5	9	Homo sapiens	NA	Any process that increases the rate, frequency or extent of macrophage cytokine production. Macrophage cytokine production is the appearance of a chemokine due to biosynthesis or secretion following a cellular stimulus, resulting in an increase in its intracellular or extracellular levels. [GOC:dph, GOC:tb]	0.0139706	0.383161	1	1	1	1	1	0.184665	0.244544	1
M36416	HP_DEPOSITS_IMMUNOREACTIVE_TO_BETA_AMYLOID_PROTEIN	c5	9	Homo sapiens	NA	Deposits immunoreactive to beta-amyloid protein	0.0139706	0.383161	1	1	0.254533	1	1	0.184665	0.244544	1
M38920	HP_RECURRENT_SPONTANEOUS_ABORTION	c5	11	Homo sapiens	NA	Recurrent spontaneous abortion	0.0139706	1	1	1	0.0318982	1	1	1	0.244544	1
M26679	GOMF_DYNEIN_HEAVY_CHAIN_BINDING	c5	13	Homo sapiens	NA	Interacting selectively and non-covalently with a heavy chain of the dynein complex. [GOC:bf]	0.0139706	1	1	1	1	0.0997628	1	1	0.244544	1
M36823	HP_PROLONGED_BLEEDING_AFTER_DENTAL_EXTRACTION	c5	13	Homo sapiens	NA	Prolonged bleeding after dental extraction	0.0139706	0.383161	1	1	1	0.0997628	1	1	0.244544	1
M12735	GOBP_ROSTROCAUDAL_NEURAL_TUBE_PATTERNING	c5	9	Homo sapiens	NA	The process in which the neural tube is divided into specific regions along the rostrocaudal axis. [GO_REF:0000021, GOC:cls, GOC:dgh, GOC:dph, GOC:jid, PMID:11262869]	0.0139706	1	0.0427384	1	0.254533	0.0997628	1	1	0.0293095	1
M16664	SIMBULAN_UV_RESPONSE_NORMAL_UP	c2	9	Homo sapiens	16007217	Genes up-regulated in HFK cells (primary keratinocytes) in response to UVB irradiation.	0.0139706	0.383161	1	1	1	1	1	1	0.244544	0.136732
M10218	GOBP_REGULATION_OF_LEUKOCYTE_PROLIFERATION	c5	241	Homo sapiens	NA	Any process that modulates the frequency, rate or extent of leukocyte proliferation. [GOC:add, GOC:mah]	0.0139932	0.988627	1	0.346532	0.969844	0.453438	0.415033	0.00335955	0.335228	0.6767
M14849	GOBP_REGULATION_OF_CYSTEINE_TYPE_ENDOPEPTIDASE_ACTIVITY	c5	230	Homo sapiens	NA	Any process that modulates the frequency, rate or extent of cysteine-type endopeptidase activity. [GOC:obol, GOC:yaf]	0.0139932	0.0957172	1	0.0667501	0.0211606	0.918877	1	0.0230054	0.0151366	0.26695
M17500	CHESLER_BRAIN_QTL_CIS	c2	73	Mus musculus	15711545	Best cis-regulated quantitative trait loci (QTLs) in the mouse genome which modulate transcription in brain tissue.	0.0141103	0.975517	1	1	0.00656223	0.553782	1	0.791443	1	0.676617
M2759	PTEN_DN.V2_UP	c6	139	Homo sapiens	17060456	Genes up-regulated in HCT116 cells (colon carcinoma) upon knockdown of PTEN [Gene ID=5728] by RNAi.	0.014145	0.110043	0.450437	0.216503	0.360954	1	0.559248	0.523139	0.523874	0.866698
M6468	GSE3039_CD4_TCELL_VS_B1_BCELL_DN	c7	200	Mus musculus	16623764	Genes down-regulated in CD4 [GeneID=920] T cells versus B1 B lymphocytes.	0.0142171	0.249799	0.590157	1	0.23581	0.629505	0.121585	0.589835	0.0259358	0.950344
M9235	GSE40666_UNTREATED_VS_IFNA_STIM_EFFECTOR_CD8_TCELL_90MIN_UP	c7	200	Mus musculus	22968462	Genes up-regulated in CD8 T cells at day 8 after LCMV infection: untreated versus interferon alpha.	0.0142171	0.0989857	1	1	0.703344	0.357209	0.704989	0.118431	0.664729	0.799324
M7664	GSE19401_UNSTIM_VS_RETINOIC_ACID_STIM_FOLLICULAR_DC_DN	c7	195	Mus musculus	20643338	Genes down-regulated in the in vitro follicular dendritic cells from peripheral lymph nodes: non-stimulated versus tretinoin [PubChem=444795] (96h).	0.0142171	0.162293	0.590157	1	0.23581	0.357209	0.704989	0.0226142	0.492435	0.0778564
M5847	GSE9988_ANTI_TREM1_VS_LOW_LPS_MONOCYTE_DN	c7	198	Homo sapiens	18292579	Genes down-regulated in comparison of monocytes treated with anti-TREM1 [GeneID=54210] versus monocytes treated with 1 ng/ml LPS (TLR4 agonist).	0.0142171	0.921035	1	1	0.936075	0.164185	0.704989	0.0546085	0.0259358	0.0101338
M4314	GSE20366_EX_VIVO_VS_HOMEOSTATIC_CONVERSION_TREG_DN	c7	200	Mus musculus	20231436	Genes down-regulated in comparison of TregLP versus Homeo Convert (see Table 1S in the paper for details).	0.0142171	0.488622	1	1	0.537058	1	0.342005	0.781318	0.664729	0.00306049
M6901	GSE9509_LPS_VS_LPS_AND_IL10_STIM_IL10_KO_MACROPHAGE_20MIN_DN	c7	197	Mus musculus	18025162	Genes down-regulated in macrophages with IL10 [GeneID=3586] knockout in response to 20 min treatment by: LPS versus LPS and IL10 [GeneID=3586].	0.0142171	0.965428	1	0.304795	0.0344746	0.88308	0.704989	0.391693	0.330536	0.00306049
M5389	RODWELL_AGING_KIDNEY_UP	c2	500	Homo sapiens	15562319	Genes whose expression increases with age in normal kidney.	0.0143976	0.156896	0.37866	0.226645	0.098014	0.777149	0.952923	0.324373	0.0693122	0.318726
M30289	ZNF26_TARGET_GENES	c3	29	Homo sapiens	33231677	Genes containing one or more binding sites for UniProt:P17031 (ZNF26) in their promoter regions (TSS -1000,+100 bp) as identified by GTRD version 20.06 ChIP-seq harmonization.	0.0144381	0.378389	0.00647082	0.0482669	0.55793	1	1	1	1	1
M18976	GOMF_MHC_PROTEIN_BINDING	c5	40	Homo sapiens	NA	Interacting selectively and non-covalently with major histocompatibility complex molecules	0.0144381	0.73884	1	1	1	1	1	1	0.54127	1
M35944	HP_EPIPHYSEAL_DYSPLASIA	c5	25	Homo sapiens	NA	Epiphyseal dysplasia	0.0144381	0.378389	0.1143	1	1	1	1	0.43296	0.54127	1
M6329	GSE3565_DUSP1_VS_WT_SPLENOCYTES_UP	c7	163	Mus musculus	16380512	Genes up-regulated in untreated spleen: DUSP1 [GeneID=1843] knockout versus wildtype.	0.0144926	0.0142325	1	0.261935	0.727993	0.833552	0.639353	0.449788	0.329253	0.711972
M2297	GOBP_LYMPHOCYTE_ACTIVATION	c5	745	Homo sapiens	NA	A change in morphology and behavior of a lymphocyte resulting from exposure to a specific antigen, mitogen, cytokine, chemokine, cellular ligand, or soluble factor. [GOC:mgi_curators, ISBN:0781735149]	0.0146253	0.907255	0.948716	0.701991	0.116324	0.553276	0.369339	0.198874	0.117416	0.387369
M8776	HELLER_SILENCED_BY_METHYLATION_UP	c2	283	Homo sapiens	18172295	Genes up-regulated in at least one of three multiple myeloma (MM) cell lines treated with the DNA hypomethylating agent decitabine (5-aza-2'-deoxycytidine) [PubChem=451668].	0.0146414	0.950295	0.702032	0.3895	0.687409	0.162579	0.490267	0.107174	0.0430357	0.572825
M6581	GSE5099_UNSTIM_VS_MCSF_TREATED_MONOCYTE_DAY3_UP	c7	199	Homo sapiens	17082649	Genes up-regulated in monocytes: untreated versus CSF1 [GeneID=1435].	0.0146853	0.36737	0.592159	1	0.0356529	0.632462	1	0.920505	0.205049	0.951156
M6539	GSE5542_IFNA_VS_IFNA_AND_IFNG_TREATED_EPITHELIAL_CELLS_24H_UP	c7	200	Homo sapiens	16800785	Genes up-regulated in epithelial cells (24h): interferon alpha versus interferon alpha and IFNG [GeneID=3458].	0.0146853	0.966603	1	1	0.542404	1	0.344411	0.396137	0.497725	0.801785
M5268	GSE360_LOW_DOSE_B_MALAYI_VS_M_TUBERCULOSIS_MAC_DN	c7	199	Homo sapiens	12663451	Genes down-regulated in comparison of macrophages exposed to 5 worms/well B. malayi versus macrophages exposed to M. tuberculosis.	0.0146853	0.923364	0.592159	1	0.240214	0.632462	0.706959	0.984887	0.0114908	0.179351
M5845	GSE9988_ANTI_TREM1_VS_LPS_MONOCYTE_DN	c7	198	Homo sapiens	18292579	Genes down-regulated in comparison of monocytes treated with anti-TREM1 [GeneID=54210] versus monocytes treated with 5000 ng/ml LPS (TLR4 agonist).	0.0146853	0.36737	1	1	0.937569	0.166417	0.706959	0.120899	0.0114908	0.030678
M39133	AIZARANI_LIVER_C34_MHC_II_POS_B_CELLS	c8	134	Homo sapiens	31292543		0.0147338	0.96049	0.453114	1	0.982732	0.765935	0.198244	0.940449	0.0372824	0.599444
M35640	HP_ASTHMA	c5	104	Homo sapiens	NA	Asthma	0.0147501	0.567628	1	1	0.599349	0.306531	0.472181	0.637702	0.172341	0.792314
M17577	GOCC_DYNEIN_COMPLEX	c5	54	Homo sapiens	NA	Any of several large complexes that contain two or three dynein heavy chains and several light chains, and have microtubule motor activity. [ISBN:0815316194]	0.014884	0.434211	1	1	0.777485	0.415885	0.00349581	1	0.761803	1
M31874	MIR5586_3P	c3	53	Homo sapiens	31504780	Genes predicted to be targets of miRBase v22 microRNA hsa-miR-5586-3p in miRDB v6.0 with MirTarget v4 prediction scores > 80 (high confidence targets).	0.014884	0.700893	1	1	0.0155545	0.415885	0.263472	0.275953	0.414288	0.528662
M3645	DELYS_THYROID_CANCER_UP	c2	445	Homo sapiens	17621275	Genes up-regulated in papillary thyroid carcinoma (PTC) compared to normal tissue.	0.0149486	0.44358	0.147453	0.201942	0.0315805	0.723217	0.0221117	0.153907	0.0205182	0.525541
M17253	GOCC_MOTILE_CILIUM	c5	200	Homo sapiens	NA	A cilium which may have a variable arrangement of axonemal microtubules and also contains molecular motors. It may beat with a whip-like pattern that promotes cell motility or transport of fluids and other cells across a cell surface, such as on epithelial cells that line the lumenal ducts of various tissues; or they may display a distinct twirling motion that directs fluid flow asymmetrically ac…	0.0150206	0.821437	1	1	1	0.26547	0.00362816	0.969985	0.991901	1
M40752	FOXO4_TARGET_GENES	c3	299	Homo sapiens	33231677	Genes containing one or more binding sites for UniProt:P98177 (FOXO4) in their promoter regions (TSS -1000,+100 bp) as identified by GTRD version 20.06 ChIP-seq harmonization.	0.0150444	0.65481	0.339904	0.0866621	0.0307596	0.787478	0.492389	0.109131	0.355851	0.111241
M2205	CHYLA_CBFA2T3_TARGETS_UP	c2	387	Mus musculus	18710942	Genes up-regulated in immature bone marrow progenitor cells upon knock out of CBFA2T3 [GeneID=863].	0.0151269	0.0728549	0.508863	0.50353	0.239914	0.583873	0.904755	0.26467	0.0756566	0.823249
M3255	GSE13411_PLASMA_CELL_VS_MEMORY_BCELL_DN	c7	197	Homo sapiens	19124732	Genes down-regulated in comparison of plasma cells versus memory B cells.	0.0151647	0.855659	0.594151	1	0.0755582	0.885803	1	0.598417	0.822904	1
M5172	GSE360_DC_VS_MAC_UP	c7	200	Homo sapiens	12663451	Genes up-regulated in comparison of dendritic cells (DC) versus untreated macrophages.	0.0151647	0.634832	0.594151	1	0.0368591	0.885803	0.346815	0.0240525	0.674016	0.951955
M3117	GSE11057_CD4_CENT_MEM_VS_PBMC_DN	c7	195	Homo sapiens	19568420	Genes down-regulated in comparison of central memory T cells versus peripheral blood mononuclear cells (PBMC).	0.0151647	0.261419	0.225585	0.307565	0.00266325	0.0211834	1	0.236251	0.340472	0.80422
M8625	GSE32986_CURDLAN_LOWDOSE_VS_GMCSF_AND_CURDLAN_LOWDOSE_STIM_DC_UP	c7	200	Mus musculus	22250091	Genes up-regulated in bone marrow-derived dendritic cells: low dose of 1,3-beta-D-oligoglucan [PubChem=11375554] versus CSF2 [GeneID=1437] and low dose of 1,3-beta-D-oligoglucan [PubChem=11375554].	0.0151647	0.634832	1	1	0.142178	1	1	0.236251	0.116717	0.579013
M6952	GSE7831_CPG_VS_INFLUENZA_STIM_PDC_1H_DN	c7	200	Mus musculus	18029397	Genes down-regulated in plasmacytoid dendritic cells (1h): CpG oligodeoxynucleotide 1826 versus influenza virus infection.	0.0151647	0.171482	1	1	0.142178	0.16866	0.346815	0.985229	0.0119579	0.579013
M8320	GSE28726_NAIVE_VS_ACTIVATED_CD4_TCELL_UP	c7	200	Homo sapiens	21632718	Genes up-regulated in CD4 [GeneID=920] T cells: naïve versus activated.	0.0151647	0.634832	1	0.307565	0.00689353	1	0.708916	0.787487	0.340472	0.352095
M7256	GSE18281_PERIMEDULLARY_CORTICAL_REGION_VS_WHOLE_CORTEX_THYMUS_UP	c7	200	Mus musculus	20064453	Genes up-regulated in thymus perimedullary cortical region versus the whole cortex.	0.0151647	0.925634	0.0125243	0.307565	0.244645	0.885803	1	0.400579	0.340472	0.182081
M39161	GAO_LARGE_INTESTINE_ADULT_CA_ENTEROENDOCRINE_CELLS	c8	312	Homo sapiens	29802404		0.0153156	9.17942e-08	1	0.430852	0.558891	0.640857	0.288638	0.611904	0.369562	0.990487
M7226	GSE19198_CTRL_VS_IL21_TREATED_TCELL_1H_UP	c7	194	Mus musculus	20064451	Genes up-regulated in T cells: control (0h) versus IL21 [GeneID=59067] treatment for 1h.	0.0155625	0.826071	0.529978	1	0.961455	0.539197	1	0.459673	0.104886	0.921247
M3144	GSE11864_CSF1_IFNG_VS_CSF1_IFNG_PAM3CYS_IN_MAC_UP	c7	196	Homo sapiens	18976936	Genes up-regulated in comparison of macrophages cultured with M-CSF [GeneID=1435] and IFNG [GeneID=3458] versus macrophages cultured with M-CSF [GeneID=1435], IFNG [GeneID=3458] and Pam3Cys (TLR2 agonist).	0.0156556	0.989155	1	1	0.249103	0.887141	0.710861	0.125914	0.508248	0.355771
M3197	GSE12845_IGD_NEG_BLOOD_VS_DARKZONE_GC_TONSIL_BCELL_DN	c7	199	Homo sapiens	19023113	Genes down-regulated in comparison of IgD- peripheral blood B cells versus dark zone germinal center B cells.	0.0156556	0.927844	1	1	0.145457	0.638322	0.349215	0.0247956	0.0287612	0.355771
M4551	SANA_RESPONSE_TO_IFNG_UP	c2	76	Homo sapiens	15749026	Genes up-regulated in five primary endothelial cell types (lung, aortic, iliac, dermal, and colon) by IFNG [GeneID=3458].	0.0158125	0.512208	1	0.131213	0.193806	1	1	0.0751944	0.372118	0.687045
M16947	GOBP_REGULATION_OF_PRODUCTION_OF_MOLECULAR_MEDIATOR_OF_IMMUNE_RESPONSE	c5	146	Homo sapiens	NA	Any process that modulates the frequency, rate, or extent of the production of molecular mediator of immune response. [GOC:add]	0.0159633	0.900763	1	1	0.774123	0.430944	0.567994	0.777623	0.00547642	1
M41479	HP_ABNORMAL_ERYTHROCYTE_SEDIMENTATION_RATE	c5	49	Homo sapiens	NA	Abnormal erythrocyte sedimentation rate	0.0160096	1	1	1	0.448118	1	1	1	0.0141767	0.536315
M27462	REACTOME_PIWI_INTERACTING_RNA_PIRNA_BIOGENESIS	c2	29	Homo sapiens	NA	PIWI-interacting RNA (piRNA) biogenesis	0.0160756	0.752504	1	1	1	1	1	0.445691	1	1
M39641	WP_INFLAMMATORY_RESPONSE_PATHWAY	c2	33	Homo sapiens	NA	Inflammatory Response Pathway	0.0160756	0.152289	0.118593	1	0.57214	1	0.158663	1	1	1
M1511	GUENTHER_GROWTH_SPHERICAL_VS_ADHERENT_DN	c2	26	Homo sapiens	18037961	Genes down-regulated in glioblastoma cell lines displaying spherical growth (cluster-1) compared to those displaying semiadherent or adherent growth phenotype (cluster-2).	0.0160756	0.39723	1	1	0.049531	1	1	1	1	1
M27555	REACTOME_TNFS_BIND_THEIR_PHYSIOLOGICAL_RECEPTORS	c2	29	Homo sapiens	NA	TNFs bind their physiological receptors	0.0160756	0.752504	1	1	1	0.261949	1	0.445691	1	1
M38095	HP_ALLERGY	c5	27	Homo sapiens	NA	Allergy	0.0160756	0.0443182	0.118593	1	1	0.261949	1	0.445691	0.555358	1
M16190	GOBP_PROTEIN_HYDROXYLATION	c5	27	Homo sapiens	NA	The addition of a hydroxy group to a protein amino acid. [GOC:ai]	0.0160756	0.39723	1	1	0.57214	1	1	1	0.555358	0.346186
M7621	GSE21360_SECONDARY_VS_TERTIARY_MEMORY_CD8_TCELL_DN	c7	167	Mus musculus	20619696	Genes down-regulated in memory CD8 T cells: 2' versus 3'.	0.0161183	0.965738	0.040138	1	0.130004	1	0.276269	0.683024	0.0514246	0.0137805
M3635	GSE15930_STIM_VS_STIM_AND_IFNAB_48H_CD8_T_CELL_DN	c7	200	Mus musculus	19592655	Genes down-regulated in comparison of unstimulated CD8 T cells at 48 h versus CD8 T cells at 48 h after stimulation with antigen-B7-1.	0.016158	0.862921	0.0624245	1	0.721039	0.888463	0.712792	0.0255548	0.122396	1
M7153	GSE16697_CD4_TCELL_VS_TFH_CD4_TCELL_UP	c7	200	Mus musculus	19608860	Genes up-regulated in CD4 [GeneID=920] T cells versus follicular helper CD4 [GeneID=920] T cells.	0.016158	0.112571	0.598107	0.310323	0.394257	0.641225	1	0.606891	0.217117	0.80901
M7499	GSE21379_WT_VS_SAP_KO_CD4_TCELL_UP	c7	200	Mus musculus	20525889	Genes up-regulated in CD4 [GeneID=920] non-follicular helper T cells: wildtype versus SH2D1A [GeneID=4068] knockout.	0.016158	0.647521	1	1	0.721039	0.173178	0.712792	0.98589	0.217117	0.359447
M40143	DESCARTES_MAIN_FETAL_ANTIGEN_PRESENTING_CELLS	c8	154	Rattus norvegicus	33184181	descartes DE_gene_77_main_cell_type.csv, fold.change>=1.5, qval<0.05, pval<0.05	0.0161877	0.586129	1	1	0.827068	0.682389	0.0273391	0.648853	0.953133	0.79902
M4337	MODULE_177	c4	101	Homo sapiens	NA	Genes in the cancer module 177.	0.0161877	0.967016	1	1	0.0135616	0.682389	1	0.892255	0.0311122	0.79902
M2210	WIERENGA_STAT5A_TARGETS_UP	c2	202	Homo sapiens	18779318	Genes up-regulated in CD34+ [GeneID=947] cells by intermediate activity levels of STAT5A [GeneID=6776]	0.0166722	0.394233	0.60007	1	0.56351	1	0.354008	0.796469	0.930667	0.811365
M7992	GSE25123_ROSIGLITAZONE_VS_IL4_AND_ROSIGLITAZONE_STIM_PPARG_KO_MACROPHAGE_DAY10_DN	c7	200	Mus musculus	21093321	Genes down-regulated in bone marrow-derived macrophages with PPARG [GeneID=5468] knockout treated with rosiglitazone [PubChem=77999]: control versus IL4 [GeneID=3565].	0.0166722	0.0197996	0.60007	1	0.725343	0.88977	1	0.926171	0.355444	0.811365
M9135	GSE40274_CTRL_VS_FOXP3_TRANSDUCED_ACTIVATED_CD4_TCELL_UP	c7	200	Mus musculus	22961053	Genes up-regulated in CD4 T conv: control versus over-expression of FOXP3 [GeneID=50943].	0.0166722	0.866439	1	1	0.040649	0.88977	1	0.926171	0.832278	1.20712e-08
M6882	GSE9601_UNTREATED_VS_PI3K_INHIBITOR_TREATED_HCMV_INF_MONOCYTE_UP	c7	175	Homo sapiens	18003728	Genes up-regulated in monocytes after HCMV infection: untreated versus Ly294002 [PubChem=3973].	0.0166884	0.580218	0.17634	1	0.133399	0.841204	0.0205534	0.27703	0.351053	0.468954
M35872	HP_INCREASED_INTRACRANIAL_PRESSURE	c5	76	Homo sapiens	NA	Increased intracranial pressure	0.0167128	0.52331	1	1	0.67723	1	1	0.805208	0.0700155	1
M17322	MODULE_76	c4	81	Homo sapiens	NA	Inflammatory response.	0.0167128	0.323474	1	1	0.904982	0.569193	0.380576	0.482335	0.652562	0.111546
M5309	GOBP_CELLULAR_CARBOHYDRATE_METABOLIC_PROCESS	c5	288	Homo sapiens	NA	The chemical reactions and pathways involving carbohydrates, any of a group of organic compounds based of the general formula Cx(H2O)y, as carried out by individual cells. [GOC:jl]	0.0171857	0.117805	1	0.396791	0.195401	0.341009	0.816836	0.119215	0.0121127	1
M35471	HP_POSTAXIAL_FOOT_POLYDACTYLY	c5	51	Homo sapiens	NA	Postaxial foot polydactyly	0.0171874	1	1	1	0.199426	0.429397	1	1	0.776224	0.543845
M10835	GOBP_SPINDLE_LOCALIZATION	c5	53	Homo sapiens	NA	Any process in which is the spindle is transported to, and/or maintained in, a specific location. [GOC:ai]	0.0171874	0.924176	1	1	0.199426	1	1	1	0.0154371	0.543845
M39413	WP_HEPATITIS_C_AND_HEPATOCELLULAR_CARCINOMA	c2	50	Homo sapiens	NA	Hepatitis C and Hepatocellular Carcinoma	0.0171874	0.924176	0.0226418	1	0.458931	1	1	1	0.776224	0.182428
M3508	GSE14769_UNSTIM_VS_240MIN_LPS_BMDM_DN	c7	200	Mus musculus	19270711	Genes down-regulated in comparison of unstimulated macrophage cells versus macrophage cells stimulated with LPS (TLR4 agonist) for 240 min.	0.0171982	0.190609	0.602024	1	0.404788	0.891061	0.716617	0.799392	0.225307	1
M8763	GSE34515_CD16_POS_MONOCYTE_VS_DC_DN	c7	200	Homo sapiens	22531920	Genes down-regulated in CD16+ monocytes versus dendritic cells.	0.0171982	0.190609	0.23272	1	0.404788	0.376145	0.716617	0.615255	0.00214336	0.813695
M6611	GSE5589_LPS_VS_LPS_AND_IL6_STIM_MACROPHAGE_45MIN_UP	c7	200	Mus musculus	17114459	Genes up-regulated in bone marrow-derived macrophage (45 min): LPS versus IL6 [GeneID=3569] and LPS.	0.0171982	0.659959	1	1	0.15552	0.177737	0.3564	0.799392	0.00214336	0.813695
M7501	GSE21379_WT_VS_SAP_KO_TFH_CD4_TCELL_UP	c7	200	Mus musculus	20525889	Genes up-regulated in CD4 [GeneID=920] follicular helper T cells (Tfh) with SH2D1A [GeneID=4068] knockout versus wildtype Tfh cells.	0.0171982	0.190609	0.23272	0.00613783	0.729599	0.376145	0.716617	0.799392	0.0666698	0.593531
M4458	GSE22886_DAY0_VS_DAY1_MONOCYTE_IN_CULTURE_UP	c7	200	Homo sapiens	15789058	Genes up-regulated in comparison of monocytes cultured for 0 days versus those cultured for 1 day.	0.0171982	0.971944	1	1	0.860262	0.891061	0.716617	0.615255	0.835309	0.193155
M3382	GSE14308_TH17_VS_NAIVE_CD4_TCELL_UP	c7	200	Mus musculus	19144320	Genes up-regulated in comparison of Th17 cells versus naive CD4 [GeneID=920] T cells.	0.0171982	0.530031	0.602024	1	0.404788	0.891061	1	0.13363	0.835309	0.193155
M8489	GSE29164_UNTREATED_VS_CD8_TCELL_TREATED_MELANOMA_DAY3_UP	c7	200	Mus musculus	22056381	Genes up-regulated in B16 melanoma (day 3): untreated versus adoptive transfer therapy.	0.0171982	0.934131	0.602024	0.313071	0.0419701	0.376145	0.716617	0.418304	0.692074	0.193155
M36828	HP_PEG_SHAPED_MAXILLARY_LATERAL_INCISORS	c5	11	Homo sapiens	NA	Peg-shaped maxillary lateral incisors	0.0172264	1	1	1	1	1	1	0.202956	1	1
M37348	HP_ABNORMAL_PELVIS_BONE_OSSIFICATION	c5	12	Homo sapiens	NA	Abnormal pelvis bone ossification	0.0172264	1	1	1	1	1	1	1	1	1
M18715	GOMF_BITTER_TASTE_RECEPTOR_ACTIVITY	c5	20	Homo sapiens	NA	Combining with soluble bitter compounds to initiate a change in cell activity. These receptors are responsible for the sense of bitter taste. [GOC:mah]	0.0172264	1	1	1	1	1	1	1	1	1
M26813	GOMF_CYSTEINE_TYPE_ENDOPEPTIDASE_ACTIVITY_INVOLVED_IN_APOPTOTIC_SIGNALING_PATHWAY	c5	10	Homo sapiens	NA	Catalysis of the hydrolysis of internal, alpha-peptide bonds in a polypeptide chain by a mechanism in which the sulfhydryl group of a cysteine residue at the active center acts as a nucleophile, and contributing to the apoptotic signaling pathway. [GOC:mtg_apoptosis, PMID:11717445, Wikipedia:Caspase]	0.0172264	1	1	1	1	1	1	1	1	1
M15040	CONRAD_GERMLINE_STEM_CELL	c2	13	Homo sapiens	18849962	Genes enriched in pluripotent adult germline stem cells.	0.0172264	1	1	1	1	0.110217	1	1	1	1
M11782	SMID_BREAST_CANCER_RELAPSE_IN_LIVER_DN	c2	10	Homo sapiens	18451135	Genes down-regulated in liver relapse of breast cancer.	0.0172264	0.41541	1	1	1	0.110217	1	1	0.267726	1
M25153	GOBP_POSITIVE_REGULATION_OF_TUMOR_NECROSIS_FACTOR_MEDIATED_SIGNALING_PATHWAY	c5	11	Homo sapiens	NA	Any process that activates or increases the frequency, rate or extent of tumor necrosis factor-mediated signaling pathway. [GO_REF:0000058, GOC:bf, GOC:PARL, GOC:TermGenie, PMID:23453807]	0.0172264	1	1	1	1	1	1	1	0.0359036	1
M26316	GOMF_N_ACETYLLACTOSAMINIDE_BETA_1_3_N_ACETYLGLUCOSAMINYLTRANSFERASE_ACTIVITY	c5	11	Homo sapiens	NA	Catalysis of the reaction: UDP-N-acetyl-D-glucosamine + beta-D-galactosyl-1,4-N-acetyl-D-glucosaminyl-R = UDP + N-acetyl-beta-D-glucosaminyl-1,3-beta-D-galactosyl-1,4-N-acetyl-D-glucosaminyl-R. [EC:2.4.1.149]	0.0172264	0.41541	1	1	1	1	1	1	0.0359036	1
M23248	GOBP_TOLL_LIKE_RECEPTOR_7_SIGNALING_PATHWAY	c5	12	Homo sapiens	NA	Any series of molecular signals generated as a consequence of binding to toll-like receptor 7. [GOC:add, PMID:16551253, PMID:17328678]	0.0172264	1	1	1	0.278477	1	1	1	0.0359036	1
M18013	GOMF_LEUCINE_ZIPPER_DOMAIN_BINDING	c5	11	Homo sapiens	NA	Interacting selectively and non-covalently with a leucine zipper domain, a protein secondary structure exhibiting a periodic repetition of leucine residues at every seventh position over a distance covering eight helical turns. [GOC:jl, InterPro:IPR002158]	0.0172264	1	1	1	0.278477	1	1	1	1	0.150724
M34247	GOBP_POSITIVE_REGULATION_BY_SYMBIONT_OF_ENTRY_INTO_HOST	c5	11	Homo sapiens	NA	Any process that activates or increases the frequency, rate or extent to which it enters into the host organism, where the two organisms are in a symbiotic interaction. [GOC:pamgo_curators]	0.0172264	1	1	0.0195866	1	1	1	1	0.267726	0.150724
M37532	HP_ABNORMALITY_OF_THE_5TH_TOE	c5	76	Homo sapiens	NA	Abnormality of the 5th toe	0.0176465	0.980263	1	1	0.417128	0.207874	1	1	0.659991	0.33174
M35941	HP_BONE_PAIN	c5	78	Homo sapiens	NA	Bone pain	0.0176465	0.534289	1	1	0.684557	0.574211	1	0.809591	0.185704	0.33174
M18153	YAO_TEMPORAL_RESPONSE_TO_PROGESTERONE_CLUSTER_9	c2	79	Mus musculus	12554760	Genes co-regulated in uterus during a time course response to progesterone [PubChem=5994]: SOM cluster 9.	0.0176465	0.534289	0.0488185	1	0.00888499	0.207874	0.384691	0.809591	0.185704	0.33174
M15277	GOBP_REGULATION_OF_DEFENSE_RESPONSE	c5	692	Homo sapiens	NA	Any process that modulates the frequency, rate or extent of a defense response. [GOC:mah]	0.0177147	0.613777	1	0.104962	0.0203424	0.90561	0.335171	0.226264	0.00363282	0.90889
M9124	GSE40273_XBP1_KO_VS_WT_TREG_DN	c7	199	Mus musculus	22961053	Genes down-regulated in T reg: XBP1 [GeneID=7494] knockout versus wildtype.	0.0177363	0.407715	0.603969	0.314441	0.945873	0.649822	0.71851	0.619395	0.838295	0.955756
M5055	GSE31082_DN_VS_DP_THYMOCYTE_DN	c7	200	Mus musculus	21873191	Genes down-regulated in comparison of CD4- [GeneID=920] CD8- thymocytes versus CD4+ [GeneID=920] CD8+ thymocytes.	0.0177363	0.972912	1	0.0541499	0.573888	0.379291	1	0.422723	0.131189	0.955756
M7767	GSE22935_WT_VS_MYD88_KO_MACROPHAGE_48H_MBOVIS_BCG_STIM_DN	c7	200	Mus musculus	20716764	Genes down-regulated in macrophages 48h after M. bovis BCG infection: wildtype versus MYD88 [GeneID=4615] knockout.	0.0177363	0.291236	1	1	0.0865705	0.649822	1	1	0.229444	0.815999
M9621	GSE27434_WT_VS_DNMT1_KO_TREG_DN	c7	200	Mus musculus	23444399	Genes down-regulated in T reg: wildtype versus DNMT1 [GeneID=1786] knockout.	0.0177363	0.407715	1	1	0.158949	0.379291	0.71851	0.802279	0.0328633	0.370472
M38203	HP_RETINAL_VASCULAR_TORTUOSITY	c5	41	Homo sapiens	NA	Retinal vascular tortuosity	0.017813	1	1	1	0.585894	0.270526	1	1	1	1
M16646	WEBER_METHYLATED_HCP_IN_FIBROBLAST_DN	c2	43	Homo sapiens	17334365	Unmethylated germline-specific genes with high-CpG-density promoters (HCP) in primary fibroblasts.	0.017813	1	1	1	1	0.270526	1	1	0.569014	1
M38985	MEBARKI_HCC_PROGENITOR_WNT_DN_CTNNB1_DEPENDENT	c2	31	Homo sapiens	27191501	Transcriptome of human HepaRG hepatocellular carcinoma liver progenitors in responses to a WNT3A-enriched microenvironment and dissection of pathways dependent on _-catenin and/or blocked by the SFRP-like Wnt inhibitor FZD8_CRD.	0.017813	0.415802	1	1	1	1	1	0.458137	0.200304	1
M14112	GOBP_TRIGLYCERIDE_CATABOLIC_PROCESS	c5	38	Homo sapiens	NA	The chemical reactions and pathways resulting in the breakdown of a triglyceride, any triester of glycerol. [ISBN:0198506732]	0.017813	0.165081	1	1	0.585894	1	1	0.122098	0.0486816	1
M9343	BOYAULT_LIVER_CANCER_SUBCLASS_G5_DN	c2	28	Homo sapiens	17187432	Down-regulated genes in hepatocellular carcinoma (HCC) subclass G5, defined by unsupervised clustering.	0.017813	0.765454	1	1	1	0.270526	1	0.458137	0.0486816	1
M8879	GSE37301_HEMATOPOIETIC_STEM_CELL_VS_PRO_BCELL_DN	c7	171	Mus musculus	22608498	Genes down-regulated in hematopoietic stem cells versus pro-B cells.	0.017872	0.969355	0.179802	0.0393488	5.50437e-05	0.281179	1	0.285666	0.362	0.257628
M13169	GOBP_CILIUM_MOVEMENT	c5	164	Homo sapiens	NA	The directed, self-propelled movement of a cilium. [GOC:dph, GOC:jl]	0.0179416	0.967695	1	1	1	0.442777	2.42958e-05	0.946871	1	1
M7596	GSE21927_SPLEEN_C57BL6_VS_EL4_TUMOR_BALBC_MONOCYTES_UP	c7	199	Mus musculus	20605485	Genes up-regulated in CD11b+ from spleen of healthy C57BL6 versus CD11b+ cells from tumors of C57BL6 mice bearing EL4 lymphoma.	0.0182865	0.414461	1	1	0.415312	0.893599	1	0.930169	0.982016	0.818278
M7651	GSE22140_HEALTHY_VS_ARTHRITIC_MOUSE_CD4_TCELL_DN	c7	199	Mus musculus	20620945	Genes down-regulated in CD4 [GeneID=920] T cells under specific pathogen free conditions: healthy versus arthritis (KRN model).	0.0182865	0.672139	0.236293	1	0.0207367	0.652652	0.720391	0.623508	0.534185	0.818278
M7347	GSE19888_NO_PRETREAT_VS_ADENOSINE_A3R_INHIBITOR_PRETREATED_MAST_CELL_TCELL_MEMBRANES_ACT_DN	c7	200	Homo sapiens	20190146	Genes down-regulated in HMC-1 (mast leukemia) cells: stimulated with T cell membranes versus incubated with the peptide ALL1 and then stimulated with T cell membranes.	0.0182865	0.0759596	0.605904	1	0.0447008	1	1	0.138901	0.233608	0.818278
M9943	GSE41176_WT_VS_TAK1_KO_ANTI_IGM_STIM_BCELL_6H_DN	c7	199	Mus musculus	24833394	Genes down-regulated in B lymphocytes treated by anti IgM for 6h: wildtype versus MAP3K7 [GeneID=6885] knockout.	0.0182865	0.297316	0.236293	0.315808	0.162413	0.652652	0.720391	0.0112367	0.134192	0.818278
M9237	GSE40666_UNTREATED_VS_IFNA_STIM_STAT4_KO_EFFECTOR_CD8_TCELL_90MIN_UP	c7	200	Mus musculus	22968462	Genes up-regulated in CD8 T cells with STAT4 [GeneID=6775]: untreated versus interferon alpha.	0.0182865	0.543587	0.605904	1	0.415312	0.893599	1	0.427136	0.370476	0.600667
M4962	GSE29618_BCELL_VS_MDC_DAY7_FLU_VACCINE_DN	c7	200	Homo sapiens	21743478	Genes down-regulated in comparison of B cells from influenza vaccinee at day 7 post-vaccination versus myeloid dendritic cells (mDC) at day 7 post-vaccination.	0.0182865	0.87655	1	0.315808	0.162413	0.0243129	1	0.258567	0.0704594	0.600667
M9913	GSE41176_UNSTIM_VS_ANTI_IGM_STIM_BCELL_1H_DN	c7	199	Mus musculus	24833394	Genes down-regulated in B lymphocytes: untreated versus anti-IgM for 1h.	0.0182865	0.200533	1	0.054656	0.415312	0.893599	1	0.427136	0.134192	0.198779
M35164	HP_PREAXIAL_HAND_POLYDACTYLY	c5	53	Homo sapiens	NA	Preaxial hand polydactyly	0.0184178	0.928148	1	1	0.46962	0.436036	1	0.300958	0.783104	1
M11149	GOBP_REGULATION_OF_MACROPHAGE_ACTIVATION	c5	59	Homo sapiens	NA	Any process that modulates the frequency or rate of macrophage activation. [GOC:jl]	0.0184178	0.475601	1	1	0.46962	1	0.278034	0.300958	0.445977	0.551252
M32207	MIR7851_3P	c3	56	Homo sapiens	31504780	Genes predicted to be targets of miRBase v22 microRNA hsa-miR-7851-3p in miRDB v6.0 with MirTarget v4 prediction scores > 80 (high confidence targets).	0.0184178	0.928148	1	0.0924623	1	0.436036	1	1	0.783104	0.188279
M9087	GSE40274_CTRL_VS_SATB1_TRANSDUCED_ACTIVATED_CD4_TCELL_UP	c7	169	Mus musculus	22961053	Genes up-regulated in CD4 T conv: control versus over-expression of SATB1 [GeneID=6304].	0.0184858	0.970479	1	1	0.2554	0.846712	0.28607	0.877011	0.119767	0.927469
M37364	HP_DUPLICATION_INVOLVING_BONES_OF_THE_FEET	c5	109	Homo sapiens	NA	Duplication involving bones of the feet	0.0185212	0.971215	1	1	0.224398	0.693374	1	0.395574	0.820279	0.808677
M7969	GSE25123_ROSIGLITAZONE_VS_IL4_AND_ROSIGLITAZONE_STIM_MACROPHAGE_DAY10_DN	c7	121	Mus musculus	21093321	Genes down-regulated in wildtype bone marrow-derived macrophages treated with rosiglitazone [PubChem=77999]: control versus IL4 [GeneID=3565].	0.0185212	0.971215	1	0.181464	0.224398	0.327859	1	0.0261964	0.375065	0.808677
M35285	HP_MULTIFACTORIAL_INHERITANCE	c5	84	Homo sapiens	NA	Multifactorial inheritance	0.018614	0.344384	0.302124	1	0.691747	0.579171	1	0.813877	0.667291	1
M6455	MORI_PRE_BI_LYMPHOCYTE_DN	c2	78	Mus musculus	18922927	Down-regulated genes in the B lymphocyte developmental signature, based on expression profiling of lymphomas from the Emu-myc transgenic mice: the Pre-BI stage.	0.018614	0.904697	0.302124	1	0.0891956	0.579171	1	0.496771	0.0768014	1
M34718	HP_EPISTAXIS	c5	88	Homo sapiens	NA	Epistaxis	0.018614	0.18944	1	1	0.425719	0.212123	0.388778	1	0.397159	0.702063
M1653	MODULE_223	c4	142	Homo sapiens	NA	Immune (defense) response.	0.0186377	0.522721	0.468903	1	0.125476	0.446691	1	0.7922	0.0188321	0.625172
M35056	HP_BRUISING_SUSCEPTIBILITY	c5	137	Homo sapiens	NA	Bruising susceptibility	0.0186377	0.142802	0.468903	1	0.92427	0.192263	0.212726	0.560594	0.00679809	0.625172
M39044	FAN_EMBRYONIC_CTX_BRAIN_MYELOID	c8	139	Homo sapiens	29867213		0.0186377	1	1	1	0.791923	0.0179359	0.212726	0.94807	0.368629	0.0605819
M35632	HP_ABNORMALITY_OF_THE_UPPER_RESPIRATORY_TRACT	c5	385	Homo sapiens	NA	Abnormality of the upper respiratory tract	0.0188052	0.705544	0.0309978	1	0.896913	0.606053	0.0920528	0.189685	0.780978	0.981615
M4806	GSE27786_BCELL_VS_NKCELL_DN	c7	200	Mus musculus	21540074	Genes down-regulated in comparison of B cells versus NK cells.	0.0188491	0.205581	1	0.00641022	0.0215003	0.894846	1	0.931455	0.237799	0.957192
M34642	HP_COARSE_FACIAL_FEATURES	c5	202	Homo sapiens	NA	Coarse facial features	0.0188491	0.303432	0.0664616	1	0.0912339	0.655463	0.363556	0.431542	0.137231	0.820531
M4938	GSE29618_BCELL_VS_MONOCYTE_DN	c7	200	Homo sapiens	21743478	Genes down-regulated in comparison of B cells versus monocytes.	0.0188491	0.67813	1	0.317173	0.0912339	0.184652	0.363556	0.431542	0.936633	0.604204
M8643	GSE26343_UNSTIM_VS_LPS_STIM_NFAT5_KO_MACROPHAGE_DN	c7	200	Mus musculus	22312110	Genes down-regulated in bone marrow-derived macrophages with NFAT5 [GeneID=10725] knockout: control versus stimulated with LPS.	0.0188491	0.550311	1	0.317173	0.948405	0.0735436	0.722259	0.0295993	0.000885894	0.604204
M4851	GSE27786_NKCELL_VS_NKTCELL_UP	c7	200	Mus musculus	21540074	Genes up-regulated in comparison of NK cells versus NKT cells.	0.0188491	0.879776	1	1	0.42057	0.894846	1	0.262341	0.539304	0.377815
M7653	GSE22196_HEALTHY_VS_OBESE_MOUSE_SKIN_GAMMADELTA_TCELL_DN	c7	200	Mus musculus	20625397	Genes down-regulated in skin gamma delta T cells: healthy versus obesity.	0.0188491	0.421209	0.23808	1	0.584143	0.894846	0.722259	0.141574	0.375497	0.00419842
M9731	FXR_Q3	c3	114	Homo sapiens	NA	Genes having at least one occurence of the transcription factor binding site V$FXR_Q3 (v7.4 TRANSFAC) in the regions spanning up to 4 kb around their transcription starting sites.	0.0193475	0.621796	0.39114	1	0.0169292	1	1	0.196034	0.609372	0.811793
M3185	HELLER_SILENCED_BY_METHYLATION_DN	c2	107	Homo sapiens	18172295	Genes down-regulated in at least one of three multiple myeloma (MM) cell lines treated with the DNA hypomethylating agent decitabine (5-aza-2'-deoxycytidine) [PubChem=451668].	0.0193475	0.907143	0.39114	1	0.843564	0.332105	1	0.196034	0.609372	0.811793
M18642	GOMF_ORGANIC_ACID_BINDING	c5	114	Homo sapiens	NA	Interacting selectively and non-covalently with an organic acid, any acidic compound containing carbon in covalent linkage. [GOC:jl, ISBN:0198506732]	0.0193475	0.907143	0.39114	1	0.0460081	1	0.492897	0.901644	0.382048	0.494052
M24320	GOBP_MEIOSIS_I_CELL_CYCLE_PROCESS	c5	126	Homo sapiens	NA	A process that contributes to the first meiotic division. The first meiotic division is the reductive division resulting in the separation of homologous chromosome pairs. [PMID:29385397]	0.0193475	0.907143	1	1	0.964453	0.696951	0.492897	1	0.95865	0.0841252
M12181	GOBP_ESTABLISHMENT_OF_CELL_POLARITY	c5	137	Homo sapiens	NA	The specification and formation of anisotropic intracellular organization or cell growth patterns. [GOC:mah]	0.0193525	0.530916	0.471491	0.228878	0.412047	1	0.582191	0.0748465	0.214755	0.629334
M8501	GOMF_CYTOKINE_RECEPTOR_BINDING	c5	269	Homo sapiens	NA	Interacting selectively and non-covalently with a cytokine receptor. [GOC:mah, GOC:vw]	0.0194241	0.684055	0.609746	1	0.870869	0.658256	0.365935	0.435941	0.709438	0.381484
M5630	GSE5463_CTRL_VS_DEXAMETHASONE_TREATED_THYMOCYTE_UP	c7	200	Mus musculus	16914556	Genes up-regulated in comparison of control thymocytes versus thymocytes treated with dexamethasone [PubChem=5743].	0.0194241	0.556997	1	1	0.425822	0.658256	0.724115	0.0698869	0.38052	0.381484
M4971	GSE29618_PDC_VS_MDC_DAY7_FLU_VACCINE_DN	c7	200	Homo sapiens	21743478	Genes down-regulated in comparison of plasmacytoid dendritic cells (DC) from influenza vaccinee at day 7 post-vaccination versus myeloid DCs at day 7 post-vaccination.	0.0194241	0.79593	0.239869	0.318535	0.000516723	0.186976	0.365935	0.631648	0.0162387	0.381484
M17126	GOBP_POSITIVE_REGULATION_OF_MULTICELLULAR_ORGANISMAL_PROCESS	c5	1397	Homo sapiens	NA	Any process that activates or increases the frequency, rate or extent of an organismal process, any of the processes pertinent to the function of an organism above the cellular level; includes the integrated processes of tissues and organs. [GOC:ai]	0.0195248	0.175058	0.373893	0.916088	0.000357996	0.974228	0.55779	0.19528	0.00400217	0.686786
M34932	HP_ABNORMALITY_OF_THE_RIBS	c5	274	Homo sapiens	NA	Abnormality of the ribs	0.0195468	0.963857	0.0371668	1	0.729509	0.805435	0.5133	0.0678157	0.0570136	0.244251
M35443	HP_ABNORMALITY_OF_TOE	c5	616	Homo sapiens	NA	Abnormality of toe	0.0195515	0.938704	0.0637551	0.689598	0.325073	0.365864	0.901622	0.0126655	0.254806	0.836891
M12695	ROSS_LEUKEMIA_WITH_MLL_FUSIONS	c2	80	Homo sapiens	15226186	Top 100 probe sets associated with MLL fusions [GeneID=4297] irrespective of the lineage of the pediatric acute leukemia.	0.0196158	0.90871	1	0.138083	0.0931868	1	1	1	0.00809151	1
M37241	HP_VERTEBRAL_CLEFTING	c5	29	Homo sapiens	NA	Vertebral clefting	0.0196508	1	1	1	0.226452	1	1	0.470304	0.582251	1
M14531	GOBP_PURINERGIC_NUCLEOTIDE_RECEPTOR_SIGNALING_PATHWAY	c5	32	Homo sapiens	NA	The series of molecular signals generated as a consequence of a receptor binding to an extracellular purine nucleotide to initiate a change in cell activity. [GOC:BHF, PMID:9755289]	0.0196508	0.777727	1	1	0.226452	1	0.169777	0.470304	0.582251	1
M39786	WP_INTERACTIONS_BETWEEN_IMMUNE_CELLS_AND_MICRORNAS_IN_TUMOR_MICROENVIRONMENT	c2	40	Homo sapiens	NA	Interactions between immune cells and microRNAs in tumor microenvironment	0.0196508	1	1	1	1	1	1	0.470304	1	0.367227
M810	REACTOME_ELONGATION_ARREST_AND_RECOVERY	archived	32	Homo sapiens	NA	Genes involved in Elongation arrest and recovery	0.0196508	1	1	1	0.599207	1	1	1	1	0.367227
M36422	HP_RIMMED_VACUOLES	c5	30	Homo sapiens	NA	Rimmed vacuoles	0.0196508	0.777727	1	1	0.0595696	1	0.169777	0.470304	0.582251	0.367227
M13666	POSITIVE_REGULATION_OF_CASPASE_ACTIVITY	archived	30	Homo sapiens	NA	Genes annotated by the GO term GO:0043280. Any process that activates or increases the activity of a caspase, any of a group of cysteine proteases involved in apoptosis.	0.0196508	0.434081	1	1	1	1	1	0.470304	1	0.0750647
M36249	HP_IRREGULAR_VERTEBRAL_ENDPLATES	c5	29	Homo sapiens	NA	Irregular vertebral endplates	0.0196508	0.178176	0.127116	1	1	1	1	0.129627	0.582251	0.0750647
M40837	BACH2_TARGET_GENES	c3	1998	Homo sapiens	33231677	Genes containing one or more binding sites for UniProt:Q9BYV9 (BACH2) in their promoter regions (TSS -1000,+100 bp) as identified by GTRD version 20.06 ChIP-seq harmonization.	0.019655	0.534299	0.289611	0.423279	0.0254972	0.665796	0.676976	0.115175	0.113438	0.761961
M13347	GOBP_POSITIVE_REGULATION_OF_INTERLEUKIN_1_PRODUCTION	c5	64	Homo sapiens	NA	Any process that activates or increases the frequency, rate, or extent of interleukin-1 production. [GOC:mah]	0.0197015	0.489087	1	0.0942597	0.480181	1	1	0.678694	0.197601	1
M10842	GOBP_POSITIVE_REGULATION_OF_CYTOKINE_PRODUCTION_INVOLVED_IN_IMMUNE_RESPONSE	c5	53	Homo sapiens	NA	Any process that activates or increases the frequency, rate, or extent of cytokine production that contributes to an immune response. [GOC:add]	0.0197015	0.489087	1	1	0.804774	1	1	0.309265	0.000128928	1
M8373	GNF2_CD33	c4	52	Homo sapiens	NA	Neighborhood of CD33	0.0197015	1	1	1	0.480181	0.1145	0.282824	0.678694	0.197601	0.55854
M6167	GSE1791_CTRL_VS_NEUROMEDINU_IN_T_CELL_LINE_3H_UP	c7	188	Mus musculus	15585845	Genes up-regulated in D10.G4.1 T cell line (3h): control versus treated with NMU [GeneID=10874].	0.0197585	0.930165	0.545796	1	0.767833	0.120082	0.660435	0.70737	0.557392	1
M39223	LAKE_ADULT_KIDNEY_C4_PROXIMAL_TUBULE_EPITHELIAL_CELLS_S2	c8	176	Homo sapiens	31249312		0.0197585	0.474118	0.545796	1	0.0778502	0.120082	1	0.881342	0.736064	0.741068
M6746	GSE6259_FLT3L_INDUCED_33D1_POS_DC_VS_CD4_TCELL_UP	c7	171	Mus musculus	17204652	Genes up-regulated in cells from Flt3L Melanom injected mice: 33D1+ versus CD4 [GeneID=920] T cells.	0.0197585	0.474118	0.185014	0.275057	0.0365014	0.850278	0.660435	0.881342	0.0279791	0.489596
M5913	HALLMARK_INTERFERON_GAMMA_RESPONSE	h	200	Homo sapiens	NA	Genes up-regulated in response to IFNG [GeneID=3458].	0.0200117	0.689913	0.611653	1	0.000546847	0.391841	0.725958	0.933962	0.00702915	0.611217
M4948	GSE29618_MONOCYTE_VS_MDC_UP	c7	200	Homo sapiens	21743478	Genes up-regulated in comparison of monocytes versus myeloid dendritic cells (mDC).	0.0200117	0.315762	0.611653	0.0561846	0.0960449	0.18931	0.725958	0.146994	0.246256	0.385151
M9953	GSE43260_BTLA_POS_VS_NEG_INTRATUMORAL_CD8_TCELL_UP	c7	200	Homo sapiens	26405566	Genes up-regulated in tumor-infiltrating CD8 T cells: BTLA+ [GeneID=151888] versus BTLA- [GeneID=151888].	0.0200117	0.998006	1	1	0.0490212	0.897296	1	3.38845e-05	0.143414	0.0963421
M18149	RUTELLA_RESPONSE_TO_HGF_UP	c2	422	Homo sapiens	16527888	Genes up-regulated in peripheral blood monocytes by HGF [GeneID=3082].	0.0201316	0.348074	1	1	0.409084	0.496668	0.745738	0.40847	0.0687477	0.632006
M14581	GOMF_CYTOKINE_ACTIVITY	c5	234	Homo sapiens	NA	The activity of a soluble extracellular gene product that interacts with a receptor to effect a change in the activity of the receptor to control the survival, growth, differentiation and effector function of tissues and cells. [ISBN:0198599471, PMID:11530802]	0.0204178	0.75396	0.548012	1	0.771964	1	0.0940077	0.498553	0.38394	0.271898
M8646	BOYLAN_MULTIPLE_MYELOMA_C_D_DN	c2	280	Mus musculus	17483317	Genes down-regulated both in group C and D of tumors arising from overexpression of BCL2L1 and MYC [GeneID=598	0.0205556	0.0564297	0.720471	1	0.46143	0.359434	1	0.532869	0.550904	0.613132
M30974	MIR4283	c3	209	Homo sapiens	31504780	Genes predicted to be targets of miRBase v22 microRNA hsa-miR-4283 in miRDB v6.0 with MirTarget v4 prediction scores > 80 (high confidence targets).	0.0206121	0.695703	0.0149335	0.0566975	0.436311	0.191654	0.72779	0.639675	0.250521	0.827142
M34849	HP_RETINAL_ARTERIAL_TORTUOSITY	c5	11	Homo sapiens	NA	Retinal arterial tortuosity	0.0206954	1	1	1	1	1	1	1	1	1
M40330	GOBP_REGULATION_OF_DENDRITIC_CELL_ANTIGEN_PROCESSING_AND_PRESENTATION	c5	11	Homo sapiens	NA	Any process that modulates the frequency, rate, or extent of dendritic cell antigen processing and presentation. [GOC:add]	0.0207693	1	1	1	1	1	0.0704592	1	1	1
M16499	GOBP_NEGATIVE_REGULATION_OF_B_CELL_APOPTOTIC_PROCESS	c5	12	Homo sapiens	NA	Any process that stops, prevents, or reduces the frequency, rate, or extent of B cell apoptotic process. [GOC:add, GOC:mtg_apoptosis]	0.0207693	1	1	1	1	1	0.0704592	0.220838	1	1
M10205	GOBP_G_PROTEIN_COUPLED_PURINERGIC_RECEPTOR_SIGNALING_PATHWAY	c5	12	Homo sapiens	NA	The series of molecular signals generated as a consequence of a receptor binding to an extracellular purine or purine derivative and transmitting the signal to a heterotrimeric G-protein complex to initiate a change in cell activity. [GOC:BHF, PMID:9755289]	0.0207693	1	1	1	1	1	0.0704592	0.220838	1	1
M10348	GOBP_G_PROTEIN_COUPLED_PURINERGIC_NUCLEOTIDE_RECEPTOR_SIGNALING_PATHWAY	c5	14	Homo sapiens	NA	The series of molecular signals generated as a consequence of a receptor binding to an extracellular purine nucleotide and transmitting the signal to a heterotrimeric G-protein complex to initiate a change in cell activity. [GOC:BHF, PMID:9755289]	0.0207693	1	1	1	1	1	1	1	1	1
M24663	GOBP_REGULATION_OF_PROTEIN_DEUBIQUITINATION	c5	12	Homo sapiens	NA	Any process that modulates the frequency, rate or extent of protein deubiquitination. Protein deubiquitination is the removal of one or more ubiquitin groups from a protein. [GOC:BHF, GOC:dph, GOC:tb]	0.0207693	1	1	1	1	1	1	0.220838	1	1
M34434	GOMF_G_PROTEIN_COUPLED_PURINERGIC_NUCLEOTIDE_RECEPTOR_ACTIVITY	c5	14	Homo sapiens	NA	Combining with a purine nucleotide and transmitting the signal across the membrane by activating an associated G-protein; promotes the exchange of GDP for GTP on the alpha subunit of a heterotrimeric G-protein complex. [GOC:mah, PMID:9755289]	0.0207693	1	1	1	1	1	1	1	1	1
M663	REACTOME_THE_ACTIVATION_OF_ARYLSULFATASES	c2	13	Homo sapiens	NA	The activation of arylsulfatases	0.0207693	0.109768	1	1	1	1	1	1	1	1
M2282	ITO_PTTG1_TARGETS_UP	c2	12	Homo sapiens	18451147	Genes up-regulated in HSA/c and KYSE140 cells (esophageal squamous cell carcinoma, ESCC) after knockdown of PTTG1 [GeneID=9232] by RNAi.	0.0207693	1	1	1	0.301653	1	1	1	1	1
M37240	HP_VERTEBRAL_WEDGING	c5	12	Homo sapiens	NA	Vertebral wedging	0.0207693	1	1	1	0.301653	1	1	0.220838	1	1
M22201	GOBP_ENDOTHELIAL_CELL_MORPHOGENESIS	c5	13	Homo sapiens	NA	The change in form (cell shape and size) that occurs during the differentiation of an endothelial cell. [GOC:ascb_2009, GOC:dph, GOC:tb]	0.0207693	1	1	1	0.301653	1	1	1	1	1
M24673	GOBP_GOLGI_TO_LYSOSOME_TRANSPORT	c5	11	Homo sapiens	NA	The directed movement of substances from the Golgi to lysosomes. [GOC:ascb_2009, GOC:dph, GOC:tb]	0.0207693	1	1	1	0.301653	1	1	1	1	1
M35943	HP_SPONDYLOEPIPHYSEAL_DYSPLASIA	c5	11	Homo sapiens	NA	Spondyloepiphyseal dysplasia	0.0207693	1	0.0519875	1	0.301653	1	1	0.220838	1	1
M12788	GOBP_NEGATIVE_REGULATION_OF_SPROUTING_ANGIOGENESIS	c5	28	Homo sapiens	NA	Any process that stops, prevents or reduces the frequency, rate or extent of sprouting angiogenesis. [GO_REF:0000058, GOC:TermGenie, PMID:16756958]	0.0207693	1	1	1	0.301653	1	1	1	0.0430063	1
M35142	HP_LENS_SUBLUXATION	c5	11	Homo sapiens	NA	Lens subluxation	0.0207693	1	1	1	1	1	1	1	1	0.164489
M19652	CHEOK_RESPONSE_TO_MERCAPTOPURINE_UP	c2	12	Homo sapiens	12704389	Genes specifically up-regulated in pediadric acute lymphoblastic leukemia (ALL) patients by mercaptopurine [PubChem=667490].	0.0207693	0.445974	1	1	0.301653	1	1	1	1	0.164489
M36558	HP_ABSENT_OR_MINIMALLY_OSSIFIED_VERTEBRAL_BODIES	c5	14	Homo sapiens	NA	Absent or minimally ossified vertebral bodies	0.0207693	1	1	1	1	1	1	1	0.290198	0.164489
M25509	GOBP_REGULATION_OF_RECEPTOR_CATABOLIC_PROCESS	c5	11	Homo sapiens	NA	Any process that modulates the frequency, rate or extent of receptor catabolic process. [GOC:BHF]	0.0207693	1	1	1	1	1	1	1	0.290198	0.164489
M26536	GOMF_PEPTIDYL_PROLINE_DIOXYGENASE_ACTIVITY	c5	12	Homo sapiens	NA	Catalysis of the reaction: peptidyl L-proline + 2-oxoglutarate + O2 = peptidyl hydroxy-L-proline + succinate + CO2. [GOC:mah, GOC:vw, PMID:24550447, PMID:24550462]	0.0207693	1	1	1	1	1	1	1	0.290198	0.164489
M36389	HP_SHOULDER_GIRDLE_MUSCLE_ATROPHY	c5	11	Homo sapiens	NA	Shoulder girdle muscle atrophy	0.0207693	1	1	1	0.301653	1	1	0.220838	0.290198	0.164489
M40996	HOWARD_NEUTROPHIL_INACT_MONOV_INFLUENZA_A_INDONESIA_05_2005_H5N1_AGE_18_49YO_1DY_UP	c7	394	Homo sapiens	28099485	Genes up-regulated in neutrophil 1d vs 0d in adults (18-49) after exposure to inactivated monovalent influenza A/Indonesia/05/2005 H5N1 split-virus vaccine , time point 1D , administered i.m.	0.0208813	0.948762	0.833399	0.518299	0.289062	0.135029	0.700199	0.123001	0.0599296	0.93794
M874	REACTOME_SIGNALING_BY_INTERLEUKINS	c2	463	Homo sapiens	NA	Signaling by Interleukins	0.0209419	0.84695	0.860573	0.188295	0.000113689	0.324722	0.748224	0.890312	0.00329677	0.119788
M17194	GOCC_VESICLE_LUMEN	c5	328	Homo sapiens	NA	The volume enclosed by the membrane or protein that forms a vesicle. [GOC:mah, GOC:vesicles]	0.0209655	0.287146	1	0.445504	0.000620687	0.670699	0.861948	0.03573	0.806574	0.861126
M6734	chr8p23	c1	218	Homo sapiens	NA	Ensembl 103 genes in cytogenetic band chr8p23	0.0210391	0.753566	1	1	1	1	1	0.317551	1	0.56571
M5669	KEGG_NATURAL_KILLER_CELL_MEDIATED_CYTOTOXICITY	c2	137	Homo sapiens	NA	Natural killer cell mediated cytotoxicity	0.0210748	0.301049	0.090477	1	0.242185	0.340573	0.499621	0.680672	0.0147081	0.504334
M8502	GSE29164_CD8_TCELL_VS_CD8_TCELL_AND_IL12_TREATED_MELANOMA_DAY7_DN	c7	195	Mus musculus	22056381	Genes down-regulated in B16 melanoma at day 7 of adoptive transfer treatment: mock versus therapy.	0.0210925	0.86358	0.550218	1	0.158389	0.853761	0.295859	0.307461	0.744723	0.497744
M40655	GOMF_CARBOXYLIC_ACID_BINDING	c5	184	Homo sapiens	NA	Interacting selectively and non-covalently with a carboxylic acid, any organic acid containing one or more carboxyl (COOH) groups or anions (COO-). [GOC:mah, ISBN:0198506732]	0.0210925	0.759503	0.188502	1	0.0391734	0.569801	0.664951	0.50333	0.744723	0.275487
M4966	GSE29618_MONOCYTE_VS_MDC_DAY7_FLU_VACCINE_UP	c7	200	Homo sapiens	21743478	Genes up-regulated in comparison of monocytes from influenza vaccinee at day 7 post-vaccination versus myeloid dendritic cells at day 7 post-vaccination.	0.0212253	0.448171	1	0.322605	0.0109148	0.666528	1	0.152512	0.254809	0.618146
M3082	GSE10325_BCELL_VS_MYELOID_DN	c7	200	Homo sapiens	18275831	Genes down-regulated in comparison of healthy B cells versus healthy myeloid cells.	0.0212253	0.576813	1	1	0.294983	0.0787354	0.729609	0.0331421	0.254809	0.392476
M5017	GOBP_REGULATION_OF_IMMUNE_SYSTEM_PROCESS	c5	1593	Homo sapiens	NA	Any process that modulates the frequency, rate, or extent of an immune system process. [GOC:add]	0.021313	0.952608	0.867998	0.101693	2.00997e-05	0.149683	0.460145	0.476885	0.00141981	0.818823
M13947	GOBP_NEGATIVE_REGULATION_OF_LYMPHOCYTE_APOPTOTIC_PROCESS	c5	31	Homo sapiens	NA	Any process that stops, prevents, or reduces the frequency, rate or extent of lymphocyte death by apoptotic process. [GOC:add, GOC:mtg_apoptosis, ISBN:0781765196]	0.0215892	0.789359	1	1	1	0.287385	0.17528	0.13726	0.595082	1
M36867	HP_CHRONIC_PULMONARY_OBSTRUCTION	c5	34	Homo sapiens	NA	Chronic pulmonary obstruction	0.0215892	1	0.131347	1	1	1	1	1	0.222976	1
M37560	HP_APLASIA_HYPOPLASIA_OF_THE_THYMUS	c5	33	Homo sapiens	NA	Aplasia/Hypoplasia of the thymus	0.0215892	1	1	1	0.612092	1	1	0.0265793	0.222976	1
M10533	GOBP_REGULATION_OF_TRIGLYCERIDE_METABOLIC_PROCESS	c5	39	Homo sapiens	NA	Any process that modulates the frequency, rate or extent of the chemical reactions and pathways involving triglyceride, any triester of glycerol. [GOC:dph, GOC:sl, GOC:tb]	0.0215892	0.452047	1	1	0.612092	1	1	0.13726	0.222976	1
M27010	REACTOME_HIV_ELONGATION_ARREST_AND_RECOVERY	c2	33	Homo sapiens	NA	HIV elongation arrest and recovery	0.0215892	1	1	1	0.612092	1	1	1	1	0.377492
M15337	GOBP_POSITIVE_REGULATION_OF_INTERLEUKIN_2_PRODUCTION	c5	30	Homo sapiens	NA	Any process that activates or increases the frequency, rate, or extent of interleukin-2 production. [GOC:mah]	0.0215892	1	0.131347	1	0.612092	1	1	1	0.0113235	0.377492
M9095	GSE40274_CTRL_VS_GATA1_TRANSDUCED_ACTIVATED_CD4_TCELL_UP	c7	148	Mus musculus	22961053	Genes up-regulated in CD4 T conv: control versus over-expression of GATA1 [GeneID=2623].	0.0216117	0.55516	0.479178	1	0.26135	0.791884	0.222438	0.805928	0.393045	0.641603
M29184	GOBP_ENTRY_INTO_HOST	c5	153	Homo sapiens	NA	Entry of a symbiont into the body, tissues, or cells of a host organism as part of the symbiont life cycle. The host is defined as the larger of the organisms involved in a symbiotic interaction. [GOC:vw]	0.0216117	0.55516	0.479178	0.0287863	0.0289717	0.462193	0.590486	0.581182	0.0224455	0.641603
M617	HOLLERN_EMT_BREAST_TUMOR_UP	c2	140	Mus musculus	29346386	Genes that are highly expressed in mammary tumors of epithelial-mesenchymal transition (EMT) histology.	0.0216117	0.0922641	0.137463	1	0.80854	1	0.590486	0.581182	0.393045	0.0671672
M5897	HALLMARK_IL6_JAK_STAT3_SIGNALING	h	87	Homo sapiens	NA	Genes up-regulated by IL6 [GeneID=3569] via STAT3 [GeneID=6774], e.g., during acute phase response.	0.021724	0.375883	0.312247	1	0.919335	0.593709	1	0.517938	0.00245338	0.716362
M3053	MULLIGHAN_MLL_SIGNATURE_2_UP	c2	423	Homo sapiens	17597811	The 'MLL signature 2': genes up-regulated in pediatric AML (acute myeloid leukemia) with rearranged MLL [GeneID=4297] compared to the AML cases with intact MLL and NPM1 [GeneID=4869].	0.0217767	0.63133	0.585128	1	0.156633	0.850923	0.75069	0.555103	0.118253	0.641532
M3812	KEGG_AMYOTROPHIC_LATERAL_SCLEROSIS_ALS	c2	53	Homo sapiens	NA	Amyotrophic lateral sclerosis (ALS)	0.0224311	0.763087	1	1	0.50091	1	1	0.325814	0.476684	0.572763
M19877	KEGG_ENDOMETRIAL_CANCER	c2	52	Homo sapiens	NA	Endometrial cancer	0.0224311	0.763087	1	1	0.00621561	1	1	0.692978	0.000171253	0.572763
M5666	GSE6566_STRONG_VS_WEAK_DC_STIMULATED_CD4_TCELL_DN	c7	190	Homo sapiens	18081042	Genes down-regulated in CD4 [GeneID=920] cells stimulated with strong dendritic cells (DC) versus CD4 [GeneID=920] T cells stimulated with weak DCs.	0.022489	0.643168	0.554597	1	0.28523	1	0.669408	0.512824	0.400403	0.934293
M1866	WANG_TUMOR_INVASIVENESS_DN	c2	210	Mus musculus	17440055	Down-regulated genes in the subpopulation of invasive PyMT cells (breast cancer) compared to the general population of PyMT cells.	0.022491	0.712663	0.61919	1	0.00488958	0.671952	0.733211	0.6515	0.0847784	0.833534
M15101	RFX1_02	c3	286	Homo sapiens	NA	Genes having at least one occurence of the transcription factor binding site V$RFX1_02 (v7.4 TRANSFAC) in the regions spanning up to 4 kb around their transcription starting sites.	0.0226875	0.939348	0.725914	0.409938	0.479549	0.596513	0.0994882	0.076361	0.568222	0.930505
M35535	HP_FEVER	c5	303	Homo sapiens	NA	Fever	0.0226875	0.891192	0.725914	1	0.147089	0.815553	1	0.848396	0.296917	0.625053
M16042	GOBP_MULTICELLULAR_ORGANISM_REPRODUCTION	c5	838	Homo sapiens	NA	The biological process in which new individuals are produced by one or two multicellular organisms. The new individuals inherit some proportion of their genetic material from the parent or parents. [GOC:isa_complete, GOC:jid]	0.022695	0.163397	0.839148	0.145053	0.913798	0.516286	0.650343	0.077205	0.667783	0.985009
M1036	REACTOME_INNATE_IMMUNE_SYSTEM	c2	1117	Homo sapiens	NA	Innate Immune System	0.0227953	0.994351	0.988808	0.539203	7.27759e-05	0.481584	0.854838	0.649448	1.09025e-05	0.71073
M11905	GOBP_POSITIVE_REGULATION_OF_TUMOR_NECROSIS_FACTOR_SUPERFAMILY_CYTOKINE_PRODUCTION	c5	90	Homo sapiens	NA	Any process that activates or increases the frequency, rate or extent of tumor necrosis factor superfamily cytokine production. [GO_REF:0000058, GOC:TermGenie, PMID:24187568]	0.0228312	0.919822	1	0.1432	0.459606	1	1	0.52486	0.0913926	1
M13283	HSIAO_LIVER_SPECIFIC_GENES	c2	249	Homo sapiens	11773596	Liver selective genes	0.0231437	0.159542	0.621052	1	0.956424	0.674638	0.380136	0.826729	0.159475	0.403439
M4861	VERHAAK_AML_WITH_NPM1_MUTATED_UP	c2	185	Homo sapiens	16109776	Genes up-regulated in acute myeloid leukemia (AML) patients with mutated NPM1 [GeneID=4869].	0.0232112	0.940681	1	0.282248	0.907257	0.579672	0.303188	0.173515	0.000653514	0.509841
M10829	GOBP_ALPHA_AMINO_ACID_METABOLIC_PROCESS	c5	191	Homo sapiens	NA	The chemical reactions and pathways involving an alpha-amino acid. [GOC:TermGenie]	0.0232112	0.874492	0.556771	0.282248	0.043429	0.858836	1	0.51754	0.142369	0.2863
M419	GOBP_ACTIVATION_OF_PHOSPHOLIPASE_C_ACTIVITY	c5	32	Homo sapiens	NA	The initiation of the activity of the inactive enzyme phospolipase C as the result of a series of molecular signals generated as a consequence of a G protein-coupled receptor binding to its physiological ligand. [GOC:dph, GOC:mah, GOC:tb, PMID:8280098]	0.0236284	0.469683	0.135558	1	0.0704794	1	1	1	0.0127555	1
M39445	WP_PI3KAKTMTOR_SIGNALING_PATHWAY_AND_THERAPEUTIC_OPPORTUNITIES	c2	30	Homo sapiens	NA	PI3K-AKT-mTOR signaling pathway and therapeutic opportunities	0.0236284	0.0690789	1	1	0.0704794	1	1	0.493827	0.00201547	1
M36418	HP_LIMB_GIRDLE_MUSCLE_ATROPHY	c5	31	Homo sapiens	NA	Limb-girdle muscle atrophy	0.0236284	0.800382	0.135558	1	0.250413	0.295669	0.180746	0.493827	0.60752	0.387592
M5552	GNF2_TNFSF10	c4	30	Homo sapiens	NA	Neighborhood of TNFSF10	0.0236284	0.469683	1	1	0.250413	1	1	1	0.234388	0.387592
M39893	WP_REGUCALCIN_IN_PROXIMAL_TUBULE_EPITHELIAL_KIDNEY_CELLS	c2	33	Homo sapiens	NA	Regucalcin in proximal tubule epithelial kidney cells	0.0236284	0.800382	1	1	0.0704794	1	1	0.144989	0.00025739	0.387592
M40435	GOBP_REGULATION_OF_PHOSPHATIDYLINOSITOL_3_KINASE_ACTIVITY	c5	57	Homo sapiens	NA	Any process that modulates the frequency, rate or extent of phosphatidylinositol 3-kinase activity, the catalysis of the transfer of a phosphate group, usually from ATP, to an inositol lipid at the 3' position of the inositol ring. [GOC:bf]	0.023878	0.142199	0.227018	1	0.00682337	1	0.297005	1	0.486687	1
M12306	GOBP_MAST_CELL_ACTIVATION	c5	60	Homo sapiens	NA	The change in morphology and behavior of a mast cell resulting from exposure to a cytokine, chemokine, soluble factor, or to (at least in mammals) an antigen which the mast cell has specifically bound via IgE bound to Fc-epsilonRI receptors. [GOC:mgi_curators, ISBN:0781735149]	0.023878	0.942062	1	0.099631	0.241751	0.0236321	1	0.33405	0.486687	1
M27599	REACTOME_FORMATION_OF_TC_NER_PRE_INCISION_COMPLEX	c2	53	Homo sapiens	NA	Formation of TC-NER Pre-Incision Complex	0.023878	0.942062	1	1	0.0899638	1	1	0.33405	0.808576	0.579703
M38528	HP_UNUSUAL_INFECTION_BY_ANATOMICAL_SITE	c5	92	Homo sapiens	NA	Unusual infection by anatomical site	0.0239743	0.396881	1	1	0.924451	1	0.408813	0.531716	0.0952487	1
M545	EGR3_01	c3	83	Homo sapiens	NA	Genes having at least one occurence of the transcription factor binding site V$EGR3_01 (v7.4 TRANSFAC) in the regions spanning up to 4 kb around their transcription starting sites.	0.0239743	0.0217945	0.0561856	1	0.725688	1	1	0.531716	0.0952487	1
M2964	GSE14415_NATURAL_TREG_VS_FOXP3_KO_NATURAL_TREG_UP	c7	152	Mus musculus	19265124	Genes up-regulated in natural T reg: wildtype versus non-functional FOXP3 [GeneID=50943].	0.0240476	0.578839	0.14242	0.238034	0.277764	0.473652	1	0.95574	0.795541	0.182684
M34470	SAFB2_TARGET_GENES	c3	808	Homo sapiens	33231677	Genes containing one or more binding sites for UniProt:Q14151 (SAFB2) in their promoter regions (TSS -1000,+100 bp) as identified by GTRD version 20.06 ChIP-seq harmonization.	0.0244162	0.990851	0.964068	0.386407	0.587972	0.798294	0.940461	0.830124	0.502402	0.655976
M35702	HP_MYELOPATHY	c5	13	Homo sapiens	NA	Myelopathy	0.0245862	1	1	1	1	1	1	0.238319	1	1
M37624	HP_ELEVATED_TISSUE_NON_SPECIFIC_ALKALINE_PHOSPHATASE	c5	14	Homo sapiens	NA	Elevated tissue non-specific alkaline phosphatase	0.0245862	1	1	1	1	1	1	1	1	1
M23258	GOBP_PRIMARY_ALCOHOL_CATABOLIC_PROCESS	c5	16	Homo sapiens	NA	The chemical reactions and pathways resulting in the breakdown of primary alcohols. A primary alcohol is any alcohol in which a hydroxy group, -OH, is attached to a saturated carbon atom which has either three hydrogen atoms attached to it or only one other carbon atom and two hydrogen atoms attached to it. [GOC:mah]	0.0245862	0.12733	1	1	1	1	0.0766148	1	1	1
M19040	GOMF_ARYLSULFATASE_ACTIVITY	c5	14	Homo sapiens	NA	Catalysis of the reaction: a phenol sulfate + H2O = a phenol + sulfate. [EC:3.1.6.1]	0.0245862	0.12733	1	1	1	1	1	1	1	1
M18000	GOERING_BLOOD_HDL_CHOLESTEROL_QTL_TRANS	c2	14	Homo sapiens	17873875	Top scoring trans-regulated expression quantitative trait loci (eQTL) influencing blood levels of high-density lipoprotein (HDL) cholesterol.	0.0245862	0.12733	1	1	0.324086	1	1	1	1	1
M36705	HP_RECURRENT_CANDIDA_INFECTIONS	c5	12	Homo sapiens	NA	Recurrent candida infections	0.0245862	1	1	1	1	1	1	1	0.311981	1
M5149	MARTINELLI_IMMATURE_NEUTROPHIL_DN	c2	13	Homo sapiens	15302890	Neutrophil-specific genes down-regulated in comparison of immature with mature neutrophils.	0.0245862	1	1	1	1	1	1	0.238319	0.311981	1
M35009	HP_LATERAL_CLAVICLE_HOOK	c5	15	Homo sapiens	NA	Lateral clavicle hook	0.0245862	1	0.0565788	1	1	1	1	0.238319	0.311981	1
M4333	LUI_THYROID_CANCER_CLUSTER_4	c2	21	Homo sapiens	15608688	Cluster 4: genes with similar expression profiles across follicular thyroid carcinoma (FTC) samples.	0.0245862	1	1	1	0.324086	1	1	1	0.311981	1
M29134	GOBP_POLY_N_ACETYLLACTOSAMINE_METABOLIC_PROCESS	c5	13	Homo sapiens	NA	The chemical reactions and pathways involving poly-N-acetyllactosamine, a carbohydrate composed of N-acetyllactosamine repeats (Gal-beta-1,4-GlcNAc-beta-1,3)n. [GOC:mah, PMID:9405606]	0.0245862	0.474942	1	1	1	1	1	0.238319	0.0505802	1
M22185	GOBP_ESTABLISHMENT_OF_LYMPHOCYTE_POLARITY	c5	13	Homo sapiens	NA	The directed orientation of lymphocyte signaling molecules and associated membrane rafts towards a chemokine gradient or a contact point with an appropriate activating cell. [GOC:mgi_curators, PMID:11244041, PMID:12615889]	0.0245862	0.474942	1	1	1	1	0.0766148	1	1	0.178033
M18711	GOMF_PHOSPHATIDYLINOSITOL_3_KINASE_ACTIVITY	c5	12	Homo sapiens	NA	Catalysis of the reaction: ATP + a phosphatidylinositol = ADP + a phosphatidylinositol 3-phosphate. This reaction is the addition of a phosphate group to phosphatidylinositol or one of its phosphorylated derivatives at the 3' position of the inositol ring. [GOC:bf, PMID:10209156, PMID:9255069]	0.0245862	0.12733	1	1	0.0548939	1	1	1	0.311981	0.178033
M6757	GSE6259_33D1_POS_DC_VS_CD4_TCELL_DN	c7	176	Mus musculus	17204652	Genes down-regulated in splenic CD 33D1+ dendritic cells versus CD4 [GeneID=920] T cells.	0.0247043	0.881353	0.561087	0.285105	0.0207499	0.312814	0.675983	0.978699	0.0767171	1
M16237	GOBP_PRODUCTION_OF_MOLECULAR_MEDIATOR_OF_IMMUNE_RESPONSE	c5	285	Homo sapiens	NA	The synthesis or release of any molecular mediator of the immune response, resulting in an increase in its intracellular or extracellular levels. [GO_REF:0000022, GOC:add, ISBN:0781735149]	0.0247043	0.944473	1	1	0.30045	0.58616	0.675983	0.733934	0.0358878	1
M4958	GSE29618_BCELL_VS_PDC_DAY7_FLU_VACCINE_UP	c7	193	Homo sapiens	21743478	Genes up-regulated in comparison of B cells from influenza vaccinee at day 7 post-vaccination versus plasmacytoid dendritic cells (pDC) at day 7 post-vaccination.	0.0247043	0.269899	0.197259	1	0.0951117	0.862121	0.308067	0.733934	0.416839	0.93746
M35940	HP_SKELETAL_DYSPLASIA	c5	175	Homo sapiens	NA	Skeletal dysplasia	0.0247043	0.525393	0.0488949	1	0.0951117	0.862121	1	0.526907	0.149191	0.293543
M6675	GSE5589_WT_VS_IL10_KO_LPS_STIM_MACROPHAGE_180MIN_DN	c7	155	Mus musculus	17114459	Genes down-regulated in bone marrow-derived macrophages at 180 min of stimulation by LPS: wildtype versus IL10 [GeneID=3486] knockout.	0.0248999	0.0577341	0.489256	1	0.15623	1	1	0.374225	0.132391	0.657463
M19315	GCTCTTG_MIR335	c3	87	Homo sapiens	NA	Genes having at least one occurence of the motif GCTCTTG in their 3' untranslated region. The motif represents putative target (that is, seed match) of human mature miRNA hsa-miR-335 (v7.1 miRBase).	0.0251536	0.795518	1	1	0.255381	0.237771	1	0.105143	0.917684	0.729977
M31804	MIR518E_5P_MIR519A_5P_MIR519B_5P_MIR519C_5P_MIR522_5P_MIR523_5P	c3	86	Homo sapiens	31504780	Genes predicted to be targets of miRBase v22 microRNA hsa-miR-518e-5p, hsa-miR-519a-5p, hsa-miR-519b-5p, hsa-miR-519c-5p, hsa-miR-522-5p, hsa-miR-523-5p in miRDB v6.0 with MirTarget v4 prediction scores > 80 (high confidence targets).	0.0251536	0.124308	1	1	0.255381	1	1	1	0.0991863	0.372832
M40687	BDP1_TARGET_GENES	c3	918	Homo sapiens	33231677	Genes containing one or more binding sites for UniProt:A6H8Y1 (BDP1) in their promoter regions (TSS -1000,+100 bp) as identified by GTRD version 20.06 ChIP-seq harmonization.	0.025155	0.681429	0.677464	0.166787	0.00050054	0.592103	0.514206	0.053883	0.836078	0.946853
M1049	GOBP_ESTABLISHMENT_OR_MAINTENANCE_OF_CELL_POLARITY	c5	212	Homo sapiens	NA	Any cellular process that results in the specification, formation or maintenance of anisotropic intracellular organization or cell growth patterns. [GOC:mah]	0.0251829	0.488324	0.626582	0.330674	0.202792	0.906541	0.387188	0.300792	0.169511	0.638429
M35504	HP_ABNORMAL_BLEEDING	c5	443	Homo sapiens	NA	Abnormal bleeding	0.0253689	0.579096	0.867309	0.560969	0.116553	0.522782	0.760348	0.320614	0.00444123	0.903816
M40954	GAUCHER_PBMC_YF_VAX_STAMARIL_UNKNOWN_AGE_14DY_UP	c7	58	Homo sapiens	19047440	Genes up-regulated in peripheral blood mononuclear cell 14d vs 0d in unknown after exposure to YF-Vax/Stamaril , time point 14D	0.0253802	0.945098	0.230769	1	0.521099	1	1	0.0327312	0.814463	0.58653
M40900	SCHERER_PBMC_YF_VAX_AGE_18_40YO_JOINT_TO_VACCINIA_AND_YELLOW_FEVER_UP	c7	55	Homo sapiens	17651872	Genes up-regulated in peripheral blood mononuclear cell post-vaccination vs pre-vaccination in adults (18-40) after exposure to YF-Vax , time point anyD. Comment: Significantly Modulated Genes Common to Vaccinia and Yellow Fever Vaccination	0.0253802	0.945098	0.230769	1	0.00747303	1	0.30167	0.342257	0.229725	0.58653
M40901	SCHERER_PBMC_APSV_WETVAX_AGE_18_40YO_JOINT_TO_VACCINIA_AND_YELLOW_FEVER_UP	c7	55	Homo sapiens	17651872	Genes up-regulated in peripheral blood mononuclear cell post-vaccination vs pre-vaccination in adults (18-40) after exposure to APSV Wetvax , time point anyD. Comment: Significantly Modulated Genes Common to Vaccinia and Yellow Fever Vaccination	0.0253802	0.945098	0.230769	1	0.00747303	1	0.30167	0.342257	0.229725	0.58653
M17265	GNF2_PECAM1	c4	56	Homo sapiens	NA	Neighborhood of PECAM1	0.0253802	1	1	1	0.828722	0.129889	1	0.342257	0.229725	0.58653
M4406	GRAHAM_NORMAL_QUIESCENT_VS_NORMAL_DIVIDING_UP	c2	64	Homo sapiens	17717066	Genes up-regulated in quiescent vs dividing CD34+ [GeneID=8842] cells isolated from peripheral blood of normal donors.	0.0253802	0.945098	1	1	0.521099	1	1	0.706628	0.814463	0.217872
M19818	KEGG_NON_SMALL_CELL_LUNG_CANCER	c2	54	Homo sapiens	NA	Non-small cell lung cancer	0.0253802	0.945098	0.230769	1	0.00747303	1	0.30167	0.706628	0.00125155	0.217872
M2178	FIGUEROA_AML_METHYLATION_CLUSTER_6_DN	c2	37	Homo sapiens	20060365	Cluster 6 of aberrantly hypomethylated genes in blasts from AML (acute myeloid leukemia) patients.	0.0257683	0.486974	1	1	0.636635	0.303856	1	0.505194	1	1
M15971	GOBP_NEUROTROPHIN_TRK_RECEPTOR_SIGNALING_PATHWAY	c5	32	Homo sapiens	NA	A series of molecular signals initiated by the binding of a neurotrophin to a receptor on the surface of the target cell where the receptor possesses tyrosine kinase activity, and ending with regulation of a downstream cellular process, e.g. transcription. [GOC:bf, GOC:ceb, GOC:jc, GOC:signaling, PMID:12065629, Wikipedia:Trk_receptor]	0.0257683	0.218967	1	1	0.262425	1	0.186176	0.505194	0.619576	1
M15898	KEGG_FRUCTOSE_AND_MANNOSE_METABOLISM	c2	34	Homo sapiens	NA	Fructose and mannose metabolism	0.0257683	0.810829	1	1	1	1	1	0.152806	0.245831	1
M36638	HP_ABNORMALITY_OF_THE_VERTEBRAL_ENDPLATES	c5	35	Homo sapiens	NA	Abnormality of the vertebral endplates	0.0257683	0.218967	0.139749	1	0.636635	1	1	0.152806	0.619576	0.0895062
M16336	PODAR_RESPONSE_TO_ADAPHOSTIN_UP	c2	149	Homo sapiens	17308109	Up-regulated genes in MM1.S cells (multiple myeloma) treated with adaphostin [PubChem=387042], a tyrosine kinase inhibitor with anticancer properties.	0.0257726	0.594282	0.491745	0.241063	0.0143089	0.48121	1	0.0931322	0.620614	0.661339
M35790	HP_MEMORY_IMPAIRMENT	c5	129	Homo sapiens	NA	Memory impairment	0.025842	0.507787	1	1	0.0615916	1	1	0.0361544	0.243084	1
M8930	GSE32901_NAIVE_VS_TH17_NEG_CD4_TCELL_DN	c7	125	Homo sapiens	22715389	Genes down-regulated in CD4 [GeneID=920] T cells: naïve versus Th17 negative.	0.025842	0.210233	1	1	0.684319	0.361592	0.0358278	0.916152	0.96679	0.52944
M30113	PBXIP1_TARGET_GENES	c3	277	Homo sapiens	33231677	Genes containing one or more binding sites for UniProt:Q96AQ6 (PBXIP1) in their promoter regions (TSS -1000,+100 bp) as identified by GTRD version 20.06 ChIP-seq harmonization.	0.0258901	0.177177	0.0170582	1	0.328215	0.41983	0.389531	0.0875397	0.873138	0.641735
M12490	ONKEN_UVEAL_MELANOMA_UP	c2	789	Homo sapiens	16651410	Genes up-regulated in uveal melanoma: class 2 vs class 1 tumors.	0.026138	0.746344	0.160727	0.444018	2.75271e-06	0.876946	0.881782	0.339856	0.633829	0.685999
M2681	ATF2_S_UP.V1_DN	c6	187	Homo sapiens	15691874	Genes down-regulated in myometrial cells over-expressing a shortened splice form of ATF2 [Gene ID=1386] gene.	0.0262633	0.112807	0.200777	1	0.802962	0.592575	1	0.979651	0.773326	0.060201
M17085	GOCC_CYTOPLASMIC_REGION	c5	258	Homo sapiens	NA	Any (proper) part of the cytoplasm of a single cell of sufficient size to still be considered cytoplasm. [GOC:dos]	0.026303	0.586655	0.685492	0.375909	0.232515	0.520882	0.0010278	0.970837	0.593503	0.741523
M19542	MODULE_15	c4	357	Homo sapiens	NA	Genes in the cancer module 14.	0.0265672	0.711355	0.812434	0.494458	0.30627	0.761613	0.898783	0.360411	0.168741	0.319115
M1310	GOBP_NEGATIVE_REGULATION_OF_SECRETION	c5	160	Homo sapiens	NA	Any process that stops, prevents, or reduces the frequency, rate or extent of the controlled release of a substance from a cell or a tissue. [GOC:ai]	0.0266661	0.197218	1	0.242572	0.294407	1	1	0.0955732	0.260085	1
M10013	GSE37336_LY6C_POS_VS_NEG_NAIVE_CD4_TCELL_DN	c7	186	Mus musculus	NA	Genes down-regulated naïve CD4 [GeneID=920] T cells: Ly6c+ versus Ly6c-.	0.0266661	0.601895	1	1	0.989791	0.806056	1	0.610898	0.139619	0.66518
M38699	HP_IMMUNOLOGIC_HYPERSENSITIVITY	c5	149	Homo sapiens	NA	Immunologic hypersensitivity	0.0266661	0.601895	0.494223	1	0.831357	0.0804903	0.606589	0.610898	0.0668594	0.66518
M14629	GOBP_REGULATION_OF_B_CELL_PROLIFERATION	c5	61	Homo sapiens	NA	Any process that modulates the frequency, rate or extent of B cell proliferation. [GOC:mah]	0.026938	0.947974	1	1	0.834235	0.474284	0.306304	0.125632	0.820169	1
M1910	VANASSE_BCL2_TARGETS_DN	c2	60	Mus musculus	15561778	Genes down-regulated in primary B lymphocytes engineered to overexpress BCL2 [GeneID=12043].	0.026938	0.553778	1	0.103195	0.834235	0.474284	0.306304	0.350432	0.237905	1
M12231	GOBP_REGULATION_OF_IMMUNOGLOBULIN_PRODUCTION	c5	67	Homo sapiens	NA	Any process that modulates the frequency, rate, or extent of immunoglobulin production. [GOC:add]	0.026938	0.947974	1	1	0.834235	0.133808	0.306304	1	0.237905	1
M40971	LI_PBMC_MENACTRA_AGE_18_45YO_CORRELATED_WITH_ANTI_POLYSACCHARIDE_ANTIBODY_3DY_POSITIVE	c7	60	Homo sapiens	24336226	Genes positively correlated with antibody response in peripheral blood mononuclear cell in adults (18-45) (anti-polysaccharide antibody-correlation profile) after exposure to Menactra , time point 3D	0.026938	0.947974	1	1	0.834235	0.133808	0.0514168	1	0.820169	0.593246
M14811	LEE_LIVER_CANCER_ACOX1_DN	c2	65	Mus musculus	15565109	Genes down-regulated in hepatocellular carcinoma of ACOX1 [GeneID=51] knockout mice.	0.026938	0.323721	1	1	0.530986	1	1	0.350432	0.0879318	0.223842
M17936	NIKOLSKY_BREAST_CANCER_8Q23_Q24_AMPLICON	c2	157	Homo sapiens	19010930	Genes within amplicon 8q23-q24 identified in a copy number alterations study of 191 breast tumor samples.	0.0275804	0.940949	0.149088	1	0.943584	0.808323	0.609211	0.615711	0.265276	0.668987
M38993	MEBARKI_HCC_PROGENITOR_FZD8CRD_DN	c2	460	Homo sapiens	27191501	Transcriptome of human HepaRG hepatocellular carcinoma liver progenitors in responses to a WNT3A-enriched microenvironment and dissection of pathways dependent on _-catenin and/or blocked by the SFRP-like Wnt inhibitor FZD8_CRD.	0.0276133	0.963521	0.0373845	0.531696	0.924166	0.0763185	0.719711	0.998354	0.732541	0.866763
M31801	MIR4689	c3	88	Homo sapiens	31504780	Genes predicted to be targets of miRBase v22 microRNA hsa-miR-4689 in miRDB v6.0 with MirTarget v4 prediction scores > 80 (high confidence targets).	0.0276223	0.626864	0.328796	1	0.269589	1	1	0.844869	1	0.73869
M40071	DESCARTES_MAIN_FETAL_MYELOID_CELLS	c8	97	Rattus norvegicus	33184181	descartes DE_gene_77_main_cell_type.csv, fold.change>=1.5, qval<0.05, pval<0.05	0.0276223	0.932666	0.328796	1	0.492608	0.616836	0.42052	1	0.107302	0.384392
M16534	GOBP_BIOLOGICAL_ADHESION	c5	1481	Homo sapiens	NA	The attachment of a cell or organism to a substrate, another cell, or other organism. Biological adhesion includes intracellular attachment between membrane regions. [GOC:isa_complete]	0.0277965	0.0836917	0.0269529	0.267473	0.00320069	0.0944677	0.523025	0.103748	0.0309078	0.669378
M29059	GOBP_EXTRACELLULAR_TRANSPORT	c5	35	Homo sapiens	NA	The transport of substances that occurs outside cells. [GOC:go_curators]	0.0280087	0.82073	1	0.0613696	1	1	0.191571	1	1	1
M5435	GO_POSITIVE_REGULATION_OF_CYTOKINE_BIOSYNTHETIC_PROCESS	archived	37	Homo sapiens	NA	Any process that activates or increases the frequency, rate or extent of the chemical reactions and pathways resulting in the formation of cytokines. [GOC:go_curators]	0.0280087	1	1	1	0.274439	1	1	0.516307	0.0738882	1
M909	GNF2_CD48	c4	32	Homo sapiens	NA	Neighborhood of CD48	0.0280087	0.0240164	1	1	1	1	1	1	0.0159538	1
M12740	GOBP_NEGATIVE_REGULATION_OF_INTERFERON_GAMMA_PRODUCTION	c5	41	Homo sapiens	NA	Any process that stops, prevents, or reduces the frequency, rate, or extent of interferon-gamma production. Interferon-gamma is also known as type II interferon. [GOC:add, GOC:mah, PMID:15546383]	0.0280087	0.82073	1	0.0613696	0.648319	1	1	0.516307	1	0.407303
M10132	GOBP_ESTABLISHMENT_OF_SPINDLE_ORIENTATION	c5	34	Homo sapiens	NA	Any process that set the alignment of spindle relative to other cellular structures. [GOC:ai]	0.0280087	1	1	1	0.648319	1	1	1	0.0738882	0.407303
M5798	GNF2_FGR	c4	32	Homo sapiens	NA	Neighborhood of FGR	0.0280087	1	1	1	0.274439	0.311949	0.191571	0.516307	0.0738882	0.407303
M36297	HP_BACK_PAIN	c5	58	Homo sapiens	NA	Back pain	0.0285519	0.798038	0.238218	1	0.540734	0.480403	0.310908	1	0.246134	1
M37613	HP_ABNORMAL_EPIPHYSEAL_OSSIFICATION	c5	59	Homo sapiens	NA	Abnormal epiphyseal ossification	0.0285519	0.56612	1	1	0.267808	1	1	1	1	0.599854
M865	REACTOME_RNA_POL_II_PRE_TRANSCRIPTION_EVENTS	archived	60	Homo sapiens	NA	Genes involved in RNA Polymerase II Pre-transcription Events	0.0285519	0.950701	1	1	0.540734	0.480403	1	1	1	0.599854
M37939	HP_ABNORMALITY_OF_THE_WING_OF_THE_ILIUM	c5	57	Homo sapiens	NA	Abnormality of the wing of the ilium	0.0285519	0.56612	0.238218	1	0.839572	1	1	0.358571	0.246134	0.229825
M25147	GOBP_NEGATIVE_REGULATION_OF_OXIDATIVE_STRESS_INDUCED_NEURON_DEATH	c5	16	Homo sapiens	NA	Any process that stops, prevents or reduces the frequency, rate or extent of oxidative stress-induced neuron death. [GO_REF:0000058, GOC:bf, GOC:PARL, GOC:TermGenie, PMID:24252804]	0.0286643	1	1	1	1	1	1	1	1	1
M13816	GOBP_NEGATIVE_REGULATION_OF_BEHAVIOR	c5	16	Homo sapiens	NA	Any process that stops, prevents, or reduces the frequency, rate or extent of behavior, the internally coordinated responses (actions or inactions) of whole living organisms (individuals or groups) to internal or external stimuli. [GOC:jid, GOC:pr]	0.0286643	0.502396	1	1	1	1	1	0.25541	1	1
M24070	GOBP_PHOSPHOLIPID_HOMEOSTASIS	c5	15	Homo sapiens	NA	Any process involved in the maintenance of an internal steady state of phospholipid within an organism or cell. [GOC:BHF, GOC:rl]	0.0286643	0.502396	1	1	1	1	1	1	1	1
M35005	HP_LONG_CLAVICLES	c5	14	Homo sapiens	NA	Long clavicles	0.0286643	0.502396	0.0611481	1	1	1	1	1	1	1
M36813	HP_APLASIA_HYPOPLASIA_OF_THE_2ND_FINGER	c5	13	Homo sapiens	NA	Aplasia/Hypoplasia of the 2nd finger	0.0286643	1	1	1	0.345799	1	1	1	1	1
M593	REACTOME_TRAFFICKING_AND_PROCESSING_OF_ENDOSOMAL_TLR	c2	13	Homo sapiens	NA	Trafficking and processing of endosomal TLR	0.0286643	1	1	1	0.345799	1	1	1	1	1
M14238	BALLIF_DEVELOPMENTAL_DISABILITY_P16_P12_DELETION	c2	13	Homo sapiens	17704777	Candidate genes in the pericentromeric microdeletion in 16p11.2-p12.2 associated with developmental disabilities.	0.0286643	0.502396	1	1	0.345799	1	0.08273	0.25541	1	1
M37589	HP_ENLARGED_EPIPHYSES	c5	14	Homo sapiens	NA	Enlarged epiphyses	0.0286643	0.502396	1	1	0.345799	1	1	1	1	1
M36363	HP_PROLONGED_PARTIAL_THROMBOPLASTIN_TIME	c5	17	Homo sapiens	NA	Prolonged partial thromboplastin time	0.0286643	1	1	1	1	0.140859	1	0.25541	1	1
M25814	GOCC_MKS_COMPLEX	c5	13	Homo sapiens	NA	A protein complex that is located at the ciliary transition zone and consists of several proteins some of which are membrane bound. Acts as an organiser of transition zone inner structure, specifically the Y-shaped links, in conjunction with the NPHP complex. The MKS complex also acts as part of the selective barrier that prevents diffusion of proteins between the ciliary cytoplasm and cellular c…	0.0286643	1	1	1	1	0.140859	1	1	1	1
M22350	GOBP_REGULATION_OF_CILIUM_BEAT_FREQUENCY	c5	14	Homo sapiens	NA	Any process that modulates the frequency of cilium movement, the directed, self-propelled movement of a cilium. [GOC:dph]	0.0286643	0.502396	1	1	1	0.140859	0.08273	1	1	1
M36672	HP_JOINT_HEMORRHAGE	c5	17	Homo sapiens	NA	Joint hemorrhage	0.0286643	0.145489	1	1	1	0.140859	0.08273	1	1	1
M16832	GOBP_NEGATIVE_REGULATION_OF_DNA_DAMAGE_RESPONSE_SIGNAL_TRANSDUCTION_BY_P53_CLASS_MEDIATOR	c5	15	Homo sapiens	NA	Any process that stops, prevents, or reduces the frequency, rate or extent of the cascade of processes induced by the cell cycle regulator phosphoprotein p53, or an equivalent protein, in response to the detection of DNA damage. [GOC:jl]	0.0286643	1	1	1	1	1	1	1	0.333097	1
M12758	GOBP_REGULATION_OF_CELLULAR_RESPONSE_TO_HYPOXIA	c5	14	Homo sapiens	NA	Any process that modulates the frequency, rate or extent of cellular response to hypoxia. [GOC:TermGenie, GOC:yaf]	0.0286643	1	1	1	1	1	1	1	0.333097	1
M24391	GOBP_LEUKOCYTE_AGGREGATION	c5	13	Homo sapiens	NA	The adhesion of one leukocyte to one or more other leukocytes via adhesion molecules. [GOC:sl, PMID:12972508]	0.0286643	0.502396	1	1	1	1	1	1	0.333097	1
M30076	MYF6_TARGET_GENES	c3	17	Homo sapiens	33231677	Genes containing one or more binding sites for UniProt:P23409 (MYF6) in their promoter regions (TSS -1000,+100 bp) as identified by GTRD version 20.06 ChIP-seq harmonization.	0.0286643	1	1	1	1	1	1	0.25541	1	0.191357
M35003	HP_HORIZONTAL_RIBS	c5	14	Homo sapiens	NA	Horizontal ribs	0.0286643	1	1	1	1	1	1	1	1	0.191357
M41584	HP_ABNORMAL_RENAL_ECHOGENICITY	c5	14	Homo sapiens	NA	Abnormal renal echogenicity	0.0286643	0.502396	1	1	0.345799	0.140859	1	1	1	0.191357
M11449	GOBP_AMINO_SUGAR_BIOSYNTHETIC_PROCESS	c5	13	Homo sapiens	NA	The chemical reactions and pathways resulting in the formation of any amino sugar, sugars containing an amino group in place of a hydroxyl group. [GOC:curators]	0.0286643	1	1	1	1	0.140859	1	0.25541	0.333097	0.191357
M19848	ENK_UV_RESPONSE_EPIDERMIS_UP	c2	296	Homo sapiens	16434974	Genes up-regulated in epidermis after to UVB irradiation.	0.0287199	0.778788	0.0108669	0.421648	0.175974	1	0.840972	0.00384901	0.0823567	0.288012
M6753	ODONNELL_TFRC_TARGETS_UP	c2	436	Homo sapiens	16508012	Genes up-regulated in P493-6 cells (B lymphocyte, Burkitt's lymphoma model) upon knockdown of TFRC [GeneID=7037] by RNAi.	0.0288174	0.0250232	0.0872983	0.14905	0.78416	0.00741136	0.402219	0.156715	0.620553	0.921382
M676	REACTOME_PI_METABOLISM	c2	84	Homo sapiens	NA	PI Metabolism	0.0289123	0.0289979	1	1	0.0506089	1	0.424371	0.848362	0.00392112	1
M31698	MIR518D_5P_MIR518F_5P_MIR520C_5P_MIR526A_5P	c3	89	Homo sapiens	31504780	Genes predicted to be targets of miRBase v22 microRNA hsa-miR-518d-5p, hsa-miR-518f-5p, hsa-miR-520c-5p, hsa-miR-526a-5p in miRDB v6.0 with MirTarget v4 prediction scores > 80 (high confidence targets).	0.0289123	0.0680474	1	1	0.276745	1	1	1	0.111479	0.390138
M7484	DAZARD_RESPONSE_TO_UV_SCC_DN	c2	115	Homo sapiens	12771951	Genes down-regulated in SCC12B2 cells (squamous cell carcinoma) by UV-B irradiation.	0.029021	0.702461	1	1	0.0279085	0.730512	0.169707	0.0404375	0.862019	0.544085
M4746	GOBP_RESPONSE_TO_BIOTIC_STIMULUS	c5	1606	Homo sapiens	NA	Any process that results in a change in state or activity of a cell or an organism (in terms of movement, secretion, enzyme production, gene expression, etc.) as a result of a biotic stimulus, a stimulus caused or produced by a living organism. [GOC:hb]	0.0290968	0.989708	0.983027	0.0884758	0.000108087	0.946028	0.696856	0.62021	0.00143997	0.0875942
M10004	GSE45365_CD8A_DC_VS_CD11B_DC_IFNAR_KO_MCMV_INFECTION_DN	c7	190	Mus musculus	NA	Genes down-regulated during primary acute viral infection in dendritic cells: CD8A [GeneID=925] versus ITGAM+ [GeneID=3684].	0.0294724	0.473449	0.501583	0.247084	0.677993	0.496124	0.244407	0.833904	0.447563	0.676494
M39739	WP_BREAST_CANCER_PATHWAY	c2	156	Homo sapiens	NA	Breast cancer pathway	0.0294724	0.624277	0.152446	1	0.00648602	0.496124	0.614403	0.399624	0.00013204	0.409352
M40912	FLETCHER_PBMC_BCG_10W_INFANT_PPD_STIMULATED_VS_UNSTIMULATED_10W_DN	c7	181	Homo sapiens	19239680	Genes down-regulated in peripheral blood mononuclear cell stimulated vs unstimulated in infants (10w) after exposure to BCG (Danish strain BCG Statens Serum Institut, Denmark) , time point 10W. Comment: PBMCs drawn at 10 weeks following immunization at birth	0.0295843	0.432233	1	0.0467673	0.817133	0.146738	0.0291199	0.906228	0.449528	0.778642
M8768	GSE36009_UNSTIM_VS_LPS_STIM_NLRP10_KO_DC_DN	c7	198	Mus musculus	22538615	Genes down-regulated in dendritic cells with knockout of NLRP10 [GeneID=338322]: control versus LPS.	0.0295843	0.700398	1	1	0.331356	0.871526	0.688745	0.906228	0.972418	0.541334
M9808	GSE46606_UNSTIM_VS_CD40L_IL2_IL5_1DAY_STIMULATED_IRF4_KO_BCELL_DN	c7	194	Mus musculus	23684984	Genes down-regulated in at day 0 B cell IRF4-KO versus CD40L and IL-2 IL-4 IL-5 stimulated at day 1 B cell IRF4-KO.	0.0295843	0.205389	0.573787	1	0.331356	0.331854	0.322664	0.906228	0.995813	0.315402
M30386	ZNF768_TARGET_GENES	c3	1346	Homo sapiens	33231677	Genes containing one or more binding sites for UniProt:Q9H5H4 (ZNF768) in their promoter regions (TSS -1000,+100 bp) as identified by GTRD version 20.06 ChIP-seq harmonization.	0.0298931	0.816159	0.612897	1	0.454742	0.199782	0.734035	0.725779	0.0760267	0.942647
M2691	ATM_DN.V1_DN	c6	146	Homo sapiens	15892871	Genes down-regulated in HEK293 cells (kidney fibroblasts) upon knockdown of ATM [Gene ID=472] gene by RNAi.	0.0301353	0.543325	0.42295	1	0.493217	0.733658	0.528802	0.923462	0.677869	0.842895
M29523	GOMF_IMMUNE_RECEPTOR_ACTIVITY	c5	136	Homo sapiens	NA	Receiving a signal and transmitting it in a cell to initiate an immune response. [PMID:31415752, Wikipedia:Immune_receptor]	0.0301353	0.377931	1	0.200761	0.975222	0.378227	0.528802	0.723943	0.677869	0.548896
M32227	MIR6858_5P	c3	60	Homo sapiens	31504780	Genes predicted to be targets of miRBase v22 microRNA hsa-miR-6858-5p in miRDB v6.0 with MirTarget v4 prediction scores > 80 (high confidence targets).	0.030222	0.57825	1	1	0.55034	1	1	0.725976	1	1
M36038	HP_ABNORMAL_T_CELL_MORPHOLOGY	c5	62	Homo sapiens	NA	Abnormal T cell morphology	0.030222	0.80603	1	1	1	1	1	0.725976	0.254407	1
M38003	HP_ABNORMALITY_OF_SKELETAL_MUSCLE_FIBER_SIZE	c5	61	Homo sapiens	NA	Abnormality of skeletal muscle fiber size	0.030222	0.34778	0.031152	1	0.110136	1	1	0.366673	0.254407	0.606354
M41590	HP_ACUTE_PHASE_RESPONSE	c5	65	Homo sapiens	NA	Acute phase response	0.030222	0.953284	1	1	0.55034	1	1	1	0.097224	0.606354
M40007	BUSSLINGER_GASTRIC_PREZYMOGENIC_CELLS	c8	60	Homo sapiens	33691112		0.030222	0.0760823	1	0.106744	0.276567	0.141726	1	0.366673	0.52548	0.235818
M3179	GOMF_CYTOKINE_RECEPTOR_ACTIVITY	c5	97	Homo sapiens	NA	Combining with a cytokine and transmitting the signal from one side of the membrane to the other to initiate a change in cell activity. [GOC:add, GOC:mah]	0.0302398	0.14924	1	0.153347	0.935867	0.254961	0.428197	0.56497	0.478213	1
M17083	MORI_MATURE_B_LYMPHOCYTE_UP	c2	92	Mus musculus	18922927	Up-regulated genes in the B lymphocyte developmental signature, based on expression profiling of lymphomas from the Emu-myc transgenic mice: the mature B	0.0302398	0.989089	0.335304	1	0.283932	1	0.428197	0.291413	0.115733	1
M37517	HP_APLASIA_HYPOPLASIA_OF_THE_TONGUE	c5	35	Homo sapiens	NA	Aplasia/Hypoplasia of the tongue	0.0303493	0.830113	0.0111065	1	0.0883771	0.319948	1	0.168672	1	1
M1701	HOWLIN_CITED1_TARGETS_1_UP	c2	35	Mus musculus	16278680	Genes up-regulated in mammary glands from the CITED1 [GeneID=4435] knockout mice: homozygotic vs. heterozygotic animals.	0.0303493	0.520474	1	1	0.286443	1	1	1	0.642591	1
M1313	GROSS_HYPOXIA_VIA_ELK3_ONLY_UP	c2	34	Mus musculus	17704799	Genes specifically up-regulated in SEND cells (skin endothelium) at hypoxia after knockdown of ELK3 [GeneID=2004] by RNAi.	0.0303493	1	1	1	0.659628	1	1	0.52717	0.0795045	1
M773	REACTOME_GPVI_MEDIATED_ACTIVATION_CASCADE	c2	35	Homo sapiens	NA	GPVI-mediated activation cascade	0.0303493	0.520474	1	1	0.0883771	1	1	1	0.017725	0.416921
M17333	FARMER_BREAST_CANCER_CLUSTER_2	c2	33	Homo sapiens	15897907	Cluster 2: selected proliferation and 8q amplicon genes clustered together across breast cancer samples.	0.0303493	0.830113	1	1	1	1	1	1	1	4.25216e-08
M41701	TRAVAGLINI_LUNG_NONCLASSICAL_MONOCYTE_CELL	c8	180	Homo sapiens	33208946		0.0304577	0.574852	0.209603	0.00503872	0.058047	0.148878	0.690823	0.360549	0.0201326	0.944272
M12896	GOBP_REGULATION_OF_BIOLOGICAL_PROCESS_INVOLVED_IN_SYMBIOTIC_INTERACTION	c5	197	Homo sapiens	NA	Any process that modulates the frequency, rate or extent of symbiosis, an interaction between two organisms living together in more or less intimate association. [GOC:jl]	0.0304577	0.902925	1	0.0472469	0.205826	1	0.690823	0.0453023	0.454941	0.545188
M248	chr8q24	c1	321	Homo sapiens	NA	Ensembl 103 genes in cytogenetic band chr8q24	0.0304577	0.983957	0.209603	1	0.924664	0.87303	1	0.558974	0.174271	0.545188
M3083	GOBP_T_CELL_PROLIFERATION	c5	195	Homo sapiens	NA	The expansion of a T cell population by cell division. Follows T cell activation. [GOC:jl]	0.0304577	0.956078	1	0.295017	0.978473	0.87303	0.32509	0.101908	0.0930147	0.545188
M5183	GSE360_DC_VS_MAC_T_GONDII_UP	c7	198	Homo sapiens	12663451	Genes up-regulated in comparison of dendritic cells (DC) exposed to T. gondii versus macrophages exposed to T. gondii.	0.0304577	0.574852	1	1	0.336556	0.608286	0.690823	0.758562	0.79217	0.31906
M7210	GSE16266_LPS_VS_HEATSHOCK_AND_LPS_STIM_MEF_UP	c7	199	Mus musculus	20018623	Genes up-regulated in mouse embryonic fibroblasts (MEF): LPS versus LPS and heat shock.	0.0304577	0.31451	0.575868	0.295017	0.820542	0.335027	0.690823	0.907926	0.296161	0.31906
M1077	REACTOME_PLATELET_ACTIVATION_SIGNALING_AND_AGGREGATION	c2	261	Homo sapiens	NA	Platelet activation, signaling and aggregation	0.0305013	0.0867073	0.694623	0.383359	0.000906304	0.776019	0.802777	0.797379	0.00828644	0.756634
M11476	GOBP_MALE_GAMETE_GENERATION	c5	566	Homo sapiens	NA	Generation of the male gamete; specialised haploid cells produced by meiosis and along with a female gamete takes part in sexual reproduction. [GOC:dph, GOC:jid]	0.0310082	0.452772	0.874347	0.203386	0.87588	0.367935	0.533103	0.351428	0.752839	0.914276
M30820	MIR3182	c3	260	Homo sapiens	31504780	Genes predicted to be targets of miRBase v22 microRNA hsa-miR-3182 in miRDB v6.0 with MirTarget v4 prediction scores > 80 (high confidence targets).	0.0312445	0.139822	0.114933	1	0.25973	0.314757	0.481725	0.308008	0.131727	0.759082
M41266	HP_RECURRENT_UPPER_RESPIRATORY_TRACT_INFECTIONS	c5	126	Homo sapiens	NA	Recurrent upper respiratory tract infections	0.0312772	0.941342	1	1	0.976022	0.382358	0.00698693	0.253145	0.868582	1
M8388	GSE22025_TGFB1_VS_TGFB1_AND_PROGESTERONE_TREATED_CD4_TCELL_DN	c7	199	Homo sapiens	21768398	Genes down-regulated in CD4 [GeneID=920] T cells: TGFB1 [GeneID=7040] versus TGFB1 [GeneID=7040] and progesterone [PubChem=5994].	0.0313487	0.446408	1	1	0.210014	0.874517	1	0.364998	0.301026	0.783981
M3194	GSE12845_IGD_NEG_BLOOD_VS_PRE_GC_TONSIL_BCELL_UP	c7	199	Homo sapiens	19023113	Genes up-regulated in comparison of IgD- peripheral blood B cells versus pre-germinal center B cells.	0.0313487	0.823446	1	1	0.00478933	0.611373	0.692887	0.364998	0.973845	0.322722
M7021	GSE15330_LYMPHOID_MULTIPOTENT_VS_GRANULOCYTE_MONOCYTE_PROGENITOR_UP	c7	199	Mus musculus	19345118	Genes up-regulated in lymphoid-primed multipotent progenitors versus granulo-monocyte progenitors.	0.0313487	0.446408	1	1	0.0120396	0.611373	0.327513	0.563459	0.635853	0.0255639
M2955	GSE14415_INDUCED_TREG_VS_FAILED_INDUCED_TREG_UP	c7	185	Mus musculus	19265124	Genes up-regulated in T reg: induced versus failed induced.	0.0313487	0.999222	1	1	0.117348	0.611373	0.692887	0.0465631	0.635853	0.000152939
M7386	GTTNYYNNGGTNA_UNKNOWN	c3	90	Homo sapiens	15735639	Genes having at least one occurence of the highly conserved motif M89 GTTNYYNNGGTNA in the region spanning up to 4 kb around their transcription start sites. The motif does not match any known transcription factor binding site (v7.4 TRANSFAC).	0.0316051	0.827907	1	1	0.137852	1	0.431997	0.123786	0.120063	1
M23107	GOBP_CHEMOKINE_PRODUCTION	c5	95	Homo sapiens	NA	The appearance of a chemokine due to biosynthesis or secretion following a cellular stimulus, resulting in an increase in its intracellular or extracellular levels. All chemokines possess a number of conserved cysteine residues involved in intramolecular disulfide bond formation. Some chemokines are considered pro-inflammatory and can be induced during an immune response to recruit cells of the i…	0.0316051	0.940994	1	0.155027	0.762191	1	1	0.297546	0.00117342	0.751236
M19695	FLECHNER_BIOPSY_KIDNEY_TRANSPLANT_REJECTED_VS_OK_UP	c2	88	Homo sapiens	15307835	Genes up-regulated in kidney biopsies from patients with acute transplant rejection compared to the biopsies from patients with well functioning kidneys more than 1-year post transplant.	0.0316051	0.940994	1	0.155027	0.937935	0.259264	0.431997	0.855114	0.48605	0.159434
M12354	GOBP_REGULATION_OF_HEMOPOIESIS	c5	415	Homo sapiens	NA	Any process that modulates the frequency, rate or extent of hemopoiesis. [GO_REF:0000058, GOC:pad, GOC:PARL, GOC:TermGenie, PMID:20080761]	0.0318222	0.989412	0.508863	0.152481	0.0615591	0.224379	0.203672	0.26467	0.124116	0.823249
M1431	NADLER_OBESITY_UP	c2	60	Mus musculus	11027337	Genes up-regulated in adipose tissue from obese mouse strains compared to the lean ones.	0.0319487	0.955732	0.245595	1	0.115469	1	0.320025	0.374735	0.262718	1
M9246	ENGELMANN_CANCER_PROGENITORS_DN	c2	69	Homo sapiens	18381450	Down-regulated genes in the cancer progenitor (stem) cells corresponding to side population (SP) MCF7 cells (breast cancer) positive for MUC1 [GeneID=4582].	0.0319487	0.0813061	1	1	0.559803	0.492428	0.320025	0.732138	0.836258	0.61275
M40989	HOWARD_NK_CELL_INACT_MONOV_INFLUENZA_A_INDONESIA_05_2005_H5N1_AGE_18_49YO_28DY_DN	c7	62	Homo sapiens	28099485	Genes down-regulated in natural killer cell 28d vs 0d in adults (18-49) after exposure to inactivated monovalent influenza A/Indonesia/05/2005 H5N1 split-virus vaccine , time point 28D , administered i.m.	0.0319487	0.0308098	0.245595	0.108514	0.849735	0.145721	0.320025	1	0.534864	0.61275
M17372	LEE_LIVER_CANCER_MYC_TGFA_DN	c2	65	Mus musculus	15565109	Genes down-regulated in hepatocellular carcinoma (HCC) tissue of MYC and TGFA [GeneID=4609	0.0319487	0.010189	0.245595	1	0.559803	1	1	1	0.262718	0.0677741
M30131	PSMB5_TARGET_GENES	c3	307	Homo sapiens	33231677	Genes containing one or more binding sites for UniProt:P28074 (PSMB5) in their promoter regions (TSS -1000,+100 bp) as identified by GTRD version 20.06 ChIP-seq harmonization.	0.0320004	0.945884	0.697608	0.0843027	0.000376107	0.779897	0.80541	0.186491	0.945125	0.365029
M12663	GOBP_LYMPHOCYTE_MEDIATED_IMMUNITY	c5	351	Homo sapiens	NA	Any process involved in the carrying out of an immune response by a lymphocyte. [GO_REF:0000022, GOC:add, ISBN:0781735149]	0.0320607	0.996045	1	0.342602	0.811362	0.230292	0.408129	0.855273	0.0136011	0.858835
M40873	QI_PBMC_ZOSTAVAX_AGE_50_75YO_CORRELATED_WITH_CONTRACTION_OF_VZV_SPECIFIC_T_CELLS_PEAK_TO_28DY_AT_1DYPOSITIVE	c7	294	Homo sapiens	27764254	Genes positively correlated with contraction of VZV specific T cells (peak to 28d) in peripheral blood mononuclear cell in seniors (50-75) after exposure to Zostavax , time point 1D	0.0321337	0.980869	0.393804	0.427417	0.00426461	0.108553	1	0.293271	0.63031	0.94325
M14544	GOBP_REGULATION_OF_LEUKOCYTE_MEDIATED_IMMUNITY	c5	209	Homo sapiens	NA	Any process that modulates the frequency, rate, or extent of leukocyte mediated immunity. [GOC:add]	0.0322573	0.995947	1	0.297824	0.346987	0.341371	0.694938	0.765252	0.00343292	0.786607
M7136	GSE12392_IFNAR_KO_VS_IFNB_KO_CD8_NEG_SPLEEN_DC_DN	c7	200	Mus musculus	19581626	Genes down-regulated in CD8A- [GeneID=925] splenic dendritic cells: IFNAR1 [GeneID=3454] knockout versus IFNB1 [GeneID=3456] knockout.	0.0322573	0.827758	1	1	0.346987	1	0.694938	0.00702954	0.181764	0.55284
M6260	GSE8835_HEALTHY_VS_CLL_CD4_TCELL_UP	c7	199	Homo sapiens	15965501	Genes up-regulated in CD4 [GeneID=920] T cells: healthy versus CLL (chronic lymphocytic leukemia)l.	0.0322573	0.221627	1	0.297824	0.346987	0.614441	0.694938	0.765252	0.465728	0.326387
M9948	KIM_WT1_TARGETS_8HR_DN	c2	130	Homo sapiens	17430890	Genes down-regulated in UB27 cells (osteosarcoma) at 8 hr after inducing the expression of a mutant form of WT1 [GeneID=7490].	0.032447	0.943588	1	1	0.0319866	0.386477	1	0.926875	0.68932	0.847972
M14681	GOBP_GAMETE_GENERATION	c5	694	Homo sapiens	NA	The generation and maintenance of gametes in a multicellular organism. A gamete is a haploid reproductive cell. [GOC:ems, GOC:mtg_sensu]	0.0325013	0.195359	0.739252	0.288418	0.931457	0.289891	0.479866	0.100637	0.847314	0.939235
M11954	XU_HGF_SIGNALING_NOT_VIA_AKT1_48HR_UP	c2	35	Homo sapiens	17099727	Genes up-regulated in DU-145 cells (prostate cancer) in the absence and presence of a dominant negative form of AKT1 [GeneID=207] upon exposure to HGF [GeneID=3082] for 48 h.	0.0327896	0.839005	0.1522	1	1	1	0.202254	0.53779	0.280231	1
M4965	VALK_AML_CLUSTER_6	c2	34	Homo sapiens	15084694	Top 40 genes from cluster 6 of acute myeloid leukemia (AML) expression profile	0.0327896	0.839005	0.1522	1	0.670573	0.327854	1	0.53779	0.0853004	1
M17914	GOBP_NUCLEOTIDE_SUGAR_METABOLIC_PROCESS	c5	37	Homo sapiens	NA	The cellular chemical reactions and pathways involving nucleotide-sugars, any nucleotide-carbohydrate in which the distal phosphoric residue of a nucleoside 5'-diphosphate is in glycosidic linkage with a monosaccharide or monosaccharide derivative. [ISBN:0198506732]	0.0327896	0.839005	1	1	1	0.327854	1	0.176706	0.280231	0.426382
M177	PID_EPHA_FWDPATHWAY	c2	34	Homo sapiens	18832364	EPHA forward signaling	0.0327896	0.839005	0.1522	1	0.298425	0.327854	1	0.53779	0.280231	0.104683
M22259	GOBP_DENDRITIC_CELL_ANTIGEN_PROCESSING_AND_PRESENTATION	c5	15	Homo sapiens	NA	The process in which a dendritic cell expresses antigen (peptide or lipid) on its cell surface in association with an MHC protein complex. [GOC:add, ISBN:0781735149, PMID:15771591]	0.0329912	1	1	1	1	1	0.0888049	1	1	1
M12053	NIKOLSKY_BREAST_CANCER_22Q13_AMPLICON	c2	17	Homo sapiens	19010930	Genes within amplicon 22q13 identified in a copy number alterations study of 191 breast tumor samples.	0.0329912	1	1	1	1	1	1	0.272117	1	1
M19216	GOMF_CYSTEINE_TYPE_ENDOPEPTIDASE_ACTIVITY_INVOLVED_IN_APOPTOTIC_PROCESS	c5	15	Homo sapiens	NA	Catalysis of the hydrolysis of internal, alpha-peptide bonds in a polypeptide chain by a mechanism in which the sulfhydryl group of a cysteine residue at the active center acts as a nucleophile, and contributing to the apoptotic process. [GOC:mtg_apoptosis]	0.0329912	1	1	1	1	1	1	1	1	1
M36258	HP_BUTTERFLY_VERTEBRAE	c5	14	Homo sapiens	NA	Butterfly vertebrae	0.0329912	1	1	1	0.366816	1	1	0.272117	1	1
M38854	HP_ORCHITIS	c5	15	Homo sapiens	NA	Orchitis	0.0329912	0.528416	1	1	1	1	1	0.272117	0.353566	1
M14535	GOBP_PIRNA_METABOLIC_PROCESS	c5	18	Homo sapiens	NA	The chemical reactions and pathways involving piRNAs, Piwi-associated RNAs, a class of 24- to 30-nucleotide RNA derived from repeat or complex DNA sequence elements and processed by a Dicer-independent mechanism. [GOC:kmv]	0.0329912	0.528416	1	1	1	1	1	0.272117	0.353566	1
M26888	GOMF_UBIQUITIN_LIGASE_SUBSTRATE_ADAPTOR_ACTIVITY	c5	14	Homo sapiens	NA	The binding activity of a molecule that brings together a ubiquitin ligase and its substrate. Usually mediated by F-box BTB/POZ domain proteins. [PMID:24658274]	0.0329912	1	1	1	0.366816	1	1	1	0.353566	1
M35014	HP_ANTERIOR_RIB_CUPPING	c5	15	Homo sapiens	NA	Anterior rib cupping	0.0329912	1	0.0656955	1	0.0725824	1	1	0.272117	0.353566	1
M16959	GOBP_FRUCTOSE_METABOLIC_PROCESS	c5	15	Homo sapiens	NA	The chemical reactions and pathways involving fructose, the ketohexose arabino-2-hexulose. Fructose exists in a open chain form or as a ring compound. D-fructose is the sweetest of the sugars and is found free in a large number of fruits and honey. [ISBN:0198506732]	0.0329912	1	1	1	1	1	1	0.272117	0.0670016	1
M17666	GOCC_MHC_CLASS_II_PROTEIN_COMPLEX	c5	16	Homo sapiens	NA	A transmembrane protein complex composed of an MHC class II alpha and MHC class II beta chain, and with or without a bound peptide or polysaccharide antigen. [GOC:add, GOC:jl, ISBN:0120781859, PMID:15928678]	0.0329912	1	1	1	1	1	1	1	0.0670016	1
M35897	HP_HEMATOCHEZIA	c5	14	Homo sapiens	NA	Hematochezia	0.0329912	0.528416	1	1	1	1	1	1	0.0670016	1
M36630	HP_APLASIA_HYPOPLASIA_OF_THE_CAPITAL_FEMORAL_EPIPHYSIS	c5	14	Homo sapiens	NA	Aplasia/Hypoplasia of the capital femoral epiphysis	0.0329912	1	1	1	1	1	1	0.0382113	1	0.204466
M15875	GOBP_REGULATION_OF_LIPOPROTEIN_PARTICLE_CLEARANCE	c5	31	Homo sapiens	NA	Any process that modulates the rate, frequency, or extent of lipoprotein particle clearance. Lipoprotein particle clearance is the process in which a lipoprotein particle is removed from the blood via receptor-mediated endocytosis and its constituent parts degraded. [GOC:BHF, GOC:dph, GOC:tb]	0.0329912	0.528416	1	1	0.366816	1	1	1	1	0.204466
M11860	GOBP_PEPTIDYL_PROLINE_HYDROXYLATION	c5	15	Homo sapiens	NA	The hydroxylation of peptidyl-proline to form peptidyl-hydroxyproline. [GOC:mah]	0.0329912	0.528416	1	1	1	1	1	1	0.353566	0.204466
M14004	GOBP_INTERFERON_GAMMA_MEDIATED_SIGNALING_PATHWAY	c5	91	Homo sapiens	NA	A series of molecular signals initiated by the binding of interferon-gamma to a receptor on the surface of a cell, and ending with regulation of a downstream cellular process, e.g. transcription. Interferon gamma is the only member of the type II interferon found so far. [GOC:add, GOC:dph, GOC:signaling]	0.0330084	0.83383	0.34175	1	0.142763	0.634389	0.435772	0.577789	0.00127569	1
M7503	GSE21380_NON_TFH_VS_GERMINAL_CENTER_TFH_CD4_TCELL_UP	c7	200	Mus musculus	20525889	Genes up-regulated in CD4 [GeneID=920] T cells: non-Tfh versus Tfh (T follicular helper) from germinal center.	0.0331837	0.0256174	1	0.0486968	0.684885	0.877438	0.00681906	0.572354	0.0496958	0.556638
M14232	GOBP_POSITIVE_REGULATION_OF_INTRACELLULAR_SIGNAL_TRANSDUCTION	c5	1005	Homo sapiens	NA	Any process that activates or increases the frequency, rate or extent of intracellular signal transduction. [GOC:BHF, GOC:dph, GOC:signaling, GOC:tb, GOC:TermGenie]	0.0333319	0.120594	0.635428	0.0306622	0.000205381	0.82133	0.546971	0.0311577	1.60684e-07	0.697403
M8512	TSAI_RESPONSE_TO_IONIZING_RADIATION	c2	150	Homo sapiens	16247478	Genes up-regulated in TK6, WTK1, and NH32 cell lines (lymphoblast) in response to ionizing radiation.	0.0335149	0.78622	0.159207	1	0.952043	1	0.254203	0.419817	0.296925	0.910165
M4679	GOCC_MICROTUBULE_ASSOCIATED_COMPLEX	c5	161	Homo sapiens	NA	Any multimeric complex connected to a microtubule. [GOC:jl]	0.0335149	0.888039	0.511231	1	0.698724	0.821381	0.0741059	0.845129	0.471419	0.00277433
M13173	IRF1_Q6	c3	263	Homo sapiens	NA	Genes having at least one occurence of the transcription factor binding site V$IRF1_Q6 (v7.4 TRANSFAC) in the regions spanning up to 4 kb around their transcription starting sites.	0.0335506	0.529997	0.336373	0.0854798	0.00271085	0.548778	0.48814	0.975981	0.0418971	0.766308
M41812	REACTOME_RHOQ_GTPASE_CYCLE	c2	59	Homo sapiens	NA	RHOQ GTPase cycle	0.0337321	0.194309	1	0.110281	0.854573	1	1	0.738162	0.271063	0.619042
M2512	FOSTER_KDM1A_TARGETS_UP	c2	265	Mus musculus	20713442	Genes up-regulated in ES cells (embryonic stem) heterozygotic for KDM1A [GeneID=23028] loss of function mutant compared to the homozygotic loss of the gene.	0.0337501	0.559913	1	1	0.0829425	0.917914	0.412736	0.70668	0.640394	1
M4785	FULCHER_INFLAMMATORY_RESPONSE_LECTIN_VS_LPS_DN	c2	458	Homo sapiens	16785517	Genes down-regulated in monocyte-derived dendritic cells (MDDC) after stimulation with galecin-1 (lectin, LGALS1) [GeneID=3956] compared to that with bacterial lipopolysaccharide (LPS).	0.0338556	0.905444	0.153744	0.0521212	0.216939	0.126558	0.943453	0.167287	0.041899	0.918687
M3393	GSE14308_NAIVE_CD4_TCELL_VS_NATURAL_TREG_UP	c7	199	Mus musculus	19144320	Genes up-regulated in comparison of naive CD4 [GeneID=920] T cells versus natural regulatory T cell (Treg).	0.0341282	0.961671	0.216692	0.300621	0.520865	1	0.0318235	0.0504821	0.806324	0.791777
M3060	GSE10239_MEMORY_VS_KLRG1HIGH_EFF_CD8_TCELL_UP	c7	199	Mus musculus	18316415	Genes up-regulated in comparison of memory CD8 T cells versus effector CD8 T cells KLRG1 high [GeneID=10219].	0.0341282	0.340751	1	1	0.520865	0.34771	0.698998	0.218136	0.476459	0.560416
M7316	GSE19888_ADENOSINE_A3R_ACT_VS_A3R_ACT_WITH_A3R_INH_PRETREATMENT_IN_MAST_CELL_UP	c7	196	Homo sapiens	20190146	Genes up-regulated in HMC-1 (mast leukemia) cells: Cl-IB-MECA [PubChem=3035850] versus incubated with the ALL1 peptide followed by treatment with Cl-IB-MECA [PubChem=3035850].	0.0341282	0.98627	1	1	0.931395	0.878874	1	0.00758132	0.476459	0.073195
M965	REACTOME_INTERFERON_GAMMA_SIGNALING	c2	93	Homo sapiens	NA	Interferon gamma signaling	0.0344498	0.479645	0.34495	1	0.0609825	0.638651	0.439522	0.584094	0.000328116	1
M13410	GOBP_MACROPHAGE_ACTIVATION	c5	102	Homo sapiens	NA	A change in morphology and behavior of a macrophage resulting from exposure to a cytokine, chemokine, cellular ligand, or soluble factor. [GOC:mgi_curators, ISBN:0781735149, PMID:14506301]	0.0344498	0.672915	1	1	0.14775	1	0.439522	0.584094	0.501551	0.759265
M35324	HP_ABNORMAL_RIB_CAGE_MORPHOLOGY	c5	338	Homo sapiens	NA	Abnormal rib cage morphology	0.0345463	0.987237	0.0194576	1	0.699533	0.718981	0.626483	0.0133812	0.00471548	0.260716
M39306	CUI_DEVELOPING_HEART_C9_B_T_CELL	c8	155	Homo sapiens	30759401		0.0345804	0.246252	1	1	0.703754	0.823469	0.627085	0.64827	0.0389786	0.694657
M39400	WP_CHEMOKINE_SIGNALING_PATHWAY	c2	165	Homo sapiens	NA	Chemokine signaling pathway	0.0345804	0.512549	1	1	0.00298865	1	0.256654	0.64827	5.15686e-05	0.430908
M30871	MIR6778_3P	c3	222	Homo sapiens	31504780	Genes predicted to be targets of miRBase v22 microRNA hsa-miR-6778-3p in miRDB v6.0 with MirTarget v4 prediction scores > 80 (high confidence targets).	0.0346175	0.328468	0.647917	0.346532	0.0440267	0.918877	0.415033	0.710123	0.789215	0.6767
M36123	HP_LIMITED_ELBOW_MOVEMENT	c5	125	Homo sapiens	NA	Limited elbow movement	0.0348711	0.947842	0.0192291	1	0.520523	0.39468	0.541223	0.489692	0.150714	0.567782
M9527	GSE41087_WT_VS_FOXP3_MUT_ANTI_CD3_CD28_STIM_CD4_TCELL_UP	c7	195	Homo sapiens	23169781	Genes up-regulated in activated CD4 [GeneID=920] T cells expressing: wildtype versus mutant form of FOXP3 [GeneID=50943].	0.0350907	0.916188	1	1	0.83681	0.880292	0.337184	0.221721	0.320645	1
M26027	GOCC_FICOLIN_1_RICH_GRANULE	c5	185	Homo sapiens	NA	Highly exocytosable gelatinase-poor granules found in neutrophils and rich in ficolin-1. Ficolin-1 is released from neutrophil granules by stimulation with fMLP or PMA, and the majority becomes associated with the surface membrane of the cells and can be detected by flow cytometry. [GOC:mec, PMID:19741154]	0.0350907	0.735091	1	1	0.014168	0.350878	1	0.221721	0.481801	0.94868
M6982	GSE8621_LPS_STIM_VS_LPS_PRIMED_AND_LPS_STIM_MACROPHAGE_UP	c7	200	Mus musculus	18086374	Genes up-regulated in macrophages in response to LPS: naïve versus tolerant.	0.0350907	0.347376	0.0577379	0.302015	0.22709	0.623534	0.701008	0.581147	0.19326	0.337396
M7156	GSE15735_CTRL_VS_HDAC_INHIBITOR_TREATED_CD4_TCELL_2H_UP	c7	199	Homo sapiens	19698979	Genes up-regulated in CD4 [GeneID=920] T cells: control versus treated with HDAC inhibitors for 2h.	0.0350907	0.153364	0.586124	1	0.032201	0.880292	1	0.221721	0.0528311	0.337396
M6420	GSE8921_UNSTIM_VS_TLR1_2_STIM_MONOCYTE_24H_UP	c7	199	Homo sapiens	16497887	Genes up-regulated in monocytes (24h): untreated versus M. tuberculosis 19 kDa lipopeptide.	0.0350907	0.735091	0.0577379	0.0496724	0.69421	1	0.118704	0.113575	0.00395762	0.171254
M38091	HP_FATIGUE	c5	341	Homo sapiens	NA	Fatigue	0.0352521	0.608605	0.790933	0.471595	0.230811	0.720951	1	0.579418	0.18652	0.594433
M36057	HP_EPISODIC_TACHYPNEA	c5	37	Homo sapiens	NA	Episodic tachypnea	0.035329	0.847432	1	1	1	1	1	0.548173	1	1
M12617	KEGG_TYPE_I_DIABETES_MELLITUS	c2	43	Homo sapiens	NA	Type I diabetes mellitus	0.035329	0.275784	1	1	0.681167	1	0.207543	0.548173	0.0912702	1
M34630	HP_TURRICEPHALY	c5	37	Homo sapiens	NA	Turricephaly	0.035329	0.847432	1	1	0.310374	0.335669	1	0.548173	0.664215	0.435691
M35262	HP_LIMITED_ELBOW_EXTENSION	c5	36	Homo sapiens	NA	Limited elbow extension	0.035329	1	0.15631	1	0.310374	0.335669	1	0.548173	0.664215	0.435691
M14467	GOBP_REGULATION_OF_INTRINSIC_APOPTOTIC_SIGNALING_PATHWAY_IN_RESPONSE_TO_DNA_DAMAGE	c5	37	Homo sapiens	NA	Any process that modulates the frequency, rate or extent of intrinsic apoptotic signaling pathway in response to DNA damage. [GOC:BHF, GOC:mtg_apoptosis, GOC:rl, GOC:TermGenie, PMID:15314165]	0.035329	0.847432	1	1	0.681167	1	1	1	0.0912702	0.109888
M29689	REACTOME_ACTIVATION_OF_ANTERIOR_HOX_GENES_IN_HINDBRAIN_DEVELOPMENT_DURING_EARLY_EMBRYOGENESIS	c2	122	Homo sapiens	NA	Activation of anterior HOX genes in hindbrain development during early embryogenesis	0.0355725	1	0.252902	1	0.30299	1	1	1	0.846177	0.625231
M3848	LINDSTEDT_DENDRITIC_CELL_MATURATION_D	c2	63	Homo sapiens	12356685	Genes down-regulated during the course of maturation of monocyte-derived dendritic cells (DC) in response to inflammatory stimuli (cluster D).	0.0355725	0.613332	1	1	0.859256	0.153781	1	0.39073	0.0366188	0.625231
M40755	SATB1_TARGET_GENES	c3	1985	Homo sapiens	33231677	Genes containing one or more binding sites for UniProt:Q01826 (SATB1) in their promoter regions (TSS -1000,+100 bp) as identified by GTRD version 20.06 ChIP-seq harmonization.	0.0356533	0.589096	0.718341	0.708337	0.000835087	0.0810501	0.192282	0.890361	0.964559	0.435572
M8903	GSE37301_CD4_TCELL_VS_GRANULOCYTE_MONOCYTE_PROGENITOR_UP	c7	162	Mus musculus	22608498	Genes up-regulated in CD4 [GeneID=920] versus granulocyte-monocyte progenitors.	0.0356681	0.000789619	1	1	0.0512512	0.825533	1	0.966352	0.0167212	0.698188
M18183	MODULE_121	c4	99	Homo sapiens	NA	Genes in the cancer module 121.	0.0359298	0.0888579	1	1	0.15281	1	1	0.590329	0.133498	0.763182
M36050	HP_ABNORMALITY_OF_THE_ILIUM	c5	91	Homo sapiens	NA	Abnormality of the ilium	0.0359298	0.681637	0.00896629	1	0.943746	1	1	0.315981	0.284509	0.418493
M16056	GOBP_POSITIVE_REGULATION_OF_VIRAL_PROCESS	c5	91	Homo sapiens	NA	Any process that activates or increases the frequency, rate or extent of a multi-organism process in which a virus is a participant. [GOC:bf, GOC:jl]	0.0359298	0.48975	1	0.160047	0.778812	1	1	0.0478793	0.93591	0.171265
M18488	GOBP_RECEPTOR_MEDIATED_ENDOCYTOSIS	c5	327	Homo sapiens	NA	An endocytosis process in which cell surface receptors ensure specificity of transport. A specific receptor on the cell surface binds tightly to the extracellular macromolecule (the ligand) that it recognizes; the plasma-membrane region containing the receptor-ligand complex then undergoes endocytosis, forming a transport vesicle containing the receptor-ligand complex and excluding most other pla…	0.0359734	0.847022	0.341668	1	0.000483091	0.55696	0.811842	0.663025	0.0226517	0.579177
M9038	GSE33162_HDAC3_KO_VS_HDAC3_KO_MACROPHAGE_UP	c7	199	Mus musculus	22802645	Genes up-regulated in macrophages with knockout of HDAC3 [GeneID=8841]: heterozygous versus homozygous.	0.0360714	0.615346	0.588145	0.303406	0.132571	0.626529	0.703005	0.00276967	0.813102	0.949519
M7616	GSE21360_NAIVE_VS_TERTIARY_MEMORY_CD8_TCELL_UP	c7	195	Mus musculus	20619696	Genes up-regulated in CD8 T cells: naïve versus 3' memory.	0.0360714	0.844183	0.220246	0.303406	0.367949	1	0.339596	0.225325	0.487127	0.796835
M4387	GSE2197_IMMUNOSUPPRESSIVE_DNA_VS_UNTREATED_IN_DC_UP	c7	200	Mus musculus	16413926	Genes up-regulated in comparison of dendritic cells (DC) treated with immunosuppressive DNA versus the untreated cells.	0.0360714	0.481631	0.0585069	1	0.367949	0.161964	1	0.11599	0.0544469	0.0762843
M31246	MIR6818_3P	c3	127	Homo sapiens	31504780	Genes predicted to be targets of miRBase v22 microRNA hsa-miR-6818-3p in miRDB v6.0 with MirTarget v4 prediction scores > 80 (high confidence targets).	0.0361257	0.164377	0.111756	1	0.179252	0.748845	1	0.272913	0.491308	1
M2309	AZARE_NEOPLASTIC_TRANSFORMATION_BY_STAT3_UP	c2	126	Homo sapiens	17438134	Genes up-regulated in RWPE-1 cells (prostate cancer) upon expression of constitutively active form of STAT3 [GeneID=6774].	0.0361257	0.744729	0.43686	0.20867	0.896173	0.748845	1	0.495347	0.154974	0.572413
M2568	ALTEMEIER_RESPONSE_TO_LPS_WITH_MECHANICAL_VENTILATION	c2	125	Mus musculus	16116230	Genes up-regulated in lung tissue upon LPS aspiration with mechanical ventilation (MV) compared to control (PBS aspiration without MV).	0.0361257	0.870662	1	0.20867	0.734798	0.398763	1	1	0.0105185	0.572413
M19971	RUTELLA_RESPONSE_TO_HGF_VS_CSF2RB_AND_IL4_UP	c2	412	Homo sapiens	16527888	Genes up-regulated in peripheral blood mononucleocytes by HGF [GeneID=3082] compared to those regulated by CSF2RB (GM-CSF) and IL4 [GeneID=1437	0.036473	0.499751	0.855658	1	0.136663	0.675888	0.739431	0.663913	0.774283	0.458676
M12269	GOBP_LEUKOCYTE_MIGRATION	c5	507	Homo sapiens	NA	The movement of a leukocyte within or between different tissues and organs of the body. [GOC:add, ISBN:0781735149, PMID:14680625, PMID:14708592, PMID:7507411, PMID:8600538]	0.036473	0.410042	0.572804	0.183303	0.00461998	0.675888	0.121992	0.39339	0.328269	0.458676
M4368	GSE20715_0H_VS_48H_OZONE_LUNG_UP	c7	200	Mus musculus	21543283	Genes up-regulated in comparison of lung tissue from wild type mice subjected to ozone for 0 h versus that from wild type mice subjected to ozone for 48 h.	0.0370704	0.746022	0.590157	0.304795	0.000858162	0.357209	0.704989	0.781318	0.664729	0.950344
M8757	GSE36888_UNTREATED_VS_IL2_TREATED_STAT5_AB_KNOCKIN_TCELL_2H_DN	c7	196	Mus musculus	22520852	Genes down-regulated in STAT5 double knock-in T cells: control versus IL2 [GeneID=3558] stimulation for 2h.	0.0370704	0.360687	0.590157	1	0.842963	0.629505	0.704989	0.228949	0.492435	0.950344
M11696	GOBP_REGULATION_OF_LEUKOCYTE_MIGRATION	c5	205	Homo sapiens	NA	Any process that modulates the frequency, rate, or extent of leukocyte migration. [GOC:add]	0.0370704	0.488622	1	0.0506551	0.00630928	0.629505	0.0335142	0.228949	0.492435	0.799324
M5156	GSE360_CTRL_VS_M_TUBERCULOSIS_DC_DN	c7	200	Homo sapiens	12663451	Genes down-regulated in comparison of dendritic cells (DC) versus DCs exposed to M.tuberculosis.	0.0370704	0.360687	0.590157	0.304795	0.537058	0.0625733	0.342005	0.0546085	0.977711	0.571634
M7217	GSE16266_LPS_VS_HEATSHOCK_AND_LPS_STIM_MEF_DN	c7	198	Mus musculus	20018623	Genes down-regulated in mouse embryonic fibroblasts (MEF): LPS versus LPS and heat shock.	0.0370704	0.360687	1	0.304795	0.23581	1	0.704989	0.781318	0.111186	0.571634
M5145	GSE360_CTRL_VS_L_MAJOR_DC_UP	c7	199	Homo sapiens	12663451	Genes up-regulated in untreated dendritic cells (DC) versus DCs exposed to parasite L. major.	0.0370704	0.848087	0.590157	1	0.000858162	1	0.704989	0.228949	0.330536	0.344743
M6625	GSE5589_LPS_AND_IL10_VS_LPS_AND_IL6_STIM_IL6_KO_MACROPHAGE_45MIN_UP	c7	200	Mus musculus	17114459	Genes up-regulated in bone marrow-derived macrophages with IL6 [GeneID=3469] knockout and 45 min of stimulation by AIL10 [GeneID=3486] and LPS versus IL6 [GeneID=3469] and LPS.	0.0370704	0.965428	0.590157	0.304795	0.135734	0.629505	1	0.228949	0.330536	0.344743
M36493	HP_ABNORMALITY_OF_TEMPERATURE_REGULATION	c5	408	Homo sapiens	NA	Abnormality of temperature regulation	0.0370916	0.778416	0.520936	0.511461	0.0724357	0.789654	0.909768	0.697742	0.0879943	0.526637
M34702	HP_CHRONIC_OTITIS_MEDIA	c5	134	Homo sapiens	NA	Chronic otitis media	0.037409	0.594376	1	1	0.739993	0.160673	0.00810752	0.50097	0.711298	1
M6906	SENESE_HDAC2_TARGETS_DN	c2	133	Homo sapiens	17470557	Genes down-regulated in U2OS cells (osteosarcoma) upon knockdown of HDAC2 [GeneID=3066] by RNAi.	0.037409	0.951796	0.113322	1	0.739993	0.751777	0.547311	0.74996	0.0737613	0.577009
M15483	GOBP_CELL_CELL_RECOGNITION	c5	80	Homo sapiens	NA	Cell recognition between cells. May involve the formation of specialized cell junctions. [ISBN:0824072820]	0.0374699	0.835248	1	1	0.311828	0.509949	0.333476	0.156826	0.562244	1
M36273	HP_ABNORMAL_FEMORAL_HEAD_MORPHOLOGY	c5	63	Homo sapiens	NA	Abnormal femoral head morphology	0.0374699	0.62458	0.256529	1	0.132124	0.157842	1	0.398659	0.850909	0.631321
M34933	HP_SHORT_RIBS	c5	64	Homo sapiens	NA	Short ribs	0.0374699	1	0.0352792	1	0.863788	1	1	1	0.117105	0.259857
M24714	GOBP_INFLAMMATORY_RESPONSE_TO_WOUNDING	c5	16	Homo sapiens	NA	The immediate defensive reaction by vertebrate tissue to injury caused by chemical or physical agents. [GOC:add]	0.0375549	1	1	1	1	1	1	1	1	1
M12487	GOBP_LIPOXYGENASE_PATHWAY	c5	16	Homo sapiens	NA	The chemical reactions and pathways by which an unsaturated fatty acid (such as arachidonic acid or linolenic acid) is converted to other compounds, and in which the first step is hydroperoxide formation catalyzed by lipoxygenase. [GOC:mah, PMID:17163881]	0.0375549	0.553077	1	1	1	1	1	1	1	1
M18875	GOMF_SULFURIC_ESTER_HYDROLASE_ACTIVITY	c5	17	Homo sapiens	NA	Catalysis of the reaction: RSO-R' + H2O = RSOOH + R'H. This reaction is the hydrolysis of any sulfuric ester bond, any ester formed from sulfuric acid, O=SO(OH)2. [GOC:ai]	0.0375549	0.183166	1	1	1	1	0.0948399	1	1	1
M18738	GOMF_TASTE_RECEPTOR_ACTIVITY	c5	26	Homo sapiens	NA	Combining with soluble compounds to initiate a change in cell activity. These receptors are responsible for the sense of taste. [GOC:dph]	0.0375549	1	1	1	0.387158	1	1	0.288451	1	1
M11524	GOBP_LEUKOTRIENE_BIOSYNTHETIC_PROCESS	c5	21	Homo sapiens	NA	The chemical reactions and pathways resulting in the formation of leukotriene, a pharmacologically active substance derived from a polyunsaturated fatty acid, such as arachidonic acid. [GOC:go_curators]	0.0375549	0.0404295	1	1	0.387158	1	1	1	1	1
M37034	HP_SHORT_STEPPED_SHUFFLING_GAIT	c5	16	Homo sapiens	NA	Short stepped shuffling gait	0.0375549	1	1	1	0.0820208	1	1	1	1	1
M23703	GOBP_MHC_CLASS_II_BIOSYNTHETIC_PROCESS	c5	17	Homo sapiens	NA	The chemical reactions and pathways resulting in the formation of major histocompatibility protein class II. [GOC:go_curators]	0.0375549	1	1	1	1	1	1	0.288451	0.373408	1
M11736	SA_MMP_CYTOKINE_CONNECTION	c2	15	Homo sapiens	NA	Cytokines can induce activation of matrix metalloproteinases, which degrade extracellular matrix.	0.0375549	1	1	1	1	1	1	1	0.373408	1
M22703	GOBP_MACROPHAGE_CYTOKINE_PRODUCTION	c5	15	Homo sapiens	NA	The appearance of a macrophage cytokine due to biosynthesis or secretion following a cellular stimulus, resulting in an increase in its intracellular or extracellular levels. [GOC:BHF, GOC:dph, GOC:rl, GOC:tb]	0.0375549	0.553077	1	1	1	1	1	0.288451	0.373408	1
M17011	GOCC_INFLAMMASOME_COMPLEX	c5	16	Homo sapiens	NA	A cytosolic protein complex that is capable of activating caspase-1. [GOC:dph, PMID:17599095]	0.0375549	0.553077	1	1	1	1	1	1	0.373408	1
M8230	chr4q23	archived	35	Homo sapiens	NA	Ensembl 103 genes in cytogenetic band chr4q23	0.0375549	0.553077	1	1	0.387158	1	1	1	0.373408	1
M27102	REACTOME_METABOLISM_OF_NITRIC_OXIDE_NOS3_ACTIVATION_AND_REGULATION	c2	15	Homo sapiens	NA	Metabolism of nitric oxide: NOS3 activation and regulation	0.0375549	0.553077	1	1	0.0820208	1	1	1	0.373408	1
M2835	PIEPOLI_LGI1_TARGETS_DN	c2	17	Homo sapiens	16533756	Down-regulated genes in U87 cells (glioblastoma multiforme, GBM) engineered to stably express LGI1 [GeneID=9211].	0.0375549	1	1	1	1	1	1	1	1	0.217363
M1986	KUROZUMI_RESPONSE_TO_ONCOCYTIC_VIRUS_AND_CYCLIC_RGD	c2	20	Rattus norvegicus	18042934	Inflammatory cytokines and their receptors moduated in brain tumors in response to treatment with cyclic RGD peptide prior to the oncocytic virus therapy.	0.0375549	0.553077	1	1	1	1	1	1	1	0.217363
M35939	HP_SPONDYLOEPIMETAPHYSEAL_DYSPLASIA	c5	16	Homo sapiens	NA	Spondyloepimetaphyseal dysplasia	0.0375549	0.183166	1	1	0.0820208	0.160701	1	1	1	0.217363
M39747	WP_METABOLIC_PATHWAY_OF_LDL_HDL_AND_TG_INCLUDING_DISEASES	c2	17	Homo sapiens	NA	Metabolic pathway of LDL, HDL and TG, including diseases	0.0375549	1	1	1	1	1	1	1	0.373408	0.217363
M13842	GOBP_REGULATION_OF_INCLUSION_BODY_ASSEMBLY	c5	16	Homo sapiens	NA	Any process that modulates the rate, frequency, or extent of inclusion body assembly. Inclusion body assembly is the aggregation, arrangement and bonding together of a set of components to form an inclusion body. [GOC:BHF, GOC:dph, GOC:tb]	0.0375549	1	1	1	1	1	1	1	0.373408	0.217363
M15333	GOBP_UDP_N_ACETYLGLUCOSAMINE_METABOLIC_PROCESS	c5	16	Homo sapiens	NA	The chemical reactions and pathways involving UDP-N-acetylglucosamine, a substance composed of N-acetylglucosamine, a common structural unit of oligosaccharides, in glycosidic linkage with uridine diphosphate. [GOC:ai]	0.0375549	0.553077	1	1	1	0.160701	1	0.288451	0.373408	0.217363
M3293	REACTOME_SHC_MEDIATED_SIGNALLING	archived	15	Homo sapiens	NA	Genes involved in SHC-mediated signalling	0.0375549	1	1	1	1	1	1	1	0.0757833	0.217363
M10763	GOBP_POSITIVE_REGULATION_OF_LIPID_KINASE_ACTIVITY	c5	37	Homo sapiens	NA	Any process that increases the frequency, rate or extent of lipid kinase activity, the catalysis of the transfer of a phosphate group, usually from ATP, to a simple or complex lipid. [GOC:dph, GOC:tb]	0.037967	0.290241	1	1	0.107962	1	0.212797	1	0.674533	1
M17741	GOCC_CLATHRIN_COATED_ENDOCYTIC_VESICLE_MEMBRANE	c5	39	Homo sapiens	NA	The lipid bilayer surrounding a clathrin-coated endocytic vesicle. [GOC:mah]	0.037967	0.855419	1	1	0.322281	1	0.212797	0.558322	0.303111	1
M13264	GOBP_NEUTRAL_LIPID_CATABOLIC_PROCESS	c5	48	Homo sapiens	NA	The chemical reactions and pathways resulting in the breakdown of neutral lipids, lipids only soluble in solvents of very low polarity. [GOC:ai]	0.037967	0.0379348	1	1	0.691421	1	1	0.192943	0.0974083	1
M34920	HP_PERSONALITY_CHANGES	c5	50	Homo sapiens	NA	Personality changes	0.037967	0.855419	1	1	0.322281	1	1	1	0.674533	0.444849
M36113	HP_FEMORAL_BOWING	c5	41	Homo sapiens	NA	Femoral bowing	0.037967	0.290241	0.000699265	1	1	0.343393	1	1	0.674533	0.444849
M5540	GSE3982_BCELL_VS_BASOPHIL_DN	c7	200	Homo sapiens	16474395	Genes down-regulated in comparison of B cells versus basophils.	0.0380879	0.36737	1	1	0.240214	0.360371	1	0.00301261	0.497725	0.951156
M8730	GSE36888_STAT5_AB_KNOCKIN_VS_WT_TCELL_IL2_TREATED_2H_UP	c7	198	Mus musculus	22520852	Genes up-regulated in T cells stimulated by IL2 [GeneID=3558] for 2h: STAT5 double knock-in versus wildtype.	0.0380879	0.36737	1	1	0.240214	0.166417	0.344411	0.984887	0.0268542	0.951156
M9890	GSE45881_CXCR6HI_VS_CXCR1LO_COLONIC_LAMINA_PROPRIA_DN	c7	199	Mus musculus	23840334	Genes down-regulated in colonic lamina propria cells sorted by CXCR6 [GeneID=10663]: high versus low.	0.0380879	0.751369	0.592159	0.306181	0.0159437	0.632462	0.706959	0.784421	0.335499	0.801785
M6511	GSE4984_LPS_VS_VEHICLE_CTRL_TREATED_DC_DN	c7	198	Homo sapiens	16785517	Genes down-regulated in monocyte-derived dendritic cells: LPS versus vehicle.	0.0380879	0.36737	1	0.306181	0.378464	0.0637432	0.706959	0.594139	0.0268542	0.801785
M9784	GSE44649_WT_VS_MIR155_KO_ACTIVATED_CD8_TCELL_DN	c7	199	Mus musculus	23603793	Genes down-regulated in activated CD8 T cells: wildtype versus MIR155 [GeneID=406947] knockout.	0.0380879	0.628396	1	1	0.982809	0.360371	0.123035	0.784421	0.113933	0.575333
M7313	GSE19888_ADENOSINE_A3R_INH_PRETREAT_AND_ACT_BY_A3R_VS_A3R_INH_AND_TCELL_MEMBRANES_ACT_MAST_CELL_UP	c7	194	Homo sapiens	20190146	Genes up-regulated in HMC-1 (mast leukemia) cells incubated with the peptide ALL1 followed by treatment with: Cl-IB-MECA [PubChem=3035850] versus T cell membranes.	0.0380879	0.628396	1	0.306181	0.0159437	0.632462	0.344411	0.984887	0.0016687	0.575333
M3663	GSE16522_ANTI_CD3CD28_STIM_VS_UNSTIM_MEMORY_CD8_TCELL_UP	c7	200	Mus musculus	19805141	Genes up-regulated in comparison of stimulated memory CD8 T cells from pmel-1 mice versus unstimulated memory CD8 T cells from pmel-1 mice.	0.0380879	0.628396	1	0.0511491	2.05887e-06	1	1	0.594139	0.335499	0.348419
M688	MODULE_27	c4	355	Homo sapiens	NA	Genes in the cancer module 27.	0.0381775	0.126865	1	1	0.468315	0.17614	0.634943	0.304143	0.537064	0.605429
M4752	WATANABE_RECTAL_CANCER_RADIOTHERAPY_RESPONSIVE_DN	c2	93	Homo sapiens	16585155	Genes down-regulated in rectal cancer patients resistant to radiotherapy (non-responders) relative to the sensitive ones (responders).	0.0390057	0.0981085	0.00953276	1	0.163141	1	0.450626	0.328285	0.298309	1
M39219	ZHENG_CORD_BLOOD_C10_MULTILYMPHOID_PROGENITOR	c8	97	Homo sapiens	29545397		0.0390057	0.698588	1	1	0.555417	0.280781	0.450626	0.328285	0.298309	1
M36148	HP_ABNORMAL_PATELLA_MORPHOLOGY	c5	95	Homo sapiens	NA	Abnormal patella morphology	0.0390057	0.855798	0.354458	1	0.78932	0.280781	1	0.87071	0.767567	0.179287
M5855	GSE9988_LPS_VS_LOW_LPS_MONOCYTE_DN	c7	187	Homo sapiens	18292579	Genes down-regulated in comparison of monocytes treated with 5000 ng/ml LPS (TLR4 agonist) versus those treated with 1 ng/ml LPS (TLR4 agonist).	0.0390664	0.172255	0.167734	1	0.723266	0.10117	0.266461	0.255694	0.991377	0.447948
M8958	GSE37532_TREG_VS_TCONV_CD4_TCELL_FROM_LN_DN	c7	200	Mus musculus	22722857	Genes down-regulated in lymph node from aged mice: T reg versus T conv.	0.039124	0.756636	0.594151	0.0516449	0.142178	0.885803	0.708916	0.787487	0.674016	1
M9018	GSE39022_LN_VS_SPLEEN_DC_DN	c7	198	Mus musculus	22760781	Genes down-regulated in dendritic cells from: lymph node versus spleen.	0.039124	0.502534	0.594151	0.307565	0.244645	1	1	0.236251	0.674016	0.951955
M8538	GSE33374_CD8_ALPHAALPHA_VS_ALPHABETA_CD161_HIGH_TCELL_UP	c7	199	Homo sapiens	22086415	Genes up-regulated in KLRB1 high [GeneID=3820] T cells: CD8A [GeneID=925] versus CD8A CD8B [GeneID=925	0.039124	0.0612006	0.594151	1	0.383727	1	0.346815	0.236251	0.502996	0.80422
M5530	GSE3982_NEUTROPHIL_VS_NKCELL_UP	c7	199	Homo sapiens	16474395	Genes up-regulated in comparison of neutrophils versus NK cells.	0.039124	0.756636	0.225585	1	0.00689353	0.885803	0.708916	0.0574758	0.502996	0.80422
M2725	MEK_UP.V1_UP	c6	195	Homo sapiens	16585219	Genes up-regulated in MCF-7 cells (breast cancer) positive for ESR1 [Gene ID=2099] MCF-7 cells (breast cancer) stably over-expressing constitutively active MAP2K1 [Gene ID=5604] gene.	0.039124	0.634832	0.594151	1	0.383727	0.885803	0.346815	0.0574758	0.340472	0.80422
M9201	GSE40443_INDUCED_VS_TOTAL_TREG_DN	c7	200	Mus musculus	22966001	Genes down-regulated in T reg: induced versus total.	0.039124	0.105647	0.225585	0.0516449	0.383727	0.363531	0.708916	0.123393	0.502996	0.579013
M4148	GSE17721_12H_VS_24H_GARDIQUIMOD_BMDC_UP	c7	199	Mus musculus	19729616	Genes up-regulated in comparison of dendritic cells (DC) stimulated with Gardiquimod (TLR7 agonist) at 12 h versus those stimulated with Gardiquimod (TLR7 agonist) at 24 h.	0.039124	0.502534	0.594151	1	0.0368591	0.635401	0.346815	0.00314036	0.340472	0.579013
M7333	GSE19888_ADENOSINE_A3R_ACT_VS_TCELL_MEMBRANES_ACT_IN_MAST_CELL_UP	c7	200	Homo sapiens	20190146	Genes up-regulated in HMC-1 (mast leukemia) cells: Cl-IB-MECA [PubChem=3035850] versus T cell membranes.	0.039124	0.171482	1	1	0.712287	0.363531	0.708916	0.598417	0.027796	0.579013
M3394	GSE14308_NAIVE_CD4_TCELL_VS_NATURAL_TREG_DN	c7	200	Mus musculus	19144320	Genes down-regulated in comparison of naive CD4 [GeneID=920] T cells versus natural regulatory T cell (Treg).	0.039124	0.261419	1	1	0.93903	0.16866	0.708916	0.787487	0.209042	0.352095
M5621	GSE39820_TGFBETA3_IL6_VS_TGFBETA3_IL6_IL23A_TREATED_CD4_TCELL_DN	c7	200	Mus musculus	22961052	Genes down-regulated in comparison of CD4 [GeneID=920] T cells treated with TGFB3 [GeneID=7043] and IL6 [GeneID=3569] versus those treated with TGF3B [GeneID=7043], IL6 [GeneID=3569] and IL23A [GeneID=51561].	0.039124	0.634832	1	0.307565	0.547723	0.885803	0.124492	0.787487	0.674016	0.0810552
M5147	GSE360_CTRL_VS_T_GONDII_DC_UP	c7	199	Homo sapiens	12663451	Genes up-regulated in untreated dendritic cells (DC) versus DCs exposed to parasite Toxoplasma gondii.	0.039124	0.925634	1	1	0.244645	0.885803	0.124492	0.236251	0.340472	0.0314608
M37256	HP_APLASIA_HYPOPLASIA_INVOLVING_THE_VERTEBRAL_COLUMN	c5	63	Homo sapiens	NA	Aplasia/Hypoplasia involving the vertebral column	0.0394244	0.222543	0.260139	1	0.320673	0.515654	1	0.162241	0.571111	0.637312
M14631	KEGG_COLORECTAL_CANCER	c2	62	Homo sapiens	NA	Colorectal cancer	0.0394244	0.222543	1	1	0.0486026	1	1	0.755434	0.00281627	0.265875
M19541	REN_ALVEOLAR_RHABDOMYOSARCOMA_DN	c2	407	Homo sapiens	18701482	Genes commonly down-regulated in human alveolar rhabdomyosarcoma (ARMS) and its mouse model overexpressing PAX3-FOXO1 [GeneID=5077	0.039836	0.433509	1	0.550207	0.000248429	0.948197	0.273298	0.67749	0.345081	0.779172
M7111	GSE15624_CTRL_VS_6H_HALOFUGINONE_TREATED_CD4_TCELL_UP	c7	133	Mus musculus	19498172	Genes up-regulated in CD4 [GeneID=920] T cells: control versus treated with halofuginone [PubChem=400772] for 6h.	0.0400621	0.0519654	1	1	0.348177	0.75754	0.19105	0.758152	0.313902	0.862244
M35044	HP_ECZEMA	c5	134	Homo sapiens	NA	Eczema	0.0400621	0.610708	0.445046	0.213379	0.547114	0.410933	1	0.758152	0.72183	0.586091
M3170	GSE12366_GC_VS_NAIVE_BCELL_DN	c7	196	Homo sapiens	19023113	Genes down-regulated in comparison of germinal center B cells versus naive B cells.	0.0401788	0.761824	0.227367	0.308945	0.553014	0.638322	1	0.405016	0.678595	0.806628
M4616	GSE24634_TEFF_VS_TCONV_DAY3_IN_CULTURE_DN	c7	200	Homo sapiens	21347372	Genes down-regulated in comparison of CD25+ T effector cells treated with IL4 [GeneID=3565] at day 3 versus untreated CD25- T cells at day 3.	0.0401788	0.927844	0.596134	1	0.0172177	0.638322	0.125955	0.602668	0.213065	0.806628
M8575	GSE26030_TH1_VS_TH17_DAY15_POST_POLARIZATION_DN	c7	200	Mus musculus	22177921	Genes down-regulated in T helper cells 15 days post polarization: Th1 versus Th17.	0.0401788	0.509452	1	1	0.0380938	0.887141	1	0.0589446	0.927495	0.582673
M9603	GSE42021_TCONV_PLN_VS_CD24INT_TCONV_THYMUS_DN	c7	200	Mus musculus	23420886	Genes down-regulated in T conv: peripheral lymph nodes versus thymic CD24 int [GeneID=100133941].	0.0401788	0.509452	1	1	0.0776869	0.170914	1	0.405016	0.508248	0.582673
M3771	GSE17721_CTRL_VS_CPG_24H_BMDC_UP	c7	200	Mus musculus	19729616	Genes up-regulated in comparison of control dendritic cells (DC) at 24 h versus those stimulated with CpG DNA (TLR9 agonist) at 24 h.	0.0401788	0.927844	0.0127531	1	0.145457	0.638322	1	0.923387	0.345455	0.355771
M4143	GSE17721_0.5H_VS_24H_GARDIQUIMOD_BMDC_UP	c7	200	Mus musculus	19729616	Genes up-regulated in comparison of dendritic cells (DC) stimulated with Gardiquimod (TLR7 agonist) at 0.5 h versus those stimulated with Gardiquimod (TLR7 agonist) at 24 h.	0.0401788	0.859328	1	1	0.249103	0.887141	0.349215	0.0589446	0.997037	0.184827
M36908	HP_APLASIA_HYPOPLASIA_INVOLVING_BONES_OF_THE_THORAX	c5	157	Homo sapiens	NA	Aplasia/Hypoplasia involving bones of the thorax	0.0402446	0.988067	0.0382416	1	0.727993	0.833552	1	0.6703	0.0992377	0.103584
M15950	GOBP_RESPONSE_TO_NUTRIENT	c5	165	Homo sapiens	NA	Any process that results in a change in state or activity of a cell or an organism (in terms of movement, secretion, enzyme production, gene expression, etc.) as a result of a nutrient stimulus. [GOC:go_curators]	0.0402446	0.816705	1	0.261935	0.0586881	1	1	0.0222623	0.0992377	0.0386568
M9355	chr3p25	c1	145	Homo sapiens	NA	Ensembl 103 genes in cytogenetic band chr3p25	0.040602	0.706816	0.357596	1	0.949015	0.65521	1	0.608616	0.941653	1
M12930	GOBP_IMMUNOGLOBULIN_PRODUCTION	c5	197	Homo sapiens	NA	The appearance of immunoglobulin due to biosynthesis or secretion following a cellular stimulus, resulting in an increase in its intracellular or extracellular levels. [GOC:add, ISBN:0781735149]	0.040602	0.992519	1	1	0.16841	0.28508	0.454278	0.873622	0.531814	1
M3006	CHROMOSOMAL_PART	archived	96	Homo sapiens	NA	Genes annotated by the GO term GO:0044427. Any constituent part of a chromosome, a structure composed of a very long molecule of DNA and associated proteins (e.g. histones) that carries hereditary information.	0.040602	0.860877	1	1	0.16841	0.65521	1	0.873622	0.941653	2.18607e-06
M17856	MULLIGHAN_MLL_SIGNATURE_1_UP	c2	385	Homo sapiens	17597811	The 'MLL signature 1': genes up-regulated in pediatric AML (acute myeloid leukemia) with rearranged MLL [GeneID=4297] compared to all AML cases with the intact gene.	0.0406852	0.860481	0.528383	1	0.0472823	0.612567	0.912768	0.572703	0.0326461	0.705451
M15506	GOBP_CEREBRAL_CORTEX_CELL_MIGRATION	c5	39	Homo sapiens	NA	The orderly movement of cells from one site to another in the cerebral cortex. [GO_REF:0000021, GOC:cls, GOC:dgh, GOC:dph, GOC:jid]	0.0407026	0.304749	1	1	0.701346	1	1	0.568244	1	1
M30160	SIX4_TARGET_GENES	c3	42	Homo sapiens	33231677	Genes containing one or more binding sites for UniProt:Q9UIU6 (SIX4) in their promoter regions (TSS -1000,+100 bp) as identified by GTRD version 20.06 ChIP-seq harmonization.	0.0407026	0.58294	0.0138351	1	0.701346	0.351028	1	0.201133	1	1
M38341	HP_FATIGABLE_WEAKNESS_OF_SWALLOWING_MUSCLES	c5	39	Homo sapiens	NA	Fatigable weakness of swallowing muscles	0.0407026	0.304749	1	1	0.701346	1	1	0.568244	0.684533	1
M8273	CROONQUIST_NRAS_VS_STROMAL_STIMULATION_UP	c2	41	Homo sapiens	12791645	Genes up-regulated in ANBL-6 cell line (multiple myeloma, MM) expressing an activated form of NRAS [GeneID=4893] off a plasmid vector compared to those co-cultured with bone marrow stromal cells.	0.0407026	0.862988	1	1	0.334135	1	1	1	0.684533	1
M16665	GOBP_NEUROTROPHIN_SIGNALING_PATHWAY	c5	38	Homo sapiens	NA	A series of molecular signals initiated by the binding of a neurotrophin to a receptor on the surface of a target cell, and ending with regulation of a downstream cellular process, e.g. transcription. Neurotrophins are a family of secreted growth factors that induce the survival, development, and function of neurons. [GOC:bf, GOC:jc, GOC:signaling, PMID:17466268, Wikipedia:Neurotrophin]	0.0407026	0.125815	1	1	0.334135	1	0.218016	0.568244	0.684533	1
M4357	XU_CREBBP_TARGETS_DN	c2	41	Mus musculus	16424387	Genes down-regulated in pro-B lymphocytes after knockout of CREBBP [GeneID=1387].	0.0407026	1	1	1	1	1	0.218016	1	0.314506	1
M35975	HP_ABNORMALITY_OF_SKULL_OSSIFICATION	c5	37	Homo sapiens	NA	Abnormality of skull ossification	0.0407026	0.304749	1	1	1	0.351028	0.218016	1	0.314506	1
M7601	chr9p24	c1	101	Homo sapiens	NA	Ensembl 103 genes in cytogenetic band chr9p24	0.0407026	0.862988	0.0138351	1	1	1	1	1	1	0.453859
M34256	GOBP_NEGATIVE_REGULATION_OF_FIBROBLAST_GROWTH_FACTOR_PRODUCTION	c5	5	Homo sapiens	NA	Any process that decreases the rate, frequency or extent of the appearance of a fibroblast growth factor due to biosynthesis or secretion following a cellular stimulus, resulting in an increase in its intracellular or extracellular levels. [GOC:BHF]	0.0409636	1	1	1	1	1	1	1	1	1
M26419	GOMF_PHEROMONE_RECEPTOR_ACTIVITY	c5	6	Homo sapiens	NA	Combining with a pheromone to initiate a change in cell activity. A pheromone is a substance used in olfactory communication between organisms of the same species eliciting a change in sexual or social behavior. [GOC:hjd, ISBN:0198506732]	0.0409636	1	1	1	1	1	1	1	1	1
M22714	GOBP_REGULATION_OF_HIGH_DENSITY_LIPOPROTEIN_PARTICLE_CLEARANCE	c5	7	Homo sapiens	NA	Any process that modulates the rate, frequency or extent of high-density lipoprotein particle clearance. High-density lipoprotein particle clearance is the process in which a high-density lipoprotein particle is removed from the blood via receptor-mediated endocytosis and its constituent parts degraded. [GOC:BHF, GOC:dph, GOC:tb]	0.0409636	0.101786	1	1	1	1	1	1	1	1
M16009	ACEVEDO_METHYLATED_IN_LIVER_CANCER_DN	c2	871	Homo sapiens	18413731	Genes whose DNA is hypo-methylated in hepatocellular carcinoma (HCC) compared to normal liver.	0.0411288	0.322862	0.595263	0.357076	0.082658	0.604784	0.242564	0.181217	0.478374	0.89089
M9742	GSE43863_DAY6_EFF_VS_DAY150_MEM_TH1_CD4_TCELL_UP	c7	200	Mus musculus	23583644	Genes up-regulated in Th1 CD4 [GeneID=920] SMARTA T cells: effector during acute infection of LCMV versus memory.	0.0412523	0.387501	1	1	0.558277	0.888463	0.127424	0.243624	0.122396	0.953513
M7194	GSE17186_BLOOD_VS_CORD_BLOOD_NAIVE_BCELL_UP	c7	200	Homo sapiens	19965666	Genes up-regulated in naïve B lymphocytes versus those from cord blood.	0.0412523	0.112571	0.598107	1	0.0393569	0.369844	0.712792	0.0255548	0.00520145	0.953513
M6835	GSE7509_DC_VS_MONOCYTE_WITH_FCGRIIB_STIM_DN	c7	197	Homo sapiens	17502666	Genes down-regulated in response to anti-FcgRIIB: dendritic cells versus monocytes.	0.0412523	0.0658849	0.598107	0.0526417	0.394257	0.369844	1	0.924791	0.683131	0.80901
M7983	GSE25088_IL4_VS_IL4_AND_ROSIGLITAZONE_STIM_MACROPHAGE_DAY10_DN	c7	200	Mus musculus	21093321	Genes down-regulated in wildtype bone marrow-derived macrophages treated with IL4 [GeneID=3565]: control versus rosiglitazone [PubChem=77999].	0.0412523	0.180923	0.229151	0.310323	0.0393569	0.173178	0.351613	0.243624	0.122396	0.586312
M3371	GSE14308_TH1_VS_TH17_UP	c7	200	Mus musculus	19144320	Genes up-regulated in comparison of Th1 cells versus Th17 cells.	0.0412523	0.516342	0.598107	1	0.941858	0.641225	0.712792	0.79351	0.217117	0.359447
M3105	GSE11057_NAIVE_VS_EFF_MEMORY_CD4_TCELL_DN	c7	197	Homo sapiens	19568420	Genes down-regulated in comparison of naive T cells versus effector memory T cells.	0.0412523	0.766933	1	1	0.253587	0.369844	1	0.243624	0.122396	0.359447
M6845	chr12p13	c1	333	Homo sapiens	NA	Ensembl 103 genes in cytogenetic band chr12p13	0.0412523	0.273222	0.229151	1	0.253587	0.888463	1	0.79351	0.513479	0.187588
M3915	GSE17721_LPS_VS_PAM3CSK4_4H_BMDC_UP	c7	199	Mus musculus	19729616	Genes up-regulated in comparison of dendritic cells (DC) stimulated with LPS (TLR4 agonist) at 4 h versus DC cells stimulated with Pam3Csk4 (TLR1/2 agonist) at 4 h.	0.0412523	0.766933	1	1	0.148774	0.369844	1	0.606891	0.0297503	0.0843265
M5460	GSE3982_DC_VS_MAC_DN	c7	200	Homo sapiens	16474395	Genes down-regulated in comparison of dendritic cells (DC) versus macrophages.	0.0412523	0.862921	0.598107	1	0.148774	0.888463	1	0.40945	0.513479	0.0330662
M6223	GOMF_MONOSACCHARIDE_BINDING	c5	67	Homo sapiens	NA	Interacting selectively and non-covalently with any monosaccharide. Monosaccharides are the simplest carbohydrates	0.0414361	0.966179	1	0.117312	0.604967	0.521294	1	0.0528251	0.859942	1
M36861	HP_ABNORMALITY_OF_LOWER_LIMB_EPIPHYSIS_MORPHOLOGY	c5	65	Homo sapiens	NA	Abnormality of lower limb epiphysis morphology	0.0414361	0.646394	0.263731	1	0.143744	0.521294	1	0.41437	0.859942	0.643206
M1835	KEGG_GLIOMA	c2	65	Homo sapiens	NA	Glioma	0.0414361	0.419732	0.263731	1	0.00396611	1	0.342297	1	0.000122402	0.271892
M2746	JNK_DN.V1_UP	c6	186	Homo sapiens	16648634	Genes up-regulated in JNK inhibitor-treated (SP600125[PubChem=8515]) keratinocytes.	0.0414457	0.285548	0.527674	1	0.732658	0.535705	0.641758	0.454738	0.991901	0.715335
M41383	HP_SPINAL_DYSRAPHISM	c5	164	Homo sapiens	NA	Spinal dysraphism	0.0414457	0.999751	0.00668851	1	0.732658	0.535705	0.271366	0.863128	0.512321	0.105728
M6747	GSE6259_FLT3L_INDUCED_33D1_POS_DC_VS_CD4_TCELL_DN	c7	170	Mus musculus	17204652	Genes down-regulated in cells from Flt3L Melanom injected mice: 33D1+ versus CD4 [GeneID=920] T cells.	0.0414457	0.96311	0.527674	1	0.553024	0.535705	1	0.969985	0.699224	0.00368711
M11670	GOBP_INTERLEUKIN_1_PRODUCTION	c5	126	Homo sapiens	NA	The appearance of interleukin-1 due to biosynthesis or secretion following a cellular stimulus, resulting in an increase in its intracellular or extracellular levels. [GOC:mah]	0.0422374	0.529404	1	0.166694	0.570378	1	0.457906	0.340585	0.000117063	1
M14338	GNF2_HCK	c4	94	Homo sapiens	NA	Neighborhood of HCK	0.0422374	0.956782	1	1	0.799386	0.0223492	1	0.340585	0.152398	0.778224
M16121	KEGG_FC_GAMMA_R_MEDIATED_PHAGOCYTOSIS	c2	96	Homo sapiens	NA	Fc gamma R-mediated phagocytosis	0.0422374	0.714881	0.36072	1	0.00278507	0.65923	0.12411	0.876469	0.000117063	0.778224
M5688	CADWELL_ATG16L1_TARGETS_UP	c2	104	Mus musculus	18849966	Genes up-regulated in Paneth cell (part of intestiinal epithelium) of mice with hypomorphic (reduced function) form of ATG16L1 [GeneID=55054].	0.0422374	0.992911	1	1	0.950659	0.289378	1	0.614572	0.152398	0.440689
M1850	MATTHEWS_AP1_TARGETS	c2	17	Mus musculus	17363560	Known targets of AP1 that were down-regulated by overexpression of TAM67, a dominant-negative form of JUN [GeneID=3725].	0.0423437	1	1	1	1	1	1	1	1	1
M10789	GOBP_MACROPHAGE_ACTIVATION_INVOLVED_IN_IMMUNE_RESPONSE	c5	18	Homo sapiens	NA	A change in morphology and behavior of a macrophage resulting from exposure to a cytokine, chemokine, cellular ligand, or soluble factor, leading to the initiation or perpetuation of an immune response. [GOC:add, ISBN:0781735149]	0.0423437	0.576449	1	1	1	1	1	1	1	1
M15882	GOBP_NOTOCHORD_DEVELOPMENT	c5	17	Homo sapiens	NA	The process whose specific outcome is the progression of the notochord over time, from its formation to the mature structure. The notochord is a mesoderm-derived structure located ventral of the developing nerve cord. In vertebrates, the notochord serves as a core around which other mesodermal cells form the vertebrae. In the most primitive chordates, which lack vertebrae, the notochord persists …	0.0423437	0.576449	1	1	1	1	1	1	1	1
M23343	GOBP_VITAMIN_TRANSMEMBRANE_TRANSPORT	c5	17	Homo sapiens	NA	The process in which a vitamin is transported across a membrane. A vitamin is one of a number of unrelated organic substances that occur in many foods in small amounts and that are necessary in trace amounts for the normal metabolic functioning of the body. [GOC:bf]	0.0423437	0.576449	1	1	1	1	1	1	1	1
M35927	HP_DEEP_VENOUS_THROMBOSIS	c5	18	Homo sapiens	NA	Deep venous thrombosis	0.0423437	0.0478799	1	1	1	1	1	1	1	1
M12509	GOBP_PROTEIN_TRIMERIZATION	c5	17	Homo sapiens	NA	The formation of a protein trimer, a macromolecular structure consisting of three noncovalently associated identical or nonidentical subunits. [GOC:hjd]	0.0423437	0.202492	1	1	0.406848	1	1	1	1	1
M29025	GOBP_ETHANOL_METABOLIC_PROCESS	c5	22	Homo sapiens	NA	The chemical reactions and pathways involving ethanol, CH3-CH2-OH, a colorless, water-miscible, flammable liquid produced by alcoholic fermentation. [GOC:ai, ISBN:0198506732]	0.0423437	0.202492	1	1	0.0918094	1	0.100835	1	1	1
M14179	GOBP_DNA_METHYLATION_INVOLVED_IN_GAMETE_GENERATION	c5	19	Homo sapiens	NA	The covalent transfer of a methyl group to C-5 of cytosine that contributes to the establishment of DNA methylation patterns in the gamete. [GOC:go_curators, PMID:12138111]	0.0423437	0.576449	1	1	1	0.17045	1	0.304418	1	1
M12720	chr2q22	c1	68	Homo sapiens	NA	Ensembl 103 genes in cytogenetic band chr2q22	0.0423437	0.0478799	1	0.0311584	1	0.17045	1	1	1	1
M15240	GOBP_POSITIVE_REGULATION_OF_MYELOID_LEUKOCYTE_CYTOKINE_PRODUCTION_INVOLVED_IN_IMMUNE_RESPONSE	c5	16	Homo sapiens	NA	Any process that modulates the rate, frequency, or extent of the production of a cytokine that contributes to the immune response. [GOC:BHF, GOC:dph]	0.0423437	0.576449	1	1	1	1	1	0.304418	0.392641	1
M13683	GOBP_REGULATION_OF_INTRINSIC_APOPTOTIC_SIGNALING_PATHWAY_IN_RESPONSE_TO_DNA_DAMAGE_BY_P53_CLASS_MEDIATOR	c5	17	Homo sapiens	NA	Any process that modulates the frequency, rate or extent of intrinsic apoptotic signaling pathway in response to DNA damage by p53 class mediator. [GOC:TermGenie, PMID:17719541]	0.0423437	0.576449	1	1	0.406848	1	1	1	0.392641	1
M23936	GOBP_ACTIN_FILAMENT_SEVERING	c5	16	Homo sapiens	NA	The process in which an actin filament is broken down into smaller filaments. [GOC:ai, PMID:14657234]	0.0423437	0.202492	1	1	0.406848	1	1	1	0.392641	1
M40272	DESCARTES_FETAL_PANCREAS_STROMAL_CELLS	c8	27	Homo sapiens	33184181	descartes DE_gene_by_organ.csv, fold.change>5, qval<0.05, pval<0.05	0.0423437	1	1	1	1	1	1	1	0.0849043	1
M15001	GOBP_CONVERGENT_EXTENSION	c5	16	Homo sapiens	NA	The morphogenetic process in which an epithelium narrows along one axis and lengthens in a perpendicular axis. [GOC:dgf, GOC:dph, PMID:12062082]	0.0423437	1	0.074725	1	0.406848	1	1	1	0.0849043	1
M24617	GOBP_LAMELLIPODIUM_MORPHOGENESIS	c5	16	Homo sapiens	NA	A process that is carried out at the cellular level and in which the structure of a lamellipodium is organized. [GOC:BHF, GOC:mah]	0.0423437	1	0.074725	1	0.0918094	1	1	1	0.0849043	1
M1063	REACTOME_THE_NLRP3_INFLAMMASOME	c2	16	Homo sapiens	NA	The NLRP3 inflammasome	0.0423437	0.576449	1	1	0.406848	1	1	0.304418	0.0119362	1
M362	LE_SKI_TARGETS_UP	c2	17	Homo sapiens	18451154	Selected genes implicated in metastasis and epithelial-to-mesenchymal transition (EMT) which were up-regulated in MDA-MB-231 cells (breast cancer) upon knockdown of SKI [GeneID=6497] by RNAi.	0.0423437	1	1	1	1	1	1	1	1	0.230052
M2552	HOLLEMAN_VINCRISTINE_RESISTANCE_B_ALL_DN	c2	16	Homo sapiens	15295046	Genes distinguishing vincristine [PubChem=5978] resistant and sensitive B-lineage ALL	0.0423437	0.576449	1	1	1	1	1	1	1	0.230052
M666	REACTOME_HYALURONAN_METABOLISM	c2	17	Homo sapiens	NA	Hyaluronan metabolism	0.0423437	0.576449	1	0.0311584	1	1	1	0.0489344	1	0.230052
M4038	PEPPER_CHRONIC_LYMPHOCYTIC_LEUKEMIA_DN	c2	22	Homo sapiens	17287849	Genes down-regulated in CD38+ [GeneID=952] CLL (chronic lymphocytic leukemia) cells.	0.0423437	1	1	1	1	1	1	1	0.392641	0.230052
M825	REACTOME_SHC_RELATED_EVENTS	archived	17	Homo sapiens	NA	Genes involved in SHC-related events	0.0423437	1	1	1	1	1	1	1	0.0849043	0.230052
M6026	MODULE_424	c4	18	Homo sapiens	NA	Genes in the cancer module 424.	0.0423437	1	1	1	1	0.17045	1	1	0.0849043	0.230052
M4460	GSE22886_DAY0_VS_DAY7_MONOCYTE_IN_CULTURE_UP	c7	199	Homo sapiens	15789058	Genes up-regulated in comparison of monocytes cultured for 0 days versus those cultured for 7 days.	0.0423448	0.997395	1	1	0.857496	1	1	0.611087	0.355444	1
M9635	GSE43955_TH0_VS_TGFB_IL6_TH17_ACT_CD4_TCELL_1H_UP	c7	200	Mus musculus	23467089	Genes up-regulated in CD4 [GeneID=920] T helper cells (1h): Th0 versus TGFB1 and IL6 [GeneID=7040	0.0423448	0.866439	1	1	0.0185668	0.644109	0.714711	0.41388	0.0648249	0.954273
M4111	GSE17721_0.5H_VS_8H_PAM3CSK4_BMDC_DN	c7	200	Mus musculus	19729616	Genes down-regulated in comparison of dendritic cells (DC) stimulated with Pam3Csk4 (TLR1/2 agonist) at 0.5 h versus those stimulated at 8 h.	0.0423448	0.866439	1	1	0.040649	0.644109	0.354008	0.131032	0.687624	0.811365
M6522	GSE5542_UNTREATED_VS_IFNG_TREATED_EPITHELIAL_CELLS_24H_UP	c7	198	Homo sapiens	16800785	Genes up-regulated in epithelial cells (24h): untreated versus IFNG [GeneID=3458].	0.0423448	0.0683147	1	0.0531427	0.725343	0.88977	1	0.131032	0.355444	0.811365
M4421	GSE22886_NAIVE_CD8_TCELL_VS_NKCELL_DN	c7	197	Homo sapiens	15789058	Genes down-regulated in comparison of naive CD8 T cells versus unstimulated NK cells.	0.0423448	0.394233	1	0.311698	0.0820548	0.644109	1	0.0263304	0.125291	0.811365
M6832	GSE7509_DC_VS_MONOCYTE_WITH_FCGRIIB_STIM_UP	c7	200	Homo sapiens	17502666	Genes up-regulated in response to anti-FcgRIIB: dendritic cells versus monocytes.	0.0423448	0.523202	0.60007	1	0.0820548	1	0.714711	0.247336	0.221198	0.589932
M1730	GOCC_LAMELLIPODIUM	c5	196	Homo sapiens	NA	A thin sheetlike process extended by the leading edge of a migrating cell or extending cell process	0.0423448	0.523202	0.60007	0.311698	0.00112878	0.372996	1	0.926171	0.00204042	0.363123
M4871	GSE27786_NKTCELL_VS_MONO_MAC_DN	c7	200	Mus musculus	21540074	Genes down-regulated in comparison of NKT cells versus monocyte macrophages.	0.0423448	0.653772	0.230935	0.311698	0.725343	0.644109	1	0.41388	0.221198	0.0859892
M34213	GOBP_MOVEMENT_IN_HOST_ENVIRONMENT	c5	175	Homo sapiens	NA	The directed movement of an organism or motile cell on, within or near its host organism. The host is defined as the larger of the organisms involved in a symbiotic interaction. [GOC:mtg_pamgo_17jul06]	0.0426699	0.565543	0.529978	0.0375719	0.011547	0.539197	0.644148	0.459673	0.0213977	0.718665
M5216	GSE360_T_GONDII_VS_B_MALAYI_HIGH_DOSE_DC_DN	c7	200	Homo sapiens	12663451	Genes down-regulated in comparison of dendritic cells (DC) exposed to T. gondii versus DCs exposed to 50 worms/well B. malayi.	0.0434562	0.530031	1	1	0.729599	1	0.13038	0.418304	0.692074	0.813695
M6829	GSE7509_DC_VS_MONOCYTE_DN	c7	200	Homo sapiens	17502666	Genes down-regulated in dendritic cells versus monocytes.	0.0434562	0.99037	1	1	0.404788	0.646975	1	0.0634921	0.523877	0.813695
M3846	GSE17721_POLYIC_VS_PAM3CSK4_24H_BMDC_UP	c7	199	Mus musculus	19729616	Genes up-regulated in comparison of dendritic cells (DC) stimulated with poly(I:C) (TLR3 agonist) at 24 h versus DC cells stimulated with Pam3Csk4 (TLR1/2 agonist) at 24 h.	0.0434562	0.0708036	0.602024	1	0.26263	0.646975	1	0.799392	0.835309	0.593531
M5474	GSE3982_DC_VS_EFF_MEMORY_CD4_TCELL_UP	c7	199	Homo sapiens	16474395	Genes up-regulated in comparison of dendritic cells (DC) versus effector memory CD4 [GeneID=920] T cells.	0.0434562	0.776912	1	0.0536454	0.00119074	0.891061	1	0.418304	0.523877	0.593531
M7230	GSE19198_1H_VS_24H_IL21_TREATED_TCELL_DN	c7	200	Mus musculus	20064451	Genes down-regulated in T cells treated with IL21 [GeneID=59067]: 1h versus 24h.	0.0434562	0.659959	1	0.313071	0.26263	0.646975	0.3564	0.251064	0.360449	0.593531
M3017	KAECH_NAIVE_VS_DAY15_EFF_CD8_TCELL_DN	c7	200	Mus musculus	12526810	Genes down-regulated in naïve CD8 T cells compared to effector CD8 T cells at contraction phase (day 15 after LCMV-Armstrong infection).	0.0434562	0.530031	1	1	0.15552	0.646975	0.716617	0.13363	0.692074	0.0347255
M3022	KAECH_NAIVE_VS_MEMORY_CD8_TCELL_DN	c7	200	Mus musculus	12526810	Genes down-regulated in naïve CD8 T cells compared to memory CD8 T cells (day 40+ after LCMV-Armstrong infection).	0.0434562	0.530031	1	1	0.0419701	0.177737	0.716617	0.251064	0.523877	0.00378749
M13017	GOBP_REGULATION_OF_LIPID_KINASE_ACTIVITY	c5	69	Homo sapiens	NA	Any process that modulates the frequency, rate or extent of lipid kinase activity, the catalysis of the transfer of a phosphate group, usually from ATP, to a simple or complex lipid. [GOC:bf]	0.0435049	0.242011	0.267306	1	0.016606	0.526867	0.346663	1	0.588451	1
M36015	HP_TACHYPNEA	c5	69	Homo sapiens	NA	Tachypnea	0.0435049	0.656959	1	1	0.876528	0.526867	1	0.422149	0.588451	0.649004
M1646	GCM_DDX5	c4	65	Homo sapiens	NA	Neighborhood of DDX5	0.0435049	0.854486	1	1	0.000980928	1	1	0.173236	0.588451	0.277908
M1479	MA_MYELOID_DIFFERENTIATION_UP	c2	38	Mus musculus	12130493	Genes up-regulated during myeloid differentiation induced by tretinoin (ATRA) [PubChem=444795] and IL3 [GeneID=3652] in the EML cell line (myeloid progenitor).	0.043535	0.319286	1	1	0.710952	1	1	0.0530099	1	1
M39149	GAO_SMALL_INTESTINE_24W_C6_GOBLET_CELLS	c8	46	Homo sapiens	29802404		0.043535	0.319286	1	1	0.710952	1	1	0.577943	1	1
M22974	GOBP_COLLAGEN_CATABOLIC_PROCESS	c5	47	Homo sapiens	NA	The proteolytic chemical reactions and pathways resulting in the breakdown of collagen in the extracellular matrix, usually carried out by proteases secreted by nearby cells. [GOC:mah, ISBN:0815316194]	0.043535	0.597588	0.168524	1	0.710952	1	0.223201	0.577943	1	1
M40897	NAKAYA_PBMC_FLUAD_MALE_AGE_14_27YO_1D_POSTBOOST_VS_0D_PREIMM_MF59_ADJUVANTED_1DY_ATIV_UP	c7	40	Homo sapiens	26755593	Genes up-regulated in peripheral blood mononuclear cell 1d postboost vs 0d pre-imm in children (14-27m) (MF59-adjuvanted) after exposure to Fluad , time point 1D. Comment: ATIV	0.043535	0.870161	1	1	0.121866	0.358575	1	0.577943	1	1
M34848	HP_ABNORMAL_RETINAL_ARTERY_MORPHOLOGY	c5	52	Homo sapiens	NA	Abnormal retinal artery morphology	0.043535	1	1	1	0.710952	0.0718058	1	0.577943	1	1
M534	KIM_LIVER_CANCER_POOR_SURVIVAL_DN	c2	43	Homo sapiens	21320499	Genes under-expressed in hepatocellular carcinoma (HCC) with poor survival	0.043535	0.319286	1	1	0.710952	0.0718058	1	0.209362	0.325858	1
M39357	WP_AMYOTROPHIC_LATERAL_SCLEROSIS_ALS	c2	38	Homo sapiens	NA	Amyotrophic lateral sclerosis (ALS)	0.043535	0.870161	1	1	0.710952	1	1	0.209362	0.694227	0.462723
M36002	HP_PATHOLOGIC_FRACTURE	c5	39	Homo sapiens	NA	Pathologic fracture	0.043535	0.870161	1	1	0.345928	1	1	0.577943	0.110165	0.462723
M39683	WP_MIRNA_REGULATION_OF_PROSTATE_CANCER_SIGNALING_PATHWAYS	c2	59	Homo sapiens	NA	miRNA regulation of prostate cancer signaling pathways	0.043535	0.597588	1	1	0.345928	1	1	0.577943	0.110165	0.462723
M39698	WP_NUCLEOTIDEBINDING_OLIGOMERIZATION_DOMAIN_NOD_PATHWAY	c2	41	Homo sapiens	NA	Nucleotide-binding Oligomerization Domain (NOD) pathway	0.043535	0.319286	1	1	1	1	1	0.209362	0.00580634	0.462723
[truncated: 31,601 more rows]

## Sheet: Table S25 | CNV Sets
SUPPLEMENTARY TABLE 25 | ENRICHMENTS FOR LASSO MODEL (CASE 2)
[truncated: 7 more rows]

## Sheet: Legend
SUPPLEMENTARY TABLE 25 | ENRICHMENTS FOR LASSO MODEL (CASE 2)
[truncated: 9 more rows]
