# Supplementary material for: Deconstructing Intratumoral Heterogeneity through Multiomic and Multiscale Analysis of Serial Sections
Source: Cancers (Basel). 2024 Jul 1;16(13):2429. doi: 10.3390/cancers16132429 (PMC11240479; doi:10.3390/cancers16132429)
Supplement: Supplementary file 1 [file cancers-16-02429-s001.zip › Table S27.xlsx]

## Sheet: Table S27
SUPPLEMENTARY TABLE 27 | snAMP-SEQ OF snRNA-SEQ NUCLEI
Barcode	Malignancy	IDH1	TP53	RUFY1	Cluster	Section
AACCTACTTCGG.N701	Insufficient data	NA	NA	NA	Clone 2	117
AAGATTCTGCCG.N701	Malignant	1	1	1	Clone 1	17
AATATGGAGCGG.N701	Insufficient data	NA	NA	NA	Clone 1	117
ACACACAGACGT.N701	Insufficient data	NA	NA	NA	Clone 4:1	117
ACAGCATCCATC.N701	Nonmalignant	0	0	0	Microglia	117
ACAGGAATCTCG.N701	Insufficient data	NA	NA	NA	Clone 2	53
ACCACATGGAGA.N701	Malignant	0	0	0	Clone 4:2	117
ACCGTGATCATC.N701	Insufficient data	NA	NA	NA	Clone 1	17
ACGACTTAGCAG.N701	Insufficient data	NA	NA	NA	Clone 4:2	53
ACGGACTCATAC.N701	Malignant	1	1	1	Clone 2	17
ACTCGGTGTGAA.N701	Nonmalignant	0	0	0	Endothelial cells	17
AGAGTGAGAGGA.N701	Insufficient data	NA	NA	NA	Clone 3	117
AGCGTAATACCG.N701	Malignant	1	1	1	Clone 1	17
AGGCAGGTTAGA.N701	Malignant	1	1	1	Clone 2	53
AGTGTACAGGAG.N701	Nonmalignant	1	1	1	Microglia	93
ATAGCTCTCGAC.N701	Nonmalignant	0	0	0	Oligodendrocyte:1	17
ATATGTCGCTGC.N701	Malignant	0	1	1	Clone 2	53
ATCTGTTGGCAC.N701	Insufficient data	NA	NA	NA	Microglia	17
ATTGACCACGCA.N701	Malignant	1	1	1	Clone 4:1	17
ATTGCTCCTCAG.N701	Insufficient data	NA	NA	NA	Clone 1	17
CAACCTCATTGC.N701	Malignant	1	1	1	Clone 4:1	53
CACATGCACTCA.N701	Malignant	0	1	1	Clone 1	17
CACTGAATCAGC.N701	Malignant	0	0	0	Clone 2	93
CACTTGCTCACT.N701	Malignant	0	1	1	Clone 4:1	53
CAGGCTCCTATA.N701	Nonmalignant	1	1	1	Astrocyte	93
CAGTGTACAACG.N701	Malignant	0	1	1	Clone 4:1	17
CAGTGTAGTCAG.N701	Insufficient data	NA	NA	NA	Clone 2	117
CATACAGACGAG.N701	Nonmalignant	0	0	0	Microglia	93
CATCAGCGATCT.N701	Insufficient data	1	0	1	Clone 4:1	117
CATGCATAGACG.N701	Malignant	1	1	0	Clone 4:1	117
CATTGACGGTCT.N701	Insufficient data	NA	NA	NA	Clone 2	53
CCAACACGATAC.N701	Malignant	1	1	1	Clone 1	93
CCACAGGTTAAG.N701	Nonmalignant	0	1	1	Astrocyte	17
CCTCGTAATACC.N701	Malignant	1	1	1	Clone 2	17
CCTGATGACTTG.N701	Malignant	1	1	1	Clone 4:1	53
CGAGGAATTAGG.N701	Malignant	0	1	1	Clone 1	17
CGCACTGATCTT.N701	Malignant	1	1	1	Clone 4:1	117
CGGAGTCATTAG.N701	Insufficient data	NA	NA	NA	Microglia	93
CTCAGACCTCTT.N701	Insufficient data	NA	NA	NA	Microglia	53
CTCTCTACATCG.N701	Insufficient data	NA	NA	NA	Clone 1	53
CTGATGCAAGCA.N701	Malignant	1	1	1	Clone 1	17
CTGGAGTACTCA.N701	Nonmalignant	0	0	0	Microglia	117
CTGGTTAACGCT.N701	Malignant	1	1	1	Clone 2	93
CTGTGGAGAGAT.N701	Malignant	1	1	0	Clone 4:1	93
CTTCATGAGGAG.N701	Nonmalignant	0	0	0	Oligodendrocyte:1	93
GAATGCCGTGTA.N701	Malignant	1	1	1	Clone 4:1	53
GAATGTTGCGGT.N701	Nonmalignant	0	0	0	Endothelial cells	53
GATCTGGCTACA.N701	Malignant	1	1	1	Clone 4:1	53
GATTGTTGGCTC.N701	Nonmalignant	0	1	1	Astrocyte	93
GCAATCATCTGG.N701	Nonmalignant	0	0	0	Oligodendrocyte:1	53
GCATATGAAGCG.N701	Insufficient data	NA	NA	NA	Clone 1	93
GCTTATGCCAGT.N701	Insufficient data	NA	NA	NA	Clone 1	53
GGACCTAAGTTG.N701	Insufficient data	NA	NA	NA	Clone 1	17
GGCATTACGTTG.N701	Malignant	0	0	0	Clone 4:2	93
GGTAGCCAACTT.N701	Malignant	1	1	1	Clone 1	17
GGTTCCTGACAA.N701	Insufficient data	1	0	1	Clone 4:1	93
GTACCTCGGTTA.N701	Nonmalignant	0	0	0	Microglia	117
GTATAGGTTGGC.N701	Insufficient data	1	0	1	Clone 2	17
GTCCTCTCATGA.N701	Malignant	0	1	1	Clone 2	53
GTGAACTGCTAC.N701	Malignant	1	1	1	Clone 1	17
GTGAGGCTTCTA.N701	Insufficient data	NA	NA	NA	Clone 4:1	53
GTGCTGTAGAAC.N701	Insufficient data	NA	NA	NA	Microglia	93
GTGGTTACCTTC.N701	Nonmalignant	0	0	0	Microglia	53
GTGTGCTCAATC.N701	Malignant	1	1	1	Clone 4:1	53
GTGTTACTCTCG.N701	Insufficient data	1	0	1	Clone 4:1	117
TAAGCGTGCAGT.N701	Insufficient data	NA	NA	NA	Clone 1	17
TAAGGATGTGCC.N701	Malignant	1	1	0	Clone 2	53
TACTGCGAAGCT.N701	Insufficient data	1	0	1	Clone 3	53
TAGCCTGTGTGT.N701	Insufficient data	NA	NA	NA	Microglia	93
TAGGAGTGGTTC.N701	Insufficient data	NA	NA	NA	Clone 1	117
TAGTCTCGTGTG.N701	Insufficient data	NA	NA	NA	Microglia	53
TATCACGGTCTC.N701	Malignant	0	1	1	Clone 2	53
TCACAGGCATAG.N701	Insufficient data	NA	NA	NA	Microglia	17
TCACCATGTAGC.N701	Malignant	0	1	1	Clone 2	17
TCATTGCCTCCA.N701	Malignant	1	1	1	Clone 1	93
TCCAATGACACG.N701	Malignant	1	1	0	Clone 4:2	93
TCGCAACGAATC.N701	Insufficient data	NA	NA	NA	Clone 1	17
TCGTCCTTAGGA.N701	Malignant	1	1	1	Clone 4:1	17
TCTACGCTCGAT.N701	Malignant	1	1	1	Clone 1	17
TCTGCCACATTC.N701	Insufficient data	NA	NA	NA	Clone 4:1	93
TGAACCGGTAGT.N701	Insufficient data	NA	NA	NA	Microglia	93
TGCGATGATCCT.N701	Malignant	1	1	0	Clone 1	17
TGCTGTGCATGT.N701	Malignant	1	1	1	Clone 4:1	53
TGGCTCTACAGA.N701	Insufficient data	1	0	1	Clone 2	53
TGTCCGAAGCTA.N701	Malignant	1	1	1	Clone 4:1	117
TTCAACGGCACA.N701	Malignant	0	0	0	Clone 4:2	17
TTCCTACTACCG.N701	Insufficient data	1	0	1	Clone 1	17
TTCTCCATCGTC.N701	Insufficient data	NA	NA	NA	Clone 2	117
TTGACAGTCGTC.N701	Malignant	1	1	1	Clone 3	17
TTGCATTCGCGA.N701	Malignant	0	0	0	Clone 4:1	53
AAGATTCTGCCG.N702	Malignant	1	1	1	Clone 5	53
AATATGGAGCGG.N702	Insufficient data	NA	NA	NA	Clone 3	117
ACACACAGACGT.N702	Nonmalignant	0	0	0	Oligodendrocyte:2	93
ACAGCATCCATC.N702	Nonmalignant	0	0	0	Microglia	53
ACAGGAATCTCG.N702	Insufficient data	NA	NA	NA	Clone 4:1	17
ACCACATGGAGA.N702	Insufficient data	NA	NA	NA	Clone 3	17
ACCGTGATCATC.N702	Malignant	1	1	1	Clone 4:1	117
ACGACTTAGCAG.N702	Malignant	1	1	1	Clone 5	53
ACTCGGTGTGAA.N702	Malignant	1	1	1	Clone 4:1	93
AGAGTGAGAGGA.N702	Insufficient data	NA	NA	NA	Clone 5	53
AGCGTAATACCG.N702	Insufficient data	NA	NA	NA	Endothelial cells	53
AGGCAGGTTAGA.N702	Nonmalignant	1	1	1	Astrocyte	93
ATAGCTCTCGAC.N702	Malignant	1	1	1	Clone 4:1	117
ATATGTCGCTGC.N702	Malignant	1	1	1	Clone 5	53
ATCTGTTGGCAC.N702	Nonmalignant	1	1	1	Oligodendrocyte:2	117
CAACCTCATTGC.N702	Nonmalignant	0	0	0	Oligodendrocyte:1	93
CACATGCACTCA.N702	Malignant	1	1	1	Clone 1	17
CACTGAATCAGC.N702	Nonmalignant	1	1	1	Oligodendrocyte:2	93
CACTTGCTCACT.N702	Insufficient data	NA	NA	NA	Astrocyte	53
CAGGCTCCTATA.N702	Nonmalignant	0	0	0	Microglia	53
CAGTGTAGTCAG.N702	Malignant	1	1	0	Clone 3	117
CATACAGACGAG.N702	Insufficient data	NA	NA	NA	Neuron	117
CATCAGCGATCT.N702	Nonmalignant	0	1	1	Oligodendrocyte:2	17
CATGCATAGACG.N702	Insufficient data	NA	NA	NA	Clone 3	53
CATTGACGGTCT.N702	Malignant	0	1	1	Clone 5	93
CCAACACGATAC.N702	Malignant	1	1	0	Clone 5	93
CCACAGAGTGAA.N702	Nonmalignant	1	1	1	Oligodendrocyte:2	53
CCTCGTAATACC.N702	Nonmalignant	0	0	0	Microglia	117
CCTGATGACTTG.N702	Nonmalignant	0	0	0	Oligodendrocyte:1	53
CGGAGTCATTAG.N702	Malignant	0	0	0	Clone 3	17
CTCAGACCTCTT.N702	Insufficient data	NA	NA	NA	Oligodendrocyte:2	17
CTCTCTACATCG.N702	Nonmalignant	0	0	0	Endothelial cells	17
CTGATGCAAGCA.N702	Nonmalignant	0	0	0	Microglia	93
CTGGAGTACTCA.N702	Malignant	1	1	1	Clone 4:1	53
CTTCATGAGGAG.N702	Nonmalignant	0	0	0	Endothelial cells	93
GAATGTTGCGGT.N702	Insufficient data	NA	NA	NA	Oligodendrocyte:1	93
GATCTGGCTACA.N702	Insufficient data	NA	NA	NA	Microglia	17
GATTGTTGGCTC.N702	Nonmalignant	1	1	1	Microglia	117
GCATATGAAGCG.N702	Malignant	0	1	1	Clone 3	17
GCTTATGCCAGT.N702	Insufficient data	NA	NA	NA	Oligodendrocyte:1	53
GGACCTAAGTTG.N702	Nonmalignant	0	0	0	Microglia	117
GGCATTACGTTG.N702	Malignant	1	1	1	Clone 5	93
GGTAGCCAACTT.N702	Nonmalignant	0	0	0	Oligodendrocyte:1	117
GGTTCCTGACAA.N702	Nonmalignant	1	1	1	Oligodendrocyte:2	53
GTACCTCGGTTA.N702	Nonmalignant	0	0	0	Microglia	53
GTATAGGTTGGC.N702	Malignant	1	1	1	Clone 3	17
GTGAACTGCTAC.N702	Nonmalignant	0	0	0	Microglia	93
GTGCTGTAGAAC.N702	Nonmalignant	1	1	1	Oligodendrocyte:2	17
GTGGTTACCTTC.N702	Malignant	1	1	1	Clone 3	17
GTGTTACTCTCG.N702	Malignant	1	1	1	Clone 5	93
GTTAGCGCAACT.N702	Nonmalignant	1	1	1	Oligodendrocyte:2	53
TAAGCGTGCAGT.N702	Insufficient data	1	0	1	Clone 4:2	93
TAAGGATGTGCC.N702	Nonmalignant	1	1	0	Astrocyte	17
TACTGCGAAGCT.N702	Nonmalignant	1	1	1	Oligodendrocyte:2	93
TAGCCTGTGTGT.N702	Malignant	1	1	0	Clone 5	53
TAGGAGTGGTTC.N702	Nonmalignant	1	1	1	Microglia	117
TATCACGGTCTC.N702	Insufficient data	NA	NA	NA	Microglia	117
TCACAGGCATAG.N702	Malignant	1	1	0	Clone 3	117
TCACCATGTAGC.N702	Insufficient data	NA	NA	NA	Astrocyte	117
TCATTGCCTCCA.N702	Nonmalignant	1	1	1	Neuron	93
TCCAATGACACG.N702	Insufficient data	NA	NA	NA	Clone 4:1	93
TCTACGCTCGAT.N702	Insufficient data	NA	NA	NA	Oligodendrocyte:2	117
TGAACCGGTAGT.N702	Nonmalignant	1	1	0	Oligodendrocyte:2	93
TGCGATGATCCT.N702	Nonmalignant	0	0	0	Oligodendrocyte:1	53
TGCTGTGCATGT.N702	Nonmalignant	0	0	0	Microglia	17
TGGCTCTACAGA.N702	Malignant	1	1	1	Clone 4:1	117
TTCAACGGCACA.N702	Insufficient data	1	0	1	Clone 3	17
TTCCTACTACCG.N702	Malignant	1	1	1	Clone 5	17
TTCTCCATCGTC.N702	Insufficient data	NA	NA	NA	Oligodendrocyte:2	93
AAGATTCTGCCG.N703	Nonmalignant	0	0	0	Microglia	93
AATATGGAGCGG.N703	Insufficient data	1	0	1	Oligodendrocyte:2	17
ACACACAGACGT.N703	Malignant	1	1	1	Clone 5	93
ACAGCATCCATC.N703	Insufficient data	NA	NA	NA	Neuron	117
ACAGGAATCTCG.N703	Nonmalignant	1	1	1	Neuron	17
ACCACATGGAGA.N703	Malignant	1	1	0	Clone 3	117
ACCGTGATCATC.N703	Malignant	1	1	1	Clone 3	17
ACGACTTAGCAG.N703	Nonmalignant	0	0	0	Oligodendrocyte:1	93
ACTAGAAGTCGC.N703	Insufficient data	NA	NA	NA	Neuron	117
ACTCGGTGTGAA.N703	Malignant	1	1	1	Clone 5	53
AGAGTGAGAGGA.N703	Nonmalignant	1	1	1	Astrocyte	53
AGGCAGGTTAGA.N703	Insufficient data	NA	NA	NA	Astrocyte	117
ATAGCTCTCGAC.N703	Nonmalignant	0	1	1	Astrocyte	17
ATATGTCGCTGC.N703	Nonmalignant	1	1	1	Astrocyte	93
ATCTGTTGGCAC.N703	Malignant	1	1	1	Clone 3	53
ATTGACCACGCA.N703	Insufficient data	NA	NA	NA	Astrocyte	17
CAACCTCATTGC.N703	Insufficient data	NA	NA	NA	Clone 5	93
CACATGCACTCA.N703	Malignant	1	1	1	Clone 2	53
CACTGAATCAGC.N703	Malignant	1	1	1	Clone 5	53
CAGGCTCCTATA.N703	Nonmalignant	1	1	1	Astrocyte	53
CAGTGTAGTCAG.N703	Insufficient data	NA	NA	NA	Clone 3	17
CATACAGACGAG.N703	Malignant	0	1	1	Clone 5	53
CATGCATAGACG.N703	Malignant	0	1	1	Clone 4:1	93
CATTGACGGTCT.N703	Nonmalignant	1	1	1	Neuron	17
CCAACACGATAC.N703	Nonmalignant	0	0	0	Oligodendrocyte:1	93
CCACAGAGTGAA.N703	Insufficient data	NA	NA	NA	Neuron	17
CCTGATGACTTG.N703	Insufficient data	NA	NA	NA	Microglia	93
CGGAGTCATTAG.N703	Nonmalignant	0	0	0	Endothelial cells	93
CTCAGACCTCTT.N703	Nonmalignant	1	1	1	Astrocyte	93
CTCTCTACATCG.N703	Nonmalignant	0	0	0	Oligodendrocyte:1	53
CTGATGCAAGCA.N703	Insufficient data	1	0	1	Oligodendrocyte:2	117
CTGGAGTACTCA.N703	Nonmalignant	1	1	1	Astrocyte	53
CTTCATGAGGAG.N703	Nonmalignant	1	1	1	Oligodendrocyte:2	17
GAATGTTGCGGT.N703	Insufficient data	NA	NA	NA	Endothelial cells	53
GATCTGGCTACA.N703	Nonmalignant	1	1	1	Neuron	93
GCATATGAAGCG.N703	Insufficient data	NA	NA	NA	Neuron	17
GGACCTAAGTTG.N703	Nonmalignant	0	0	0	Endothelial cells	117
GGCATTACGTTG.N703	Insufficient data	NA	NA	NA	Neuron	93
GGTAGCCAACTT.N703	Nonmalignant	1	1	1	Oligodendrocyte:2	93
GGTTCCTGACAA.N703	Insufficient data	1	0	1	Oligodendrocyte:2	53
GTACCTCGGTTA.N703	Malignant	0	1	1	Clone 1	17
GTATAGGTTGGC.N703	Insufficient data	1	0	1	Astrocyte	117
GTGAACTGCTAC.N703	Nonmalignant	1	1	1	Microglia	17
GTGCTGTAGAAC.N703	Malignant	1	1	1	Clone 5	93
GTGGTTACCTTC.N703	Malignant	1	1	1	Clone 5	93
GTGTTACTCTCG.N703	Insufficient data	NA	NA	NA	Neuron	53
TAAGGATGTGCC.N703	Malignant	1	1	1	Clone 5	53
TACTGCGAAGCT.N703	Nonmalignant	0	1	1	Neuron	93
TAGCCTGTGTGT.N703	Nonmalignant	1	1	1	Neuron	93
TAGTCTCGTGTG.N703	Nonmalignant	1	1	1	Oligodendrocyte:2	93
TCACAGGCATAG.N703	Insufficient data	NA	NA	NA	Clone 4:1	117
TCACCATGTAGC.N703	Nonmalignant	0	1	1	Neuron	53
TCATTGCCTCCA.N703	Nonmalignant	0	1	1	Neuron	117
TCTACGCTCGAT.N703	Nonmalignant	0	0	0	Microglia	117
TGAACCGGTAGT.N703	Insufficient data	NA	NA	NA	Neuron	53
TGCGATGATCCT.N703	Nonmalignant	1	1	1	Neuron	117
TGCTGTGCATGT.N703	Nonmalignant	0	1	1	Astrocyte	17
TTCAACGGCACA.N703	Nonmalignant	1	1	0	Astrocyte	53
TTCCTACTACCG.N703	Nonmalignant	0	0	0	Oligodendrocyte:1	17
TTCTCCATCGTC.N703	Nonmalignant	1	1	1	Astrocyte	117
AAGATTCTGCCG.N704	Insufficient data	NA	NA	NA	Neuron	17
AATATGGAGCGG.N704	Nonmalignant	0	0	0	Microglia	53
ACACACAGACGT.N704	Nonmalignant	0	0	0	Microglia	117
ACAGCATCCATC.N704	Insufficient data	NA	NA	NA	Neuron	17
ACAGGAATCTCG.N704	Insufficient data	NA	NA	NA	Neuron	53
ACCGTGATCATC.N704	Nonmalignant	1	1	1	Neuron	53
ACGACTTAGCAG.N704	Nonmalignant	1	1	1	Neuron	117
ACTAGAAGTCGC.N704	Insufficient data	NA	NA	NA	Neuron	17
ACTCGGTGTGAA.N704	Nonmalignant	1	1	1	Oligodendrocyte:2	117
AGAGTGAGAGGA.N704	Nonmalignant	1	1	1	Neuron	17
AGGCAGGTTAGA.N704	Nonmalignant	0	1	1	Astrocyte	117
ATAGCTCTCGAC.N704	Nonmalignant	0	0	0	Astrocyte	53
ATATGTCGCTGC.N704	Nonmalignant	0	0	0	Microglia	93
ATCTGTTGGCAC.N704	Nonmalignant	1	1	0	Oligodendrocyte:2	117
CAACCTCATTGC.N704	Insufficient data	NA	NA	NA	Clone 1	17
CACTGAATCAGC.N704	Malignant	0	1	1	Clone 5	53
CAGGCTCCTATA.N704	Insufficient data	NA	NA	NA	Oligodendrocyte:1	93
CAGTGTAGTCAG.N704	Nonmalignant	1	1	1	Oligodendrocyte:2	53
CATACAGACGAG.N704	Nonmalignant	1	1	1	Astrocyte	53
CATGCATAGACG.N704	Nonmalignant	1	1	1	Neuron	53
CATTGACGGTCT.N704	Insufficient data	1	0	1	Neuron	53
CCAACACGATAC.N704	Insufficient data	NA	NA	NA	Clone 3	93
CCACAGAGTGAA.N704	Nonmalignant	1	1	1	Oligodendrocyte:2	53
CCTGATGACTTG.N704	Nonmalignant	1	1	1	Neuron	17
CGGAGTCATTAG.N704	Nonmalignant	1	1	0	Oligodendrocyte:2	93
CTCAGACCTCTT.N704	Nonmalignant	1	1	0	Neuron	17
CTCTCTACATCG.N704	Nonmalignant	0	0	0	Neuron	17
CTGATGCAAGCA.N704	Nonmalignant	0	1	1	Neuron	53
CTGGAGTACTCA.N704	Insufficient data	NA	NA	NA	Clone 5	53
CTTCATGAGGAG.N704	Nonmalignant	1	1	1	Neuron	117
GAATGTTGCGGT.N704	Nonmalignant	0	1	1	Neuron	117
GATCTGGCTACA.N704	Nonmalignant	1	1	1	Oligodendrocyte:2	53
GCATATGAAGCG.N704	Nonmalignant	1	1	1	Neuron	53
GGACCTAAGTTG.N704	Nonmalignant	0	0	0	Oligodendrocyte:2	53
GGCATTACGTTG.N704	Insufficient data	NA	NA	NA	Neuron	117
GGTAGCCAACTT.N704	Insufficient data	NA	NA	NA	Oligodendrocyte:2	117
GGTTCCTGACAA.N704	Nonmalignant	0	0	0	Neuron	93
GTACCTCGGTTA.N704	Nonmalignant	0	0	0	Oligodendrocyte:2	117
GTATAGGTTGGC.N704	Nonmalignant	1	1	1	Neuron	17
GTCCTCTCATGA.N704	Nonmalignant	0	1	1	Neuron	17
GTGAACTGCTAC.N704	Nonmalignant	1	1	1	Oligodendrocyte:2	53
GTGCTGTAGAAC.N704	Nonmalignant	1	1	1	Astrocyte	117
GTGGTTACCTTC.N704	Insufficient data	1	0	1	Neuron	117
GTGTTACTCTCG.N704	Insufficient data	NA	NA	NA	Neuron	17
TAAGGATGTGCC.N704	Nonmalignant	0	1	1	Neuron	93
TAGCCTGTGTGT.N704	Nonmalignant	1	1	1	Neuron	53
TCACAGGCATAG.N704	Insufficient data	NA	NA	NA	Astrocyte	117
TCACCATGTAGC.N704	Nonmalignant	1	1	1	Oligodendrocyte:2	53
TCATTGCCTCCA.N704	Nonmalignant	1	1	1	Microglia	93
TCTACGCTCGAT.N704	Nonmalignant	1	1	1	Oligodendrocyte:2	93
TGAACCGGTAGT.N704	Nonmalignant	1	1	1	Neuron	53
TGCGATGATCCT.N704	Malignant	1	1	1	Clone 5	93
TGCTGTGCATGT.N704	Nonmalignant	1	1	1	Neuron	53
TTCCTACTACCG.N704	Insufficient data	1	0	1	Neuron	17
TTCTCCATCGTC.N704	Nonmalignant	1	1	0	Oligodendrocyte:2	93
AACCTACTTCGG.N705	Malignant	0	1	1	Clone 1	17
AAGATTCTGCCG.N705	Insufficient data	NA	NA	NA	Microglia	93
AATATGGAGCGG.N705	Malignant	1	1	0	Clone 1	93
ACACACAGACGT.N705	Malignant	1	1	0	Clone 1	17
ACAGCATCCATC.N705	Insufficient data	NA	NA	NA	Astrocyte	93
ACAGGAATCTCG.N705	Nonmalignant	0	0	0	Endothelial cells	93
ACCACATGGAGA.N705	Malignant	1	1	1	Clone 4:1	93
ACCGTGATCATC.N705	Nonmalignant	1	1	1	Astrocyte	93
ACGACTTAGCAG.N705	Insufficient data	NA	NA	NA	Astrocyte	53
ACGGACTCATAC.N705	Insufficient data	NA	NA	NA	Oligodendrocyte:1	53
ACTCGGTGTGAA.N705	Malignant	1	1	1	Clone 4:1	117
AGAGTGAGAGGA.N705	Malignant	1	1	0	Clone 4:1	117
AGCGTAATACCG.N705	Nonmalignant	0	0	0	Microglia	53
AGGCAGGTTAGA.N705	Nonmalignant	0	0	0	Endothelial cells	17
ATAGCTCTCGAC.N705	Nonmalignant	0	0	0	Endothelial cells	53
ATATGTCGCTGC.N705	Insufficient data	NA	NA	NA	Endothelial cells	17
ATCTGTTGGCAC.N705	Nonmalignant	1	1	1	Oligodendrocyte:1	93
ATTGACCACGCA.N705	Nonmalignant	0	0	0	Microglia	53
CAACCTCATTGC.N705	Nonmalignant	1	1	1	Astrocyte	17
CACATGCACTCA.N705	Insufficient data	NA	NA	NA	Clone 1	17
CACTGAATCAGC.N705	Nonmalignant	1	1	1	Astrocyte	117
CACTTGCTCACT.N705	Malignant	1	1	1	Clone 4:1	53
CAGGCTCCTATA.N705	Insufficient data	NA	NA	NA	Clone 2	17
CAGTGTACAACG.N705	Nonmalignant	1	1	1	Astrocyte	53
CAGTGTAGTCAG.N705	Insufficient data	NA	NA	NA	Astrocyte	117
CATACAGACGAG.N705	Insufficient data	NA	NA	NA	Clone 1	17
CATCAGCGATCT.N705	Insufficient data	NA	NA	NA	Clone 4:1	117
CATGCATAGACG.N705	Nonmalignant	1	1	1	Astrocyte	93
CATTGACGGTCT.N705	Malignant	1	1	1	Clone 5	53
CCAACACGATAC.N705	Nonmalignant	1	1	1	Neuron	117
CCACAGAGTGAA.N705	Malignant	1	1	1	Clone 3	93
CCACAGGTTAAG.N705	Malignant	1	1	1	Clone 4:1	93
CCTCGTAATACC.N705	Malignant	0	1	1	Clone 1	17
CCTGATGACTTG.N705	Nonmalignant	0	0	0	Endothelial cells	117
CGGAGTCATTAG.N705	Insufficient data	NA	NA	NA	Clone 3	17
CTACAAGCGAAC.N705	Nonmalignant	1	1	1	Microglia	117
CTCAGACCTCTT.N705	Nonmalignant	0	0	0	Endothelial cells	53
CTCTCTACATCG.N705	Malignant	0	1	1	Clone 1	17
CTGATGCAAGCA.N705	Nonmalignant	1	1	1	Astrocyte	93
CTGGAGTACTCA.N705	Insufficient data	1	0	1	Clone 2	53
CTGTGGAGAGAT.N705	Insufficient data	NA	NA	NA	Clone 4:1	93
CTTCATGAGGAG.N705	Nonmalignant	0	0	0	Microglia	93
GAATGTTGCGGT.N705	Nonmalignant	1	1	1	Astrocyte	53
GATCTGGCTACA.N705	Nonmalignant	1	1	1	Microglia	17
GATTGTTGGCTC.N705	Nonmalignant	1	1	1	Astrocyte	17
GCAATCATCTGG.N705	Insufficient data	NA	NA	NA	Clone 2	53
GCATATGAAGCG.N705	Nonmalignant	0	0	0	Oligodendrocyte:1	17
GCTTATGCCAGT.N705	Nonmalignant	1	1	1	Astrocyte	93
GGACCTAAGTTG.N705	Nonmalignant	0	0	0	Microglia	53
GGCATTACGTTG.N705	Nonmalignant	1	1	1	Microglia	17
GGTAGCCAACTT.N705	Malignant	1	1	1	Clone 3	17
GGTTCCTGACAA.N705	Malignant	1	1	1	Clone 4:2	93
GTACCTCGGTTA.N705	Insufficient data	1	0	1	Clone 3	117
GTATAGGTTGGC.N705	Nonmalignant	0	0	0	Oligodendrocyte:1	53
GTCCTCTCATGA.N705	Insufficient data	1	0	1	Clone 1	17
GTGAACTGCTAC.N705	Insufficient data	1	0	1	Astrocyte	17
GTGAGGCTTCTA.N705	Nonmalignant	1	1	1	Neuron	117
GTGCTGTAGAAC.N705	Insufficient data	NA	NA	NA	Endothelial cells	17
GTGGTTACCTTC.N705	Insufficient data	NA	NA	NA	Clone 2	17
GTGTGCTCAATC.N705	Malignant	1	1	1	Clone 4:2	93
GTGTTACTCTCG.N705	Malignant	1	1	1	Clone 3	117
TAAGCGTGCAGT.N705	Insufficient data	NA	NA	NA	Neuron	17
TAAGGATGTGCC.N705	Malignant	1	1	1	Clone 5	53
TACTGCGAAGCT.N705	Insufficient data	NA	NA	NA	Clone 1	17
TAGCCTGTGTGT.N705	Insufficient data	NA	NA	NA	Clone 1	17
TAGGAGTGGTTC.N705	Nonmalignant	0	0	0	Microglia	117
TATCACGGTCTC.N705	Insufficient data	NA	NA	NA	Endothelial cells	17
TCACAGGCATAG.N705	Malignant	1	1	1	Clone 4:1	17
TCACCATGTAGC.N705	Malignant	1	1	1	Clone 2	93
TCATTGCCTCCA.N705	Malignant	1	1	1	Clone 1	17
TCCAATGACACG.N705	Insufficient data	NA	NA	NA	Microglia	93
TCGCAACGAATC.N705	Insufficient data	NA	NA	NA	Astrocyte	93
TCTACGCTCGAT.N705	Insufficient data	NA	NA	NA	Clone 1	93
TCTGCCACATTC.N705	Malignant	0	1	1	Clone 2	53
TGAACCGGTAGT.N705	Malignant	0	1	1	Clone 1	17
TGCGATGATCCT.N705	Nonmalignant	1	1	0	Neuron	53
TGCTGTGCATGT.N705	Malignant	1	1	0	Clone 2	53
TTCAACGGCACA.N705	Malignant	1	1	1	Clone 1	93
TTCCTACTACCG.N705	Nonmalignant	0	0	0	Microglia	53
TTCTCCATCGTC.N705	Nonmalignant	1	1	1	Astrocyte	53
TTGACAGTCGTC.N705	Malignant	0	0	0	Clone 4:2	93
TTGCATTCGCGA.N705	Nonmalignant	0	0	0	Endothelial cells	53
AACCTACTTCGG.N706	Nonmalignant	0	0	0	Microglia	117
AAGATTCTGCCG.N706	Insufficient data	1	0	1	Clone 3	17
AATATGGAGCGG.N706	Malignant	1	1	1	Clone 2	17
ACACACAGACGT.N706	Nonmalignant	1	1	1	Astrocyte	93
ACAGCATCCATC.N706	Malignant	1	1	1	Clone 4:1	117
ACAGGAATCTCG.N706	Malignant	1	1	1	Clone 4:1	93
ACCACATGGAGA.N706	Nonmalignant	0	0	0	Oligodendrocyte:1	93
ACGACTTAGCAG.N706	Insufficient data	NA	NA	NA	Oligodendrocyte:1	117
ACGGACTCATAC.N706	Insufficient data	NA	NA	NA	Clone 4:1	17
ACTAGAAGTCGC.N706	Insufficient data	NA	NA	NA	Microglia	117
ACTCGGTGTGAA.N706	Malignant	1	1	0	Clone 5	53
AGAGTGAGAGGA.N706	Malignant	1	1	1	Clone 4:1	117
AGCGTAATACCG.N706	Nonmalignant	0	0	0	Endothelial cells	53
AGGCAGGTTAGA.N706	Malignant	0	0	0	Clone 2	93
AGTGTACAGGAG.N706	Nonmalignant	1	1	0	Astrocyte	117
ATAGCTCTCGAC.N706	Nonmalignant	0	1	1	Neuron	53
ATATGTCGCTGC.N706	Nonmalignant	1	1	1	Microglia	93
ATCTGTTGGCAC.N706	Malignant	1	1	1	Clone 2	17
ATTGACCACGCA.N706	Malignant	1	1	1	Clone 4:1	53
ATTGCTCCTCAG.N706	Insufficient data	NA	NA	NA	Neuron	93
CAACCTCATTGC.N706	Insufficient data	NA	NA	NA	Endothelial cells	93
CACATGCACTCA.N706	Insufficient data	NA	NA	NA	Clone 2	117
CACTGAATCAGC.N706	Malignant	1	1	0	Clone 4:1	53
CACTTGCTCACT.N706	Malignant	1	1	1	Clone 2	53
CAGGCTCCTATA.N706	Nonmalignant	1	1	1	Endothelial cells	93
CAGTGTACAACG.N706	Nonmalignant	0	0	0	Endothelial cells	117
CAGTGTAGTCAG.N706	Malignant	0	1	1	Clone 2	117
CATACAGACGAG.N706	Insufficient data	NA	NA	NA	Clone 1	17
CATCAGCGATCT.N706	Malignant	1	1	1	Clone 3	93
CATGCATAGACG.N706	Malignant	0	1	1	Clone 1	53
CATTGACGGTCT.N706	Insufficient data	NA	NA	NA	Clone 5	53
CCAACACGATAC.N706	Malignant	1	1	1	Clone 3	117
CCACAGAGTGAA.N706	Nonmalignant	0	0	0	Endothelial cells	17
CCACAGGTTAAG.N706	Malignant	1	1	1	Clone 4:1	53
CCTCGTAATACC.N706	Malignant	1	1	1	Clone 4:1	117
CCTGATGACTTG.N706	Insufficient data	NA	NA	NA	Astrocyte	117
CGAGGAATTAGG.N706	Insufficient data	NA	NA	NA	Clone 3	17
CGCACTGATCTT.N706	Malignant	0	0	0	Clone 4:1	53
CGGAGTCATTAG.N706	Insufficient data	NA	NA	NA	Clone 3	93
CTACAAGCGAAC.N706	Insufficient data	NA	NA	NA	Microglia	93
CTCAGACCTCTT.N706	Malignant	0	1	1	Clone 3	117
CTCTCTACATCG.N706	Nonmalignant	1	1	0	Astrocyte	93
CTGATGCAAGCA.N706	Nonmalignant	1	1	1	Astrocyte	53
CTGGAGTACTCA.N706	Malignant	1	1	1	Clone 4:1	17
CTGTGGAGAGAT.N706	Insufficient data	NA	NA	NA	Clone 4:1	117
CTTCATGAGGAG.N706	Insufficient data	NA	NA	NA	Microglia	93
GAATGCCGTGTA.N706	Malignant	1	1	1	Clone 4:1	17
GAATGTTGCGGT.N706	Nonmalignant	0	0	0	Microglia	93
GATCTGGCTACA.N706	Insufficient data	NA	NA	NA	Clone 5	53
GATTGTTGGCTC.N706	Malignant	1	1	1	Clone 5	117
GCAATCATCTGG.N706	Nonmalignant	0	0	0	Oligodendrocyte:1	117
GCATATGAAGCG.N706	Malignant	1	1	1	Clone 4:1	53
GCTTATGCCAGT.N706	Nonmalignant	1	1	1	Microglia	17
GGACCTAAGTTG.N706	Insufficient data	NA	NA	NA	Clone 4:1	117
GGCATTACGTTG.N706	Nonmalignant	1	1	1	Oligodendrocyte:1	117
GGTAGCCAACTT.N706	Insufficient data	NA	NA	NA	Clone 4:1	117
GGTTCCTGACAA.N706	Malignant	1	1	1	Clone 5	93
GTACCTCGGTTA.N706	Malignant	1	1	1	Clone 4:1	117
GTATAGGTTGGC.N706	Malignant	1	1	1	Clone 3	17
GTCCTCTCATGA.N706	Insufficient data	NA	NA	NA	Clone 4:2	93
GTGAACTGCTAC.N706	Nonmalignant	0	0	0	Endothelial cells	93
GTGAGGCTTCTA.N706	Malignant	0	0	0	Clone 5	93
GTGCTGTAGAAC.N706	Insufficient data	NA	NA	NA	Clone 4:1	117
GTGGTTACCTTC.N706	Malignant	1	1	0	Clone 3	117
GTGTGCTCAATC.N706	Insufficient data	NA	NA	NA	Microglia	117
GTGTTACTCTCG.N706	Malignant	1	1	1	Clone 4:2	93
GTTAGCGCAACT.N706	Insufficient data	NA	NA	NA	Clone 3	93
TAAGGATGTGCC.N706	Nonmalignant	0	0	0	Oligodendrocyte:1	53
TACTGCGAAGCT.N706	Insufficient data	1	0	1	Clone 5	53
TAGCCTGTGTGT.N706	Nonmalignant	1	1	1	Microglia	53
TAGGAGTGGTTC.N706	Malignant	0	1	1	Clone 4:2	93
TAGTCTCGTGTG.N706	Malignant	1	1	1	Clone 5	93
TATCACGGTCTC.N706	Insufficient data	NA	NA	NA	Clone 4:1	17
TCACAGGCATAG.N706	Nonmalignant	0	0	0	Endothelial cells	53
TCACCATGTAGC.N706	Nonmalignant	0	0	0	Astrocyte	117
TCATTGCCTCCA.N706	Insufficient data	NA	NA	NA	Neuron	17
TCCAATGACACG.N706	Nonmalignant	1	1	1	Neuron	17
TCGCAACGAATC.N706	Malignant	1	1	1	Clone 2	17
TCGTCCTTAGGA.N706	Nonmalignant	0	0	0	Microglia	17
TCTACGCTCGAT.N706	Nonmalignant	0	0	0	Microglia	53
TCTGCCACATTC.N706	Insufficient data	NA	NA	NA	Microglia	53
TGAACCGGTAGT.N706	Nonmalignant	0	0	0	Microglia	53
TGCGATGATCCT.N706	Insufficient data	NA	NA	NA	Clone 4:2	117
TGCTGTGCATGT.N706	Insufficient data	NA	NA	NA	Clone 4:1	53
TGGCTCTACAGA.N706	Malignant	0	1	1	Clone 4:1	117
TGTCCGAAGCTA.N706	Insufficient data	NA	NA	NA	Clone 4:1	117
TTCAACGGCACA.N706	Malignant	0	1	1	Clone 3	53
TTCCTACTACCG.N706	Insufficient data	NA	NA	NA	Oligodendrocyte:1	93
TTCTCCATCGTC.N706	Nonmalignant	0	0	0	Microglia	93
TTGACAGTCGTC.N706	Malignant	1	1	1	Clone 5	53
TTGCATTCGCGA.N706	Malignant	0	1	1	Clone 4:1	93
AACCTACTTCGG.N707	Malignant	1	1	0	Clone 1	17
AAGATTCTGCCG.N707	Insufficient data	NA	NA	NA	Neuron	117
AATATGGAGCGG.N707	Nonmalignant	1	1	1	Astrocyte	93
ACACACAGACGT.N707	Insufficient data	NA	NA	NA	Neuron	93
ACAGCATCCATC.N707	Nonmalignant	0	1	1	Neuron	93
ACAGGAATCTCG.N707	Nonmalignant	1	1	1	Microglia	93
ACCACATGGAGA.N707	Nonmalignant	1	1	1	Neuron	93
ACCGTGATCATC.N707	Nonmalignant	1	1	1	Oligodendrocyte:1	53
ACGACTTAGCAG.N707	Malignant	1	1	1	Clone 4:1	93
ACGGACTCATAC.N707	Malignant	1	1	1	Clone 3	117
ACTAGAAGTCGC.N707	Nonmalignant	1	1	0	Neuron	17
ACTCGGTGTGAA.N707	Nonmalignant	1	1	1	Neuron	53
AGAGTGAGAGGA.N707	Nonmalignant	1	1	1	Neuron	17
AGCGTAATACCG.N707	Nonmalignant	1	1	0	Neuron	117
AGGCAGGTTAGA.N707	Nonmalignant	0	1	1	Neuron	53
AGTGTACAGGAG.N707	Nonmalignant	0	1	1	Neuron	93
ATAGCTCTCGAC.N707	Insufficient data	1	0	1	Clone 4:2	117
ATATGTCGCTGC.N707	Malignant	0	0	0	Clone 4:1	117
ATCTGTTGGCAC.N707	Nonmalignant	1	1	1	Neuron	117
ATTGACCACGCA.N707	Insufficient data	NA	NA	NA	Neuron	93
ATTGCTCCTCAG.N707	Malignant	1	1	1	Clone 3	53
CAACCTCATTGC.N707	Nonmalignant	1	1	1	Neuron	93
CACATGCACTCA.N707	Nonmalignant	1	1	1	Neuron	53
CACTGAATCAGC.N707	Nonmalignant	1	1	1	Oligodendrocyte:2	53
CACTTGCTCACT.N707	Malignant	1	1	1	Clone 5	93
CAGGCTCCTATA.N707	Insufficient data	NA	NA	NA	Neuron	17
CAGTGTACAACG.N707	Malignant	0	1	1	Clone 3	17
CAGTGTAGTCAG.N707	Insufficient data	NA	NA	NA	Neuron	53
CATACAGACGAG.N707	Nonmalignant	1	1	1	Neuron	117
CATCAGCGATCT.N707	Nonmalignant	0	1	1	Astrocyte	117
CATGCATAGACG.N707	Nonmalignant	0	1	1	Neuron	17
CATTGACGGTCT.N707	Nonmalignant	0	1	1	Neuron	117
CCAACACGATAC.N707	Nonmalignant	0	1	1	Neuron	117
CCACAGGTTAAG.N707	Insufficient data	NA	NA	NA	Astrocyte	53
CCTCGTAATACC.N707	Insufficient data	NA	NA	NA	Neuron	17
CCTGATGACTTG.N707	Nonmalignant	1	1	1	Neuron	117
CGAGGAATTAGG.N707	Nonmalignant	1	1	1	Astrocyte	117
CGCACTGATCTT.N707	Insufficient data	NA	NA	NA	Neuron	53
CGGAGTCATTAG.N707	Nonmalignant	1	1	1	Oligodendrocyte:2	93
CTACAAGCGAAC.N707	Malignant	1	1	1	Clone 5	93
CTCAGACCTCTT.N707	Insufficient data	NA	NA	NA	Neuron	53
CTCTCTACATCG.N707	Nonmalignant	0	1	1	Neuron	17
CTGATGCAAGCA.N707	Nonmalignant	1	1	1	Neuron	117
CTGGAGTACTCA.N707	Nonmalignant	1	1	1	Neuron	117
CTGGTTAACGCT.N707	Insufficient data	NA	NA	NA	Clone 4:1	53
CTTCATGAGGAG.N707	Nonmalignant	1	1	1	Neuron	117
GAATGCCGTGTA.N707	Insufficient data	1	0	1	Oligodendrocyte:2	93
GAATGTTGCGGT.N707	Insufficient data	1	0	1	Neuron	17
GATCTGGCTACA.N707	Nonmalignant	0	1	1	Neuron	93
GATTGTTGGCTC.N707	Nonmalignant	1	1	1	Neuron	93
GCAATCATCTGG.N707	Nonmalignant	1	1	0	Neuron	53
GCATATGAAGCG.N707	Insufficient data	1	0	1	Neuron	93
GCTTATGCCAGT.N707	Nonmalignant	0	1	1	Neuron	117
GGACCTAAGTTG.N707	Insufficient data	NA	NA	NA	Oligodendrocyte:2	17
GGCATTACGTTG.N707	Nonmalignant	0	1	1	Neuron	117
GGTAGCCAACTT.N707	Malignant	0	1	1	Clone 5	53
GGTTCCTGACAA.N707	Nonmalignant	1	1	1	Microglia	53
GTACCTCGGTTA.N707	Nonmalignant	1	1	1	Neuron	53
GTATAGGTTGGC.N707	Insufficient data	NA	NA	NA	Neuron	93
GTCCTCTCATGA.N707	Nonmalignant	0	1	1	Neuron	17
GTGAACTGCTAC.N707	Nonmalignant	1	1	1	Neuron	53
GTGAGGCTTCTA.N707	Nonmalignant	1	1	0	Neuron	93
GTGCTGTAGAAC.N707	Nonmalignant	1	1	1	Neuron	93
GTGGTTACCTTC.N707	Nonmalignant	1	1	1	Neuron	117
GTGTGCTCAATC.N707	Nonmalignant	1	1	0	Neuron	93
GTGTTACTCTCG.N707	Nonmalignant	1	1	1	Neuron	93
TAAGGATGTGCC.N707	Malignant	1	1	1	Clone 5	53
TACTGCGAAGCT.N707	Nonmalignant	1	1	1	Neuron	53
TAGCCTGTGTGT.N707	Insufficient data	1	0	1	Neuron	17
TAGGAGTGGTTC.N707	Nonmalignant	1	1	1	Neuron	53
TAGTCTCGTGTG.N707	Malignant	1	1	1	Clone 5	53
TATCACGGTCTC.N707	Insufficient data	NA	NA	NA	Neuron	53
TCACAGGCATAG.N707	Nonmalignant	1	1	1	Neuron	93
TCACCATGTAGC.N707	Nonmalignant	1	1	0	Neuron	17
TCATTGCCTCCA.N707	Nonmalignant	1	1	1	Oligodendrocyte:2	53
TCCAATGACACG.N707	Nonmalignant	0	0	0	Microglia	53
TCGCAACGAATC.N707	Insufficient data	NA	NA	NA	Neuron	93
TCGTCCTTAGGA.N707	Nonmalignant	0	0	0	Oligodendrocyte:1	93
TCTACGCTCGAT.N707	Nonmalignant	1	1	1	Astrocyte	53
TCTGCCACATTC.N707	Nonmalignant	1	1	1	Neuron	93
TGAACCGGTAGT.N707	Nonmalignant	1	1	1	Neuron	53
TGCGATGATCCT.N707	Nonmalignant	0	0	0	Oligodendrocyte:1	93
TGCTGTGCATGT.N707	Nonmalignant	1	1	1	Neuron	53
TGGCTCTACAGA.N707	Nonmalignant	1	1	1	Neuron	53
TGTCCGAAGCTA.N707	Insufficient data	NA	NA	NA	Neuron	53
TTAAGCTCGCCT.N707	Nonmalignant	1	1	1	Neuron	17
TTCAACGGCACA.N707	Nonmalignant	1	1	1	Neuron	53
TTCCTACTACCG.N707	Nonmalignant	1	1	1	Neuron	117
TTCTCCATCGTC.N707	Nonmalignant	1	1	0	Neuron	17
TTGACAGTCGTC.N707	Nonmalignant	0	1	1	Neuron	93
TTGCATTCGCGA.N707	Insufficient data	1	0	1	Neuron	53
AAGATTCTGCCG.N708	Malignant	1	1	1	Clone 3	53
AATATGGAGCGG.N708	Nonmalignant	0	0	0	Oligodendrocyte:1	53
ACACACAGACGT.N708	Nonmalignant	0	0	0	Microglia	117
ACAGGAATCTCG.N708	Insufficient data	NA	NA	NA	Neuron	93
ACCGTGATCATC.N708	Nonmalignant	1	1	1	Neuron	17
ACGACTTAGCAG.N708	Nonmalignant	1	1	0	Neuron	53
ACGGACTCATAC.N708	Malignant	1	1	1	Clone 3	117
ACTCGGTGTGAA.N708	Nonmalignant	1	1	1	Neuron	93
AGAGTGAGAGGA.N708	Insufficient data	NA	NA	NA	Astrocyte	17
AGGCAGGTTAGA.N708	Nonmalignant	1	1	0	Oligodendrocyte:2	93
ATAGCTCTCGAC.N708	Nonmalignant	1	1	1	Oligodendrocyte:2	93
ATATGTCGCTGC.N708	Nonmalignant	1	1	1	Neuron	93
ATCTGTTGGCAC.N708	Malignant	1	1	1	Clone 2	53
ATTGACCACGCA.N708	Nonmalignant	1	1	1	Oligodendrocyte:2	117
CAACCTCATTGC.N708	Malignant	1	1	1	Clone 2	117
CACTGAATCAGC.N708	Nonmalignant	1	1	1	Astrocyte	117
CACTTGCTCACT.N708	Malignant	1	1	0	Clone 3	17
CAGGCTCCTATA.N708	Insufficient data	NA	NA	NA	Neuron	93
CAGTGTAGTCAG.N708	Malignant	1	1	1	Clone 3	53
CATACAGACGAG.N708	Nonmalignant	1	1	1	Neuron	53
CCAACACGATAC.N708	Nonmalignant	1	1	1	Oligodendrocyte:2	117
CCACAGAGTGAA.N708	Nonmalignant	0	0	0	Neuron	53
CCTGATGACTTG.N708	Nonmalignant	1	1	1	Microglia	93
CGGAGTCATTAG.N708	Insufficient data	NA	NA	NA	Clone 1	53
CTCAGACCTCTT.N708	Insufficient data	NA	NA	NA	Microglia	53
CTCTCTACATCG.N708	Malignant	1	1	1	Clone 3	117
CTGATGCAAGCA.N708	Nonmalignant	1	1	1	Oligodendrocyte:2	53
CTGGAGTACTCA.N708	Nonmalignant	1	1	1	Oligodendrocyte:2	53
CTTCATGAGGAG.N708	Insufficient data	1	0	1	Neuron	17
GAATGTTGCGGT.N708	Nonmalignant	1	1	1	Astrocyte	117
GATCTGGCTACA.N708	Nonmalignant	1	1	1	Neuron	117
GCATATGAAGCG.N708	Insufficient data	1	0	1	Clone 3	93
GGACCTAAGTTG.N708	Insufficient data	NA	NA	NA	Clone 1	93
GGCATTACGTTG.N708	Insufficient data	NA	NA	NA	Neuron	117
GGTAGCCAACTT.N708	Nonmalignant	1	1	1	Oligodendrocyte:2	53
GGTTCCTGACAA.N708	Malignant	0	1	1	Clone 5	117
GTATAGGTTGGC.N708	Malignant	1	1	1	Clone 3	53
GTGAACTGCTAC.N708	Insufficient data	NA	NA	NA	Clone 3	53
GTGAGGCTTCTA.N708	Nonmalignant	1	1	0	Neuron	17
GTGGTTACCTTC.N708	Insufficient data	NA	NA	NA	Clone 2	53
GTGTTACTCTCG.N708	Insufficient data	NA	NA	NA	Neuron	93
TAAGGATGTGCC.N708	Malignant	0	1	1	Clone 1	17
TACTGCGAAGCT.N708	Nonmalignant	1	1	1	Neuron	93
TAGCCTGTGTGT.N708	Nonmalignant	1	1	1	Neuron	117
TAGTCTCGTGTG.N708	Nonmalignant	1	1	1	Microglia	93
TCACAGGCATAG.N708	Insufficient data	NA	NA	NA	Neuron	17
TCACCATGTAGC.N708	Nonmalignant	1	1	1	Oligodendrocyte:2	93
TCATTGCCTCCA.N708	Nonmalignant	0	0	0	Microglia	93
TCTACGCTCGAT.N708	Malignant	1	1	1	Clone 1	17
TGAACCGGTAGT.N708	Malignant	1	1	1	Clone 2	117
TGCGATGATCCT.N708	Nonmalignant	1	1	1	Astrocyte	53
TTCAACGGCACA.N708	Malignant	1	1	1	Clone 3	17
TTCCTACTACCG.N708	Insufficient data	NA	NA	NA	Clone 1	17
TTCTCCATCGTC.N708	Insufficient data	1	0	1	Neuron	53
AAGATTCTGCCG.N709	Malignant	0	0	0	Clone 4:2	117
AATATGGAGCGG.N709	Insufficient data	NA	NA	NA	Clone 5	93
ACACACAGACGT.N709	Nonmalignant	0	0	0	Oligodendrocyte:1	17
ACAGGAATCTCG.N709	Nonmalignant	0	0	0	Oligodendrocyte:2	117
ACCGTGATCATC.N709	Malignant	1	1	1	Clone 4:1	93
ACTCGGTGTGAA.N709	Nonmalignant	1	1	1	Astrocyte	53
AGAGTGAGAGGA.N709	Nonmalignant	0	0	0	Endothelial cells	93
AGCGTAATACCG.N709	Insufficient data	NA	NA	NA	Clone 3	117
AGGCAGGTTAGA.N709	Nonmalignant	1	1	1	Oligodendrocyte:2	117
AGTGTACAGGAG.N709	Malignant	1	1	0	Clone 4:2	117
ATAGCTCTCGAC.N709	Malignant	0	1	1	Clone 4:1	93
ATCTGTTGGCAC.N709	Nonmalignant	1	1	1	Oligodendrocyte:2	93
ATTGCTCCTCAG.N709	Malignant	1	1	1	Clone 4:1	53
CAACCTCATTGC.N709	Nonmalignant	0	0	0	Neuron	93
CACATGCACTCA.N709	Nonmalignant	1	1	1	Astrocyte	17
CACTGAATCAGC.N709	Insufficient data	NA	NA	NA	Clone 3	93
CACTTGCTCACT.N709	Insufficient data	NA	NA	NA	Neuron	117
CAGGCTCCTATA.N709	Malignant	0	1	1	Clone 4:1	117
CAGTGTAGTCAG.N709	Nonmalignant	1	1	1	Astrocyte	117
CATACAGACGAG.N709	Nonmalignant	1	1	1	Astrocyte	17
CATGCATAGACG.N709	Nonmalignant	1	1	1	Astrocyte	117
CCAACACGATAC.N709	Insufficient data	NA	NA	NA	Microglia	17
CCACAGAGTGAA.N709	Nonmalignant	0	0	0	Microglia	93
CCTCGTAATACC.N709	Malignant	0	0	0	Clone 3	93
CGAGGAATTAGG.N709	Malignant	0	1	1	Clone 2	17
CGCACTGATCTT.N709	Malignant	0	1	1	Clone 4:1	53
CGGAGTCATTAG.N709	Malignant	1	1	1	Clone 3	117
CTACAAGCGAAC.N709	Malignant	1	1	1	Clone 5	93
CTCAGACCTCTT.N709	Malignant	1	1	1	Clone 3	53
CTCTCTACATCG.N709	Insufficient data	NA	NA	NA	Clone 3	17
CTGGAGTACTCA.N709	Nonmalignant	0	0	0	Oligodendrocyte:1	53
CTGGTTAACGCT.N709	Malignant	0	1	1	Clone 2	53
CTTCATGAGGAG.N709	Insufficient data	1	0	1	Clone 3	17
GAATGTTGCGGT.N709	Nonmalignant	1	1	1	Microglia	93
GCAATCATCTGG.N709	Insufficient data	1	0	1	Clone 5	53
GGACCTAAGTTG.N709	Nonmalignant	1	1	1	Astrocyte	17
GGTAGCCAACTT.N709	Malignant	1	1	1	Clone 3	93
GGTTCCTGACAA.N709	Insufficient data	NA	NA	NA	Astrocyte	17
GTACCTCGGTTA.N709	Malignant	0	1	1	Clone 3	17
GTATAGGTTGGC.N709	Malignant	1	1	1	Clone 3	17
GTCCTCTCATGA.N709	Insufficient data	NA	NA	NA	Microglia	53
GTGCTGTAGAAC.N709	Insufficient data	NA	NA	NA	Astrocyte	93
GTGGTTACCTTC.N709	Insufficient data	1	0	1	Neuron	17
GTGTTACTCTCG.N709	Nonmalignant	1	1	1	Astrocyte	17
TAAGCGTGCAGT.N709	Malignant	1	1	1	Clone 2	17
TAAGGATGTGCC.N709	Malignant	1	1	1	Clone 5	93
TAGTCTCGTGTG.N709	Malignant	1	1	1	Clone 3	117
TATCACGGTCTC.N709	Insufficient data	NA	NA	NA	Clone 4:1	117
TCACAGGCATAG.N709	Malignant	0	0	0	Clone 3	117
TCACCATGTAGC.N709	Insufficient data	NA	NA	NA	Clone 2	53
TCATTGCCTCCA.N709	Nonmalignant	0	0	0	Oligodendrocyte:1	17
TCCAATGACACG.N709	Malignant	1	1	1	Clone 1	17
TCGCAACGAATC.N709	Nonmalignant	0	0	0	Microglia	53
TCGTCCTTAGGA.N709	Insufficient data	NA	NA	NA	Oligodendrocyte:1	93
TCTACGCTCGAT.N709	Nonmalignant	1	1	1	Astrocyte	17
TGCGATGATCCT.N709	Malignant	0	1	1	Clone 3	93
TGGCTCTACAGA.N709	Malignant	1	1	1	Clone 3	17
TTAAGCTCGCCT.N709	Insufficient data	NA	NA	NA	Clone 4:1	117
TTCAACGGCACA.N709	Nonmalignant	0	1	1	Neuron	93
TTGCATTCGCGA.N709	Nonmalignant	0	0	0	Oligodendrocyte:1	53
AACCTACTTCGG.N710	Insufficient data	1	0	1	Oligodendrocyte:2	117
AAGATTCTGCCG.N710	Nonmalignant	1	1	1	Neuron	117
ACACACAGACGT.N710	Malignant	1	1	1	Clone 4:1	53
ACAGCATCCATC.N710	Nonmalignant	1	1	1	Oligodendrocyte:2	117
ACAGGAATCTCG.N710	Malignant	1	1	1	Clone 3	117
ACCACATGGAGA.N710	Malignant	1	1	1	Clone 5	53
ACCGTGATCATC.N710	Malignant	1	1	1	Clone 3	17
ACGACTTAGCAG.N710	Insufficient data	1	0	1	Oligodendrocyte:2	53
ACGGACTCATAC.N710	Nonmalignant	1	1	1	Oligodendrocyte:2	93
ACTCGGTGTGAA.N710	Nonmalignant	0	0	0	Oligodendrocyte:1	53
AGGCAGGTTAGA.N710	Malignant	1	1	1	Clone 5	93
ATATGTCGCTGC.N710	Insufficient data	NA	NA	NA	Clone 4:1	53
ATCTGTTGGCAC.N710	Malignant	0	1	1	Clone 4:1	117
ATTGACCACGCA.N710	Nonmalignant	1	1	1	Oligodendrocyte:2	117
ATTGCTCCTCAG.N710	Malignant	0	0	0	Clone 4:1	117
CAGTGTACAACG.N710	Insufficient data	NA	NA	NA	Microglia	117
CAGTGTAGTCAG.N710	Malignant	0	1	1	Clone 4:1	93
CATACAGACGAG.N710	Nonmalignant	0	0	0	Microglia	117
CATCAGCGATCT.N710	Nonmalignant	1	1	1	Neuron	53
CATGCATAGACG.N710	Nonmalignant	0	0	0	Microglia	53
CATTGACGGTCT.N710	Nonmalignant	1	1	1	Oligodendrocyte:2	117
CCAACACGATAC.N710	Nonmalignant	1	1	1	Astrocyte	53
CCTGATGACTTG.N710	Malignant	1	1	1	Clone 3	17
CGAGGAATTAGG.N710	Malignant	1	1	1	Clone 4:1	17
CGGAGTCATTAG.N710	Nonmalignant	1	1	1	Oligodendrocyte:1	17
CTACAAGCGAAC.N710	Insufficient data	NA	NA	NA	Oligodendrocyte:1	93
CTCAGACCTCTT.N710	Malignant	1	1	1	Clone 3	17
CTCTCTACATCG.N710	Malignant	1	1	0	Clone 5	117
CTGATGCAAGCA.N710	Nonmalignant	1	1	1	Oligodendrocyte:2	53
CTGGAGTACTCA.N710	Nonmalignant	1	1	1	Microglia	117
CTTCATGAGGAG.N710	Malignant	0	1	1	Clone 4:1	53
GAATGCCGTGTA.N710	Nonmalignant	1	1	1	Oligodendrocyte:2	53
GAATGTTGCGGT.N710	Nonmalignant	0	0	0	Microglia	93
GATCTGGCTACA.N710	Nonmalignant	1	1	1	Oligodendrocyte:2	53
GCAATCATCTGG.N710	Nonmalignant	0	0	0	Microglia	53
GCATATGAAGCG.N710	Nonmalignant	0	0	0	Oligodendrocyte:2	17
GGCATTACGTTG.N710	Malignant	1	1	1	Clone 5	93
GGTTCCTGACAA.N710	Nonmalignant	0	0	0	Endothelial cells	53
GTGAACTGCTAC.N710	Insufficient data	NA	NA	NA	Oligodendrocyte:1	53
GTGCTGTAGAAC.N710	Malignant	1	1	1	Clone 5	53
GTGGTTACCTTC.N710	Nonmalignant	0	0	0	Neuron	53
GTGTTACTCTCG.N710	Nonmalignant	1	1	1	Oligodendrocyte:2	117
GTTAGCGCAACT.N710	Malignant	1	1	1	Clone 5	93
TAAGGATGTGCC.N710	Nonmalignant	0	0	0	Microglia	117
TACTGCGAAGCT.N710	Insufficient data	NA	NA	NA	Microglia	53
TAGCCTGTGTGT.N710	Malignant	1	1	1	Clone 5	53
TAGTCTCGTGTG.N710	Malignant	1	1	1	Clone 5	53
TGCTGTGCATGT.N710	Insufficient data	1	0	1	Clone 5	93
TTAAGCTCGCCT.N710	Insufficient data	1	0	1	Clone 4:2	53
TTCCTACTACCG.N710	Insufficient data	NA	NA	NA	Clone 3	93
TTCTCCATCGTC.N710	Malignant	1	1	0	Clone 5	53
TTGACAGTCGTC.N710	Insufficient data	NA	NA	NA	Microglia	117
AAGATTCTGCCG.N711	Malignant	1	1	1	Clone 3	17
ACACACAGACGT.N711	Insufficient data	NA	NA	NA	Clone 1	117
ACAGCATCCATC.N711	Nonmalignant	1	1	1	Neuron	93
ACAGGAATCTCG.N711	Malignant	1	1	1	Clone 3	53
ACCACATGGAGA.N711	Nonmalignant	1	1	1	Neuron	53
ACCGTGATCATC.N711	Insufficient data	1	0	1	Clone 3	53
ACGACTTAGCAG.N711	Nonmalignant	0	1	1	Neuron	17
ACTCGGTGTGAA.N711	Insufficient data	1	0	1	Clone 1	93
AGGCAGGTTAGA.N711	Malignant	1	1	1	Clone 2	53
ATATGTCGCTGC.N711	Insufficient data	NA	NA	NA	Clone 3	117
ATCTGTTGGCAC.N711	Insufficient data	1	0	1	Clone 3	53
CACTGAATCAGC.N711	Nonmalignant	1	1	0	Neuron	53
CAGTGTAGTCAG.N711	Nonmalignant	1	1	1	Astrocyte	93
CATACAGACGAG.N711	Nonmalignant	0	0	0	Oligodendrocyte:1	53
CATCAGCGATCT.N711	Insufficient data	NA	NA	NA	Microglia	93
CATGCATAGACG.N711	Nonmalignant	0	1	1	Neuron	53
CATTGACGGTCT.N711	Insufficient data	NA	NA	NA	Clone 2	53
CCAACACGATAC.N711	Malignant	1	1	1	Clone 3	17
CCTGATGACTTG.N711	Nonmalignant	1	1	1	Neuron	117
CGGAGTCATTAG.N711	Nonmalignant	0	0	0	Oligodendrocyte:1	53
CTCAGACCTCTT.N711	Nonmalignant	1	1	0	Neuron	93
CTCTCTACATCG.N711	Insufficient data	1	0	1	Neuron	117
CTGATGCAAGCA.N711	Insufficient data	NA	NA	NA	Clone 3	17
CTGGAGTACTCA.N711	Malignant	0	1	1	Clone 4:1	53
CTTCATGAGGAG.N711	Malignant	1	1	1	Clone 4:1	17
GAATGTTGCGGT.N711	Malignant	1	1	1	Clone 3	17
GATCTGGCTACA.N711	Malignant	1	1	1	Clone 3	17
GATTGTTGGCTC.N711	Insufficient data	NA	NA	NA	Neuron	117
GCATATGAAGCG.N711	Nonmalignant	1	1	1	Astrocyte	53
GGCATTACGTTG.N711	Nonmalignant	0	0	0	Oligodendrocyte:1	53
GGTTCCTGACAA.N711	Malignant	1	1	1	Clone 3	17
GTGAACTGCTAC.N711	Malignant	1	1	0	Clone 3	17
GTGCTGTAGAAC.N711	Nonmalignant	1	1	1	Astrocyte	117
GTGGTTACCTTC.N711	Insufficient data	NA	NA	NA	Oligodendrocyte:1	53
GTGTTACTCTCG.N711	Insufficient data	NA	NA	NA	Clone 3	117
GTTAGCGCAACT.N711	Insufficient data	NA	NA	NA	Microglia	53
TAAGGATGTGCC.N711	Nonmalignant	1	1	0	Neuron	117
TAGCCTGTGTGT.N711	Malignant	1	1	1	Clone 3	17
TAGTCTCGTGTG.N711	Insufficient data	NA	NA	NA	Astrocyte	17
TCACCATGTAGC.N711	Nonmalignant	1	1	0	Astrocyte	17
TCATTGCCTCCA.N711	Nonmalignant	1	1	1	Microglia	117
TGAACCGGTAGT.N711	Nonmalignant	1	1	1	Neuron	93
TGCGATGATCCT.N711	Malignant	1	1	1	Clone 1	17
TGCTGTGCATGT.N711	Nonmalignant	1	1	1	Astrocyte	17
TTCCTACTACCG.N711	Insufficient data	NA	NA	NA	Clone 3	17
TTCTCCATCGTC.N711	Insufficient data	1	0	1	Clone 1	17
AAGATTCTGCCG.N712	Malignant	0	0	0	Clone 4:1	117
AATATGGAGCGG.N712	Insufficient data	NA	NA	NA	Clone 4:1	93
ACACACAGACGT.N712	Insufficient data	NA	NA	NA	Clone 4:1	17
ACAGGAATCTCG.N712	Malignant	0	0	0	Clone 4:1	53
ACCACATGGAGA.N712	Insufficient data	NA	NA	NA	Neuron	93
ACCGTGATCATC.N712	Insufficient data	NA	NA	NA	Clone 4:1	53
ACTCGGTGTGAA.N712	Insufficient data	NA	NA	NA	Clone 4:1	117
AGCGTAATACCG.N712	Insufficient data	NA	NA	NA	Neuron	53
AGGCAGGTTAGA.N712	Malignant	1	1	1	Clone 4:1	93
AGTGTACAGGAG.N712	Insufficient data	NA	NA	NA	Clone 4:1	117
ATATGTCGCTGC.N712	Nonmalignant	0	0	0	Neuron	53
ATCTGTTGGCAC.N712	Malignant	0	0	0	Clone 4:1	53
ATTGCTCCTCAG.N712	Malignant	0	0	0	Clone 4:1	93
CACATGCACTCA.N712	Malignant	0	1	1	Clone 4:1	93
CACTGAATCAGC.N712	Nonmalignant	1	1	1	Astrocyte	93
CACTTGCTCACT.N712	Malignant	1	1	1	Clone 4:1	53
CAGTGTAGTCAG.N712	Nonmalignant	1	1	1	Astrocyte	17
CATACAGACGAG.N712	Malignant	0	0	0	Clone 4:1	117
CATGCATAGACG.N712	Nonmalignant	0	0	0	Endothelial cells	17
CCAACACGATAC.N712	Insufficient data	NA	NA	NA	Astrocyte	93
CCACAGGTTAAG.N712	Nonmalignant	1	1	1	Neuron	17
CCTCGTAATACC.N712	Nonmalignant	1	1	1	Astrocyte	93
CGAGGAATTAGG.N712	Malignant	1	1	1	Clone 4:1	17
CGCACTGATCTT.N712	Nonmalignant	1	1	1	Astrocyte	17
CGGAGTCATTAG.N712	Malignant	0	0	0	Clone 4:1	93
CTCAGACCTCTT.N712	Malignant	1	1	0	Clone 4:1	53
CTCTCTACATCG.N712	Insufficient data	NA	NA	NA	Clone 4:1	53
CTGGAGTACTCA.N712	Insufficient data	NA	NA	NA	Clone 4:1	93
CTTCATGAGGAG.N712	Insufficient data	NA	NA	NA	Clone 4:1	117
GAATGCCGTGTA.N712	Nonmalignant	1	1	1	Neuron	93
GAATGTTGCGGT.N712	Malignant	0	1	1	Clone 4:1	117
GATCTGGCTACA.N712	Malignant	1	1	1	Clone 4:1	53
GCAATCATCTGG.N712	Insufficient data	NA	NA	NA	Astrocyte	17
GGACCTAAGTTG.N712	Malignant	0	1	1	Clone 2	53
GGTAGCCAACTT.N712	Insufficient data	NA	NA	NA	Clone 4:1	117
GGTTCCTGACAA.N712	Malignant	0	1	1	Clone 4:1	93
GTACCTCGGTTA.N712	Malignant	0	0	0	Clone 4:1	53
GTATAGGTTGGC.N712	Insufficient data	1	0	1	Clone 4:1	117
GTGAGGCTTCTA.N712	Malignant	0	0	0	Clone 4:2	117
GTGCTGTAGAAC.N712	Malignant	1	1	1	Clone 1	17
GTGGTTACCTTC.N712	Insufficient data	NA	NA	NA	Microglia	117
GTGTTACTCTCG.N712	Insufficient data	1	0	1	Clone 4:1	93
TAAGCGTGCAGT.N712	Insufficient data	NA	NA	NA	Neuron	117
TAAGGATGTGCC.N712	Nonmalignant	1	1	1	Neuron	53
TAGGAGTGGTTC.N712	Nonmalignant	1	1	1	Astrocyte	53
TAGTCTCGTGTG.N712	Malignant	1	1	1	Clone 4:1	53
TATCACGGTCTC.N712	Malignant	1	1	1	Clone 4:1	53
TCACAGGCATAG.N712	Malignant	1	1	1	Clone 4:1	93
TCACCATGTAGC.N712	Insufficient data	NA	NA	NA	Clone 4:1	117
TCATTGCCTCCA.N712	Malignant	1	1	1	Clone 4:1	93
TCCAATGACACG.N712	Malignant	1	1	1	Clone 4:1	93
TCGTCCTTAGGA.N712	Malignant	0	1	1	Clone 4:1	117
TGCGATGATCCT.N712	Insufficient data	1	0	1	Clone 4:1	117
TGCTGTGCATGT.N712	Nonmalignant	0	1	1	Astrocyte	93
TGGCTCTACAGA.N712	Malignant	1	1	1	Clone 4:1	117
TTAAGCTCGCCT.N712	Nonmalignant	0	1	1	Astrocyte	17
TTCAACGGCACA.N712	Nonmalignant	0	0	0	Endothelial cells	117
TTCCTACTACCG.N712	Malignant	1	1	1	Clone 4:1	53
TTCTCCATCGTC.N712	Malignant	0	0	0	Clone 4:1	93

## Sheet: Legend
SUPPLEMENTARY TABLE 27 | snAMP-SEQ OF snRNA-SEQ NUCLEI
Barcode	Unique barcode ID of the nucleus that was sequenced, corresponding to the barcode of the single-nucleus RNA-seq dataset.
Malignancy	Assignment of the nucleus as a malignant or nonmalignant cell based on having at least two malignant SNPs or at least two wild-type SNPs. If there was insufficient data, nuclei are labeled as “Insufficient data”.
IDH1	Called genotype for the nucleus at the IDH1 R132H locus. “0” represent WT, “1” represents mutant, and NA represents insufficient data to call.
TP53	Called genotype for the nucleus at the TP53 G245V locus. “0” represent WT, “1” represents mutant, and NA represents insufficient data to call.
RUFY1	Called genotype for the nucleus at the RUFY1 K218N locus, a variant in the 3’ UTR. “0” represent WT, “1” represents mutant, and NA represents insufficient data to call.
Cluster	Biologically-relevant name of the cluster (based on gene set enrichment) to which the nucleus belongs, corresponding to Figure 6 m.
Section	The section from which the nucleus was isolated, as show in Figure S6 c and d.
