# Supplementary material for: Deconstructing Intratumoral Heterogeneity through Multiomic and Multiscale Analysis of Serial Sections
Source: Cancers (Basel). 2024 Jul 1;16(13):2429. doi: 10.3390/cancers16132429 (PMC11240479; doi:10.3390/cancers16132429)
Supplement: Supplementary file 1 [file cancers-16-02429-s001.zip › Table S28.xlsx]

## Sheet: -log10 P-values
SUPPLEMENTARY TABLE 28 | WILCOXON RANK-SUM TEST CLUSTER AND CLONE ASSOCIATIONS (FIG. 6A)
	Cluster 1	Cluster 2	Cluster 3	Cluster 4	Cluster 5	Cluster 6	Cluster 7	Cluster 8	Cluster 9	Cluster 10	Cluster 11	Cluster 12
Red - clone 1	0.61137	18.348	0.115891	0.0024468	0.0125631	0.00301845	0.580285	0.122644	5.98925	0.000812106	0.0239429	0.010047
Violet - clone 2	19.0965	0.000165892	0.20812	0.00198982	0.0450347	1.40006e-05	0.122777	0.00204823	1.24416	0.00157372	0.210777	0.0383045
Black - clone 3	0.940473	0.00216378	1.71804e-06	1.99585e-06	0.0056374	0.00353087	28.3275	2.29077e-05	0.016705	0.00505532	0.0838159	9.80005e-05
Ivory - clone 4	8.34476e-09	2.42693e-05	13.5264	3.7964e-06	15.4115	1.11377e-05	0.00136467	0.00402723	8.50276e-05	4.43533e-05	0.000933621	0.00744459
Lightcyan - clone 5	0.000249241	6.3451e-06	0.026209	0.0166169	0.354524	1.28404	0.00380621	0.111402	0.000309097	17.283	2.07207e-05	0.00778307
Purple - astrocytes	3.3491e-06	9.64327e-17	0.0273073	0.0186574	0.265812	0.0177248	3.53181e-07	0.000929922	21.9815	2.06507e-10	8.00348e-07	1.27637
Tan - oligodendrocytes	2.97013e-14	0	6.01723e-06	0.0026465	0.00161889	0.000287519	2.75219e-13	21.5098	3.25253e-08	1.15313e-10	8.32719	1.93795e-07
Yellow - microglia	0.00240732	2.17927e-05	4.99506e-11	19.5058	1.1218e-11	0.010462	1.04404e-06	0.58497	0.573354	0.0105142	0.106846	6.72444e-05
Green - neurons	5.29816e-12	1.13019e-13	0.818559	4.01112e-13	2.48781	0.804896	0.0110272	2.0744e-08	1.01254e-15	8.82519e-09	0.09858	39.3628
Orange - endothelial cells	0.000319537	0.014667	1.28873	0.852868	2.58837	19.9837	0.000138243	0.33985	0.00181279	0.00473529	0.0260597	0.8742

## Sheet: Effect sizes
SUPPLEMENTARY TABLE 28 | WILCOXON RANK-SUM TEST CLUSTER AND CLONE ASSOCIATIONS (FIG. 6A)
	Cluster 1	Cluster 2	Cluster 3	Cluster 4	Cluster 5	Cluster 6	Cluster 7	Cluster 8	Cluster 9	Cluster 10	Cluster 11	Cluster 12
Red - clone 1	0.138658	1.5358	-0.337727	-1.30898	0.038517	-0.755214	0.165914	-0.596494	0.988059	-1.32613	-0.0361257	-0.579198
Violet - clone 2	2.99946	-1.28064	-0.295137	-1.61203	-0.272246	-1.63165	-0.832862	-1.01426	0.559303	-0.898249	-0.219213	-0.686309
Black - clone 3	0.609276	-0.349493	-0.755299	-1.21219	-0.436651	-0.73329	3.05604	-1.14341	-0.358129	-0.376843	-0.142145	-0.858122
Ivory - clone 4	-2.23373	-2.19617	4.30284	-2.13757	4.42655	-2.32914	-1.82503	-1.18781	-1.99211	-1.83409	-1.5901	-0.704111
Lightcyan - clone 5	-1.1438	-0.766648	-0.375184	-0.677137	0.199652	0.120986	-0.794601	-0.663732	-0.23547	2.84275	-0.605157	-0.3451
Purple - astrocytes	-0.927138	-1.83907	-0.0960799	-0.835026	-0.000636511	-0.0759903	-0.926923	-0.434869	2.01582	-1.82757	-1.01039	0.161867
Tan - oligodendrocytes	-1.89428	-2.23255	-1.38599	-0.385168	-0.862663	-0.889409	-2.38875	3.39665	-1.50429	-1.43101	1.245	-0.647968
Yellow - microglia	0.0330613	-1.02733	-1.20063	2.38443	-1.54394	-0.687906	-0.624626	0.406525	0.18522	-0.705323	0.299557	-0.555464
Green - neurons	-1.75207	-1.66078	-0.307823	-2.06582	0.834805	0.630096	-1.01648	-1.38653	-1.91933	-1.56617	-0.509679	4.25578
Orange - endothelial cells	-0.992021	-1.0552	0.573417	-0.0592493	0.914895	5.9483	-1.34054	-0.0311439	-1.3085	-0.746982	-0.80589	0.00513168

## Sheet: Legend
SUPPLEMENTARY TABLE 28 | WILCOXON RANK-SUM TEST CLUSTER AND CLONE ASSOCIATIONS (FIG. 6A)
-log10 P-values	These are -log10 transformed p-values dervived from the Wilcoxon Rank-Sum Test. This p-value describes the likelihood that the differential expression t-values for genes in each bulk coexpression module (x-axis) is significantly higher in each SN cluster (y-axis) compared to all other clusters.
Effect sizes	This statistic indicates the median of the difference between the t-values in each bulk coexpression module for genes in the specified SN cluster relative to all other clusters.
