# Supplementary material for: Deconstructing Intratumoral Heterogeneity through Multiomic and Multiscale Analysis of Serial Sections
Source: Cancers (Basel). 2024 Jul 1;16(13):2429. doi: 10.3390/cancers16132429 (PMC11240479; doi:10.3390/cancers16132429)
Supplement: Supplementary file 1 [file cancers-16-02429-s001.zip › Table S30.xlsx]

## Sheet: -log10 Q-values
SUPPLEMENTARY TABLE 30 | snRNA-SEQ CLUSTER ENRICHMENT ANALYSIS (FIGURE S8)
	Clone 1	Clone 2	Clone 3	Clone 4:1	Clone 4:2	Clone 5	Astrocytes	Oligodendrocytes	Microglia	Neuron	Endothelial.cells
Verhaak: mesenchymal subtype	17.7997	0.351974	0.0446293	1.4947	0.471158	0	1.55392	1.64253	10.8161	0.0809068	3.27459
Tesar: OPC	13.3148	1.19317	0.376256	0.509766	0	1.40933	0.983738	0.203076	0.14164	0.191177	0.833442
Manno: radial glia	35.7658	1.10989	1.89835	0.00078816	3.65119	9.38501	22	1.91	1.71716	3.20175e-07	1.5469
Suva: astrocytoma program	0.580462	25.378	2.78148	2.60437e-05	0.892166	0.454893	7.19177	0.161583	1.30336	4.13617e-05	0
Manno: OPC	10.055	12.914	5.1286	0.000346229	1.0581	2.30377	12.5814	2.4544	1.6471	0.00247109	2.24617
Bachoo: astrocyte	0.778884	13.9644	1.20435	0.00327358	0	0.138353	12.8265	1.23288	0.136213	0.337809	1.71932
Monje: up in GBM line after NLGN3	0	1.08373	18.194	0.776718	0	0	1.95931	0.742846	0	0.0604912	0
Foster: mitochondrial proteins	0.0975504	1.6298	19.3297	6.09212e-05	0.343326	0	4.55078	0.0532966	0.175557	0.0116012	0.265539
Meissner: CpG promoters with histone methylation	2.0257	0.47814	14.2855	1.45619	0.556769	0.568493	0.389432	0.0281134	0.00319912	7.60299	0.30745
Zeisel: ependymal	2.79082	2.17199	0.610798	19.2542	30.8807	0.490592	3.02923	0.0522529	0.425651	1.11135	0.0610349
Kelley: ependymal	1.13603	0.209435	0.351143	13.4383	16.6226	0.251199	0.937475	0	0	0.0982006	0.20099
Gokce: ependymal	2.86252	0	0	11.6532	33.723	0	1.94602	0	0	0.651843	0
Verhaak: proneural subtype	1.36403	1.01518	3.26164	0.00959947	0.42142	18.9788	2.6649	0.97628	0.256268	0.0137616	0.721767
Noushmehr: up in proneural	7.91442	0.572168	2.69333	0.00610181	0	18.063	4.33114	0.00105801	0.23365	0.000452793	1.7542
Phillips: up in proneural	8.4675	2.71153	5.5803	0.00259018	0	13.9609	7.2562	0.241786	0.563259	0.494405	4.44377
Barres: astrocyte	1.20183	10.9779	4.17795	0.0146956	0	0.153005	49.8459	0.200303	1.23985	0.0342155	0.216232
Zeisel: astrocyte	0.763793	5.26813	3.18891	0.0409074	0.375342	0.0853897	33.2836	0.0242512	1.5106	0.000156353	0.806675
Kelley: astrocyte	0.654462	11.0984	4.11109	6.56901e-11	1.13757	0.390562	62	0	2.22316	1.01886e-12	0
Kelley: oligodendrocyte	0.336616	0.104604	0.00800323	5.42916e-14	0.46549	0	0.0958209	62	3.86299	7.81298e-13	0.0139735
Zeisel: oligodendrocyte	0.582051	0.285187	0.584958	0.00404199	0	1.36363	1.47893	41.7258	0.904229	0.0174534	0.0739136
Barres: oligodendrocyte	0.744617	0.242256	0.192039	4.03701e-05	0	0.286535	0.308182	41.9349	0.597257	0.000192338	0.249762
LaManno: microglia	0.608381	0.430634	0.179383	1.28587	0.346882	0.0717108	0.210629	1.5363	62	0.48415	0.00317096
Kelley: microglia	1.61634	0	0.138278	0.0468531	0	0.240709	0	0.175174	62	0.0725952	0
Suva: microglia	0.1426	0.555167	0.124068	0.0538973	0.60595	0.650528	3.02475	0.368064	20.8368	0.00179035	2.07849
Barres: neuron	0.153194	0.0460048	0.877371	0.0242295	2.46076	1.33432	0.187101	0.047028	0.0452817	23.9967	11.1313
Kelley: neuron	0.757159	0	0.323871	4.33947e-16	0	3.08776	0.585552	0	0.00249534	41.2864	5.70916
ABA: neuron	1.53795	0	0.0851145	0.000140648	0	3.60205	0.137601	0	0	11.3672	5.78557
HPA: endothelial	0.998508	1.48333	2.67589	2.26292	0	1.17864	3.14324	0.0374831	1.90551	0.641844	21.7263
Kelley: endothelial	0.100833	2.18827	1.50108	0.688672	0	0.195917	0.708165	0	6.73094	0.248625	62
GTEX: endothelial	0.0453094	2.42994	0.310367	4.873	0	0	1.45523	0.36535	0.596409	1.6097	16.3731

## Sheet: Odds ratios
SUPPLEMENTARY TABLE 30 | snRNA-SEQ CLUSTER ENRICHMENT ANALYSIS (FIGURE S8)
	Clone 1	Clone 2	Clone 3	Clone 4:1	Clone 4:2	Clone 5	Astrocytes	Oligodendrocyte	Microglia	Neuron	Endothelial.cells
Verhaak: mesenchymal subtype	8.72295	1.33917	0.50799	1.49244	2.47074	0	2.49561	2.42849	8.93679	0.830494	3.57139
Tesar: OPC	9.98339	3.39852	1.28597	1.1825	0	2.20079	2.32011	0.948098	0.803209	0.933275	2.02592
Manno: radial glia	5.89379	1.26354	3.4435	0.710221	5.4879	5.3571	13.4491	1.72796	1.49549	0.575605	1.62188
Suva: astrocytoma program	1.74146	75.5494	1.32649	0.0933338	7.56603	2.36871	20.8151	0.86507	2.68802	0.151259	0
Manno: OPC	3.48663	7.69551	2.86212	0.621861	2.97196	1.63916	6.25224	2.14219	1.61179	0.709168	2.08531
Bachoo: astrocyte	1.53726	14.906	7.73729	0.55785	0	0.773408	9.31596	2.10267	0.816492	1.03978	2.51498
Monje: up in GBM line after NLGN3	0	13.5198	186.703	2.80746	0	0	16.4531	5.77663	0	0.492572	0
Foster: mitochondrial proteins	0.757805	2.83383	9.14027	0.46517	1.67905	0	3.81642	0.584382	0.896427	0.711525	1.02378
Meissner: CpG promoters with histone methylation	2.54975	1.70796	9.41884	2.16721	3.14398	1.99899	1.30994	0.359387	0.20013	3.16633	1.14413
Zeisel: ependymal	1.14823	2.81414	1.29475	3.20599	51.4398	1.4078	2.59642	0.640073	1.11913	1.22266	0.662698
Kelley: ependymal	2.27235	1.05022	1.23433	3.96744	66.2218	1.22825	2.2258	0	0	0.823242	0.942527
Gokce: ependymal	1.37789	0	0	71.407	1185.63	0	7.26958	0	0	1.59256	0
Verhaak: proneural subtype	1.06975	2.36618	3.15228	0.647652	2.13577	19.2734	3.15074	1.8049	1.00028	0.69239	1.58707
Noushmehr: up in proneural	1.97127	1.39998	2.07533	0.742177	0	10.0528	2.7923	0.291115	0.969757	0.670723	1.82845
Phillips: up in proneural	1.39955	1.74402	4.24926	0.571409	0	14.8203	5.70046	0.996012	1.29849	1.10942	3.96592
Barres: astrocyte	1.87947	5.87042	3.99242	0.647679	0	0.828026	35.2047	0.92672	1.84594	0.737831	0.959348
Zeisel: astrocyte	1.44481	6.08445	2.94089	0.774588	1.85693	0.581232	16.6287	0.427889	1.82453	0.508003	1.61558
Kelley: astrocyte	1.41353	12.2924	3.68774	0.115175	4.67231	1.44691	2354.27	0	2.2883	0.114581	0
Kelley: oligodendrocyte	1.11134	0.650549	0.24741	0.0299429	2.43064	0	0.664952	2694.37	3.07306	0.0969954	0.287569
Zeisel: oligodendrocyte	1.21511	1.06843	1.25917	0.707209	0	2.24739	1.83558	11.3363	1.35166	0.791263	0.710832
Barres: oligodendrocyte	1.725	1.18974	0.920043	0.229534	0	1.39143	1.22432	48.2725	1.50976	0.332807	1.06961
LaManno: microglia	1.31477	1.39085	0.890149	1.34648	1.6982	0.531559	0.941632	2.07999	25.5723	1.0924	0.200878
Kelley: microglia	2.42713	0	0.779796	0.714489	0	1.18201	0	0.875815	Inf	0.784495	0
Suva: microglia	0.805144	1.9561	0.742059	0.736971	3.59562	2.28935	4.31443	1.26776	12.6374	0.484672	3.24431
Barres: neuron	0.8602	0.434648	1.57604	0.746495	6.92662	2.65039	0.899861	0.565041	0.640813	4.65906	6.06928
Kelley: neuron	1.47338	0	1.10989	0.0259218	0	4.96274	1.4793	0	0.270204	11.4736	4.58548
ABA: neuron	2.76553	0	0.581025	0.219555	0	9.85697	0.772778	0	0	7.0674	8.27739
HPA: endothelial	1.63905	2.92763	2.81703	1.63694	0	2.71385	3.42125	0.48221	2.07731	1.16675	11.6534
Kelley: endothelial	0.709492	4.51552	2.4411	1.24876	0	0.994607	1.78857	0	4.83584	0.985303	89.7669
GTEX: endothelial	0.431223	6.83324	1.23395	3.47924	0	0	3.43581	1.38586	1.61012	1.85091	21.3433

## Sheet: Legend
SUPPLEMENTARY TABLE 30 | ENRICHMENT ANALYSIS USING FISHER'S EXACT TEST (FIGURE S8)	SUPPLEMENTARY TABLE 30 | ENRICHMENT ANALYSIS USING FISHER'S EXACT TEST (FIGURE S8)
-log10 Q-values	Q-values after -log10 transformation derived from one-sided Fisher’s exact test. This value indicates the likelihood of the gene set enrichment occurring in each of the snRNA-seq clusters by chance.
Odds ratio	This value gives the odds ratio corresponding to the Q-value listed above.
