# Supplementary material for: Deconstructing Intratumoral Heterogeneity through Multiomic and Multiscale Analysis of Serial Sections
Source: Cancers (Basel). 2024 Jul 1;16(13):2429. doi: 10.3390/cancers16132429 (PMC11240479; doi:10.3390/cancers16132429)
Supplement: Supplementary file 1 [file cancers-16-02429-s001.zip › Table S31.xlsx]

## Sheet: Table S31
SUPPLEMENTARY TABLE 31 | INTERCASE CORRELATIONS
Gene	Correlation to purity in case one	Correlation to purity in case two	P-value of correlation in case one	P-value of correlation in case two	Joint correlation after Fisher’s method	Joint P-value after Fisher’s method	FDR-correction of P-value using q-value
A1BG	-0.200916	0.214599	0.108535	0.0485806	0.00715044	0.93162	0.200287
A1CF	0.0456557	0.0783825	0.717999	0.475816	0.0620358	0.456038	0.109618
A2M	0.843406	-0.0878666	1.18668e-18	0.423917	0.517106	6.4847e-12	4.35959e-12
A2ML1	0.526781	0.0510072	6.55216e-06	0.642933	0.308028	0.000133245	5.31122e-05
A3GALT2	-0.117556	0.118621	0.351017	0.279581	0.000539843	0.994831	0.210935
A4GALT	-0.076298	-0.390098	0.545791	0.000223702	-0.239441	0.00338772	0.0011755
AAAS	0.578594	0.138496	4.4601e-07	0.206208	0.379837	1.59914e-06	7.45622e-07
AACS	-0.944898	-0.464516	2.96068e-32	7.52371e-06	-0.815245	8.88699e-43	3.69766e-42
AADAT	0.637771	-0.123965	1.10552e-08	0.258331	0.304889	0.000157581	6.23977e-05
AAGAB	-0.935711	-0.254781	3.31277e-30	0.0186145	-0.753702	5.0891e-32	1.21398e-31
AAK1	-0.97028	-0.530149	1.55551e-40	1.80824e-07	-0.872559	1.71765e-58	2.63515e-57
AAMP	0.528557	0.0432765	6.01893e-06	0.694123	0.305634	0.00015146	6.00839e-05
AANAT	0.0220749	0.0902089	0.86144	0.41162	0.0562073	0.499549	0.11878
AARS	-0.600601	0.280441	1.23039e-07	0.00933189	-0.200221	0.0148689	0.00478228
AARS2	-0.0125131	-0.0482794	0.921194	0.660821	-0.0304059	0.715123	0.16134
AASDH	0.929084	-0.22116	6.58277e-29	0.0419451	0.612798	1.12213e-17	1.11083e-17
AASDHPPT	-0.663917	-0.413865	1.65587e-09	8.24327e-05	-0.551146	1.00448e-13	7.63459e-14
AASS	0.783574	0.158665	1.20298e-14	0.146957	0.542217	3.15798e-13	2.32438e-13
AATF	0.931805	-0.0378249	2.00105e-29	0.731081	0.673455	1.07722e-22	1.46084e-22
AATK	-0.17254	-0.18762	0.169317	0.0855305	-0.18009	0.0288953	0.00894483
ABAT	0.385536	-0.0796296	0.00151626	0.468802	0.161935	0.0499394	0.0148528
ABCA1	0.966437	0.0407861	6.7665e-39	0.710924	0.777115	1.28853e-35	3.69776e-35
ABCA10	-0.245261	0.076106	0.0489323	0.488763	-0.0868362	0.296177	0.0749021
ABCA12	0.0718744	-0.12162	0.569381	0.267515	-0.025108	0.76314	0.170063
ABCA13	-0.138524	-0.28773	0.271131	0.00758095	-0.214377	0.00897351	0.00296014
ABCA2	-0.903687	0.0214283	6.86116e-25	0.845662	-0.626279	1.11196e-18	1.17439e-18
ABCA3	-0.75858	-0.410124	2.4871e-13	9.69444e-05	-0.613373	1.01937e-17	1.0122e-17
ABCA4	-0.0965261	-0.434521	0.444327	3.25064e-05	-0.273962	0.000741645	0.000276585
ABCA5	-0.951132	-0.446619	7.41187e-34	1.8315e-05	-0.821689	3.42525e-44	1.55946e-43
ABCA6	-0.0141743	-0.0227213	0.910772	0.836475	-0.0184481	0.824779	0.181453
ABCA7	-0.0155471	0.073414	0.90217	0.50431	0.0289909	0.727849	0.163618
ABCA8	0.542354	-0.0608737	3.0615e-06	0.579968	0.266663	0.00104096	0.000382915
ABCA9	0.359738	-0.111725	0.00324794	0.308679	0.131431	0.112661	0.0313471
ABCB1	-0.62459	-0.508664	2.69409e-08	6.6814e-07	-0.569452	8.45736e-15	6.88904e-15
ABCB10	0.228093	-0.324611	0.0676348	0.00243761	-0.0522602	0.530204	0.125004
ABCB11	-0.302754	0.30315	0.0142321	0.0047992	0.000217904	0.997914	0.211422
ABCB4	0.327894	0.0709825	0.00766617	0.51857	0.202928	0.0135334	0.00437561
ABCB5	0.0504797	0.198596	0.689644	0.0684479	0.125235	0.13085	0.0358959
ABCB6	0.673859	0.337373	7.65038e-10	0.00159134	0.525894	2.32554e-12	1.61544e-12
ABCB7	0.888894	-0.0585231	4.91174e-23	0.59471	0.590882	3.6926e-16	3.31205e-16
ABCB8	-0.468077	-0.134826	8.4292e-05	0.2186	-0.310979	0.000113598	4.55952e-05
ABCB9	-0.974221	-0.560988	1.86901e-42	2.34689e-08	-0.885724	1.72127e-63	6.79496e-62
ABCC1	-0.0854873	-0.105678	0.49835	0.335761	-0.0955925	0.249887	0.064511
ABCC10	0.365714	0.0905981	0.00273737	0.409597	0.232808	0.00442892	0.00151792
ABCC11	-0.14024	0.242361	0.265179	0.0254302	0.0530053	0.524346	0.123858
ABCC12	-0.940598	-0.237481	2.95772e-31	0.0286359	-0.758493	1.02617e-32	2.54349e-32
ABCC13	0.0742085	0.0813327	0.556874	0.459315	0.0777716	0.349712	0.0868997
ABCC2	0.133016	0.210085	0.290831	0.0536307	0.171813	0.0373046	0.0113665
ABCC3	0.460079	-0.0561359	0.000115306	0.60985	0.217098	0.00811376	0.0026941
ABCC4	0.928534	0.285009	8.32588e-29	0.00819755	0.748874	2.44333e-31	5.55033e-31
ABCC5	0.764834	0.0866286	1.20731e-13	0.430501	0.498496	5.11187e-11	3.24079e-11
ABCC6	0.74433	0.293189	1.1933e-12	0.00646597	0.558799	3.64618e-14	2.85095e-14
ABCC6P1	0.274506	0.356582	0.0269047	0.000809054	0.316136	8.55938e-05	3.46905e-05
ABCC6P2	0.66097	0.243086	2.07026e-09	0.0249809	0.478697	3.96208e-10	2.37686e-10
ABCC8	-0.0530471	-0.240153	0.674722	0.0268408	-0.147923	0.0737436	0.0212852
ABCC9	0.438649	-0.0504539	0.000257206	0.646545	0.206995	0.0117235	0.00381658
ABCD1	0.571412	-0.311405	6.655e-07	0.00371965	0.162309	0.0494035	0.0147069
ABCD2	-0.215941	-0.611141	0.0840536	5.23796e-10	-0.434205	2.39399e-08	1.27333e-08
ABCD3	0.839132	-0.426518	2.58838e-18	4.69526e-05	0.363836	4.74847e-06	2.13993e-06
ABCD4	0.434001	0.0326907	0.000303989	0.766459	0.243752	0.00283476	0.000992786
ABCE1	0.688896	-0.203623	2.2455e-10	0.0616016	0.309209	0.000125032	4.99921e-05
ABCF1	0.624421	-0.271163	2.72433e-08	0.0120661	0.223227	0.00643794	0.00216813
ABCF2	-0.189626	-0.106838	0.130302	0.330451	-0.148492	0.0726247	0.0209865
ABCF3	-0.244193	0.0981463	0.0499567	0.371522	-0.07524	0.365683	0.0903757
ABCG1	0.844399	-0.28287	9.86724e-19	0.00871278	0.440421	1.40284e-08	7.58621e-09
ABCG2	0.168457	-0.370347	0.179792	0.000485202	-0.108939	0.189358	0.0502801
ABCG4	-0.963289	-0.608618	1.08771e-37	6.44451e-10	-0.873624	7.18626e-59	1.1895e-57
ABCG5	-0.0119059	-0.10353	0.925006	0.345733	-0.0578395	0.48715	0.116165
ABCG8	-0.15008	-0.177129	0.23276	0.104863	-0.163635	0.0475422	0.0141985
ABHD1	0.775397	-0.0518885	3.3814e-14	0.637196	0.454925	3.8451e-09	2.16279e-09
ABHD10	-0.498408	0.0213015	2.38801e-05	0.846564	-0.257044	0.00160343	0.000578447
ABHD11	0.668571	0.0204136	1.15783e-09	0.852886	0.392105	6.64624e-07	3.19547e-07
ABHD12	-0.850658	-0.123443	2.99053e-19	0.260355	-0.598819	1.08003e-16	1.00377e-16
ABHD12B	-0.845938	-0.441284	7.39385e-19	2.36508e-05	-0.695101	7.56989e-25	1.1652e-24
ABHD13	-0.0798616	-0.343053	0.527136	0.00130857	-0.215365	0.00865252	0.00286184
ABHD14A	-0.906356	0.15325	2.94986e-25	0.161435	-0.588998	4.91594e-16	4.38019e-16
ABHD14B	0.564914	0.173248	9.48131e-07	0.112822	0.386362	1.00731e-06	4.77415e-07
ABHD15	0.733698	-0.268929	3.60113e-12	0.0128204	0.318962	7.3123e-05	2.98116e-05
ABHD2	-0.868312	-0.556436	7.51703e-21	3.21408e-08	-0.751728	9.71549e-32	2.27074e-31
ABHD3	0.898321	-0.123859	3.48284e-24	0.258741	0.584636	9.45538e-16	8.27012e-16
ABHD4	0.91327	0.0735898	2.93075e-26	0.503287	0.669757	2.391e-22	3.17077e-22
ABHD5	0.663667	-0.210679	1.68778e-09	0.0529428	0.284644	0.000443512	0.000168824
ABHD6	0.157868	-0.0717155	0.209127	0.51425	0.0436525	0.600165	0.138938
ABHD8	-0.954873	-0.51087	6.38032e-35	5.86637e-07	-0.840861	7.55349e-49	4.67518e-48
ABI1	0.822937	-0.24089	4.09638e-17	0.0263627	0.430137	3.37502e-08	1.77588e-08
ABI2	-0.828559	0.0962179	1.62268e-17	0.381038	-0.495635	6.93561e-11	4.35604e-11
ABI3	0.902604	0.124962	9.59578e-25	0.254492	0.667299	4.03243e-22	5.28472e-22
ABI3BP	0.92739	0.518944	1.34964e-28	3.61533e-07	0.803053	2.79849e-40	1.02709e-39
ABL1	0.883234	0.110638	2.15066e-22	0.313443	0.63556	2.09329e-19	2.31425e-19
ABL2	-0.301683	-0.187507	0.0145962	0.0857214	-0.245446	0.00264072	0.000928044
ABLIM1	0.51847	-0.274714	9.68581e-06	0.0109468	0.145113	0.079476	0.0228056
ABLIM2	-0.964668	-0.620952	3.32392e-38	2.29877e-10	-0.878201	1.51429e-60	3.18303e-59
ABLIM3	0.908578	-0.00125495	1.43314e-25	0.990905	0.640504	8.36503e-20	9.50445e-20
ABO	-0.00613186	-0.0410042	0.961335	0.709446	-0.0235752	0.777211	0.1727
ABR	-0.929089	-0.57375	6.56901e-29	9.47111e-09	-0.818545	1.7106e-43	7.41277e-43
ABT1	-0.0893004	-0.133173	0.479313	0.224354	-0.111291	0.179906	0.0480422
ABTB1	-0.949649	-0.514152	1.85842e-33	4.82596e-07	-0.833128	6.97975e-47	3.75939e-46
ABTB2	-0.472233	-0.536173	7.14076e-05	1.23299e-07	-0.504895	2.55355e-11	1.65254e-11
ACAA1	0.867084	0.288497	9.87832e-21	0.00741481	0.669075	2.76587e-22	3.65591e-22
ACAA2	-0.914933	-0.511712	1.6339e-26	5.58096e-07	-0.786055	3.91345e-37	1.22161e-36
ACACA	-0.352234	-0.266609	0.00400792	0.0136466	-0.31005	0.000119472	4.78757e-05
ACACB	-0.7709	-0.60027	5.86165e-14	1.26305e-09	-0.695255	7.29448e-25	1.12442e-24
ACAD10	0.747099	-0.107043	8.87051e-13	0.329522	0.404863	2.55775e-07	1.26542e-07
ACAD11	0.941801	0.0697947	1.58157e-31	0.52561	0.722009	7.2625e-28	1.34723e-27
ACAD8	0.907501	0.0383331	2.03825e-25	0.727608	0.650268	1.28846e-20	1.53849e-20
ACAD9	0.0857824	-0.166824	0.496862	0.127015	-0.0411786	0.621008	0.143159
ACADL	-0.215129	-0.490537	0.0852539	1.88124e-06	-0.360669	5.84663e-06	2.61625e-06
ACADM	0.606468	-0.342666	8.58547e-08	0.00132628	0.171394	0.0377807	0.0114986
ACADS	-0.840506	-0.570884	2.01935e-18	1.16511e-08	-0.733317	2.89241e-29	5.87755e-29
ACADSB	-0.326305	-0.323443	0.00798406	0.00253236	-0.324874	5.23129e-05	2.15996e-05
ACADVL	0.775226	0.107016	3.45373e-14	0.329644	0.515624	7.68385e-12	5.14014e-12
ACAN	-0.00474404	-0.459956	0.970082	9.48319e-06	-0.245858	0.00259537	0.000912897
ACAP1	-0.644895	-0.348704	6.70971e-09	0.00107323	-0.511854	1.17817e-11	7.80562e-12
ACAP2	0.789592	0.0239753	5.46301e-15	0.827585	0.498391	5.17e-11	3.27636e-11
ACAP3	0.310255	0.0182856	0.0118957	0.868076	0.167951	0.0418821	0.0126434
ACAT1	0.887372	0.01583	7.36209e-23	0.885663	0.612323	1.21451e-17	1.19825e-17
ACAT2	0.0803325	0.242955	0.524695	0.0250614	0.162749	0.0487799	0.0145333
ACBD3	0.452669	-0.330122	0.000153091	0.00203209	0.0724162	0.384017	0.0943021
ACBD4	0.37579	0.156034	0.00203653	0.153864	0.269416	0.00091706	0.000339035
ACBD5	0.783526	-0.132769	1.21046e-14	0.225776	0.430444	3.28934e-08	1.73276e-08
ACBD6	0.173019	-0.235031	0.168117	0.0303705	-0.032354	0.697732	0.158077
ACBD7	-0.875953	-0.329641	1.28982e-21	0.00206486	-0.691208	1.91869e-24	2.88612e-24
ACCS	0.789449	0.0916366	5.56773e-15	0.404227	0.523342	3.14308e-12	2.16017e-12
ACD	0.800972	0.352879	1.14168e-15	0.000924809	0.626129	1.14178e-18	1.2047e-18
ACE	0.257524	-0.467003	0.0383581	6.62239e-06	-0.120795	0.145212	0.0395375
ACE2	-0.292555	0.0528142	0.0180358	0.631193	-0.123612	0.13597	0.0371805
ACER2	0.396442	-0.193596	0.00107823	0.0758527	0.111213	0.180212	0.0481112
ACER3	0.0474224	-0.150277	0.707568	0.169822	-0.0519359	0.532764	0.12548
ACHE	-0.897756	-0.462342	4.11055e-24	8.40487e-06	-0.753244	5.91781e-32	1.40546e-31
ACIN1	0.684306	-0.00171524	3.28981e-10	0.98757	0.395013	5.36687e-07	2.59879e-07
ACLY	-0.0231519	-0.173626	0.854752	0.112027	-0.0989546	0.233515	0.0607737
ACO1	0.918224	-0.310133	4.9585e-27	0.00387046	0.556982	4.65048e-14	3.61352e-14
ACO2	-0.907775	-0.457173	1.86426e-25	1.09043e-05	-0.763365	1.92153e-33	4.9801e-33
ACOT1	0.112309	-0.319455	0.373081	0.00288131	-0.108696	0.190355	0.0505241
ACOT11	-0.539482	-0.65054	3.53289e-06	1.59802e-11	-0.597872	1.25311e-16	1.1596e-16
ACOT12	0.00256459	0.0417522	0.983824	0.704389	0.0221669	0.790203	0.175202
ACOT2	0.698499	-0.458659	9.86898e-11	1.01222e-05	0.182315	0.0269314	0.00838096
ACOT4	-0.815418	-0.623938	1.34455e-16	1.77902e-10	-0.733937	2.40973e-29	4.92765e-29
ACOT6	-0.0410811	-0.100496	0.745244	0.360122	-0.0708516	0.39441	0.0965175
ACOT7	-0.965478	-0.484516	1.62095e-38	2.61912e-06	-0.855121	7.78125e-53	6.39301e-52
ACOT8	-0.832524	-0.370305	8.27596e-18	0.000485961	-0.659846	1.89771e-21	2.38842e-21
ACOT9	0.0639973	-0.285721	0.612526	0.00803205	-0.114405	0.167927	0.0451637
ACOX1	0.840527	-0.0119988	2.01168e-18	0.913211	0.54094	3.70813e-13	2.71633e-13
ACOX2	0.918166	-0.0408373	5.06632e-27	0.710577	0.645869	3.02292e-20	3.5174e-20
ACOX3	0.768585	0.0269256	7.74308e-14	0.806758	0.479162	3.7824e-10	2.27286e-10
ACOXL	-0.0186725	0.191623	0.882631	0.0789451	0.0874495	0.292762	0.0741717
ACP1	0.380304	0.0571055	0.0017784	0.60368	0.224881	0.00604188	0.00204069
ACP2	-0.651466	-0.165687	4.18438e-09	0.129661	-0.440245	1.42447e-08	7.69801e-09
ACP5	-0.0734482	0.210559	0.560934	0.0530818	0.069973	0.40032	0.0977863
ACP6	0.568412	0.184657	7.8435e-07	0.0906789	0.393544	5.98058e-07	2.88475e-07
ACPP	0.254555	0.0687605	0.0407263	0.531778	0.163103	0.0482822	0.0143969
ACR	-0.257834	-0.237261	0.0381174	0.0287885	-0.247575	0.00241385	0.000852755
ACRBP	0.273407	0.186333	0.0275469	0.0877363	0.230331	0.00488578	0.00166866
ACRC	-0.181076	0.186265	0.148875	0.0878555	0.00268501	0.974296	0.207523
ACRV1	-0.779939	0.0433789	1.9149e-14	0.693435	-0.462828	1.8455e-09	1.05941e-09
ACSBG1	-0.927751	-0.621291	1.15947e-28	2.23317e-10	-0.828882	7.43494e-46	3.74299e-45
ACSBG2	0.0275735	-0.134765	0.827404	0.21881	-0.0539525	0.516947	0.122297
ACSF2	0.541493	-0.119551	3.19629e-06	0.275801	0.238393	0.00353597	0.00122458
ACSF3	-0.195018	-0.261123	0.119525	0.0157858	-0.228334	0.00528429	0.00179756
ACSL1	0.28851	-0.191227	0.0197688	0.0795783	0.051619	0.535271	0.126006
ACSL3	-0.820989	-0.459652	5.60275e-17	9.62956e-06	-0.679593	2.78026e-23	3.9113e-23
ACSL4	-0.924123	-0.453227	5.13379e-28	1.32635e-05	-0.782837	1.40881e-36	4.28209e-36
ACSL5	-0.286009	-0.53796	0.0209097	1.09903e-07	-0.420045	7.74527e-08	3.97526e-08
ACSL6	-0.816958	-0.498058	1.05871e-16	1.23322e-06	-0.689584	2.81408e-24	4.19207e-24
ACSM1	0.0403725	0.0233829	0.749493	0.831782	0.03188	0.70195	0.158866
ACSM2A	0.104174	-0.174852	0.408898	0.109478	-0.0360412	0.665246	0.151844
ACSM3	0.125515	-0.0993548	0.31913	0.365633	0.0132477	0.873683	0.189951
ACSM5	0.912423	-0.400371	3.92791e-26	0.00014664	0.507129	1.99638e-11	1.30212e-11
ACSS1	0.193816	-0.314367	0.121868	0.00338878	-0.0644531	0.438629	0.106008
ACSS2	-0.610829	-0.242437	6.53912e-08	0.0253829	-0.445284	9.15838e-09	5.00952e-09
ACSS3	-0.166161	-0.588292	0.185882	3.20911e-09	-0.398095	4.26801e-07	2.07882e-07
ACTA1	-0.940566	-0.234179	3.00764e-31	0.0309944	-0.75769	1.34656e-32	3.31729e-32
ACTA2	0.359918	-0.210181	0.0032314	0.0535198	0.0815342	0.326796	0.0817848
ACTB	-0.431532	-0.0255849	0.000331897	0.816207	-0.238972	0.00345337	0.00119674
ACTC1	0.265667	-0.389305	0.0324423	0.000230982	-0.0692812	0.405009	0.0987975
ACTG1	-0.396261	0.229938	0.00108447	0.034261	-0.0922775	0.266788	0.0683995
ACTG2	0.0740767	0.0201854	0.557577	0.854513	0.0471654	0.571119	0.133205
ACTL6A	0.932704	0.271702	1.33551e-29	0.0118901	0.752522	7.49819e-32	1.76396e-31
ACTL6B	-0.909758	-0.435625	9.69392e-26	3.0876e-05	-0.760106	5.9248e-33	1.49021e-32
ACTL8	-0.0396191	-0.0693346	0.754019	0.528349	-0.0544889	0.51278	0.121462
ACTN1	-0.959439	-0.507602	2.37352e-36	7.11091e-07	-0.848045	8.55907e-51	5.98408e-50
ACTN2	-0.907393	0.0643628	2.11087e-25	0.558402	-0.619416	3.6669e-18	3.74567e-18
ACTN3	-0.235694	0.0960613	0.0587474	0.381817	-0.071802	0.388077	0.0951691
ACTN4	-0.505675	-0.235694	1.73348e-05	0.0298925	-0.378713	1.72981e-06	8.04183e-07
ACTR10	-0.704153	-0.405866	5.99065e-11	0.000116323	-0.573734	4.6198e-15	3.86025e-15
ACTR1A	-0.829072	-0.383466	1.4888e-17	0.000291707	-0.661029	1.48921e-21	1.87867e-21
ACTR1B	-0.950565	-0.149709	1.05681e-33	0.171457	-0.759158	8.1876e-33	2.04505e-32
ACTR2	-0.203645	-0.267147	0.103719	0.013451	-0.235647	0.00395251	0.00136228
ACTR3	-0.0976653	-0.228773	0.438944	0.0352073	-0.163943	0.047119	0.0140835
ACTR3B	-0.900527	-0.361934	1.80622e-24	0.000664981	-0.729218	9.51761e-29	1.86271e-28
ACTR5	0.421634	-0.0721423	0.000468798	0.511742	0.186497	0.0235457	0.00739202
ACTR6	0.222022	-0.339942	0.0754816	0.00145723	-0.0640346	0.441615	0.10661
ACTR8	0.776202	0.0949962	3.06033e-14	0.387142	0.512057	1.15157e-11	7.6356e-12
ACVR1	-0.741262	-0.370959	1.65029e-12	0.000474043	-0.585903	7.82814e-16	6.87845e-16
ACVR1B	-0.959887	-0.557851	1.68483e-36	2.91626e-08	-0.858362	8.14457e-54	7.44761e-53
ACVR1C	-0.244436	-0.620373	0.0497219	2.41518e-10	-0.452269	4.89829e-09	2.73146e-09
ACVR2A	-0.521001	-0.476177	8.60811e-06	4.09974e-06	-0.498922	4.88349e-11	3.10086e-11
ACVR2B	-0.13946	0.304604	0.267875	0.00459097	0.0868862	0.295898	0.0748549
ACVRL1	0.16857	-0.492738	0.179495	1.66424e-06	-0.182665	0.0266329	0.00829447
ACY1	0.827589	0.150339	1.90841e-17	0.169643	0.582317	1.33265e-15	1.15314e-15
ACY3	0.871448	-0.374423	3.69645e-21	0.0004152	0.440423	1.40266e-08	7.58621e-09
ACYP1	-0.921516	0.209717	1.42969e-27	0.0540613	-0.599942	9.04628e-17	8.46097e-17
ACYP2	0.190218	-0.358299	0.129084	0.000760008	-0.0909327	0.273861	0.0700187
ADA	0.795034	-0.24327	2.61598e-15	0.0248678	0.395548	5.1586e-07	2.49981e-07
ADAD2	-0.856725	0.0650943	8.91725e-20	0.553929	-0.542617	3.00233e-13	2.21082e-13
ADAL	0.675591	0.148992	6.6673e-10	0.173543	0.450664	5.66348e-09	3.14192e-09
ADAM10	0.447936	-0.231815	0.000182853	0.032781	0.122388	0.13993	0.0381861
ADAM11	-0.953967	-0.504112	1.17778e-34	8.71357e-07	-0.838014	4.13686e-48	2.45262e-47
ADAM12	-0.00145397	-0.110205	0.990829	0.315351	-0.0559956	0.50117	0.119104
ADAM15	-0.0942159	-0.113757	0.455355	0.299907	-0.103997	0.210392	0.0553611
ADAM17	0.779883	0.0960678	1.92857e-14	0.381785	0.515887	7.45661e-12	4.99122e-12
ADAM19	-0.902106	-0.182249	1.11826e-24	0.0950412	-0.682544	1.42962e-23	2.04497e-23
ADAM20	-0.142366	0.133629	0.25793	0.222756	-0.00445356	0.957379	0.204588
ADAM21	-0.0874483	-0.289419	0.488511	0.00721915	-0.190448	0.0206881	0.0065291
ADAM22	0.796437	-0.344843	2.15595e-15	0.00122942	0.349265	1.21278e-05	5.29591e-06
ADAM23	-0.961119	-0.591816	6.42251e-37	2.44884e-09	-0.866889	1.52075e-56	1.84374e-55
ADAM28	0.806123	0.0160901	5.43539e-16	0.883798	0.512397	1.10826e-11	7.35299e-12
ADAM29	0.0268138	-0.0616674	0.832089	0.575028	-0.017461	0.834016	0.182973
ADAM32	-0.0174215	0.206206	0.890444	0.0583073	0.0955984	0.249858	0.0645085
ADAM33	0.000618948	-0.0666672	0.996096	0.544372	-0.0330616	0.691453	0.156786
ADAM8	0.206106	0.192428	0.0995214	0.077672	0.199277	0.0153611	0.00493109
ADAM9	0.563314	-0.181428	1.03326e-06	0.096565	0.223282	0.00642443	0.00216426
ADAMDEC1	0.0316864	0.113668	0.802147	0.300288	0.0728004	0.381491	0.0937741
ADAMTS1	-0.429794	-0.281368	0.000352908	0.00909136	-0.357839	7.02711e-06	3.12505e-06
ADAMTS10	-0.0912251	0.0728639	0.469853	0.507518	-0.00924282	0.911682	0.196876
ADAMTS12	-0.0191557	0.478333	0.879616	3.65532e-06	0.2457	0.00261269	0.00091849
ADAMTS13	0.293623	0.183466	0.0176004	0.0928166	0.239314	0.00340535	0.00118111
ADAMTS14	-0.211673	0.173386	0.0905144	0.112531	-0.0198808	0.811415	0.179071
ADAMTS15	0.035943	-0.408136	0.776218	0.000105586	-0.196132	0.0171031	0.00546102
ADAMTS16	-0.0284531	-0.537884	0.821986	1.10438e-07	-0.304813	0.000158214	6.2633e-05
ADAMTS17	0.139682	-0.220715	0.267106	0.0423694	-0.0418789	0.615076	0.141954
ADAMTS18	-0.0647709	0.167743	0.608227	0.124905	0.0521931	0.530733	0.125102
ADAMTS19	-0.435426	-0.152709	0.000288879	0.162936	-0.300658	0.000196933	7.7346e-05
ADAMTS2	0.00952957	-0.442984	0.939944	2.18104e-05	-0.229066	0.00513494	0.00174952
ADAMTS20	0.145764	0.0620428	0.246624	0.572699	0.104088	0.209989	0.055273
ADAMTS3	-0.752702	0.196119	4.81044e-13	0.0720391	-0.371562	2.82976e-06	1.29563e-06
ADAMTS4	0.334249	0.0735502	0.00650331	0.503517	0.207583	0.0114804	0.00374098
ADAMTS5	0.655387	0.321737	3.13939e-09	0.00267665	0.507335	1.95143e-11	1.27409e-11
ADAMTS6	0.878495	0.303557	6.99178e-22	0.00474007	0.686489	5.78885e-24	8.49838e-24
ADAMTS7	-0.101493	0.0192729	0.421127	0.861022	-0.0412608	0.62031	0.143019
ADAMTS8	-0.965105	-0.685573	2.26031e-38	4.53475e-13	-0.891157	8.83511e-66	5.95831e-64
ADAMTS9	0.950804	0.0483014	9.10296e-34	0.660676	0.737154	9.25608e-30	1.93557e-29
ADAMTSL1	0.170242	0.484856	0.175154	2.57111e-06	0.336921	2.58353e-05	1.09608e-05
ADAMTSL2	0.281832	-0.372523	0.02294	0.000446579	-0.0507956	0.541814	0.127269
ADAMTSL3	0.66796	-0.358854	1.21396e-09	0.000744736	0.212454	0.00962878	0.00316308
ADAMTSL4	-0.0452981	0.0422415	0.720116	0.701088	-0.00153124	0.98534	0.209388
ADAMTSL5	-0.111052	0.0302791	0.378488	0.783248	-0.0405894	0.626017	0.144059
ADAP1	-0.950882	-0.434439	8.67313e-34	3.26304e-05	-0.818788	1.51293e-43	6.58259e-43
ADAP2	0.963444	0.058249	9.53471e-38	0.596439	0.771921	8.97248e-35	2.48244e-34
ADAR	0.539598	-0.367919	3.51261e-06	0.000531866	0.10836	0.191742	0.0508547
ADARB1	-0.95862	-0.668651	4.40099e-36	2.69036e-12	-0.878339	1.34407e-60	2.86241e-59
ADARB2	0.627477	-0.639643	2.22444e-08	4.41146e-11	-0.0101619	0.902941	0.195419
ADAT1	0.486639	0.114314	3.95119e-05	0.297535	0.312426	0.000104985	4.22743e-05
ADAT2	0.0223536	0.0644867	0.859708	0.557643	0.0434394	0.601948	0.139301
ADAT3	0.469887	0.138587	7.84396e-05	0.205905	0.313755	9.76099e-05	3.9383e-05
ADCK1	0.180283	-0.333519	0.150691	0.00181349	-0.0820684	0.323623	0.0810639
ADCK2	-0.340616	-0.158152	0.00549652	0.148286	-0.251618	0.0020309	0.000723627
ADCK4	0.512238	0.0491446	1.28982e-05	0.655126	0.298135	0.000224554	8.77155e-05
ADCK5	-0.347823	0.0487011	0.00452477	0.658043	-0.155832	0.0593826	0.0174481
ADCY1	-0.96457	-0.610184	3.62136e-38	5.6675e-10	-0.876039	9.5998e-60	1.88335e-58
ADCY10	-0.0362445	-0.0163809	0.77439	0.881713	-0.0263153	0.752111	0.168022
ADCY2	-0.954714	0.224274	7.11149e-35	0.0390699	-0.678956	3.20528e-23	4.4975e-23
ADCY3	-0.949516	-0.481059	2.01536e-33	3.15833e-06	-0.826059	3.42899e-45	1.64931e-44
ADCY4	-0.501573	-0.300153	2.0789e-05	0.00525512	-0.405778	2.38441e-07	1.18146e-07
ADCY5	-0.674161	-0.517493	7.46965e-10	3.94769e-07	-0.601581	6.97537e-17	6.59071e-17
ADCY6	-0.63261	-0.091355	1.57473e-08	0.405679	-0.39582	5.05541e-07	2.45054e-07
ADCY7	0.786722	0.0946517	7.98567e-15	0.388874	0.521831	3.75162e-12	2.561e-12
ADCY8	0.901714	0.338955	1.2604e-24	0.00150748	0.724529	3.60073e-28	6.84428e-28
ADCY9	-0.924407	-0.576522	4.58272e-28	7.73686e-09	-0.813696	1.89929e-42	7.71408e-42
ADCYAP1	-0.939302	-0.586206	5.72261e-31	3.76032e-09	-0.834257	3.66929e-47	2.00977e-46
ADCYAP1R1	0.666048	-0.138136	1.40676e-09	0.207401	0.320578	6.67754e-05	2.73132e-05
ADD1	-0.284406	-0.323265	0.0216702	0.00254704	-0.303962	0.00016552	6.54293e-05
ADD2	-0.137035	-0.167908	0.276366	0.124528	-0.152509	0.0651111	0.0189865
ADD3	0.714876	-0.0106138	2.24913e-11	0.923196	0.416323	1.04434e-07	5.2979e-08
ADH1A	0.0693015	0.203238	0.583317	0.0621059	0.136895	0.0983058	0.0277173
ADH1B	0.136523	0.162157	0.278181	0.138152	0.149365	0.0709355	0.0205351
ADH4	-0.0282977	0.0667343	0.822943	0.543966	0.0192618	0.817183	0.180118
ADH5	0.587762	-0.226249	2.63865e-07	0.0373325	0.218427	0.00772078	0.002571
ADH7	0.238763	0.361097	0.0554392	0.000685848	0.301168	0.000191748	7.53553e-05
ADHFE1	0.858008	0.102534	6.8548e-20	0.350418	0.60075	7.95947e-17	7.47906e-17
ADI1	0.529801	-0.124747	5.66996e-06	0.255315	0.228147	0.00532305	0.00181018
ADIPOQ	-0.032942	0.00348069	0.794475	0.974779	-0.0147356	0.859635	0.187501
ADIPOR1	-0.654911	-0.383795	3.25163e-09	0.000287929	-0.532893	1.00284e-12	7.13464e-13
ADIPOR2	0.600603	-0.358783	1.23025e-07	0.000746673	0.157967	0.055926	0.0165044
ADK	0.907142	-0.145942	2.29013e-25	0.182615	0.592867	2.7251e-16	2.46681e-16
ADM	-0.91617	-0.258958	1.04962e-26	0.0167069	-0.723437	4.88526e-28	9.18346e-28
ADM2	0.160764	0.0341499	0.200786	0.756352	0.0978531	0.238794	0.0619534
ADNP	0.825191	-0.157754	2.83713e-17	0.149321	0.467523	1.18143e-09	6.86974e-10
ADNP2	0.754442	-0.233793	3.96491e-13	0.03128	0.356171	7.82459e-06	3.4663e-06
ADO	-0.721854	-0.459132	1.16043e-11	9.88454e-06	-0.606811	3.00677e-17	2.89849e-17
ADORA1	-0.943157	-0.531477	7.68201e-32	1.66294e-07	-0.82715	1.90691e-45	9.29637e-45
ADORA2A	0.0284925	0.0825274	0.821744	0.452724	0.0555506	0.504584	0.119819
ADORA2B	-0.958018	-0.641894	6.87732e-36	3.58854e-11	-0.871985	2.73718e-58	4.08315e-57
ADORA3	-0.691267	-0.154518	1.8384e-10	0.157952	-0.464529	1.57142e-09	9.06412e-10
ADPGK	0.725183	-0.160109	8.40301e-12	0.143265	0.361401	5.57338e-06	2.49916e-06
ADPRH	0.396691	-0.362552	0.00106972	0.000649948	0.019945	0.810817	0.178951
ADPRHL1	-0.897463	-0.614109	4.47885e-24	4.09503e-10	-0.795875	6.60188e-39	2.24247e-38
ADPRHL2	0.679529	0.106892	4.85984e-10	0.330209	0.436396	1.98576e-08	1.06126e-08
ADRA1A	0.37877	0.0536451	0.00186267	0.625825	0.222381	0.00664933	0.00223421
ADRA1B	-0.964639	-0.578903	3.40834e-38	6.49369e-09	-0.87041	9.68498e-58	1.33978e-56
ADRA1D	-0.360191	-0.620105	0.00320642	2.47091e-10	-0.501375	3.7485e-11	2.40423e-11
ADRA2A	-0.498338	-0.575243	2.39521e-05	8.496e-09	-0.537909	5.41329e-13	3.93073e-13
ADRA2B	-0.322481	0.182586	0.00879635	0.0944202	-0.0747386	0.368899	0.0910661
ADRA2C	-0.121384	-0.362492	0.335444	0.0006514	-0.245735	0.00260887	0.000917247
ADRB1	-0.522864	-0.661855	7.88763e-06	5.32574e-12	-0.596818	1.47782e-16	1.36135e-16
ADRB2	0.942342	-0.0960159	1.18779e-31	0.382043	0.68108	1.99069e-23	2.82507e-23
ADRB3	-0.166251	-0.166692	0.185642	0.127319	-0.166471	0.0437556	0.0131587
ADRBK1	-0.933383	-0.462428	9.80562e-30	8.36847e-06	-0.797685	3.01977e-39	1.04772e-38
ADRBK2	-0.145585	-0.429067	0.247212	4.18045e-05	-0.293772	0.000280929	0.00010883
ADRM1	-0.495516	-0.245711	2.70711e-05	0.0234102	-0.37746	1.88728e-06	8.74877e-07
ADSL	0.761676	-0.157009	1.74383e-13	0.151277	0.397721	4.38898e-07	2.13549e-07
ADSS	-0.924092	-0.217343	5.19863e-28	0.0457068	-0.725237	2.95195e-28	5.63091e-28
ADSSL1	-0.842542	-0.468172	1.39187e-18	6.23457e-06	-0.700763	1.89487e-25	3.02606e-25
AEBP1	0.346375	0.292133	0.00470673	0.00666957	0.319516	7.08848e-05	2.89246e-05
AEBP2	-0.165154	-0.347778	0.188602	0.00110894	-0.258777	0.00148516	0.000537217
AEN	0.245291	-0.420423	0.0489037	6.17478e-05	-0.0985833	0.235285	0.0611607
AES	-0.954613	-0.512732	7.61821e-35	5.25265e-07	-0.840799	7.84057e-49	4.8436e-48
AFAP1	0.830946	-0.33339	1.0842e-17	0.00182137	0.398844	4.03533e-07	1.96964e-07
AFAP1L1	-0.544036	-0.274215	2.81354e-06	0.0110984	-0.418311	8.90696e-08	4.54986e-08
AFAP1L2	0.752467	-0.525082	4.93743e-13	2.48125e-07	0.195109	0.0177055	0.00563946
AFF1	0.735319	-0.403144	3.05349e-12	0.000130532	0.250931	0.00209182	0.000744025
AFF2	-0.88947	0.222394	4.20713e-23	0.040785	-0.534629	8.1115e-13	5.81304e-13
AFF3	-0.13473	-0.250566	0.284602	0.0207266	-0.193322	0.0188025	0.00596422
AFF4	0.455995	-0.233531	0.000134908	0.0314753	0.12648	0.127027	0.0349655
AFG3L2	-0.901428	-0.328286	1.37523e-24	0.0021599	-0.721298	8.83694e-28	1.63089e-27
AFMID	-0.818631	0.179824	8.14547e-17	0.0995992	-0.450579	5.70735e-09	3.16517e-09
AFTPH	0.748228	-0.217779	7.85196e-13	0.0452638	0.357308	7.27218e-06	3.23004e-06
AGA	0.625289	-0.253364	2.5725e-08	0.0193032	0.232962	0.00440179	0.00150958
AGAP1	-0.308001	-0.455647	0.0125601	1.17655e-05	-0.384278	1.1689e-06	5.50695e-07
AGAP11	-0.000510829	-0.0577572	0.996778	0.599549	-0.0291579	0.726343	0.16337
AGAP2	-0.934073	-0.607671	7.13874e-30	6.96263e-10	-0.832835	8.23867e-47	4.42274e-46
AGAP3	-0.951314	-0.181573	6.60593e-34	0.0962937	-0.767627	4.26113e-34	1.14375e-33
AGAP6	0.617597	0.173378	4.25025e-08	0.112548	0.42036	7.55037e-08	3.87953e-08
AGBL1	0.122008	-0.0624535	0.332947	0.570156	0.0300328	0.718472	0.16191
AGBL2	0.0269648	0.193407	0.831157	0.0761445	0.110964	0.181199	0.0483265
AGBL3	0.207803	0.127283	0.0967049	0.245704	0.167823	0.0420414	0.012682
AGBL4	-0.186637	-0.575929	0.136583	8.08051e-09	-0.399119	3.95309e-07	1.93154e-07
AGBL5	-0.305148	0.0616065	0.0134469	0.575407	-0.126077	0.128257	0.0352771
AGER	0.0103781	0.175674	0.934607	0.107794	0.0936716	0.259589	0.0667545
AGFG1	-0.125707	-0.141515	0.318386	0.196392	-0.133619	0.106727	0.0298603
AGFG2	0.527204	0.0997372	6.42123e-06	0.363781	0.330302	3.82161e-05	1.59768e-05
AGGF1	-0.486402	-0.201419	3.99059e-05	0.0645311	-0.352043	1.01811e-05	4.47177e-06
AGK	-0.740142	0.0849398	1.8555e-12	0.439576	-0.407679	2.05938e-07	1.02481e-07
AGL	-0.240289	-0.390414	0.053851	0.000220865	-0.317338	8.00628e-05	3.25017e-05
AGMAT	-0.280779	-0.188596	0.0234777	0.0838855	-0.235216	0.00402178	0.00138453
AGPAT1	-0.704958	-0.360375	5.57396e-11	0.000704317	-0.556123	5.21427e-14	4.03803e-14
AGPAT2	0.389531	0.326225	0.00134005	0.00231192	0.358289	6.82535e-06	3.03825e-06
AGPAT3	0.0493035	-0.424609	0.69652	5.11864e-05	-0.199277	0.0153611	0.00493109
AGPAT4	-0.700035	-0.115266	8.62724e-11	0.293501	-0.455466	3.65934e-09	2.06117e-09
AGPAT5	0.876605	0.0395215	1.10368e-21	0.719509	0.604513	4.36159e-17	4.17183e-17
AGPAT6	-0.0330977	-0.0035764	0.793525	0.974086	-0.0183411	0.82578	0.181548
AGPAT9	-0.751245	-0.466035	5.64948e-13	6.96032e-06	-0.629387	6.40388e-19	6.86417e-19
AGPS	0.79976	-0.207734	1.35526e-15	0.0564276	0.416601	1.02147e-07	5.1892e-08
AGRN	0.828827	-0.0867628	1.55134e-17	0.429785	0.499544	4.56774e-11	2.90607e-11
AGRP	-0.391092	-0.0079215	0.00127635	0.94264	-0.20745	0.0115349	0.00375761
AGT	0.869388	-0.344401	5.90464e-21	0.00124853	0.450833	5.57799e-09	3.09768e-09
AGTPBP1	-0.914961	-0.300829	1.61739e-26	0.00514907	-0.732362	3.82642e-29	7.70778e-29
AGTR1	0.101288	-0.322393	0.422072	0.00262032	-0.115818	0.162692	0.0438615
AGTRAP	0.898021	0.0147466	3.80412e-24	0.893441	0.628131	8.00982e-19	8.53749e-19
AHCTF1	0.602758	-0.0220325	1.07886e-07	0.841366	0.325436	5.06546e-05	2.09469e-05
AHCY	0.735741	-0.368822	2.92441e-12	0.00051404	0.270159	0.000886013	0.000328269
AHCYL1	0.705199	-0.374353	5.45522e-11	0.000416317	0.237427	0.00367782	0.00127167
AHCYL2	0.918812	-0.464038	3.98649e-27	7.70975e-06	0.492573	9.58113e-11	5.95865e-11
AHDC1	-0.234346	-0.26704	0.060251	0.0134894	-0.250765	0.00210685	0.000749041
AHI1	-0.940639	-0.171617	2.8967e-31	0.116304	-0.743584	1.2983e-30	2.82439e-30
AHNAK	0.907169	0.056537	2.27004e-25	0.607295	0.654966	5.0873e-21	6.24259e-21
AHNAK2	-0.938347	-0.591807	9.22214e-31	2.45063e-09	-0.834337	3.50577e-47	1.92673e-46
AHR	0.229746	-0.342753	0.0656158	0.00132227	-0.0615662	0.459464	0.110334
AHRR	-0.34159	-0.175304	0.0053553	0.108549	-0.260377	0.00138312	0.000502159
AHSA1	-0.455849	-0.200757	0.000135664	0.0654334	-0.334414	2.99985e-05	1.26573e-05
AHSA2	0.807756	0.189833	4.27636e-16	0.0818383	0.575929	3.37483e-15	2.84939e-15
AHSG	0.0922967	-0.292091	0.46463	0.00667777	-0.103771	0.211392	0.0555838
AHSP	0.0425433	0.0301709	0.7365	0.784003	0.0363585	0.662478	0.151287
AICDA	0.140204	0.144636	0.265304	0.186605	0.142421	0.0852967	0.0243356
AIDA	0.803414	-0.224573	8.05272e-16	0.0388025	0.41352	1.30455e-07	6.56754e-08
AIF1	0.944725	-0.042233	3.2586e-32	0.701145	0.700872	1.84466e-25	2.95315e-25
AIF1L	0.0571501	-0.317679	0.651133	0.00305013	-0.135094	0.102868	0.0288629
AIFM1	-0.0287568	-0.334109	0.820118	0.00177773	-0.185918	0.0239912	0.00752531
AIFM2	0.0570743	-0.215016	0.651566	0.0481347	-0.0804697	0.33318	0.0832143
AIFM3	-0.938606	-0.717202	8.1093e-31	1.15369e-14	-0.865293	5.13231e-56	5.87054e-55
AIG1	0.168714	-0.221278	0.179118	0.0418324	-0.0273219	0.742954	0.166459
AIM1	-0.148797	-0.43982	0.236825	2.53513e-05	-0.301309	0.000190341	7.48205e-05
AIM2	0.803612	0.0166628	7.82633e-16	0.879692	0.509974	1.45476e-11	9.57343e-12
AIMP2	0.961646	0.218676	4.21396e-37	0.0443623	0.798624	2.00463e-39	7.03809e-39
AIP	0.19466	-0.280655	0.12022	0.00927593	-0.0455769	0.584171	0.135789
AIPL1	-0.0958237	0.138216	0.447664	0.207133	0.0214908	0.796462	0.176362
AIRE	0.0085419	-0.0944677	0.946158	0.389801	-0.0430774	0.604983	0.139894
AJAP1	-0.91229	-0.565159	4.11184e-26	1.75195e-08	-0.797132	3.8382e-39	1.32457e-38
AK1	-0.621593	-0.238618	3.27999e-08	0.02786	-0.4506	5.69647e-09	3.15968e-09
AK2	0.937775	0.0249192	1.22291e-30	0.820908	0.702439	1.24834e-25	2.01948e-25
AK3	-0.50104	-0.29115	2.12814e-05	0.00686425	-0.401351	3.34134e-07	1.64354e-07
AK5	-0.96921	-0.608875	4.66251e-40	6.31038e-10	-0.883855	9.78605e-63	3.23246e-61
AK7	-0.00953822	-0.251883	0.939889	0.0200456	-0.132693	0.109207	0.0304856
AKAP1	-0.0916503	0.257655	0.467777	0.0172829	0.0856331	0.302954	0.0764187
AKAP10	0.0649016	-0.298977	0.607502	0.00544434	-0.121104	0.144176	0.0392818
AKAP11	-0.911004	-0.32505	6.37658e-26	0.00240278	-0.733074	3.10609e-29	6.30384e-29
AKAP12	-0.939184	-0.627154	6.07322e-31	1.34562e-10	-0.843707	1.32419e-49	8.53886e-49
AKAP13	0.874523	0.129334	1.8095e-21	0.238115	0.629766	5.98341e-19	6.42199e-19
AKAP14	-0.146914	-0.152489	0.242878	0.163553	-0.149702	0.070291	0.0203667
AKAP2	-0.194346	-0.0824345	0.12083	0.453234	-0.138834	0.0935753	0.0264966
AKAP3	0.309541	-0.0545649	0.0121029	0.619905	0.131936	0.11127	0.0309947
AKAP5	-0.0907741	-0.574496	0.47206	8.97128e-09	-0.356278	7.77105e-06	3.44312e-06
AKAP6	-0.898239	-0.264343	3.5686e-24	0.0144977	-0.699795	2.40804e-25	3.82859e-25
AKAP7	0.926544	-0.33873	1.91844e-28	0.00151919	0.565152	1.53649e-14	1.23081e-14
AKAP8	-0.0977537	0.138143	0.438528	0.207375	0.0204799	0.805842	0.178083
AKAP8L	0.440103	0.0536473	0.000243986	0.625811	0.257126	0.00159762	0.000576543
AKAP9	-0.14604	0.202892	0.245722	0.0625614	0.0293192	0.72489	0.1631
AKIRIN1	-0.259917	-0.356145	0.036533	0.000821991	-0.308821	0.000127674	5.09605e-05
AKIRIN2	-0.0500281	-0.349328	0.692281	0.00104974	-0.204452	0.0128287	0.00415814
AKNA	0.906199	0.459708	3.10251e-25	9.60208e-06	0.762179	2.9026e-33	7.43936e-33
AKNAD1	0.31134	-0.183812	0.0115867	0.0921915	0.0679472	0.414143	0.100745
AKR1A1	0.916335	0.0339445	9.88947e-27	0.757772	0.663934	8.16687e-22	1.04658e-21
AKR1B1	0.804507	-0.110253	6.87709e-16	0.315138	0.462335	1.93314e-09	1.10776e-09
AKR1B10	-0.0249585	0.0774024	0.843555	0.481366	0.0262909	0.752334	0.16806
AKR1B15	0.038326	0.0164533	0.761806	0.881194	0.0273929	0.742309	0.166326
AKR1C1	0.00935206	0.479639	0.94106	3.40867e-06	0.259837	0.0014168	0.000514023
AKR1C2	-0.824655	0.0686217	3.09767e-17	0.532608	-0.501443	3.7208e-11	2.38694e-11
AKR1C3	0.964197	0.627783	5.00959e-38	1.27368e-10	0.878709	9.74958e-61	2.17656e-59
AKR1C4	0.891837	0.204342	2.20707e-23	0.0606696	0.674551	8.48165e-23	1.15896e-22
AKR1D1	-0.00628239	0.164041	0.960387	0.13357	0.0794592	0.339312	0.0845817
AKR1E2	0.0624148	-0.115622	0.621361	0.292002	-0.0268164	0.747548	0.167218
AKR7A2	0.631085	-0.11334	1.7461e-08	0.301696	0.304701	0.000159157	6.29833e-05
AKR7A3	0.42323	-0.328155	0.000443731	0.00216925	0.0553736	0.505946	0.120028
AKR7L	0.0744375	0.0930071	0.555654	0.397205	0.0837296	0.31388	0.0788616
AKT1	0.711418	-0.254036	3.09979e-11	0.018974	0.305127	0.0001556	6.16583e-05
AKT1S1	0.256501	-0.283189	0.0391607	0.00863405	-0.0143925	0.86287	0.188016
AKT2	0.100256	0.0435687	0.426841	0.692161	0.0719703	0.386962	0.0949461
AKT3	-0.188118	-0.265722	0.133442	0.0139741	-0.227281	0.00550577	0.00186937
AKTIP	-0.374757	0.0940394	0.00210017	0.391963	-0.148703	0.0722142	0.020881
ALAD	-0.784729	0.127373	1.03587e-14	0.245369	-0.433945	2.4475e-08	1.30094e-08
ALAS1	-0.690932	-0.323262	1.89127e-10	0.00254728	-0.531699	1.15929e-12	8.22601e-13
ALAS2	-0.0629982	0.0357036	0.618098	0.745634	-0.0136806	0.869591	0.189185
ALB	0.319231	-0.0504151	0.00954222	0.646799	0.139256	0.0925689	0.0262392
ALCAM	0.832154	-0.165862	8.81866e-18	0.129252	0.472937	6.99696e-10	4.12637e-10
ALDH16A1	0.511192	-0.238425	1.35261e-05	0.0279906	0.159252	0.0539262	0.0159491
ALDH18A1	0.671326	-0.286024	9.3396e-10	0.00796266	0.253792	0.00184857	0.000661794
ALDH1A1	-0.919645	-0.679268	2.91748e-27	8.92565e-13	-0.835849	1.46679e-47	8.3009e-47
ALDH1A2	-0.241367	0.00581776	0.0527518	0.957857	-0.119628	0.149177	0.0405387
ALDH1A3	-0.948561	-0.157196	3.58473e-33	0.150784	-0.756452	2.0416e-32	4.99153e-32
ALDH1B1	0.363492	-0.230601	0.00291814	0.0337316	0.0729101	0.380771	0.0936186
ALDH1L1	-0.640217	-0.0920076	9.32691e-09	0.402319	-0.401474	3.3104e-07	1.62857e-07
ALDH1L2	0.839934	0.0677015	2.23988e-18	0.538131	0.567873	1.05427e-14	8.52336e-15
ALDH2	-0.0495434	-0.516233	0.695116	4.25933e-07	-0.300789	0.000195589	7.68274e-05
ALDH3A1	-0.0977054	0.14003	0.438755	0.201177	0.0214657	0.796694	0.176399
ALDH3A2	0.747735	0.382451	8.2819e-13	0.000303654	0.594995	1.96241e-16	1.79361e-16
ALDH3B1	0.831016	-0.284256	1.0713e-17	0.00837586	0.421532	6.86624e-08	3.53756e-08
ALDH4A1	0.80853	-0.407929	3.81366e-16	0.000106525	0.331775	3.50557e-05	1.47087e-05
ALDH5A1	0.821434	-0.394563	5.21767e-17	0.0001865	0.355748	8.04034e-06	3.55854e-06
ALDH6A1	0.113316	-0.449932	0.368783	1.55921e-05	-0.18331	0.0260904	0.00813646
ALDH7A1	-0.650551	-0.486405	4.47177e-09	2.36245e-06	-0.574221	4.31011e-15	3.61079e-15
ALDH8A1	-0.155115	0.162019	0.217281	0.138491	0.00354146	0.966102	0.206153
ALDH9A1	0.861331	-0.267754	3.42642e-20	0.0132333	0.471517	8.03539e-10	4.719e-10
ALDOA	-0.938598	-0.481399	8.14337e-31	3.10089e-06	-0.809464	1.44824e-41	5.59432e-41
ALDOB	-0.0322654	0.133889	0.798606	0.221849	0.0511658	0.538867	0.126733
ALDOC	-0.85352	-0.44593	1.70135e-19	1.89342e-05	-0.703549	9.45015e-26	1.54577e-25
ALG1	0.144894	-0.401597	0.249486	0.000139306	-0.138911	0.0933904	0.026452
ALG10	0.329421	-0.101712	0.0073714	0.354311	0.119483	0.149675	0.0406603
ALG10B	0.668298	-0.139745	1.1826e-09	0.202105	0.32166	6.28167e-05	2.57623e-05
ALG11	0.496897	-0.189172	2.55013e-05	0.0829275	0.175029	0.0338215	0.0103647
ALG12	0.0443005	-0.074143	0.726036	0.500074	-0.0149738	0.857389	0.18715
ALG13	0.856755	-0.126678	8.86292e-20	0.247974	0.520355	4.45586e-12	3.02897e-12
ALG14	0.357905	-0.386529	0.00342066	0.00025823	-0.0166145	0.841956	0.184428
ALG1L	0.689765	-0.0681219	2.08721e-10	0.535604	0.371049	2.9299e-06	1.34053e-06
ALG2	-0.218929	-0.240352	0.07975	0.0267108	-0.229669	0.00501492	0.00170988
ALG3	0.619416	0.0719454	3.77904e-08	0.512898	0.378291	1.78139e-06	8.27683e-07
ALG5	0.488511	-0.236753	3.65156e-05	0.0291423	0.145348	0.0789823	0.022688
ALG6	0.836101	-0.459512	4.44006e-18	9.69749e-06	0.341412	1.96983e-05	8.4479e-06
ALG8	0.817097	-0.0729426	1.03601e-16	0.507058	0.491073	1.12082e-10	6.93853e-11
ALG9	0.752771	-0.0325174	4.77405e-13	0.767662	0.440938	1.34112e-08	7.26215e-09
ALK	-0.818396	-0.104536	8.45276e-17	0.341037	-0.55697	4.65818e-14	3.61864e-14
ALKBH1	0.854721	-0.112948	1.33796e-19	0.303384	0.52266	3.40478e-12	2.33457e-12
ALKBH2	0.878838	0.226778	6.43076e-22	0.0368784	0.664436	7.35578e-22	9.45639e-22
ALKBH3	0.683153	0.262139	3.61692e-10	0.0153693	0.501796	3.58134e-11	2.30112e-11
ALKBH4	0.356181	-0.146003	0.00359053	0.182432	0.112251	0.176149	0.0471167
ALKBH5	-0.891171	-0.365798	2.65061e-23	0.000575953	-0.719002	1.65731e-27	2.99711e-27
ALKBH6	-0.931423	-0.0591114	2.37186e-29	0.591004	-0.698367	3.4216e-25	5.37408e-25
ALKBH7	0.505523	-0.264405	1.74525e-05	0.0144739	0.141964	0.0863165	0.0245983
ALKBH8	0.237858	-0.00944271	0.0563981	0.931649	0.116005	0.162005	0.0436983
ALMS1	0.565096	0.247664	9.38847e-07	0.0222969	0.419105	8.35582e-08	4.27778e-08
ALMS1P	0.0336369	0.130193	0.790237	0.234987	0.0821077	0.32339	0.0810182
ALOX12	-0.19074	-0.12135	0.128018	0.268589	-0.156237	0.0587136	0.0172688
ALOX12B	-0.714305	0.0502368	2.37235e-11	0.647965	-0.399303	3.89871e-07	1.90669e-07
ALOX12P2	-0.132381	0.131129	0.29316	0.231608	-0.000636778	0.993903	0.210821
ALOX15	-0.228337	-0.0602046	0.0673337	0.584147	-0.14532	0.0790425	0.0227033
ALOX15B	0.831958	0.202058	9.12044e-18	0.0636705	0.604159	4.61763e-17	4.40542e-17
ALOX5	0.941375	0.0645177	1.97701e-31	0.557454	0.719834	1.32059e-27	2.40836e-27
ALOX5AP	0.901444	-0.174047	1.36843e-24	0.111147	0.573027	5.10845e-15	4.25429e-15
ALOXE3	-0.580333	-0.308691	4.04243e-07	0.0040479	-0.455035	3.80682e-09	2.14201e-09
ALPK1	0.848307	0.0638539	4.71189e-19	0.561523	0.576372	3.16676e-15	2.67721e-15
ALPK2	0.236575	0.110974	0.057782	0.311963	0.174484	0.0343911	0.0105323
ALPK3	0.0175449	-0.367284	0.889673	0.000544741	-0.181822	0.0273563	0.00850419
ALPL	-0.0675137	-0.436855	0.593091	2.91494e-05	-0.261741	0.00130116	0.000473786
ALPP	0.273514	0.0588521	0.027484	0.592636	0.168176	0.0416032	0.0125698
ALS2	-0.8012	-0.228531	1.1052e-15	0.0354065	-0.583199	1.16999e-15	1.01619e-15
ALS2CL	0.066763	0.00484321	0.597217	0.964911	0.0358375	0.667025	0.152207
ALS2CR11	0.0265104	0.0735254	0.833962	0.503662	0.0500456	0.547807	0.128462
ALS2CR12	-0.321397	0.265251	0.00903934	0.0141511	-0.0307179	0.712329	0.160855
ALX1	-0.147056	0.0221841	0.242416	0.840289	-0.0628881	0.449856	0.108349
ALX3	0.354477	-0.231246	0.00376574	0.0332235	0.0674221	0.417771	0.101505
ALX4	-0.0329648	-0.148283	0.794336	0.175622	-0.0909286	0.273882	0.0700187
AMACR	-0.378282	-0.30351	0.00189018	0.00474694	-0.341436	1.96699e-05	8.43684e-06
AMBP	-0.156033	-0.134773	0.214535	0.218784	-0.14542	0.0788329	0.0226471
AMBRA1	0.0936203	-0.214997	0.458223	0.0481554	-0.0621742	0.455031	0.109409
AMD1	-0.931051	-0.578104	2.79688e-29	6.88806e-09	-0.821989	2.93222e-44	1.33876e-43
AMDHD1	-0.264958	0.314264	0.0329255	0.00339979	0.026912	0.746679	0.167092
AMDHD2	0.364947	0.170384	0.00279855	0.11899	0.270425	0.000875152	0.000324431
AMFR	-0.202348	0.245841	0.105986	0.0233349	0.0228966	0.783464	0.173874
AMH	0.837539	0.175261	3.44172e-18	0.108638	0.601172	7.44332e-17	7.00831e-17
AMICA1	-0.0245612	0.27821	0.846015	0.00993438	0.12985	0.117103	0.0324714
AMIGO1	-0.623408	-0.539758	2.91229e-08	9.78256e-08	-0.583126	1.18269e-15	1.02694e-15
AMIGO2	-0.229158	-0.535255	0.0663282	1.30775e-07	-0.39304	6.20621e-07	2.99047e-07
AMIGO3	0.0965832	0.0520508	0.444056	0.636142	0.0743541	0.371376	0.0916149
AMMECR1	0.672247	0.0948293	8.68804e-10	0.387981	0.425979	4.76983e-08	2.48716e-08
AMMECR1L	0.817229	0.0651516	1.01485e-16	0.55358	0.541893	3.28975e-13	2.41697e-13
AMN	0.0311247	0.0113388	0.805584	0.917968	0.0212338	0.798843	0.176827
AMN1	-0.906699	-0.499435	2.64172e-25	1.14023e-06	-0.773347	5.2988e-35	1.48894e-34
AMOT	0.79819	-0.111691	1.68941e-15	0.308828	0.45479	3.89315e-09	2.18868e-09
AMOTL1	-0.104658	-0.12686	0.406712	0.24729	-0.115774	0.162852	0.0438975
AMOTL2	0.216004	-0.242235	0.0839597	0.0255089	-0.013842	0.868066	0.18892
AMPD2	-0.197376	-0.43609	0.115034	3.0212e-05	-0.321838	6.21862e-05	2.55167e-05
AMPD3	0.101531	-0.208184	0.420953	0.0558829	-0.0546406	0.511605	0.121211
AMPH	-0.968046	-0.658037	1.47568e-39	7.75638e-12	-0.890595	1.54819e-65	9.82666e-64
AMT	-0.827702	-0.0310949	1.87273e-17	0.777557	-0.54127	3.55771e-13	2.60792e-13
AMY2A	0.560142	0.15309	1.22373e-06	0.161879	0.374521	2.31186e-06	1.06423e-06
AMY2B	0.403118	0.137387	0.000870135	0.209899	0.275507	0.000689396	0.000257753
AMZ1	0.225908	-0.215761	0.07038	0.0473463	0.0053336	0.948967	0.203153
AMZ2	-0.206486	-0.0110587	0.0988853	0.919988	-0.109834	0.185721	0.0493791
ANAPC1	0.336744	-0.206285	0.00609096	0.0582092	0.070447	0.397125	0.0970938
ANAPC10	0.772632	-0.262627	4.74943e-14	0.0151724	0.361794	5.43173e-06	2.43733e-06
ANAPC11	0.570803	0.28099	6.88155e-07	0.00918878	0.437176	1.85704e-08	9.94603e-09
ANAPC13	0.798061	-0.0593403	1.72008e-15	0.589565	0.475319	5.5384e-10	3.29562e-10
ANAPC2	0.135171	0.179388	0.283013	0.100436	0.157359	0.0568941	0.0167641
ANAPC4	0.689623	0.0611996	2.11217e-10	0.577938	0.425392	5.00644e-08	2.60466e-08
ANAPC5	-0.651346	-0.0387484	4.22107e-09	0.724774	-0.386943	9.6619e-07	4.58596e-07
ANAPC7	-0.180024	-0.310992	0.15129	0.0037681	-0.246633	0.00251194	0.000885187
ANG	0.193572	0.379167	0.122346	0.000345446	0.289084	0.000355902	0.000136648
ANGEL1	0.83032	-0.178323	1.20586e-17	0.102504	0.465616	1.41736e-09	8.19743e-10
ANGEL2	0.636682	-0.391785	1.19182e-08	0.00020891	0.167734	0.0421533	0.0127146
ANGPT1	-0.0313351	-0.0546092	0.804297	0.619621	-0.042978	0.605817	0.140057
ANGPT2	0.830615	0.128081	1.14694e-17	0.242734	0.577999	2.50388e-15	2.13295e-15
ANGPT4	0.0726353	0.0770141	0.56529	0.483576	0.074825	0.368343	0.0909428
ANGPTL1	0.822096	0.0166671	4.69151e-17	0.879662	0.529866	1.44666e-12	1.01914e-12
ANGPTL2	0.919805	0.130237	2.74742e-27	0.234827	0.695932	6.19162e-25	9.59439e-25
ANGPTL4	-0.910872	-0.586676	6.66837e-26	3.62883e-09	-0.801431	5.79501e-40	2.09362e-39
ANGPTL5	-0.0291273	-0.203812	0.81784	0.0613555	-0.117378	0.157052	0.0424791
ANGPTL6	-0.440128	-0.0711242	0.000243762	0.517733	-0.265315	0.00110706	0.000405983
ANGPTL7	-0.141164	0.0876885	0.262014	0.424861	-0.0270926	0.745037	0.166855
ANK1	-0.916903	-0.654442	8.05147e-27	1.09978e-11	-0.826227	3.13477e-45	1.51229e-44
ANK2	-0.907906	-0.31921	1.78645e-25	0.00290404	-0.72737	1.61413e-28	3.12317e-28
ANK3	-0.921221	-0.606292	1.60191e-27	7.78867e-10	-0.817766	2.5335e-43	1.08337e-42
ANKAR	0.57169	0.0839958	6.55364e-07	0.444695	0.351463	1.05615e-05	4.63132e-06
ANKDD1A	0.21809	0.16352	0.0809404	0.134825	0.190952	0.020346	0.00642863
ANKFN1	0.687737	0.14673	2.47443e-10	0.180238	0.458747	2.70325e-09	1.53546e-09
ANKFY1	0.960556	-0.00199036	1.0016e-36	0.985576	0.751125	1.18208e-31	2.74103e-31
ANKH	-0.0909538	-0.552997	0.47118	4.06352e-08	-0.342522	1.84087e-05	7.92211e-06
ANKHD1	0.810723	0.110064	2.74891e-16	0.315973	0.551005	1.0231e-13	7.76699e-14
ANKHD1-EIF4EBP3	0.659596	0.165928	2.29554e-09	0.129097	0.446073	8.53952e-09	4.6805e-09
ANKIB1	0.937272	-0.299746	1.56408e-30	0.00531998	0.606229	3.30489e-17	3.18019e-17
ANKK1	0.145896	0.0480543	0.246193	0.662306	0.09721	0.241914	0.0626826
ANKLE1	-0.0857891	0.0759439	0.496829	0.489691	-0.00495502	0.952585	0.203766
ANKLE2	-0.0595743	-0.174611	0.637353	0.109975	-0.117487	0.156663	0.0423916
ANKMY1	0.696187	0.0806213	1.20642e-10	0.463265	0.438466	1.66185e-08	8.9257e-09
ANKMY2	-0.192166	-0.0834422	0.125137	0.447713	-0.13822	0.0950518	0.0268748
ANKRA2	0.793509	0.0208058	3.2225e-15	0.850093	0.501136	3.84656e-11	2.4642e-11
ANKRD1	-0.044355	0.00833342	0.725711	0.939663	-0.0180233	0.828751	0.182102
ANKRD10	0.729609	0.0522758	5.4312e-12	0.634681	0.454301	4.07101e-09	2.28515e-09
ANKRD11	-0.838731	0.0334922	2.78164e-18	0.760902	-0.531108	1.24532e-12	8.81327e-13
ANKRD12	-0.0336174	-0.0486309	0.790356	0.658505	-0.0411265	0.62145	0.143241
ANKRD13A	0.891091	0.00824994	2.70932e-23	0.940266	0.615498	7.13661e-18	7.16554e-18
ANKRD13B	0.193037	0.0341977	0.123403	0.756021	0.114348	0.16814	0.0452136
ANKRD13C	0.0398683	-0.355764	0.752521	0.00083343	-0.164559	0.0462803	0.0138574
ANKRD13D	0.0888668	-0.0776494	0.481458	0.479964	0.00564787	0.945965	0.202617
ANKRD16	0.0741312	0.117454	0.557286	0.284371	0.0958381	0.248665	0.0642364
ANKRD17	0.801056	-0.316044	1.1281e-15	0.00321326	0.368903	3.38697e-06	1.54355e-06
ANKRD18A	0.0678511	0.225053	0.591241	0.0383761	0.147383	0.0748194	0.0215668
ANKRD18B	0.00870919	-0.443889	0.945105	2.08863e-05	-0.229988	0.00495222	0.00169029
ANKRD2	-0.420377	-0.405745	0.00048946	0.000116925	-0.413087	1.3499e-07	6.79161e-08
ANKRD20A4	0.109331	0.0438988	0.385965	0.689947	0.0766977	0.356433	0.0884273
ANKRD22	0.863278	-0.338836	2.26353e-20	0.00151369	0.443555	1.06667e-08	5.81293e-09
ANKRD23	0.274572	0.113954	0.0268669	0.299067	0.195574	0.0174296	0.00555706
ANKRD24	-0.943456	-0.443588	6.53428e-32	2.1189e-05	-0.808488	2.29306e-41	8.774e-41
ANKRD26	0.568567	-0.183126	7.77757e-07	0.0934326	0.226117	0.00576029	0.00195087
ANKRD27	-0.450493	0.0345942	0.000166174	0.753282	-0.221616	0.00684564	0.00229612
ANKRD28	0.740434	-0.0904568	1.79981e-12	0.410331	0.405628	2.41198e-07	1.19476e-07
ANKRD29	-0.954344	-0.664559	9.14074e-35	4.0674e-12	-0.871584	3.7824e-58	5.49851e-57
ANKRD30B	0.377783	-0.167465	0.00191874	0.12554	0.113713	0.170537	0.0457668
ANKRD31	-0.259468	0.0925444	0.0368701	0.399568	-0.0861498	0.300031	0.0757642
ANKRD32	-0.73737	-0.00382378	2.47388e-12	0.972294	-0.441633	1.26234e-08	6.84698e-09
ANKRD33	-0.390799	-0.140467	0.00128809	0.199761	-0.270193	0.000884611	0.000327825
ANKRD34A	-0.967078	-0.636043	3.7226e-39	6.11576e-11	-0.884981	3.44838e-63	1.26848e-61
ANKRD34B	-0.490366	-0.126213	3.3754e-05	0.249728	-0.320062	6.87428e-05	2.81073e-05
ANKRD34C	-0.391189	-0.406356	0.00127247	0.000113923	-0.3988	4.04868e-07	1.97556e-07
ANKRD35	0.214216	-0.498327	0.0866196	1.21448e-06	-0.163272	0.0480465	0.0143345
ANKRD36	0.249019	0.0118481	0.0454644	0.914297	0.132327	0.110201	0.0307338
ANKRD36B	0.408722	0.221539	0.000724281	0.0415859	0.318229	7.61839e-05	3.10088e-05
ANKRD37	0.758648	0.23499	2.46805e-13	0.0304001	0.548507	1.41493e-13	1.06467e-13
ANKRD39	-0.933826	-0.349143	7.99935e-30	0.00105665	-0.77229	7.83322e-35	2.18086e-34
ANKRD40	-0.456838	-0.303947	0.000130628	0.00468408	-0.383012	1.27879e-06	6.00978e-07
ANKRD42	-0.0727097	0.0422176	0.564891	0.701249	-0.0152965	0.854349	0.186624
ANKRD44	0.125546	0.0906178	0.319008	0.409494	0.108116	0.192753	0.0511146
ANKRD45	-0.0604375	0.23827	0.632475	0.0280958	0.0909618	0.273706	0.0699902
ANKRD46	-0.828491	-0.189066	1.6415e-17	0.0831031	-0.596268	1.6102e-16	1.47826e-16
ANKRD49	0.920422	0.0655096	2.17479e-27	0.551398	0.679772	2.67072e-23	3.76046e-23
ANKRD50	0.113541	-0.52169	0.367827	3.05791e-07	-0.228222	0.00530749	0.00180508
ANKRD52	-0.612576	-0.16948	5.85653e-08	0.12099	-0.415369	1.12678e-07	5.70096e-08
ANKRD53	-0.0321496	0.00812794	0.799314	0.941148	-0.0120157	0.885346	0.192189
ANKRD54	-0.291451	0.173104	0.0184956	0.113127	-0.0625614	0.452221	0.108838
ANKRD55	0.181887	-0.361217	0.147033	0.000682815	-0.096871	0.24357	0.0630626
ANKRD6	0.88207	-0.0410076	2.88604e-22	0.709424	0.58629	7.38759e-16	6.49841e-16
ANKRD7	-0.139981	-0.182238	0.266074	0.0950615	-0.161183	0.0510317	0.0151415
ANKRD9	-0.961224	-0.488214	5.90806e-37	2.13904e-06	-0.847648	1.10467e-50	7.65716e-50
ANKS1A	0.791283	-0.188891	4.3557e-15	0.0833937	0.415163	1.14539e-07	5.7924e-08
ANKS1B	-0.966709	-0.571804	5.25845e-39	1.09043e-08	-0.872822	1.38637e-58	2.14725e-57
ANKS3	0.15462	0.292191	0.21877	0.00665824	0.224524	0.00612562	0.00206682
ANKS4B	0.065906	0.0680157	0.601943	0.536242	0.0669609	0.420972	0.102206
ANKS6	0.153832	-0.14913	0.221154	0.173139	0.002406	0.976967	0.207991
ANKZF1	0.801709	0.183932	1.02797e-15	0.0919741	0.568101	1.02135e-14	8.26955e-15
ANLN	-0.261363	-0.0898786	0.0354661	0.413341	-0.176964	0.0318605	0.0098102
ANO1	-0.270712	-0.517355	0.0291758	3.9807e-07	-0.401282	3.35875e-07	1.65161e-07
ANO10	-0.819811	-0.22035	6.75927e-17	0.0427206	-0.598067	1.21541e-16	1.12603e-16
ANO2	-0.207533	-0.304223	0.0971485	0.00464479	-0.25652	0.00164082	0.000591408
ANO3	-0.95534	-0.541628	4.63016e-35	8.66072e-08	-0.847733	1.04611e-50	7.28243e-50
ANO4	-0.903571	-0.551282	7.11401e-25	4.56306e-08	-0.784043	8.7428e-37	2.69534e-36
ANO5	-0.202209	-0.589886	0.106232	2.84084e-09	-0.414691	1.18916e-07	6.00997e-08
ANO6	0.757752	-0.154305	2.73249e-13	0.158536	0.394977	5.38101e-07	2.60525e-07
ANO7	0.69169	-0.0752486	1.77347e-10	0.493687	0.369548	3.2431e-06	1.47986e-06
ANO8	-0.00335331	-0.0693407	0.97885	0.528313	-0.0363866	0.662233	0.151241
ANO9	-0.318859	0.0785294	0.00963116	0.474986	-0.125182	0.131015	0.0359382
ANP32A	0.626336	-0.0977171	2.40003e-08	0.373627	0.308301	0.000131303	5.23637e-05
ANP32B	0.954925	0.37805	6.15725e-35	0.000360828	0.814864	1.07187e-42	4.43131e-42
ANP32D	0.142622	0.196068	0.257068	0.0721153	0.169469	0.0400296	0.0121362
ANP32E	0.0662226	0.0210042	0.600195	0.84868	0.0436358	0.600305	0.138951
ANPEP	-0.2028	-0.430388	0.105192	3.93486e-05	-0.321225	6.43818e-05	2.63708e-05
ANTXR1	0.926663	0.318826	1.82643e-28	0.00294006	0.754055	4.52909e-32	1.08359e-31
ANTXR2	0.902498	-0.374224	9.91419e-25	0.000418389	0.497591	5.63209e-11	3.55805e-11
ANTXRL	-0.18556	0.0817357	0.138903	0.457086	-0.0528589	0.525495	0.124057
ANXA1	-0.651861	-0.0445198	4.06563e-09	0.685789	-0.389779	7.8739e-07	3.76712e-07
ANXA11	-0.931849	-0.462165	1.96192e-29	8.48058e-06	-0.795472	7.84915e-39	2.65499e-38
ANXA13	-0.330993	0.0335196	0.00707828	0.760713	-0.153971	0.0625378	0.018312
ANXA2	0.919034	-0.0520792	3.67007e-27	0.635957	0.644202	4.15849e-20	4.79221e-20
ANXA2P2	-0.372159	0.0217932	0.00226804	0.843067	-0.182497	0.0267753	0.00833624
ANXA2P3	0.153844	0.0466912	0.221116	0.671326	0.100559	0.225971	0.0590001
ANXA3	-0.737995	-0.580218	2.31934e-12	5.89123e-09	-0.666504	4.76865e-22	6.21435e-22
ANXA4	0.188065	0.0438756	0.133555	0.690103	0.116584	0.159901	0.0431774
ANXA5	0.922561	-0.422335	9.52604e-28	5.66954e-05	0.521002	4.13262e-12	2.81337e-12
ANXA6	-0.915845	-0.335931	1.17977e-26	0.00167138	-0.742516	1.80796e-30	3.90166e-30
ANXA7	-0.405533	-0.359609	0.000804306	0.000724414	-0.382807	1.2975e-06	6.09415e-07
ANXA9	0.0747157	-0.180349	0.554174	0.0985979	-0.0536924	0.518974	0.122749
AOAH	0.883008	-0.0384728	2.27747e-22	0.726654	0.588511	5.29126e-16	4.70167e-16
AOC2	-0.151447	-0.0279619	0.228483	0.799474	-0.0900506	0.278568	0.0710257
AOC3	-0.109023	-0.195956	0.387315	0.0722806	-0.152785	0.064618	0.0188631
AOX1	-0.177405	-0.115599	0.157428	0.292098	-0.146645	0.0763076	0.0219645
AOX2P	-0.0099742	0.0510709	0.937147	0.642517	0.0205675	0.805028	0.17795
AP1B1	-0.0499533	-0.163179	0.692718	0.135651	-0.106913	0.197789	0.0523214
AP1G1	-0.228977	-0.000299033	0.0665481	0.997833	-0.116178	0.161377	0.0435361
AP1G2	0.320953	0.153635	0.00914046	0.160372	0.239068	0.00343989	0.00119246
AP1M1	-0.816869	-0.376695	1.07354e-16	0.000380322	-0.647956	2.02112e-20	2.38343e-20
AP1M2	-0.0850908	-0.221944	0.500351	0.0412045	-0.154257	0.0620435	0.0181771
AP1S1	-0.860535	-0.154218	4.05206e-20	0.158771	-0.620262	3.17076e-18	3.25324e-18
AP1S2	-0.209348	-0.071251	0.0941951	0.516985	-0.140985	0.0885365	0.0251711
AP1S3	0.0736359	0.123288	0.559931	0.26096	0.0985233	0.235572	0.0612106
AP2A1	-0.867169	-0.420014	9.69269e-21	6.28803e-05	-0.708732	2.52254e-26	4.27072e-26
AP2A2	-0.922967	-0.398504	8.12166e-28	0.000158502	-0.767938	3.81124e-34	1.0281e-33
AP2B1	0.649115	-0.254254	4.96089e-09	0.0188682	0.2514	0.00205009	0.000729902
AP2M1	-0.899717	-0.00834801	2.3029e-24	0.939557	-0.628867	7.0265e-19	7.50917e-19
AP2S1	-0.944254	-0.268198	4.22802e-32	0.0130759	-0.772064	8.5137e-35	2.36562e-34
AP3B1	0.877182	-0.436139	9.60906e-22	3.01424e-05	0.420236	7.62644e-08	3.91614e-08
AP3B2	-0.949503	-0.530354	2.03129e-33	1.78503e-07	-0.836281	1.14155e-47	6.49434e-47
AP3D1	-0.579227	-0.3683	4.30352e-07	0.000524274	-0.480687	3.24647e-10	1.95882e-10
AP3M1	0.920023	-0.14694	2.53017e-27	0.179608	0.617269	5.28819e-18	5.34945e-18
AP3M2	-0.956798	-0.126561	1.66441e-35	0.248416	-0.768607	2.99669e-34	8.10401e-34
AP3S1	-0.89941	-0.275681	2.52371e-24	0.010658	-0.704441	7.547e-26	1.242e-25
AP3S2	-0.065897	0.116409	0.601992	0.288708	0.0254678	0.759848	0.169446
AP4B1	0.419664	-0.102585	0.000501542	0.350173	0.170487	0.0388267	0.0117947
AP4E1	0.531901	-0.112407	5.12333e-06	0.305718	0.235452	0.00398372	0.00137245
AP4M1	0.81607	0.19644	1.21555e-16	0.0715658	0.586282	7.39697e-16	6.5049e-16
AP4S1	-0.0739292	-0.37887	0.558364	0.000349472	-0.232094	0.00455647	0.00155998
APAF1	0.723167	-0.094548	1.02227e-11	0.389396	0.388227	8.80911e-07	4.19781e-07
APBA1	-0.0426601	-0.511282	0.735803	5.72493e-07	-0.294581	0.000269583	0.000104698
APBA2	-0.881216	-0.409214	3.57451e-22	0.000100815	-0.720135	1.2162e-27	2.22677e-27
APBA3	0.828841	0.134506	1.54775e-17	0.219705	0.57828	2.40399e-15	2.04948e-15
APBB1	-0.809889	-0.411961	3.11488e-16	8.95438e-05	-0.654047	6.11125e-21	7.44825e-21
APBB1IP	0.934153	0.0628631	6.87861e-30	0.567624	0.704659	7.14103e-26	1.17999e-25
APBB2	0.685031	-0.0444487	3.09843e-10	0.686265	0.377403	1.8948e-06	8.78021e-07
APBB3	-0.887719	0.0593991	6.71656e-23	0.589196	-0.588779	5.08077e-16	4.52332e-16
APC	-0.789488	-0.155936	5.53898e-15	0.154126	-0.546688	1.78828e-13	1.33814e-13
APC2	0.802134	-0.293901	9.67518e-16	0.00633172	0.380692	1.50611e-06	7.04333e-07
APCDD1	0.0823722	-0.347517	0.514188	0.0011192	-0.139121	0.0928897	0.0263256
APCDD1L	-0.154387	-0.253706	0.219472	0.0191351	-0.204573	0.0127742	0.00414089
APEH	0.47108	-0.0672957	7.47862e-05	0.540575	0.218452	0.00771344	0.00256882
APEX1	0.9239	-0.267089	5.61207e-28	0.013472	0.585409	8.42724e-16	7.39083e-16
APEX2	0.765321	-0.158316	1.14024e-13	0.14786	0.40083	3.47547e-07	1.70667e-07
APH1A	0.894595	-0.0734087	1.02119e-23	0.504341	0.595063	1.94187e-16	1.7772e-16
APH1B	0.844336	0.139187	9.98401e-19	0.203931	0.596754	1.49266e-16	1.37463e-16
API5	-0.337579	-0.19181	0.00595827	0.0786482	-0.266216	0.00106248	0.000390478
APIP	0.824254	0.0942597	3.30737e-17	0.39085	0.559594	3.27656e-14	2.56752e-14
APITD1	-0.39235	0.178979	0.00122702	0.101227	-0.116295	0.16095	0.0434389
APLF	-0.241583	-0.0933392	0.0525336	0.395514	-0.168413	0.0413107	0.0124907
APLN	-0.166301	-0.041074	0.185508	0.708974	-0.1041	0.209936	0.0552636
APLNR	-0.79111	-0.0231718	4.45824e-15	0.833279	-0.499608	4.53653e-11	2.88735e-11
APLP1	-0.973243	-0.37323	5.9495e-42	0.000434659	-0.854134	1.52677e-52	1.22942e-51
APLP2	-0.811362	0.0534314	2.49709e-16	0.627204	-0.492048	1.01222e-10	6.28914e-11
APOA1	-0.235477	-0.0131139	0.0589873	0.905181	-0.125876	0.128871	0.0354286
APOA1BP	0.818451	-0.241028	8.37911e-17	0.0262741	0.424462	5.40453e-08	2.80771e-08
APOB	-0.224262	0.0930275	0.0725061	0.3971	-0.0673191	0.418485	0.101648
APOBEC3A	0.010401	0.0385839	0.934464	0.725896	0.0244973	0.768738	0.171122
APOBEC3B	-0.0617844	0.380319	0.624896	0.000330213	0.167686	0.0422125	0.0127301
APOBEC3C	0.368914	-0.120406	0.00249443	0.272355	0.132306	0.110258	0.0307443
APOBEC3D	-0.0897439	-0.0261214	0.477124	0.812423	-0.0579915	0.486003	0.115908
APOBEC3F	-0.888123	0.0700536	6.03316e-23	0.524071	-0.585901	7.83079e-16	6.87892e-16
APOBEC3G	0.475449	-0.0384749	6.27138e-05	0.72664	0.234831	0.0040845	0.00140448
APOBEC3H	0.0278257	0.131989	0.82585	0.228537	0.080126	0.335258	0.0836805
APOC1	-0.314745	-0.575275	0.0106622	8.47615e-09	-0.454683	3.93146e-09	2.20945e-09
APOD	-0.428686	-0.206128	0.000366943	0.0584046	-0.321846	6.21598e-05	2.55123e-05
APOE	0.607693	-0.291529	7.95642e-08	0.00678869	0.199786	0.015094	0.00485062
APOH	0.0999014	0.186016	0.428485	0.0882878	0.14323	0.0835131	0.0238772
APOL1	-0.0927586	-0.532448	0.462388	1.56374e-07	-0.330412	3.79707e-05	1.58762e-05
APOL2	-0.419412	-0.299807	0.000505876	0.00531019	-0.361093	5.68675e-06	2.54823e-06
APOL3	0.626272	-0.408462	2.41018e-08	0.000104122	0.149616	0.0704553	0.0204088
APOL4	0.0843223	0.258153	0.504243	0.0170608	0.172581	0.0364467	0.0111177
APOL6	0.303138	-0.37574	0.0141036	0.000394633	-0.0410364	0.622215	0.143366
APOLD1	-0.712996	-0.379649	2.67921e-11	0.000338995	-0.569276	8.66829e-15	7.05199e-15
APOM	0.938099	0.352841	1.04287e-30	0.000926076	0.779982	4.29427e-36	1.26371e-35
APOO	-0.937866	-0.366039	1.16972e-30	0.000570787	-0.782557	1.5731e-36	4.76355e-36
APOOL	0.0778345	-0.329617	0.537708	0.00206654	-0.131438	0.11264	0.0313448
APP	-0.811874	-0.281078	2.31123e-16	0.009166	-0.611101	1.48738e-17	1.45637e-17
APPBP2	-0.48614	-0.181171	4.03481e-05	0.0970453	-0.342651	1.8264e-05	7.86404e-06
APPL1	0.0705974	-0.00733205	0.576279	0.946902	0.0316808	0.703725	0.159168
APPL2	0.94118	-0.092939	2.18879e-31	0.397552	0.679151	3.06892e-23	4.30802e-23
APRT	0.840441	0.0740639	2.04359e-18	0.500533	0.570616	7.18221e-15	5.88889e-15
APTX	0.267501	-0.206973	0.0312214	0.0573569	0.0320705	0.700254	0.158538
AQP1	-0.138172	-0.389346	0.272361	0.000230603	-0.268313	0.00096497	0.000355893
AQP11	-0.665767	-0.262547	1.43747e-09	0.0152045	-0.489932	1.2622e-10	7.78102e-11
AQP3	-0.249233	-0.019215	0.0452728	0.861436	-0.136057	0.100409	0.0282536
AQP4	0.169976	-0.62267	0.175842	1.98418e-10	-0.271846	0.000819041	0.000304362
AQP5	-0.244106	-0.551416	0.050041	4.52226e-08	-0.409304	1.81558e-07	9.06409e-08
AQP6	0.359064	-0.483505	0.00331051	2.76706e-06	-0.0757238	0.362597	0.0897718
AQP7	0.0975496	-0.0780802	0.439489	0.477524	0.00981036	0.906283	0.195985
AQP7P1	-0.0972414	0.187287	0.440943	0.0860959	0.045955	0.581052	0.135171
AQP8	0.142211	-0.17201	0.258454	0.115458	-0.0152763	0.854539	0.186653
AQP9	-0.92293	-0.172009	8.23965e-28	0.115459	-0.711933	1.09638e-26	1.89485e-26
AQR	0.826173	-0.050367	2.41367e-17	0.647113	0.510033	1.44525e-11	9.51467e-12
AR	0.696111	0.00380949	1.2144e-10	0.972397	0.406793	2.20526e-07	1.09572e-07
ARAF	0.859965	-0.201556	4.56681e-20	0.0643456	0.496332	6.44087e-11	4.0587e-11
ARAP1	0.806262	-0.0202369	5.32614e-16	0.854146	0.499025	4.83e-11	3.06991e-11
ARAP2	0.785369	0.26863	9.53176e-15	0.0129243	0.583206	1.16878e-15	1.01541e-15
ARAP3	-0.13131	-0.251186	0.297118	0.0204036	-0.191964	0.0196742	0.00622611
ARC	-0.868757	-0.254415	6.80406e-21	0.0187905	-0.660702	1.59249e-21	2.00662e-21
ARCN1	0.440527	-0.180353	0.000240243	0.0985896	0.144255	0.0812946	0.0232841
ARF1	-0.736773	-0.261947	2.63076e-12	0.015447	-0.541157	3.60857e-13	2.6446e-13
ARF3	-0.846239	-0.354047	6.9853e-19	0.000886762	-0.667604	3.78025e-22	4.95824e-22
ARF4	0.807451	0.0701257	4.47265e-16	0.523643	0.533447	9.37281e-13	6.67998e-13
ARF5	-0.811058	-0.0593043	2.61405e-16	0.589792	-0.533298	9.54456e-13	6.79939e-13
ARF6	0.0184196	-0.33506	0.88421	0.0017215	-0.163565	0.047639	0.0142248
ARFGAP1	-0.0173348	-0.0384696	0.890986	0.726676	-0.0279053	0.737662	0.165433
ARFGAP2	-0.017062	-0.197306	0.892692	0.0702992	-0.108072	0.192933	0.0511581
ARFGAP3	0.764896	-0.181709	1.19855e-13	0.0960415	0.390238	7.61579e-07	3.64579e-07
ARFGEF1	0.190509	-0.154917	0.128488	0.15687	0.0183437	0.825755	0.181548
ARFGEF2	-0.0323306	-0.308007	0.798208	0.00413457	-0.173567	0.0353694	0.0108176
ARFIP1	0.833492	-0.14008	7.0026e-18	0.201014	0.484792	2.1426e-10	1.3069e-10
ARFIP2	-0.17633	-0.134692	0.159999	0.219064	-0.15558	0.0598022	0.017557
ARFRP1	0.113343	-0.0977037	0.368668	0.373693	0.00790768	0.924399	0.199052
ARG1	-0.408146	-0.013631	0.000738168	0.90146	-0.219859	0.00731614	0.0024443
ARG2	-0.86615	-0.109391	1.21359e-20	0.318958	-0.612956	1.09284e-17	1.08316e-17
ARGFX	-0.150612	0.103493	0.231088	0.345904	-0.0239465	0.773797	0.172035
ARGLU1	0.733712	0.119746	3.59583e-12	0.275012	0.484251	2.26404e-10	1.37761e-10
ARHGAP1	0.633258	0.0355227	1.50683e-08	0.74688	0.372383	2.67588e-06	1.22743e-06
ARHGAP10	-0.295658	-0.400165	0.0167961	0.000147906	-0.348996	1.23338e-05	5.38297e-06
ARHGAP11A	-0.294568	0.0897777	0.0172231	0.413868	-0.106366	0.200108	0.052883
ARHGAP11B	0.0672955	-0.0948965	0.594289	0.387643	-0.0138918	0.867596	0.188855
ARHGAP12	0.920999	-0.100518	1.74465e-27	0.360017	0.633568	3.01267e-19	3.29578e-19
ARHGAP15	0.921858	-0.142626	1.2527e-27	0.192868	0.622347	2.21206e-18	2.2958e-18
ARHGAP17	0.903507	0.0556234	7.25546e-25	0.613123	0.648866	1.69409e-20	2.00801e-20
ARHGAP18	0.516457	-0.443661	1.06311e-05	2.11151e-05	0.0473225	0.569835	0.132963
ARHGAP19	0.94356	-0.206623	6.17656e-32	0.0577895	0.652681	8.01465e-21	9.70231e-21
ARHGAP20	-0.917698	-0.367159	6.0207e-27	0.000547301	-0.752931	6.55765e-32	1.55059e-31
ARHGAP21	-0.341658	0.126393	0.00534555	0.24905	-0.113951	0.169636	0.0455665
ARHGAP22	0.789496	-0.163133	5.53299e-15	0.135763	0.424152	5.5435e-08	2.87621e-08
ARHGAP23	-0.95477	-0.523955	6.84484e-35	2.66022e-07	-0.84329	1.71269e-49	1.09136e-48
ARHGAP24	0.884635	-0.42114	1.50287e-22	5.98056e-05	0.441272	1.30273e-08	7.06249e-09
ARHGAP25	0.812528	0.0234363	2.09299e-16	0.831403	0.52189	3.72615e-12	2.54415e-12
ARHGAP26	-0.770735	-0.474998	5.97976e-14	4.36366e-06	-0.646534	2.66028e-20	3.10548e-20
ARHGAP27	0.783452	-0.0845112	1.22207e-14	0.441896	0.450053	5.98388e-09	3.31284e-09
ARHGAP28	0.542204	-0.192553	3.08465e-06	0.0774754	0.203271	0.0133718	0.00432682
ARHGAP29	-0.165649	-0.494034	0.187263	1.54778e-06	-0.340171	2.12407e-05	9.09042e-06
ARHGAP30	0.882052	0.175101	2.89973e-22	0.108966	0.65324	7.17413e-21	8.70434e-21
ARHGAP4	0.89668	0.0498875	5.62215e-24	0.650252	0.636621	1.72198e-19	1.9129e-19
ARHGAP5	-0.0424328	-0.105892	0.737159	0.334776	-0.0742377	0.372128	0.0917583
ARHGAP6	-0.10845	0.235708	0.389829	0.0298826	0.065579	0.43065	0.10422
ARHGAP9	0.807369	0.0221469	4.52726e-16	0.840553	0.515938	7.41329e-12	4.96326e-12
ARHGDIA	-0.464897	0.0834853	9.55615e-05	0.447478	-0.2069	0.0117633	0.00382892
ARHGDIB	0.951206	-0.0186747	7.07227e-34	0.865295	0.722479	6.37531e-28	1.18855e-27
ARHGDIG	-0.964913	-0.553301	2.6795e-38	3.98073e-08	-0.866262	2.45768e-56	2.90353e-55
ARHGEF1	0.532154	0.125964	5.06091e-06	0.250674	0.345118	1.5696e-05	6.79994e-06
ARHGEF10	0.0368571	0.299743	0.77068	0.00532048	0.171348	0.0378325	0.0115133
ARHGEF10L	-0.874965	0.269757	1.6303e-21	0.0125361	-0.491956	1.02204e-10	6.34645e-11
ARHGEF11	-0.805136	-0.478338	6.27644e-16	3.65437e-06	-0.673399	1.09037e-22	1.47744e-22
ARHGEF12	-0.933814	-0.240762	8.04601e-30	0.0264456	-0.747156	4.22716e-31	9.44347e-31
ARHGEF15	-0.233645	-0.553805	0.0610442	3.84656e-08	-0.406113	2.32382e-07	1.1525e-07
ARHGEF16	-0.241002	0.227418	0.0531219	0.0363355	-0.00718644	0.931277	0.200243
ARHGEF17	-0.636278	-0.463405	1.22546e-08	7.96254e-06	-0.555822	5.4274e-14	4.19505e-14
ARHGEF18	0.745417	-0.256813	1.06265e-12	0.0176643	0.336317	2.67847e-05	1.13472e-05
ARHGEF19	0.222737	-0.203231	0.0745214	0.0621146	0.0102164	0.902423	0.195359
ARHGEF2	-0.642653	-0.479595	7.86252e-09	3.41672e-06	-0.566646	1.25001e-14	1.00681e-14
ARHGEF3	-0.958604	-0.152897	4.45534e-36	0.162416	-0.778382	7.94698e-36	2.30717e-35
ARHGEF4	-0.898838	-0.3875	2.99029e-24	0.000248387	-0.73407	2.31729e-29	4.74762e-29
ARHGEF5	-0.404079	-0.262016	0.000843356	0.0154191	-0.33495	2.90589e-05	1.22737e-05
ARHGEF6	0.951141	-0.265969	7.36818e-34	0.0138824	0.65588	4.2364e-21	5.22619e-21
ARHGEF7	0.919049	-0.390117	3.64877e-27	0.00022353	0.526628	2.13139e-12	1.48599e-12
ARHGEF9	-0.878936	-0.53137	6.279e-22	1.67429e-07	-0.753741	5.02486e-32	1.19955e-31
ARID1A	0.851144	0.0444119	2.72006e-19	0.686511	0.57326	4.94209e-15	4.11998e-15
ARID1B	-0.110074	-0.145905	0.382727	0.182728	-0.128031	0.122382	0.0338307
ARID2	0.305303	-0.178412	0.0133974	0.10233	0.0674051	0.417888	0.101526
ARID3A	0.593151	-0.0897151	1.92341e-07	0.414195	0.287903	0.000377497	0.000144596
ARID3B	0.820492	0.172958	6.06535e-17	0.113436	0.582685	1.26236e-15	1.09436e-15
ARID3C	-0.00208381	-0.0627225	0.986856	0.568493	-0.032433	0.69703	0.15794
ARID4A	0.684267	-0.107639	3.30019e-10	0.326818	0.349188	1.21865e-05	5.32011e-06
ARID4B	0.401668	-0.148549	0.000911954	0.17484	0.137121	0.0977461	0.0275739
ARID5A	-0.0284672	-0.205281	0.8219	0.05947	-0.117808	0.155523	0.0421148
ARID5B	0.351522	0.0177899	0.00408766	0.871622	0.190143	0.0208979	0.00659338
ARIH1	-0.549647	-0.250364	2.11556e-06	0.0208328	-0.41102	1.58794e-07	7.95462e-08
ARIH2	0.494621	0.194454	2.81373e-05	0.0745378	0.353607	9.21885e-06	4.06125e-06
ARL1	-0.940463	-0.458416	3.17054e-31	1.02463e-05	-0.807107	4.36981e-41	1.65637e-40
ARL10	-0.0884424	-0.125729	0.483562	0.251566	-0.107123	0.196902	0.0521054
ARL11	0.0705907	0.232896	0.576315	0.0319531	0.152774	0.0646386	0.0188674
ARL13B	0.712674	0.109044	2.76028e-11	0.320507	0.462933	1.82729e-09	1.04952e-09
ARL15	-0.771402	-0.327462	5.51596e-14	0.00221953	-0.592741	2.77839e-16	2.51225e-16
ARL16	0.355542	0.233231	0.00365538	0.0317006	0.295597	0.00025592	9.96189e-05
ARL2	-0.76693	-0.215642	9.4285e-14	0.0474714	-0.548306	1.45213e-13	1.09191e-13
ARL2BP	0.698118	0.12817	1.02028e-10	0.242401	0.459162	2.60086e-09	1.4786e-09
ARL3	-0.842369	-0.194372	1.43681e-18	0.0746625	-0.612603	1.15922e-17	1.14509e-17
ARL4A	-0.632408	-0.50303	1.59644e-08	9.27617e-07	-0.571257	6.56195e-15	5.40634e-15
ARL4C	-0.890928	-0.758564	2.83261e-23	4.14728e-17	-0.836564	9.67985e-48	5.52634e-47
ARL4D	-0.387302	-0.538872	0.00143591	1.03609e-07	-0.466505	1.30223e-09	7.55044e-10
ARL5A	0.890667	-0.13205	3.04154e-23	0.22832	0.569079	8.9099e-15	7.24308e-15
ARL5B	0.592095	-0.197294	2.04717e-07	0.0703171	0.235954	0.00390387	0.00134638
ARL5C	0.0226286	-0.193762	0.858	0.075597	-0.0865878	0.297568	0.0752127
ARL6	-0.735627	-0.4974	2.95875e-12	1.28017e-06	-0.631173	4.64774e-19	5.02506e-19
ARL6IP1	-0.793417	-0.458726	3.26324e-15	1.00882e-05	-0.657355	3.14781e-21	3.91159e-21
ARL6IP4	-0.818215	-0.329165	8.69665e-17	0.00209778	-0.633142	3.25542e-19	3.55533e-19
ARL6IP5	-0.881534	-0.184696	3.30191e-22	0.0906087	-0.65541	4.65542e-21	5.72565e-21
ARL6IP6	0.884008	0.182946	1.76551e-22	0.093761	0.658082	2.7173e-21	3.39094e-21
ARL8A	-0.0616176	-0.286232	0.625832	0.00791512	-0.176218	0.0326045	0.0100193
ARL8B	-0.90312	-0.235928	8.18277e-25	0.0297258	-0.698657	3.18637e-25	5.02656e-25
ARL9	-0.91964	-0.405508	2.92296e-27	0.000118109	-0.765123	1.03718e-33	2.73184e-33
ARMC1	-0.646941	-0.241362	5.79951e-09	0.0260604	-0.468479	1.07783e-09	6.28087e-10
ARMC10	0.0182779	0.108938	0.885095	0.320981	0.0637394	0.443729	0.107025
ARMC2	0.452912	0.223837	0.000151689	0.0394626	0.343473	1.73674e-05	7.49795e-06
ARMC3	0.877072	0.115041	9.86568e-22	0.294452	0.628689	7.25342e-19	7.74401e-19
ARMC4	0.665526	0.31492	1.46426e-09	0.00332996	0.511186	1.27014e-11	8.38914e-12
ARMC5	-0.335178	-0.0190246	0.00634698	0.862796	-0.181795	0.0273794	0.00850976
ARMC6	-0.0965548	-0.335869	0.444191	0.00167493	-0.219511	0.00741268	0.00247554
ARMC7	0.00824302	-0.100377	0.948039	0.360697	-0.0462035	0.579006	0.134811
ARMC8	-0.867411	-0.318654	9.18737e-21	0.0029564	-0.678505	3.54508e-23	4.95924e-23
ARMC9	-0.436941	0.0261601	0.00027357	0.81215	-0.217603	0.00796221	0.00264568
ARMCX1	0.727683	-0.310647	6.57375e-12	0.00380892	0.292467	0.000300177	0.000115968
ARMCX2	-0.230773	-0.35006	0.0643856	0.0010228	-0.29155	0.000314435	0.000121187
ARMCX3	0.367124	-0.247012	0.00262784	0.0226635	0.0663357	0.425335	0.103095
ARMCX4	0.829925	0.0890345	1.28929e-17	0.417759	0.563934	1.81639e-14	1.44751e-14
ARMCX5	-0.739596	-0.339774	1.96422e-12	0.00146568	-0.572822	5.25937e-15	4.37546e-15
ARMCX6	0.93798	0.0829604	1.10593e-30	0.450348	0.7173	2.62837e-27	4.70586e-27
ARMS2	0.244762	0.308937	0.0494091	0.00401716	0.277158	0.000637315	0.000239026
ARNT	0.389062	-0.10166	0.00135972	0.35456	0.153127	0.0640125	0.0186983
ARNT2	-0.57004	-0.0266798	7.17561e-07	0.808489	-0.324917	5.21863e-05	2.155e-05
ARNTL	-0.926268	-0.449629	2.14993e-28	1.58247e-05	-0.784837	6.37384e-37	1.97819e-36
ARNTL2	-0.202735	0.169679	0.105306	0.120548	-0.0171221	0.837193	0.183546
ARPC1A	-0.435032	-0.223588	0.000292984	0.039688	-0.333498	3.16712e-05	1.33405e-05
ARPC1B	0.871214	-0.0518961	3.90005e-21	0.637146	0.566991	1.19178e-14	9.60623e-15
ARPC2	0.523679	-0.178683	7.5902e-06	0.101802	0.197747	0.0161881	0.00518267
ARPC3	0.561072	-0.300526	1.16471e-06	0.00519638	0.160743	0.0516798	0.0153211
ARPC4	-0.431958	-0.0367836	0.000326919	0.738214	-0.244496	0.00274799	0.000964273
ARPC5	0.536554	-0.26043	4.08254e-06	0.0160758	0.164849	0.0458895	0.0137518
ARPC5L	-0.931982	-0.244749	1.84884e-29	0.0239755	-0.744964	8.438e-31	1.85057e-30
ARPP19	-0.810663	-0.330375	2.77394e-16	0.002015	-0.626786	1.01673e-18	1.07627e-18
ARRB1	-0.623517	-0.656429	2.89148e-08	9.07274e-12	-0.640267	8.74582e-20	9.9197e-20
ARRB2	0.708992	-0.00472139	3.87126e-11	0.965793	0.413823	1.27369e-07	6.41816e-08
ARRDC1	0.240796	0.195276	0.0533315	0.0732961	0.218155	0.00779986	0.00259573
ARRDC2	-0.705634	-0.295832	5.24593e-11	0.00598018	-0.53111	1.24505e-12	8.81327e-13
ARRDC3	0.718987	-0.20836	1.52676e-11	0.0556717	0.333751	3.11997e-05	1.31522e-05
ARRDC4	0.464754	-0.0991787	9.60996e-05	0.366487	0.199226	0.015388	0.00493872
ARRDC5	0.542263	0.0500165	3.0755e-06	0.649407	0.317359	7.99714e-05	3.24728e-05
ARSA	0.447666	-0.0586231	0.0001847	0.594079	0.208444	0.0111321	0.00363296
ARSB	-0.326895	-0.418848	0.00786477	6.62206e-05	-0.373789	2.43082e-06	1.1174e-06
ARSD	-0.881146	-0.544686	3.63748e-22	7.08507e-08	-0.759839	6.49285e-33	1.62803e-32
ARSE	0.217089	-0.453851	0.0823786	1.2861e-05	-0.133666	0.106604	0.029831
ARSF	-0.899777	-0.672372	2.26193e-24	1.83711e-12	-0.815439	8.07296e-43	3.36328e-42
ARSG	0.257513	0.0289245	0.0383663	0.792722	0.145155	0.0793871	0.0227866
ARSI	-0.00985205	0.163751	0.937915	0.134266	0.0775374	0.351171	0.0872221
ARSJ	0.561577	-0.349946	1.1338e-06	0.00102696	0.134064	0.105553	0.029565
ARSK	-0.920015	-0.319547	2.53798e-27	0.00287275	-0.744336	1.02702e-30	2.2448e-30
ART3	-0.896838	-0.169936	5.37098e-24	0.119978	-0.671632	1.5985e-22	2.14796e-22
ART5	0.105685	-0.140057	0.4021	0.201088	-0.0174496	0.834123	0.182984
ARTN	-0.0832247	0.0495045	0.509829	0.652763	-0.0169347	0.838951	0.183869
ARV1	-0.59799	-0.399081	1.44077e-07	0.000154742	-0.505215	2.46536e-11	1.59739e-11
ARVCF	0.462844	0.248427	0.00010356	0.0218746	0.360387	5.95549e-06	2.66258e-06
ARX	-0.776375	-0.144638	2.99506e-14	0.1866	-0.530557	1.33114e-12	9.40215e-13
AS3MT	0.102296	-0.185858	0.417443	0.0885627	-0.0426683	0.608419	0.140598
ASAH1	0.357446	-0.0315702	0.00346521	0.774247	0.169534	0.0399523	0.0121151
ASAH2	-0.0356592	-0.106425	0.77794	0.332337	-0.0711315	0.392539	0.0961249
ASAH2B	0.123595	-0.188327	0.326646	0.0843363	-0.0331735	0.690462	0.156605
ASAP1	0.00313079	0.011883	0.980253	0.914045	0.00750705	0.928219	0.199728
ASAP2	-0.81286	-0.463712	1.99011e-16	7.83916e-06	-0.67437	8.82324e-23	1.20411e-22
ASAP3	0.875032	0.409292	1.60498e-21	0.000100475	0.71359	7.08394e-27	1.23819e-26
ASB1	-0.565645	0.0262755	9.11442e-07	0.811336	-0.298076	0.000225239	8.79724e-05
ASB10	0.0413082	0.0704986	0.743884	0.521432	0.0559153	0.501785	0.119224
ASB11	0.0685945	0.152366	0.587174	0.163896	0.110677	0.18234	0.0485961
ASB12	-0.107026	-0.206573	0.39612	0.0578517	-0.157199	0.0571507	0.0168305
ASB13	0.449918	0.104764	0.0001698	0.339979	0.286614	0.000402434	0.000153912
ASB14	0.0238646	-0.0699512	0.850331	0.524679	-0.0230941	0.781643	0.173565
ASB16	0.263712	-0.132631	0.0337883	0.22626	0.0682319	0.412184	0.100298
ASB2	-0.419118	-0.569136	0.000510966	1.32079e-08	-0.497842	5.48306e-11	3.46661e-11
ASB3	0.918609	-0.176107	4.29969e-27	0.106915	0.605028	4.01388e-17	3.84528e-17
ASB4	0.252574	-0.549681	0.0423725	5.08184e-08	-0.177967	0.0308823	0.00952359
ASB5	-0.789596	-0.05384	5.45976e-15	0.624569	-0.509552	1.52501e-11	1.00214e-11
ASB6	-0.585823	-0.48731	2.95236e-07	2.24813e-06	-0.538403	5.09073e-13	3.70232e-13
ASB7	0.245709	-0.113522	0.0485076	0.300916	0.0683076	0.411664	0.100187
ASB8	-0.602129	-0.301133	1.12108e-07	0.00510195	-0.464962	1.50826e-09	8.70758e-10
ASB9	-0.0554533	-0.270911	0.660849	0.0121492	-0.165152	0.0454849	0.0136445
ASCC1	0.931941	-0.0583343	1.88322e-29	0.595901	0.668084	3.4143e-22	4.49099e-22
ASCC2	0.864583	-0.284983	1.70807e-20	0.00820362	0.469213	1.0043e-09	5.8587e-10
ASCC3	0.824303	-0.103911	3.28105e-17	0.34395	0.487598	1.60706e-10	9.86565e-11
ASCL1	0.941448	-0.0527981	1.90316e-31	0.631297	0.690491	2.27288e-24	3.39367e-24
ASCL2	0.530456	0.225348	5.49393e-06	0.0381167	0.388499	8.63796e-07	4.1205e-07
ASCL4	0.0420047	0.026901	0.739716	0.806931	0.0344548	0.679151	0.15443
ASCL5	-0.258859	-0.307222	0.0373307	0.00423608	-0.283221	0.00047555	0.000180489
ASF1A	0.874011	-0.175192	2.04053e-21	0.108779	0.527303	1.96668e-12	1.37352e-12
ASF1B	0.547352	-0.0271744	2.37868e-06	0.805008	0.285542	0.000424325	0.000161882
ASGR1	-0.348531	-0.298909	0.00443801	0.00545548	-0.323943	5.51753e-05	2.2735e-05
ASGR2	-0.274306	0.207612	0.0270209	0.0565758	-0.0354052	0.670808	0.152892
ASH1L	0.0295175	-0.170706	0.815442	0.118283	-0.0713127	0.39133	0.0958797
ASH2L	-0.676886	-0.226828	6.01175e-10	0.0368361	-0.483156	2.53027e-10	1.53527e-10
ASIP	0.918805	0.408029	3.99745e-27	0.000106072	0.764631	1.23323e-33	3.2298e-33
ASL	-0.468472	-0.00839948	8.29807e-05	0.939185	-0.252663	0.00194132	0.000692854
ASNA1	0.0335387	-0.291382	0.790836	0.00681787	-0.132479	0.109788	0.0306292
ASNS	-0.917109	0.139317	7.46968e-27	0.203503	-0.613893	9.34421e-18	9.30417e-18
ASNSD1	0.598965	-0.16395	1.35857e-07	0.133787	0.25714	0.0015966	0.000576241
ASPA	-0.0528947	-0.131962	0.675604	0.228633	-0.0925743	0.265244	0.0680306
ASPG	-0.226821	-0.0546396	0.0692223	0.619425	-0.141803	0.0866802	0.0246819
ASPH	-0.771925	-0.319465	5.17621e-14	0.00288039	-0.590258	4.06027e-16	3.63278e-16
ASPHD1	-0.957384	-0.491987	1.09158e-35	1.73555e-06	-0.841452	5.28032e-49	3.28076e-48
ASPHD2	-0.917807	-0.301951	5.78315e-27	0.00497717	-0.736735	1.04945e-29	2.18747e-29
ASPM	0.655323	0.09546	3.1544e-09	0.384818	0.413778	1.27824e-07	6.43972e-08
ASPN	-0.0744819	-0.232478	0.555418	0.0322711	-0.154467	0.0616831	0.0180846
ASPRV1	0.0291836	0.233072	0.817494	0.0318206	0.132529	0.109651	0.0305964
ASPSCR1	0.446731	0.222576	0.000191239	0.040616	0.339464	2.21694e-05	9.46627e-06
ASRGL1	-0.698237	-0.574379	1.00974e-10	9.04769e-09	-0.640454	8.44461e-20	9.58814e-20
ASS1	-0.962873	-0.724582	1.54067e-37	4.55582e-15	-0.895805	7.32329e-68	7.40812e-66
ASTE1	0.927658	0.212893	1.20617e-28	0.0504414	0.730016	7.56189e-29	1.49077e-28
ASTL	-0.0823692	0.0857915	0.514204	0.434986	0.00172332	0.983501	0.209039
ASTN1	0.615481	-0.254011	4.86839e-08	0.0189862	0.22508	0.00599571	0.00202637
ASTN2	0.854384	-0.171896	1.43172e-19	0.115701	0.499975	4.36062e-11	2.77921e-11
ASXL1	0.717748	-0.114495	1.71704e-11	0.296763	0.374797	2.26843e-06	1.04542e-06
ASXL2	0.715965	-0.218548	2.03113e-11	0.0444905	0.326221	4.84216e-05	2.00671e-05
ASXL3	0.104703	-0.120685	0.406513	0.271239	-0.00809403	0.922623	0.198762
ATAD1	0.198415	-0.376132	0.113096	0.000388699	-0.0969273	0.243295	0.063
ATAD2	0.756312	0.0873641	3.21535e-13	0.426583	0.491142	1.11286e-10	6.89059e-11
ATAD2B	0.264579	0.172978	0.0331858	0.113392	0.219262	0.00748262	0.00249761
ATAD3A	0.713784	0.185793	2.49015e-11	0.0886761	0.494059	8.19383e-11	5.12343e-11
ATAD3B	0.155938	0.212228	0.21482	0.0511822	0.184234	0.0253294	0.00791745
ATAD3C	-0.205588	-0.0843129	0.100394	0.442972	-0.145497	0.078672	0.0226049
ATAD5	0.100731	0.0822974	0.424643	0.453988	0.0915219	0.270747	0.0693156
ATCAY	-0.800578	-0.4972	1.20727e-15	1.29478e-06	-0.676645	5.35421e-23	7.39418e-23
ATE1	0.168936	-0.356421	0.178539	0.000813811	-0.100761	0.225033	0.0587932
ATF1	0.596995	-0.130727	1.52959e-07	0.233056	0.271509	0.000832036	0.000308942
ATF2	0.280333	-0.209282	0.0237082	0.0545729	0.0377936	0.650017	0.148808
ATF3	-0.792588	0.244829	3.65176e-15	0.0239286	-0.392055	6.6709e-07	3.20626e-07
ATF4	0.00297719	0.393395	0.981222	0.000195636	0.206386	0.0119801	0.0038948
ATF5	-0.73044	-0.329094	4.99873e-12	0.00210279	-0.561993	2.36776e-14	1.87261e-14
ATF6	0.777235	-0.311044	2.69052e-14	0.00376197	0.343737	1.7088e-05	7.38026e-06
ATF6B	0.430699	-0.062191	0.000341818	0.571781	0.196646	0.0168071	0.00537024
ATF7	0.181987	-0.130927	0.146806	0.232335	0.026171	0.753427	0.168292
ATF7IP	0.370605	-0.16911	0.00237407	0.121815	0.108755	0.190114	0.0504686
ATF7IP2	-0.863832	-0.467737	2.00921e-20	6.37631e-06	-0.720031	1.25125e-27	2.28835e-27
ATG10	-0.0733578	-0.293105	0.561418	0.00648201	-0.18555	0.0242784	0.00761096
ATG12	0.756788	-0.154605	3.04732e-13	0.157717	0.393893	5.82909e-07	2.81419e-07
ATG16L1	-0.910447	-0.2722	7.69543e-26	0.0117295	-0.718571	1.86331e-27	3.36026e-27
ATG16L2	0.0735059	0.0443474	0.560625	0.686943	0.0589392	0.478888	0.114461
ATG2A	0.418615	-0.226178	0.000519811	0.0373942	0.10751	0.195278	0.051712
ATG2B	0.109705	-0.327943	0.384335	0.00218454	-0.11468	0.166898	0.0449056
ATG3	0.831379	-0.221113	1.00695e-17	0.0419901	0.449346	6.37661e-09	3.51944e-09
ATG4A	0.800871	-0.106541	1.15809e-15	0.331805	0.45979	2.45322e-09	1.39688e-09
ATG4B	-0.225487	-0.179483	0.0709189	0.100254	-0.202597	0.0136911	0.00442325
ATG4C	0.559094	-0.278003	1.29357e-06	0.00999184	0.171293	0.0378956	0.0115303
ATG4D	-0.340282	-0.342535	0.00554572	0.00133232	-0.341409	1.97021e-05	8.44841e-06
ATG5	-0.610619	-0.287208	6.62588e-08	0.00769595	-0.464249	1.61368e-09	9.29798e-10
ATG7	-0.927207	-0.0288791	1.4565e-28	0.79304	-0.682349	1.49418e-23	2.13355e-23
ATG9A	-0.861875	-0.251874	3.05407e-20	0.0200502	-0.652133	8.93142e-21	1.07678e-20
ATG9B	-0.488737	-0.255424	3.61678e-05	0.0183091	-0.378068	1.80925e-06	8.39905e-07
ATHL1	0.83634	0.161393	4.25647e-18	0.140043	0.595305	1.87035e-16	1.71223e-16
ATIC	0.678805	0.0584047	5.15242e-10	0.595456	0.415866	1.08311e-07	5.48771e-08
ATL1	-0.952196	-0.577967	3.76584e-34	6.95797e-09	-0.850263	2.02662e-51	1.48088e-50
ATL2	-0.366239	-0.177916	0.0026961	0.103304	-0.27471	0.000715907	0.000267356
ATL3	0.855177	-0.172992	1.22053e-19	0.113364	0.500657	4.05138e-11	2.58824e-11
ATM	0.942632	0.12428	1.01789e-31	0.257114	0.736617	1.08719e-29	2.26468e-29
ATMIN	-0.469485	-0.066642	7.97043e-05	0.544524	-0.280362	0.000546418	0.000205985
ATN1	-0.168335	-0.194048	0.18011	0.0751582	-0.181222	0.0278811	0.00865072
ATOH1	-0.0128505	-0.0412537	0.919076	0.707758	-0.0270576	0.745355	0.166881
ATOH7	-0.628578	-0.355707	2.06675e-08	0.000835154	-0.50464	2.62616e-11	1.69851e-11
ATOH8	0.83473	-0.499403	5.64668e-18	1.14231e-06	0.316284	8.48933e-05	3.44195e-05
ATOX1	0.099723	-0.207972	0.429315	0.056139	-0.0554406	0.50543	0.119955
ATP10A	-0.43889	-0.319565	0.000254965	0.00287108	-0.380812	1.49344e-06	6.98608e-07
ATP10B	0.858609	-0.393244	6.05502e-20	0.000196846	0.410487	1.6555e-07	8.28665e-08
ATP10D	0.23074	-0.23025	0.0644245	0.034011	0.000258868	0.997521	0.211353
ATP11A	0.0569956	-0.285141	0.652016	0.00816678	-0.11756	0.156405	0.0423286
ATP11B	-0.258779	-0.0336221	0.0373918	0.760003	-0.148119	0.0733568	0.0211849
ATP11C	0.832117	0.0531532	8.87569e-18	0.629001	0.55397	6.93506e-14	5.3311e-14
ATP12A	-0.0594189	-0.0994036	0.638233	0.365396	-0.0794432	0.33941	0.0845995
ATP13A1	0.719458	-0.0263872	1.45983e-11	0.810549	0.413697	1.28651e-07	6.47971e-08
ATP13A2	-0.908298	-0.388041	1.57133e-25	0.000243045	-0.745878	6.3303e-31	1.40162e-30
ATP13A3	-0.140155	-0.0873022	0.265474	0.426912	-0.113809	0.170172	0.0456955
ATP13A4	0.737474	0.11978	2.44752e-12	0.274876	0.487395	1.64099e-10	1.00644e-10
ATP13A5	0.692708	0.11761	1.62636e-10	0.28373	0.450757	5.61629e-09	3.11681e-09
ATP1A1	-0.966907	-0.653931	4.37126e-39	1.1553e-11	-0.88798	2.00829e-64	1.06573e-62
ATP1A2	-0.812704	-0.670337	2.03806e-16	2.26468e-12	-0.750085	1.65562e-31	3.78753e-31
ATP1A3	-0.922842	-0.597516	8.53038e-28	1.57047e-09	-0.817278	3.23642e-43	1.37487e-42
ATP1A4	-0.0921733	0.127165	0.465229	0.246148	0.0177087	0.831696	0.182563
ATP1B1	-0.974998	-0.671455	7.2031e-43	2.01922e-12	-0.904975	2.39857e-72	1.55287e-69
ATP1B2	-0.829805	-0.344306	1.31574e-17	0.00125268	-0.648809	1.71271e-20	2.0286e-20
ATP1B3	-0.652457	-0.049066	3.89271e-09	0.655642	-0.392148	6.62565e-07	3.1864e-07
ATP1B4	0.208128	-0.0834733	0.0961724	0.447543	0.0636868	0.444106	0.107108
ATP2A1	-0.2237	0.109913	0.0732443	0.316641	-0.0585271	0.481975	0.11505
ATP2A2	-0.960363	-0.456399	1.1652e-36	1.13335e-05	-0.840142	1.16502e-48	7.16968e-48
ATP2A3	-0.159042	-0.400834	0.205718	0.000143831	-0.284455	0.000447649	0.000170299
ATP2B1	-0.971521	-0.66859	4.13276e-41	2.70707e-12	-0.89832	4.86873e-69	8.79381e-67
ATP2B2	-0.95683	-0.35044	1.62679e-35	0.00100908	-0.813217	2.39776e-42	9.69001e-42
ATP2B3	-0.963493	-0.678694	9.14708e-38	9.48589e-13	-0.887407	3.48224e-64	1.58764e-62
ATP2B4	-0.0809468	-0.239681	0.52152	0.0271507	-0.161357	0.0507768	0.0150761
ATP2C1	-0.71427	-0.177547	2.38016e-11	0.104034	-0.491205	1.10551e-10	6.84904e-11
ATP2C2	0.144097	-0.507618	0.252128	7.1044e-07	-0.204289	0.0129025	0.00418124
ATP4A	-0.493111	-0.216011	3.00226e-05	0.0470835	-0.362547	5.16952e-06	2.32418e-06
ATP5A1	-0.895812	-0.375504	7.22001e-24	0.000398254	-0.727176	1.70574e-28	3.29845e-28
ATP5B	-0.956584	-0.510513	1.93806e-35	5.9914e-07	-0.843662	1.36134e-49	8.76092e-49
ATP5C1	0.0916332	-0.242229	0.46786	0.0255128	-0.0774693	0.351596	0.0873143
ATP5D	-0.901634	-0.387412	1.29151e-24	0.000249261	-0.737429	8.52302e-30	1.78574e-29
ATP5E	0.255328	-0.112829	0.0400977	0.303896	0.0737625	0.375208	0.0924192
ATP5EP2	-0.730936	0.0105958	4.75695e-12	0.923326	-0.43014	3.3741e-08	1.77568e-08
ATP5F1	0.407073	-0.284255	0.000764704	0.008376	0.0697828	0.401606	0.0980856
ATP5G1	-0.886083	-0.251006	1.03266e-22	0.0204971	-0.680444	2.2972e-23	3.24583e-23
ATP5G2	0.724479	-0.303476	9.00064e-12	0.00475178	0.292988	0.000292355	0.000113081
ATP5G3	-0.887205	-0.497713	7.69325e-23	1.25763e-06	-0.751961	9.00706e-32	2.10973e-31
ATP5H	-0.888226	-0.237529	5.87078e-23	0.0286031	-0.679296	2.97138e-23	4.17291e-23
ATP5I	-0.837564	-0.0819056	3.42643e-18	0.456148	-0.57	7.83143e-15	6.40174e-15
ATP5J	-0.743506	-0.34471	1.30255e-12	0.00123514	-0.577598	2.65349e-15	2.25684e-15
ATP5J2	0.174128	-0.0236987	0.165365	0.829544	0.0759623	0.361081	0.0894843
ATP5L	0.0729213	-0.217352	0.563755	0.0456982	-0.0737777	0.375109	0.092402
ATP5O	-0.761865	-0.427199	1.7063e-13	4.55223e-05	-0.62218	2.2769e-18	2.36082e-18
ATP5S	0.842658	-0.221289	1.36234e-18	0.041822	0.464184	1.62376e-09	9.35439e-10
ATP5SL	-0.702954	-0.367	6.66583e-11	0.000550577	-0.557387	4.40602e-14	3.42933e-14
ATP6AP1	-0.905469	-0.494394	3.91681e-25	1.51686e-06	-0.770606	1.45231e-34	3.98409e-34
ATP6AP1L	0.542071	0.0779721	3.10525e-06	0.478136	0.329803	3.93462e-05	1.64344e-05
ATP6AP2	-0.894266	-0.376744	1.12106e-23	0.000379596	-0.725682	2.6042e-28	4.97931e-28
ATP6V0A1	-0.954197	-0.410079	1.00935e-34	9.71321e-05	-0.819797	9.05958e-44	4.02284e-43
ATP6V0A2	0.792018	-0.00533202	3.94481e-15	0.961373	0.489761	1.28493e-10	7.91514e-11
ATP6V0A4	-0.371328	-0.00437424	0.00232421	0.968307	-0.194652	0.0179805	0.00572144
ATP6V0B	-0.873433	-0.347872	2.33579e-21	0.00110526	-0.693776	1.04086e-24	1.58557e-24
ATP6V0C	-0.950557	-0.397758	1.06182e-33	0.000163481	-0.810765	7.80795e-42	3.05991e-41
ATP6V0D1	-0.814042	-0.154938	1.66146e-16	0.156813	-0.570016	7.81412e-15	6.3892e-15
ATP6V0D2	0.173298	-0.0617227	0.167422	0.574685	0.0565713	0.49677	0.118232
ATP6V0E1	0.921965	-0.267772	1.20174e-27	0.0132265	0.580856	1.65157e-15	1.42149e-15
ATP6V0E2	-0.284733	-0.203588	0.0215129	0.0616471	-0.244589	0.00273732	0.000960844
ATP6V1A	-0.95421	-0.545768	1.0005e-34	6.59596e-08	-0.846758	1.95051e-50	1.32367e-49
ATP6V1B1	0.915479	0.265073	1.34508e-26	0.0142186	0.72398	4.19854e-28	7.93865e-28
ATP6V1B2	-0.966034	-0.570897	9.80065e-39	1.16405e-08	-0.871438	4.25477e-58	6.14865e-57
ATP6V1C1	-0.963482	-0.336462	9.23459e-38	0.00164151	-0.824662	7.21764e-45	3.40087e-44
ATP6V1C2	0.0994752	-0.135616	0.430468	0.21589	-0.0183236	0.825943	0.181559
ATP6V1D	-0.96129	-0.384303	5.60704e-37	0.000282189	-0.828666	8.36791e-46	4.19311e-45
ATP6V1E1	-0.96494	-0.543904	2.61697e-38	7.45978e-08	-0.864623	8.49805e-56	9.58494e-55
ATP6V1E2	0.187448	0.116583	0.134858	0.287982	0.152211	0.0656452	0.0191302
ATP6V1F	-0.770376	0.190216	6.2441e-14	0.081212	-0.392156	6.62146e-07	3.18486e-07
ATP6V1G1	0.480034	-0.142669	5.19994e-05	0.192732	0.187447	0.0228295	0.00717691
ATP6V1G2	-0.96282	-0.43122	1.60991e-37	3.7873e-05	-0.840329	1.04114e-48	6.41953e-48
ATP6V1H	-0.967421	-0.535278	2.69038e-39	1.30579e-07	-0.867765	7.73436e-57	9.85695e-56
ATP7A	0.732636	-0.0518314	4.00961e-12	0.637567	0.414686	1.18955e-07	6.01103e-08
ATP7B	-0.134219	-0.452097	0.286448	1.40228e-05	-0.301514	0.00018831	7.40671e-05
ATP8A1	-0.258312	-0.435057	0.0377486	3.1704e-05	-0.349794	1.17323e-05	5.12804e-06
ATP8A2	-0.376294	-0.595565	0.00200619	1.83008e-09	-0.493738	8.47671e-11	5.29417e-11
ATP8B1	-0.24393	-0.269596	0.0502119	0.0125911	-0.256808	0.00162015	0.000584285
ATP8B2	-0.651163	-0.093561	4.27759e-09	0.394387	-0.40997	1.72374e-07	8.62021e-08
ATP8B3	0.37067	-0.053001	0.00236956	0.629984	0.166509	0.043707	0.0131465
ATP8B4	0.943499	0.0235641	6.38458e-32	0.830498	0.714482	5.59047e-27	9.8245e-27
ATP9A	-0.939084	-0.382445	6.38692e-31	0.000303726	-0.788169	1.66195e-37	5.27954e-37
ATP9B	-0.671484	-0.321247	9.2247e-10	0.00271947	-0.517734	6.03287e-12	4.06258e-12
ATPAF1	-0.0229137	-0.421611	0.85623	5.85616e-05	-0.231982	0.00457678	0.0015666
ATPAF2	0.719451	-0.0132351	1.4607e-11	0.904309	0.419129	8.33948e-08	4.27009e-08
ATPIF1	-0.94336	-0.394244	6.88411e-32	0.000188959	-0.797706	2.99184e-39	1.03914e-38
ATR	0.0928787	-0.0278056	0.461807	0.800571	0.0326556	0.695054	0.157559
ATRIP	0.867909	0.0142327	8.22436e-21	0.897134	0.584577	9.5383e-16	8.33814e-16
ATRN	-0.63643	-0.370619	1.2127e-08	0.000480209	-0.515833	7.50229e-12	5.02077e-12
ATRNL1	-0.918596	0.154056	4.32087e-27	0.159215	-0.612138	1.25233e-17	1.23331e-17
ATRX	0.0622855	-0.585577	0.622085	3.94373e-09	-0.295216	0.000260967	0.00010151
ATXN1	-0.921283	-0.10226	1.56387e-27	0.351711	-0.691087	1.97471e-24	2.96625e-24
ATXN10	-0.546155	-0.372495	2.52781e-06	0.000447061	-0.463768	1.68882e-09	9.71881e-10
ATXN1L	0.485827	0.0664712	4.08808e-05	0.545558	0.290009	0.000339779	0.00013069
ATXN2	-0.80487	-0.071691	6.52407e-16	0.514394	-0.531369	1.20657e-12	8.54834e-13
ATXN2L	0.741146	-0.107136	1.6706e-12	0.329097	0.399231	3.91993e-07	1.91678e-07
ATXN3	0.692545	-0.150549	1.64909e-10	0.169039	0.336876	2.59048e-05	1.09888e-05
ATXN7	0.0234762	0.104586	0.85274	0.340805	0.0641371	0.440883	0.106466
ATXN7L1	0.126762	0.0288991	0.314307	0.7929	0.0780186	0.348178	0.0865384
ATXN7L2	0.713401	0.112837	2.58047e-11	0.303859	0.46502	1.49993e-09	8.66106e-10
ATXN7L3	-0.967154	-0.604778	3.46347e-39	8.80379e-10	-0.879477	4.9866e-61	1.15772e-59
ATXN8OS	0.0999164	-0.0393909	0.428416	0.720397	0.0304104	0.715083	0.16134
AUH	-0.922779	-0.296063	8.74323e-28	0.00593933	-0.742628	1.74616e-30	3.77081e-30
AUP1	0.756827	0.226244	3.03374e-13	0.0373371	0.543766	2.59613e-13	1.92132e-13
AURKA	0.673849	-0.219115	7.65673e-10	0.0439275	0.289039	0.000356705	0.000136907
AURKAIP1	-0.653969	-0.14742	3.48486e-09	0.178176	-0.434437	2.34738e-08	1.24936e-08
AURKAPS1	-0.125599	-0.174888	0.318805	0.109403	-0.150337	0.0690913	0.0200444
AURKB	0.561793	-0.0474755	1.12084e-06	0.66613	0.285784	0.000419305	0.000160023
AURKC	-0.0409887	0.108728	0.745798	0.32192	0.0340608	0.682622	0.155099
AUTS2	0.0164599	0.262043	0.896458	0.0154079	0.141427	0.0875296	0.0249024
AVEN	0.09127	-0.228224	0.469633	0.0356602	-0.0702793	0.398253	0.0973476
AVIL	0.262475	0.0729747	0.0346632	0.506871	0.169289	0.0402457	0.0121938
AVL9	0.00103186	0.0746992	0.993491	0.496856	0.037917	0.648949	0.148595
AVP	0.322949	0.017827	0.00869321	0.871356	0.174576	0.0342949	0.0105058
AVPI1	-0.937326	-0.127475	1.52367e-30	0.244989	-0.726778	1.90964e-28	3.68174e-28
AVPR1A	0.0600372	-0.484603	0.634735	2.6068e-06	-0.230234	0.00490454	0.00167472
AVPR2	0.0704581	-0.174088	0.577034	0.11106	-0.0526038	0.527499	0.124446
AXIN1	0.786705	0.0555624	8.00285e-15	0.613513	0.507364	1.94517e-11	1.27025e-11
AXIN2	0.740105	0.190178	1.86283e-12	0.0812745	0.516545	6.91536e-12	4.63948e-12
AXL	0.916235	-0.273055	1.02546e-26	0.0114581	0.566561	1.26482e-14	1.01848e-14
AZGP1	-0.662431	0.0579721	1.85385e-09	0.598189	-0.353596	9.22533e-06	4.06355e-06
AZI2	-0.536742	-0.19914	4.04505e-06	0.0676778	-0.38055	1.52121e-06	7.1098e-07
AZIN1	0.0663974	-0.0656399	0.599231	0.550605	0.000380374	0.996358	0.211189
AZU1	0.132377	0.152759	0.293176	0.1628	0.142583	0.0849373	0.0242437
B2M	0.930767	0.0235064	3.17007e-29	0.830907	0.687818	4.25182e-24	6.28755e-24
B3GALNT1	-0.865523	-0.271304	1.3922e-20	0.0120198	-0.662138	1.18518e-21	1.50392e-21
B3GALNT2	-0.0538846	0.0402044	0.66988	0.714868	-0.00685525	0.934437	0.200719
B3GALT1	-0.169656	-0.510361	0.176668	6.04545e-07	-0.351597	1.04723e-05	4.59469e-06
B3GALT2	-0.544021	-0.452948	2.81566e-06	1.34478e-05	-0.499865	4.41272e-11	2.81076e-11
B3GALT4	-0.54963	-0.492083	2.11738e-06	1.72622e-06	-0.521449	3.92261e-12	2.67321e-12
B3GALT5	0.0372353	0.272361	0.768392	0.0116778	0.157023	0.0574345	0.016911
B3GALT6	0.504504	-0.0696779	1.82618e-05	0.526304	0.23811	0.00357708	0.00123829
B3GAT1	-0.849862	0.0730363	3.49158e-19	0.506512	-0.53079	1.29416e-12	9.15289e-13
B3GAT2	0.708389	0.423476	4.08949e-11	5.38669e-05	0.583618	1.09979e-15	9.58044e-16
B3GAT3	-0.805157	-0.0168313	6.25779e-16	0.878485	-0.511654	1.20493e-11	7.97802e-12
B3GNT2	-0.143768	-0.384205	0.253226	0.000283288	-0.268157	0.000971948	0.000358426
B3GNT4	-0.920069	-0.466657	2.48618e-27	6.74132e-06	-0.780884	3.02594e-36	9.00293e-36
B3GNT5	0.557834	-0.0266345	1.38252e-06	0.808807	0.292704	0.0002966	0.000114654
B3GNT6	-0.942994	0.266206	8.3855e-32	0.0137946	-0.632649	3.56003e-19	3.87363e-19
B3GNT7	-0.0862082	0.0850717	0.494721	0.438863	-0.000572454	0.994519	0.210892
B3GNT8	-0.174987	-0.0778782	0.163256	0.478667	-0.126736	0.12625	0.0347782
B3GNT9	0.600828	-0.326464	1.21356e-07	0.0022938	0.175939	0.0328868	0.0100984
B3GNTL1	-0.384771	0.00444782	0.00155226	0.967774	-0.197952	0.0160753	0.00514962
B4GALNT1	-0.957816	-0.409523	7.97436e-36	9.94834e-05	-0.826473	2.74671e-45	1.32904e-44
B4GALNT3	-0.0197263	-0.327509	0.876059	0.00221613	-0.177966	0.0308826	0.00952359
B4GALNT4	0.0666765	-0.221437	0.597693	0.041682	-0.0790305	0.341935	0.0851568
B4GALT1	0.846837	-0.199674	6.23672e-19	0.0669305	0.478654	3.97937e-10	2.38679e-10
B4GALT2	0.196218	-0.0361635	0.117223	0.742472	0.0811297	0.329213	0.0823177
B4GALT3	0.582822	-0.294089	3.50819e-07	0.0062968	0.179867	0.0290993	0.00900283
B4GALT4	0.911669	0.167614	5.08689e-26	0.125198	0.692771	1.32352e-24	2.00671e-24
B4GALT5	-0.133048	-0.389312	0.290712	0.000230924	-0.265871	0.00107936	0.000396364
B4GALT6	-0.954695	-0.641426	7.20264e-35	3.74655e-11	-0.867142	1.25159e-56	1.54049e-55
B4GALT7	0.247008	-0.152575	0.0472944	0.163312	0.0491843	0.55473	0.129954
B9D1	-0.854575	0.185138	1.37774e-19	0.0898262	-0.495096	7.34347e-11	4.60149e-11
B9D2	-0.695974	0.187556	1.22885e-10	0.0856393	-0.322848	5.87236e-05	2.41571e-05
BAALC	-0.208182	-0.252846	0.0960852	0.01956	-0.230635	0.00482749	0.00165015
BAAT	-0.403776	-0.151638	0.00085173	0.165943	-0.28258	0.000490649	0.000185914
BACE1	0.197717	-0.213189	0.114395	0.0501143	-0.00807715	0.922784	0.198779
BACE2	0.0310759	-0.234603	0.805884	0.0306826	-0.103611	0.212099	0.0557515
BACH1	-0.078046	-0.146657	0.536601	0.180457	-0.112486	0.175237	0.0468883
BACH2	0.367253	0.258049	0.00261799	0.0171069	0.313688	9.79681e-05	3.95226e-05
BAD	0.352231	-0.173192	0.0040082	0.11294	0.0962179	0.246783	0.0638215
BAG1	0.0944734	-0.142098	0.454118	0.194537	-0.0241502	0.771924	0.171701
BAG2	0.461244	-0.222206	0.000110214	0.0409604	0.135617	0.101528	0.0285338
BAG3	0.837941	-0.419489	3.20411e-18	6.43652e-05	0.365807	4.16671e-06	1.8859e-06
BAG4	-0.67516	-0.500939	6.89992e-10	1.04625e-06	-0.594994	1.96257e-16	1.79361e-16
BAG5	-0.64272	-0.387353	7.82569e-09	0.000249846	-0.526824	2.0823e-12	1.4527e-12
BAHCC1	-0.0294957	0.118279	0.815576	0.28098	0.0446357	0.591969	0.137257
BAHD1	-0.0184777	0.0488809	0.883847	0.65686	0.0152189	0.85508	0.186734
BAIAP2	0.622356	-0.181523	3.12038e-08	0.0963887	0.266082	0.001069	0.000392785
BAIAP2L1	-0.449691	-0.313604	0.00017125	0.00347137	-0.383729	1.21546e-06	5.72046e-07
BAIAP2L2	-0.935209	0.179227	4.20086e-30	0.100746	-0.640257	8.76249e-20	9.93165e-20
BAIAP3	-0.182211	0.269132	0.1463	0.0127502	0.0457971	0.582354	0.135425
BAK1	0.218477	-0.304746	0.0803901	0.0045711	-0.0463103	0.578128	0.134636
BAMBI	0.853127	-0.243753	1.83977e-19	0.0245733	0.469466	9.80103e-10	5.72166e-10
BANF1	0.923704	0.31295	6.06672e-28	0.00354368	0.748156	3.07405e-31	6.91035e-31
BANK1	-0.43781	-0.420321	0.000265128	6.20291e-05	-0.429106	3.67912e-08	1.93181e-08
BANP	0.898525	0.0091766	3.27962e-24	0.933571	0.627235	9.39107e-19	9.96379e-19
BAP1	-0.641607	-0.353662	8.46249e-09	0.000899138	-0.511871	1.17591e-11	7.79225e-12
BARD1	0.8071	-0.135821	4.71014e-16	0.215189	0.455005	3.81733e-09	2.14754e-09
BARHL1	0.133848	0.388904	0.287797	0.000234751	0.266026	0.00107175	0.000393705
BARX1	-0.29876	-0.186838	0.0156304	0.0868657	-0.24361	0.00285162	0.000998367
BARX2	-0.173689	0.0274232	0.166451	0.803258	-0.073884	0.374419	0.0922529
BASP1	-0.943916	-0.453549	5.08803e-32	1.30544e-05	-0.811355	5.88661e-42	2.32383e-41
BATF	0.0889276	0.201833	0.481157	0.0639726	0.145855	0.0779282	0.0224011
BATF2	0.68181	-0.363944	4.03718e-10	0.000617209	0.221785	0.00680196	0.00228285
BATF3	0.739652	-0.251794	1.95295e-12	0.0200911	0.332993	3.26293e-05	1.37227e-05
BAX	0.87679	0.176368	1.05575e-21	0.106389	0.646914	2.47228e-20	2.89857e-20
BAZ1A	0.865112	0.101799	1.52267e-20	0.3539	0.609254	2.01695e-17	1.96243e-17
BAZ1B	0.785491	0.192045	9.38121e-15	0.0782749	0.555986	5.31056e-14	4.10768e-14
BAZ2A	-0.106389	-0.0130972	0.398955	0.905301	-0.0598738	0.471928	0.112968
BAZ2B	0.887076	0.125787	7.95989e-23	0.251344	0.645325	3.35514e-20	3.8872e-20
BBC3	-0.365045	-0.128634	0.00279067	0.240688	-0.250572	0.00212437	0.000754856
BBOX1	0.926993	0.287823	1.59228e-28	0.00756061	0.747112	4.28538e-31	9.56036e-31
BBS1	0.836165	0.0364647	4.38956e-18	0.740402	0.552786	8.10417e-14	6.19598e-14
BBS10	0.772328	-0.3042	4.92853e-14	0.00464797	0.341655	1.9409e-05	8.33268e-06
BBS12	-0.699946	-0.00698228	8.69492e-11	0.949431	-0.411228	1.5623e-07	7.82987e-08
BBS2	0.811613	0.351879	2.40413e-16	0.000958561	0.634947	2.34214e-19	2.58056e-19
BBS4	-0.24195	0.228086	0.0521649	0.0357751	-0.00733719	0.929839	0.200023
BBS5	-0.131762	0.0287785	0.295441	0.793745	-0.0518267	0.533628	0.125647
BBS7	-0.960659	-0.49082	9.24052e-37	1.85191e-06	-0.847091	1.57746e-50	1.07502e-49
BBS9	0.906402	0.136856	2.90658e-25	0.211681	0.676348	5.71657e-23	7.88114e-23
BBX	0.773803	0.146472	4.11528e-14	0.181015	0.528913	1.62217e-12	1.13981e-12
BCAM	-0.125127	-0.355102	0.320639	0.000853618	-0.243535	0.00286052	0.00100126
BCAN	0.893614	-0.37385	1.34652e-23	0.000424433	0.480279	3.38206e-10	2.03835e-10
BCAP29	-0.828698	-0.103925	1.58535e-17	0.343884	-0.567708	1.07879e-14	8.71507e-15
BCAP31	-0.807637	-0.355362	4.35149e-16	0.000845631	-0.632686	3.53587e-19	3.84864e-19
BCAR1	-0.392986	-0.190719	0.00120276	0.0803962	-0.295156	0.000261776	0.000101813
BCAR3	0.794536	-0.270366	2.80084e-15	0.0123306	0.382665	1.31061e-06	6.15397e-07
BCAS1	-0.717244	0.209866	1.80075e-11	0.053887	-0.331451	3.57292e-05	1.49835e-05
BCAS2	-0.243674	-0.394649	0.0504608	0.000185847	-0.321201	6.44692e-05	2.64032e-05
BCAS3	-0.574233	-0.163132	5.69345e-07	0.135765	-0.387801	9.084e-07	4.32244e-07
BCAS4	-0.958173	-0.565848	6.13462e-36	1.6687e-08	-0.857084	2.00033e-53	1.74534e-52
BCAT1	-0.933889	-0.539861	7.76994e-30	9.71687e-08	-0.816415	4.97909e-43	2.08508e-42
BCAT2	0.392119	0.120582	0.00123594	0.271653	0.261517	0.0013143	0.000478246
BCCIP	-0.568421	-0.0931178	7.83995e-07	0.396641	-0.353368	9.3602e-06	4.1196e-06
BCDIN3D	0.887821	-0.158259	6.53821e-23	0.148007	0.555271	5.83925e-14	4.50693e-14
BCHE	0.942937	0.13943	8.64762e-32	0.203134	0.740742	3.12019e-30	6.64491e-30
BCKDHA	0.610753	0.0557484	6.57039e-08	0.612324	0.365279	4.31578e-06	1.95119e-06
BCKDHB	0.648852	-0.200902	5.05581e-09	0.065235	0.277361	0.000631174	0.000236778
BCKDK	-0.183359	-0.285759	0.143733	0.00802334	-0.235212	0.00402253	0.00138464
BCL10	0.0748624	-0.23713	0.553394	0.0288797	-0.0831713	0.317133	0.0796171
BCL11A	-0.962305	-0.581273	2.4639e-37	5.44655e-09	-0.866854	1.56193e-56	1.8866e-55
BCL11B	-0.839626	-0.450116	2.36829e-18	1.54524e-05	-0.692308	1.47795e-24	2.23457e-24
BCL2	0.345885	-0.00628555	0.00476989	0.954472	0.175405	0.0334321	0.0102522
BCL2A1	-0.0975377	-0.013901	0.439545	0.899519	-0.0558173	0.502536	0.119385
BCL2L1	-0.681923	-0.298224	4.00022e-10	0.0055685	-0.515458	7.83042e-12	5.23279e-12
BCL2L10	0.0123023	-0.178737	0.922517	0.101697	-0.0839889	0.312377	0.0785021
BCL2L11	0.635471	0.116594	1.29531e-08	0.287939	0.40852	1.92952e-07	9.62252e-08
BCL2L12	0.896503	-0.0447232	5.91794e-24	0.68443	0.607329	2.76357e-17	2.67041e-17
BCL2L13	0.812022	-0.217153	2.25997e-16	0.0459012	0.426929	4.40923e-08	2.30656e-08
BCL2L14	0.0763735	0.102038	0.545392	0.352761	0.0892207	0.283045	0.0719973
BCL2L15	0.0345458	0.181497	0.784704	0.0964359	0.108615	0.19069	0.0506089
BCL2L2	-0.970767	-0.586949	9.31005e-41	3.55453e-09	-0.882999	2.14254e-62	6.48183e-61
BCL3	0.0634398	-0.288084	0.615632	0.00750402	-0.115951	0.162203	0.0437443
BCL6	0.889549	0.120681	4.11903e-23	0.271254	0.647229	2.3264e-20	2.73248e-20
BCL6B	-0.483982	-0.488691	4.41564e-05	2.08352e-06	-0.48634	1.82885e-10	1.11954e-10
BCL7A	-0.446795	-0.275141	0.000190785	0.0108185	-0.364055	4.68019e-06	2.11122e-06
BCL7B	0.116429	0.0351239	0.355686	0.749628	0.0759028	0.361459	0.0895573
BCL7C	0.813571	0.196447	1.78563e-16	0.0715553	0.58384	1.0642e-15	9.28039e-16
BCL9	0.0661542	-0.239973	0.600573	0.0269587	-0.0890111	0.284184	0.0722415
BCL9L	0.542422	0.140544	3.05107e-06	0.199512	0.357949	6.97758e-06	3.1043e-06
BCLAF1	0.449288	-0.240767	0.000173854	0.0264422	0.11855	0.152913	0.04146
BCO2	0.130375	0.381301	0.300601	0.00031773	0.260226	0.00139246	0.000505379
BCOR	0.609324	-0.116561	7.1867e-08	0.288075	0.287075	0.000393344	0.00015056
BCORL1	0.345728	-0.182776	0.00479021	0.0940722	0.0876398	0.291708	0.0739393
BCR	-0.467289	-0.491972	8.69654e-05	1.73692e-06	-0.479726	3.5751e-10	2.15109e-10
BCS1L	0.469583	-0.0297615	7.93962e-05	0.786864	0.235384	0.00399462	0.00137577
BCYRN1	-0.961086	-0.552637	6.59305e-37	4.16387e-08	-0.859405	3.88329e-54	3.67558e-53
BDH1	-0.926853	-0.725425	1.68792e-28	4.08919e-15	-0.855762	5.00651e-53	4.22042e-52
BDH2	0.775636	-0.112357	3.28263e-14	0.305936	0.430691	3.22173e-08	1.69881e-08
BDKRB1	-0.016843	-0.447648	0.894061	1.74247e-05	-0.244261	0.00277519	0.000973186
BDKRB2	-0.00786218	-0.257477	0.950437	0.017363	-0.134808	0.10361	0.0290593
BDNF	-0.855049	-0.0337933	1.25259e-19	0.758818	-0.574504	4.13903e-15	3.47107e-15
BDP1	-0.0267562	-0.0695911	0.832444	0.526821	-0.0481958	0.562725	0.13156
BECN1	-0.437892	-0.309246	0.000264341	0.00397877	-0.375376	2.17989e-06	1.00591e-06
BEGAIN	-0.953505	-0.631451	1.60193e-34	9.22018e-11	-0.863367	2.17178e-55	2.29745e-54
BEND2	-0.0387039	0.0693529	0.759528	0.52824	0.0153694	0.853663	0.1865
BEND3	0.648932	-0.167637	5.02674e-09	0.125145	0.293241	0.00028862	0.000111703
BEND4	-0.200055	-0.514404	0.110087	4.75352e-07	-0.367687	3.67534e-06	1.6705e-06
BEND5	-0.836138	-0.16849	4.41067e-18	0.123208	-0.597439	1.34113e-16	1.23719e-16
BEND6	-0.933371	-0.416364	9.85848e-30	7.38903e-05	-0.787043	2.62631e-37	8.26998e-37
BEND7	0.917354	0.120487	6.82863e-27	0.272033	0.689274	3.02584e-24	4.50132e-24
BEST1	0.561046	0.0401624	1.16635e-06	0.715153	0.325039	5.18225e-05	2.14052e-05
BEST2	0.0382956	0.0701374	0.761989	0.523574	0.0542303	0.514787	0.121857
BEST3	0.896704	-0.343506	5.58271e-24	0.00128811	0.499424	4.62723e-11	2.94334e-11
BEST4	-0.373117	-0.228384	0.00220478	0.0355275	-0.302493	0.000178862	7.05053e-05
BET1	0.869146	-0.130322	6.23487e-21	0.23452	0.53652	6.42851e-13	4.64395e-13
BET1L	0.349716	-0.323462	0.00429614	0.0025308	0.0148047	0.858983	0.187396
BEX1	-0.919073	-0.186384	3.61677e-27	0.0876492	-0.709316	2.16869e-26	3.68129e-26
BEX2	-0.960458	-0.699484	1.08171e-36	9.56747e-14	-0.88729	3.89836e-64	1.72866e-62
BEX4	-0.812223	-0.385314	2.19216e-16	0.000271068	-0.646875	2.49099e-20	2.91593e-20
BEX5	-0.967079	-0.635584	3.71769e-39	6.37365e-11	-0.8849	3.71908e-63	1.35269e-61
BFAR	0.427038	-0.367083	0.000388745	0.000548866	0.0355955	0.669142	0.152593
BFSP1	-0.808578	-0.363891	3.78659e-16	0.000618421	-0.636421	1.78674e-19	1.98279e-19
BGLAP	-0.158085	-0.0657451	0.208493	0.549965	-0.112157	0.176512	0.0472059
BGN	-0.122028	-0.374077	0.332865	0.000420758	-0.252328	0.00196969	0.000702514
BHLHA15	-0.0838939	-0.34757	0.50642	0.00111711	-0.219741	0.00734873	0.00245469
BHLHB9	-0.951422	-0.607374	6.17009e-34	7.13324e-10	-0.855325	6.76679e-53	5.60219e-52
BHLHE22	-0.9547	-0.700918	7.17921e-35	8.10803e-14	-0.87999	3.17682e-61	7.7906e-60
BHMT	-0.346653	0.0180594	0.00467138	0.869694	-0.170116	0.0392613	0.0119167
BHMT2	-0.567948	-0.359541	8.04449e-07	0.000726235	-0.470275	9.06388e-10	5.30185e-10
BICC1	0.034564	-0.592161	0.784593	2.38452e-09	-0.312402	0.000105122	4.23241e-05
BICD1	-0.261059	-0.240374	0.0356881	0.0266965	-0.250745	0.00210857	0.000749572
BICD2	-0.302409	-0.0502583	0.0143486	0.647824	-0.179276	0.0296437	0.00916513
BID	0.944994	-0.124014	2.80648e-32	0.258142	0.679974	2.55285e-23	3.59919e-23
BIK	0.00593694	0.0665746	0.962564	0.544932	0.0362892	0.663082	0.151403
BIN1	-0.192456	-0.0774407	0.124559	0.481149	-0.135404	0.102072	0.0286568
BIN2	0.380028	0.0472021	0.00179335	0.66794	0.220008	0.00727526	0.0024314
BIN3	0.257826	0.105876	0.0381238	0.334849	0.182943	0.0263975	0.00822589
BIRC2	0.645417	0.0647744	6.46534e-09	0.555883	0.393669	5.92598e-07	2.85926e-07
BIRC3	0.613421	0.170261	5.55127e-08	0.119261	0.416261	1.04952e-07	5.32337e-08
BIRC5	0.740399	0.152615	1.80652e-12	0.163198	0.502458	3.33266e-11	2.14346e-11
BIRC6	0.508788	0.0165945	1.50781e-05	0.880182	0.281071	0.000527998	0.00019932
BIRC7	0.260277	0.185587	0.0362649	0.0890376	0.22326	0.00642995	0.00216589
BIVM	0.830712	0.0747296	1.12823e-17	0.49668	0.559874	3.15512e-14	2.47476e-14
BLCAP	-0.921708	-0.548714	1.3274e-27	5.422e-08	-0.803496	2.28969e-40	8.44177e-40
BLID	-0.0137053	0.246628	0.913713	0.0228819	0.118497	0.153097	0.0415063
BLK	0.133109	0.0981225	0.29049	0.371638	0.115651	0.163301	0.0440147
BLM	0.644771	-0.264034	6.76909e-09	0.0146171	0.242971	0.00292852	0.00102319
BLMH	0.443808	-0.319813	0.000213054	0.00284829	0.072634	0.382584	0.094
BLNK	0.300905	-0.128102	0.0148654	0.242655	0.0906033	0.275612	0.0703785
BLOC1S1	0.102984	-0.225997	0.414303	0.0375506	-0.0632239	0.447434	0.107822
BLOC1S2	0.642365	-0.341921	8.02341e-09	0.00136099	0.20022	0.0148695	0.00478228
BLOC1S3	0.0564388	-0.140628	0.655199	0.199241	-0.0425079	0.60977	0.140898
BLVRA	0.856627	-0.188198	9.0966e-20	0.084553	0.496789	6.13547e-11	3.86851e-11
BLVRB	-0.0433645	-0.0705846	0.731603	0.520923	-0.0569852	0.493619	0.11756
BLZF1	0.34533	-0.1923	0.00484216	0.0778732	0.0825157	0.320981	0.0804707
BMF	0.495776	-0.0982721	2.67691e-05	0.370906	0.218947	0.00757163	0.00252497
BMI1	0.801158	-0.227797	1.11195e-15	0.0360163	0.409479	1.79091e-07	8.94229e-08
BMP1	0.869373	-0.123894	5.92464e-21	0.258604	0.539171	4.62679e-13	3.3725e-13
BMP15	-0.158298	-0.00109209	0.207874	0.992086	-0.0801936	0.334848	0.0835912
BMP2	0.945746	-0.331167	1.83946e-32	0.00196246	0.61868	4.1585e-18	4.2398e-18
BMP2K	0.796837	0.0474113	2.03947e-15	0.666555	0.51438	8.85324e-12	5.9029e-12
BMP3	-0.0886202	-0.045823	0.48268	0.677095	-0.0672525	0.418947	0.101745
BMP4	0.917044	0.129838	7.64683e-27	0.236278	0.69125	1.89988e-24	2.85916e-24
BMP6	0.37976	-0.249417	0.00180792	0.0213368	0.0723672	0.38434	0.094367
BMP7	0.547802	0.0357965	2.32481e-06	0.744995	0.314493	9.37259e-05	3.78867e-05
BMP8A	-0.00527835	-0.11111	0.966714	0.311369	-0.0583581	0.483245	0.11531
BMP8B	0.760631	0.00841955	1.96714e-13	0.93904	0.464524	1.57221e-09	9.06652e-10
BMPER	0.0325488	-0.1272	0.796875	0.246015	-0.0476302	0.567325	0.132463
BMPR1A	0.890916	-0.275612	2.84242e-23	0.0106786	0.516614	6.86091e-12	4.6039e-12
BMPR1B	0.188281	-0.0937476	0.133101	0.393441	0.0482278	0.562465	0.131537
BMPR2	-0.846931	-0.292216	6.12652e-19	0.00665347	-0.648724	1.74143e-20	2.06187e-20
BMS1	-0.105253	-0.196004	0.404039	0.0722103	-0.150946	0.0679555	0.019743
BMS1P5	-0.606868	0.0408698	8.37507e-08	0.710357	-0.319893	6.94004e-05	2.83582e-05
BMX	0.136062	-0.0110158	0.279824	0.920296	0.0628643	0.450029	0.108359
BNC2	0.781485	-0.0902267	1.57311e-14	0.411527	0.445723	8.80854e-09	4.82305e-09
BNIP1	0.731756	-0.15698	4.38111e-12	0.151352	0.368861	3.39669e-06	1.54755e-06
BNIP2	0.901959	-0.0567649	1.16967e-24	0.605845	0.612492	1.18078e-17	1.16603e-17
BNIP3	-0.955253	-0.493365	4.91786e-35	1.60694e-06	-0.838042	4.0671e-48	2.42458e-47
BNIP3L	0.197867	-0.209772	0.114115	0.0539961	-0.00621086	0.940588	0.201709
BNIPL	0.00758869	0.21533	0.952159	0.0478014	0.11269	0.174447	0.0466999
BOC	0.828213	0.0823959	1.71953e-17	0.453447	0.559772	3.19852e-14	2.50698e-14
BOK	-0.851136	0.186731	2.72414e-19	0.0870505	-0.489693	1.29397e-10	7.96928e-11
BOLA1	0.724273	-0.0129057	9.18233e-12	0.906679	0.423406	5.89311e-08	3.0493e-08
BOLA3	-0.886591	-0.252414	9.04108e-23	0.0197767	-0.681483	1.8178e-23	2.58425e-23
BOLL	-0.324	0.046839	0.00846546	0.670345	-0.143618	0.0826671	0.02365
BOP1	0.836462	-0.175946	4.16596e-18	0.107242	0.474405	6.05965e-10	3.59456e-10
BPGM	0.852386	-0.0277519	2.13037e-19	0.800948	0.550103	1.15067e-13	8.70283e-14
BPHL	-0.207871	-0.221175	0.0965943	0.0419309	-0.214533	0.00892237	0.00294387
BPI	-0.0300217	0.0163328	0.812347	0.882057	-0.00684811	0.934505	0.20072
BPNT1	0.38375	-0.300711	0.00160154	0.00516742	0.0470396	0.572147	0.133406
BPTF	0.494957	0.236613	2.77325e-05	0.0292406	0.372992	2.56708e-06	1.17837e-06
BRAF	-0.148175	-0.203195	0.238813	0.0621621	-0.175822	0.0330052	0.0101337
BRAP	-0.0601692	-0.294656	0.633989	0.00619214	-0.179968	0.0290066	0.00897585
BRCA1	0.532344	-0.174413	5.01448e-06	0.110386	0.205624	0.0123085	0.00399713
BRCA2	-0.0647472	-0.0270728	0.608359	0.805722	-0.0459263	0.581288	0.135207
BRCC3	0.168728	-0.38658	0.17908	0.000257707	-0.118153	0.154304	0.0418056
BRD1	0.673922	0.0406654	7.61254e-10	0.711741	0.404728	2.58426e-07	1.27775e-07
BRD2	0.52954	-0.0233471	5.74148e-06	0.832036	0.275751	0.000681471	0.000254966
BRD3	0.709806	0.0816616	3.59384e-11	0.457495	0.449695	6.17969e-09	3.41541e-09
BRD4	0.291678	-0.174229	0.0183999	0.110768	0.0621075	0.455516	0.109501
BRD7	0.81882	0.272642	7.90591e-17	0.0115885	0.614719	8.13605e-18	8.12368e-18
BRD8	0.557051	-0.159442	1.44064e-06	0.144962	0.229694	0.0050099	0.00170835
BRD9	-0.548696	0.225341	2.22111e-06	0.0381231	-0.191235	0.0201561	0.00637112
BRDT	-0.0216415	-0.0394755	0.864134	0.719822	-0.0305609	0.713734	0.161083
BRE	-0.579812	-0.402382	4.16349e-07	0.000134788	-0.496261	6.48954e-11	4.08858e-11
BREA2	0.135268	0.206674	0.282663	0.0577267	0.171196	0.038007	0.0115628
BRF1	-0.363007	-0.115427	0.00295904	0.292823	-0.243173	0.00290391	0.00101513
BRF2	-0.757714	-0.290356	2.74423e-13	0.00702511	-0.56822	1.00452e-14	8.13738e-15
BRI3	0.926134	0.317398	2.2723e-28	0.0030776	0.752905	6.61334e-32	1.56148e-31
BRI3BP	-0.942996	-0.386684	8.37755e-32	0.00025664	-0.795473	7.84328e-39	2.65499e-38
BRIP1	0.133041	0.0221641	0.290737	0.840431	0.0778434	0.349266	0.0868021
BRIX1	0.798699	-0.0344631	1.57329e-15	0.754187	0.485584	1.97611e-10	1.2074e-10
BRMS1	0.860979	-0.0451303	3.69078e-20	0.681711	0.555277	5.83472e-14	4.50451e-14
BRMS1L	-0.475136	-0.350219	6.35157e-05	0.00101704	-0.414629	1.19502e-07	6.03396e-08
BRPF1	0.840821	0.00510924	1.90721e-18	0.962985	0.547314	1.65008e-13	1.23644e-13
BRPF3	-0.494886	-0.408381	2.7818e-05	0.000104484	-0.452698	4.71141e-09	2.63178e-09
BRSK1	-0.956907	-0.590114	1.53898e-35	2.79151e-09	-0.859874	2.77419e-54	2.6887e-53
BRSK2	-0.885397	-0.599911	1.23422e-22	1.29959e-09	-0.780485	3.53336e-36	1.04741e-35
BRWD1	-0.951955	-0.288866	4.39589e-34	0.00733596	-0.791253	4.66163e-38	1.52271e-37
BRWD3	0.551447	-0.14587	1.92851e-06	0.182834	0.232443	0.0044938	0.00153934
BSCL2	-0.96837	-0.49266	1.07534e-39	1.67155e-06	-0.862365	4.55039e-55	4.70605e-54
BSDC1	-0.194145	-0.130086	0.121224	0.235374	-0.162286	0.0494364	0.0147127
BSG	-0.894131	-0.428104	1.1643e-23	4.36845e-05	-0.739722	4.25923e-30	8.99962e-30
BSN	-0.967236	-0.49297	3.2056e-39	1.64287e-06	-0.860107	2.34835e-54	2.29661e-53
BSPRY	-0.721008	-0.605295	1.25872e-11	8.4436e-10	-0.667157	4.15504e-22	5.441e-22
BST1	0.399136	-0.111583	0.000989383	0.3093	0.154049	0.0624023	0.018274
BST2	0.893531	-0.49074	1.37847e-23	1.86014e-06	0.422777	6.20404e-08	3.20404e-08
BTAF1	0.872073	0.00726901	3.20189e-21	0.947357	0.587912	5.79093e-16	5.12596e-16
BTBD1	-0.640233	-0.314584	9.31623e-09	0.00336559	-0.494574	7.76088e-11	4.85834e-11
BTBD10	-0.95105	-0.527229	7.80336e-34	2.17135e-07	-0.838019	4.12477e-48	2.44994e-47
BTBD11	-0.959215	-0.753584	2.81549e-36	8.65684e-17	-0.897379	1.35658e-68	1.76684e-66
BTBD16	-0.721316	0.165119	1.22212e-11	0.130999	-0.355625	8.10383e-06	3.58615e-06
BTBD17	0.449386	-0.0652067	0.000173214	0.553244	0.206311	0.0120121	0.00390402
BTBD2	-0.926351	-0.372506	2.07801e-28	0.000446874	-0.766457	6.46818e-34	1.72471e-33
BTBD3	-0.973811	-0.286334	3.05178e-42	0.00789208	-0.841963	3.86703e-49	2.41192e-48
BTBD6	-0.939117	-0.517851	6.28032e-31	3.86306e-07	-0.818402	1.83858e-43	7.94606e-43
BTBD7	0.869712	-0.10269	5.48769e-21	0.349681	0.547233	1.66741e-13	1.24914e-13
BTBD8	0.0995732	-0.0929691	0.430011	0.397399	0.00333294	0.968097	0.206551
BTBD9	0.0729722	-0.545219	0.563482	6.83977e-08	-0.262904	0.00123485	0.000450807
BTC	0.709501	-0.182292	3.69559e-11	0.0949607	0.337184	2.54301e-05	1.07931e-05
BTD	0.395395	0.0429637	0.00111467	0.696225	0.226583	0.00565726	0.00191698
BTF3	0.917552	-0.317496	6.35103e-27	0.00306801	0.552679	8.21936e-14	6.28256e-14
BTF3L4	0.863345	-0.353361	2.23114e-20	0.000908935	0.437009	1.88388e-08	1.00831e-08
BTG1	0.890533	-0.275373	3.1549e-23	0.0107492	0.51603	7.33552e-12	4.9122e-12
BTG2	0.858053	-0.0565322	6.79145e-20	0.607325	0.5474	1.63189e-13	1.22366e-13
BTG3	0.907994	-0.116364	1.73565e-25	0.288896	0.604076	4.67905e-17	4.46007e-17
BTG4	-0.0784231	0.122053	0.534628	0.265803	0.0220366	0.791409	0.175433
BTK	0.960058	0.159203	1.47616e-36	0.145573	0.783206	1.21783e-36	3.7261e-36
BTLA	0.0948965	0.176584	0.452091	0.105954	0.135971	0.100627	0.0283003
BTN2A1	-0.0698001	-0.165726	0.580605	0.129571	-0.118038	0.154709	0.0419036
BTN2A2	0.663935	0.0592138	1.65362e-09	0.59036	0.404946	2.54162e-07	1.25763e-07
BTN3A1	0.924642	-0.0884373	4.16976e-28	0.420902	0.644437	3.97594e-20	4.59165e-20
BTN3A2	0.943658	0.254505	5.85623e-32	0.018747	0.767959	3.78205e-34	1.02108e-33
BTN3A3	0.93593	-0.237104	2.98591e-30	0.0288973	0.623823	1.71112e-18	1.78448e-18
BTNL3	0.0854889	-0.0391186	0.498342	0.722251	0.0232756	0.779971	0.173245
BTNL8	0.162392	-0.209701	0.196206	0.0540799	-0.0245033	0.768683	0.171122
BTNL9	-0.525944	0.0199585	6.81842e-06	0.856131	-0.275014	0.000705689	0.000263631
BTRC	-0.929485	-0.482741	5.541e-29	2.88414e-06	-0.797086	3.91537e-39	1.34977e-38
BUB1	0.566178	-0.0223589	8.85534e-07	0.839048	0.300218	0.000201518	7.90604e-05
BUB1B	0.0129594	0.0462372	0.918392	0.67434	0.0296065	0.722303	0.162618
BUB3	0.820827	-0.305351	5.74972e-17	0.00448714	0.398588	4.11352e-07	2.00538e-07
BUD13	0.792893	0.24477	3.50392e-15	0.0239633	0.581356	1.53488e-15	1.32388e-15
BUD31	0.833423	0.336696	7.08663e-18	0.0016285	0.649713	1.43634e-20	1.70876e-20
BVES	0.17484	-0.227525	0.163617	0.036245	-0.0274545	0.74175	0.166235
BYSL	0.503818	-0.1968	1.88265e-05	0.0710372	0.175663	0.0331676	0.0101797
BZRAP1	-0.927174	-0.114513	1.47689e-28	0.296687	-0.704633	7.18947e-26	1.18739e-25
BZW1	0.512882	-0.122483	1.25253e-05	0.26411	0.2182	0.00778653	0.00259183
BZW2	0.358149	-0.197607	0.00339719	0.0698644	0.0870394	0.295043	0.0746678
C10orf10	-0.491662	-0.624779	3.19425e-05	1.6542e-10	-0.561847	2.41523e-14	1.90829e-14
C10orf105	-0.803394	0.050649	8.07607e-16	0.64527	-0.484394	2.23134e-10	1.35796e-10
C10orf107	0.930109	0.141725	4.2265e-29	0.195722	0.716757	3.04262e-27	5.43253e-27
C10orf11	0.874116	-0.150943	1.99097e-21	0.167913	0.536395	6.52826e-13	4.71327e-13
C10orf111	0.205163	-0.0371097	0.101114	0.735977	0.0852873	0.30492	0.0768489
C10orf113	-0.105717	0.146948	0.401954	0.179586	0.0209496	0.80148	0.177325
C10orf12	0.200279	-0.185553	0.109681	0.0890971	0.00764799	0.926875	0.199492
C10orf120	0.286545	-0.55153	0.0206606	4.48746e-08	-0.161464	0.0506212	0.0150334
C10orf128	0.266995	-0.0259242	0.0315542	0.813813	0.123218	0.137233	0.0375007
C10orf131	0.0321234	0.0546994	0.799475	0.619041	0.0434169	0.602136	0.139335
C10orf2	0.839827	0.040666	2.28389e-18	0.711737	0.55849	3.80064e-14	2.96957e-14
C10orf25	0.0643925	0.29589	0.610328	0.00596985	0.182672	0.0266269	0.00829417
C10orf32	0.877899	-0.306169	8.08034e-22	0.00437574	0.481634	2.95137e-10	1.78509e-10
C10orf35	-0.93964	-0.292404	4.82584e-31	0.00661679	-0.769083	2.52409e-34	6.85457e-34
C10orf54	0.888703	-0.362162	5.16927e-23	0.000659384	0.47629	5.03238e-10	3.00501e-10
C10orf55	0.0868517	0.326231	0.491493	0.00231143	0.209681	0.0106477	0.00348295
C10orf62	-0.222856	0.0243485	0.0743623	0.824943	-0.10081	0.224809	0.0587442
C10orf67	-0.595008	-0.0349218	1.72248e-07	0.751021	-0.345355	1.54678e-05	6.70646e-06
C10orf76	0.400799	-0.395007	0.000937894	0.000183137	0.00344079	0.967065	0.206345
C10orf82	-0.11588	-0.475557	0.357978	4.2366e-06	-0.306624	0.000143663	5.71029e-05
C10orf88	-0.671725	-0.350904	9.05245e-10	0.000992524	-0.530023	1.41967e-12	1.00056e-12
C10orf90	-0.697274	0.0445842	1.09802e-10	0.685359	-0.387352	9.3826e-07	4.45731e-07
C10orf95	-0.15569	0.171104	0.21556	0.117416	0.00791866	0.924294	0.199042
C11orf1	0.839508	0.165008	2.41922e-18	0.131263	0.599917	9.08236e-17	8.48981e-17
C11orf21	-0.183053	0.0557987	0.144414	0.612003	-0.0645517	0.437927	0.105851
C11orf24	0.142825	0.0354834	0.256384	0.747151	0.0894137	0.282	0.0717708
C11orf30	0.102945	-0.0361461	0.414479	0.742591	0.0335619	0.687026	0.155946
C11orf31	0.182811	-0.107781	0.144954	0.326177	0.0383254	0.645423	0.147901
C11orf39	-0.120151	-0.120275	0.340411	0.272881	-0.120213	0.147179	0.0400226
C11orf44	-0.155523	0.141276	0.216057	0.197158	-0.00728405	0.930346	0.200106
C11orf45	0.550087	-0.0700444	2.06829e-06	0.524125	0.267504	0.00100157	0.000368805
C11orf49	-0.590707	-0.0426745	2.22151e-07	0.698171	-0.345853	1.49986e-05	6.50824e-06
C11orf54	0.921225	0.126183	1.59931e-27	0.249843	0.697266	4.47755e-25	6.98176e-25
C11orf57	0.493131	0.13047	2.99973e-05	0.233985	0.323636	5.61484e-05	2.31213e-05
C11orf58	-0.272637	-0.206685	0.0280042	0.0577126	-0.239938	0.00331941	0.00115329
C11orf63	-0.784792	0.301382	1.02744e-14	0.00506377	-0.356913	7.45988e-06	3.31069e-06
C11orf65	0.284759	0.309532	0.0215004	0.00394354	0.297196	0.000235726	9.19352e-05
C11orf68	-0.766684	-0.188926	9.70774e-14	0.0833353	-0.538278	5.17067e-13	3.75878e-13
C11orf70	0.900088	-0.00794895	2.06052e-24	0.942441	0.624512	1.51682e-18	1.58696e-18
C11orf71	0.713497	0.159965	2.55758e-11	0.14363	0.483706	2.39299e-10	1.45361e-10
C11orf72	-0.0712297	0.138193	0.572859	0.207209	0.0338535	0.684451	0.155449
C11orf73	0.752446	0.00656403	4.94873e-13	0.952457	0.456251	3.40443e-09	1.92193e-09
C11orf74	0.490463	-0.0836836	3.36163e-05	0.446395	0.222605	0.00659289	0.00221731
C11orf80	-0.865932	-0.0584299	1.27309e-20	0.595297	-0.596399	1.57765e-16	1.45043e-16
C11orf84	-0.114978	-0.161988	0.361756	0.138567	-0.138561	0.0942292	0.0266655
C11orf86	0.0400341	0.249979	0.751525	0.0210365	0.146658	0.0762827	0.0219613
C11orf87	-0.963999	-0.653322	5.94149e-38	1.22498e-11	-0.883244	1.71373e-62	5.38589e-61
C11orf88	0.114552	0.168324	0.36355	0.123585	0.141542	0.0872682	0.0248346
C11orf91	-0.721404	3.72156e-05	1.21176e-11	0.99973	-0.426217	4.67684e-08	2.43991e-08
C12orf10	-0.922063	-0.17578	1.15685e-27	0.107579	-0.711455	1.24255e-26	2.14176e-26
C12orf29	0.0431163	-0.4939	0.733082	1.5595e-06	-0.244008	0.00280467	0.000982886
C12orf4	-0.684399	-0.48407	3.26466e-10	2.68352e-06	-0.593346	2.53174e-16	2.29692e-16
C12orf40	-0.146328	-0.171086	0.244782	0.117455	-0.158732	0.0547282	0.0161686
C12orf42	0.0147442	0.106941	0.9072	0.329985	0.0609726	0.463815	0.111248
C12orf43	-0.842333	-0.372754	1.44634e-18	0.000442648	-0.669803	2.36779e-22	3.14179e-22
C12orf45	-0.144292	-0.288909	0.251479	0.00732691	-0.217796	0.00790527	0.00262865
C12orf49	-0.364541	-0.453024	0.00283147	1.3397e-05	-0.409746	1.75406e-07	8.76372e-08
C12orf50	0.0756056	0.00216646	0.549451	0.9843	0.0389386	0.640142	0.146891
C12orf54	-0.40034	0.0479572	0.00095184	0.662947	-0.185845	0.024048	0.0075424
C12orf56	-0.404617	0.00364717	0.000828719	0.973573	-0.209602	0.0106781	0.00349114
C12orf57	0.0502617	-0.236714	0.690917	0.0291698	-0.0952039	0.251829	0.0649604
C12orf60	0.643359	-0.156374	7.48079e-09	0.152958	0.294154	0.000275516	0.00010681
C12orf65	-0.450985	-0.126236	0.000163126	0.249644	-0.297181	0.000235906	9.19944e-05
C12orf66	0.103377	0.0621919	0.412512	0.571775	0.08282	0.319191	0.0800654
C12orf71	-0.207446	-0.0943987	0.097293	0.390148	-0.151417	0.0670873	0.0195223
C12orf73	-0.116605	-0.111831	0.354955	0.30822	-0.114219	0.168626	0.0453217
C12orf76	-0.950369	-0.112054	1.19351e-33	0.30725	-0.75048	1.45707e-31	3.34988e-31
C12orf77	0.626214	0.256835	2.41945e-08	0.0176543	0.461283	2.13375e-09	1.21926e-09
C14orf1	-0.143445	0.0161005	0.254305	0.883723	-0.0640815	0.44128	0.106545
C14orf105	0.121768	0.0252471	0.333904	0.818592	0.0736802	0.375743	0.0925261
C14orf119	-0.106446	-0.270355	0.398699	0.0123344	-0.189722	0.0211898	0.00668285
C14orf132	0.279638	-0.496151	0.0240716	1.37394e-06	-0.127747	0.123223	0.0340489
C14orf142	0.293658	0.258239	0.0175865	0.0170224	0.276042	0.000672104	0.000251636
C14orf159	-0.769333	-0.307533	7.07936e-14	0.00419565	-0.583831	1.06562e-15	9.29032e-16
C14orf166	0.763462	-0.243627	1.41743e-13	0.0246499	0.360898	5.75984e-06	2.58027e-06
C14orf169	-0.932149	-0.639611	1.71554e-29	4.42447e-11	-0.838478	3.14424e-48	1.87788e-47
C14orf178	-0.0609454	0.0598142	0.629612	0.586592	-0.000567664	0.994565	0.210892
C14orf2	-0.964846	-0.48477	2.8424e-38	2.58316e-06	-0.853922	1.76407e-52	1.41698e-51
C14orf28	0.537649	-0.141539	3.86828e-06	0.196315	0.225244	0.00595807	0.00201428
C14orf37	0.396065	-0.050275	0.00109122	0.647715	0.182268	0.0269711	0.00839252
C14orf79	-0.234332	0.0968224	0.0602659	0.378039	-0.0707028	0.395407	0.0967212
C14orf80	-0.537068	-0.0996629	3.98061e-06	0.36414	-0.336385	2.66767e-05	1.13029e-05
C14orf93	0.931493	0.0752366	2.29996e-29	0.493756	0.702625	1.19154e-25	1.93049e-25
C15orf26	0.16305	0.265983	0.194373	0.013877	0.215114	0.00873311	0.00288584
C15orf27	-0.927363	-0.564521	1.36494e-28	1.83254e-08	-0.814188	1.4934e-42	6.10382e-42
C15orf39	0.757513	-0.139162	2.80759e-13	0.204011	0.401252	3.36636e-07	1.65484e-07
C15orf40	0.052501	0.255795	0.677885	0.0181351	0.155797	0.059441	0.0174637
C15orf41	0.608141	-0.316614	7.7374e-08	0.00315551	0.186823	0.0232975	0.00731908
C15orf48	0.188102	0.0949744	0.133478	0.387251	0.141852	0.0865692	0.0246573
C15orf52	0.94113	0.183632	2.24559e-31	0.0925153	0.747292	4.04741e-31	9.06069e-31
C15orf56	-0.214752	-0.128907	0.0858154	0.239681	-0.172157	0.036919	0.0112564
C15orf57	-0.62578	-0.213881	2.49024e-08	0.0493571	-0.442907	1.12909e-08	6.14173e-09
C15orf59	-0.667604	-0.230869	1.24783e-09	0.03352	-0.478285	4.12848e-10	2.47393e-10
C15orf62	-0.121109	-0.0827762	0.336548	0.451358	-0.10198	0.219434	0.0574649
C16orf13	-0.88292	-0.205137	2.32873e-22	0.0596528	-0.663184	9.54476e-22	1.21786e-21
C16orf45	-0.913314	-0.362372	2.88577e-26	0.00065428	-0.745782	6.52625e-31	1.44401e-30
C16orf46	-0.080391	0.221367	0.524393	0.0417481	0.0721388	0.385848	0.0947014
C16orf47	-0.126028	-0.0397859	0.317143	0.717711	-0.0830622	0.317771	0.0797648
C16orf52	-0.199512	-0.401606	0.111078	0.000139254	-0.303974	0.00016541	6.53938e-05
C16orf54	-0.069917	-0.332794	0.579969	0.00185825	-0.205051	0.0125605	0.00407531
C16orf58	-0.581676	-0.164715	3.74534e-07	0.13196	-0.393226	6.12206e-07	2.95167e-07
C16orf59	-0.057105	0.0186844	0.65139	0.865226	-0.0192379	0.817405	0.180135
C16orf62	0.64627	-0.232699	6.08402e-09	0.0321029	0.259818	0.00141802	0.000514367
C16orf70	-0.815563	-0.303251	1.31484e-16	0.00478453	-0.621999	2.3498e-18	2.43407e-18
C16orf71	0.281748	0.415784	0.0229823	7.57945e-05	0.35056	1.11803e-05	4.8934e-06
C16orf72	0.248394	-0.331408	0.0460266	0.00194672	-0.0453229	0.586271	0.136199
C16orf74	-0.215083	-0.380418	0.0853214	0.000328943	-0.300002	0.000203801	7.98979e-05
C16orf86	0.573563	0.114159	5.90922e-07	0.298193	0.365949	4.12765e-06	1.86874e-06
C16orf87	0.518761	0.00633936	9.55567e-06	0.954082	0.282587	0.000490492	0.000185876
C16orf89	-0.71576	-0.580491	2.07051e-11	5.77299e-09	-0.653309	7.07697e-21	8.58967e-21
C16orf91	-0.404148	-0.20425	0.000841464	0.060789	-0.307589	0.000136424	5.43323e-05
C16orf93	-0.498373	0.230159	2.39163e-05	0.0340838	-0.155128	0.0605606	0.0177716
C17orf100	0.893128	-0.0711987	1.54293e-23	0.517294	0.59342	2.50295e-16	2.27271e-16
C17orf102	-0.72086	-0.371632	1.27668e-11	0.000462036	-0.571586	6.26495e-15	5.17877e-15
C17orf50	-0.0289217	0.0205891	0.819104	0.851636	-0.00416887	0.960101	0.205062
C17orf51	-0.406888	-0.575993	0.000769367	8.043e-09	-0.496131	6.58027e-11	4.14009e-11
C17orf53	0.404513	-0.108517	0.000831519	0.322864	0.158691	0.0547917	0.0161859
C17orf58	-0.00127299	0.0629416	0.99197	0.56714	0.0308661	0.711001	0.160623
C17orf59	0.0444162	-0.403059	0.725348	0.000130997	-0.189121	0.0216127	0.00681292
C17orf62	0.87077	0.302196	4.31657e-21	0.00494031	0.677293	4.63988e-23	6.4379e-23
C17orf64	-0.146412	0.069488	0.244509	0.527435	-0.0389161	0.640336	0.146906
C17orf67	0.00823371	-0.0557681	0.948098	0.612198	-0.0237916	0.775221	0.172305
C17orf74	-0.153271	-0.051137	0.222864	0.642087	-0.102474	0.217196	0.0569479
C17orf75	-0.694216	-0.00586891	1.42963e-10	0.957487	-0.406122	2.32221e-07	1.15188e-07
C17orf77	0.0684335	0.262155	0.588054	0.0153626	0.166905	0.0432001	0.0130073
C17orf80	0.755946	0.292402	3.35022e-13	0.00661721	0.567576	1.09878e-14	8.87214e-15
C17orf82	0.403459	0.0399937	0.000860548	0.716299	0.22972	0.0050047	0.00170694
C17orf85	0.715787	-0.0409591	2.06533e-11	0.709752	0.404473	2.63533e-07	1.30201e-07
C17orf89	-0.0439784	0.206723	0.72795	0.0576655	0.0826803	0.320012	0.0802526
C17orf96	-0.925578	-0.519514	2.85345e-28	3.49224e-07	-0.800909	7.31245e-40	2.6301e-39
C17orf97	-0.546112	0.301016	2.53335e-06	0.0051201	-0.149955	0.0698119	0.020237
C17orf98	0.104582	0.0718259	0.407057	0.5136	0.0882278	0.288465	0.0732149
C18orf21	0.512701	-0.249244	1.26292e-05	0.0214297	0.154639	0.0613897	0.0180068
C18orf25	0.27001	0.170216	0.0296129	0.11936	0.22069	0.00709013	0.00237271
C18orf32	0.154236	-0.186376	0.219929	0.0876625	-0.0165502	0.842559	0.184522
C18orf54	0.738111	0.242544	2.29152e-12	0.0253163	0.534837	7.90711e-13	5.67158e-13
C18orf8	-0.105633	-0.0045915	0.402331	0.966734	-0.0552539	0.506868	0.120238
C19orf12	-0.91399	-0.448469	2.2784e-26	1.67439e-05	-0.768647	2.95356e-34	7.99405e-34
C19orf18	0.62734	0.222532	2.24496e-08	0.0406574	0.447578	7.46951e-09	4.10794e-09
C19orf24	0.218138	0.0524263	0.0808723	0.633706	0.136235	0.0999604	0.0281348
C19orf25	0.813542	-0.0891805	1.79366e-16	0.416993	0.48078	3.21615e-10	1.94124e-10
C19orf26	0.185768	0.0217505	0.138453	0.843371	0.104469	0.208311	0.0548761
C19orf33	0.0977765	-0.191222	0.43842	0.0795854	-0.0477216	0.56658	0.132337
C19orf35	0.175005	-0.0235015	0.163214	0.830941	0.0765097	0.357618	0.0886736
C19orf38	0.369448	0.258803	0.0024559	0.0167743	0.315196	9.01607e-05	3.65003e-05
C19orf43	0.592747	-0.299569	1.96992e-07	0.00534833	0.184292	0.0252822	0.00790576
C19orf44	0.793303	0.271326	3.31398e-15	0.0120127	0.591056	3.59576e-16	3.22699e-16
C19orf45	-0.27433	-0.11131	0.027007	0.310492	-0.19416	0.0182808	0.00581072
C19orf47	0.4033	-0.232035	0.000865012	0.0326109	0.0953314	0.251191	0.0648061
C19orf48	0.908282	0.119456	1.57961e-25	0.276187	0.674429	8.7114e-23	1.18935e-22
C19orf52	-0.343476	-0.268245	0.00509084	0.0130593	-0.306339	0.00014587	5.79518e-05
C19orf53	-0.490297	-0.00774534	3.38539e-05	0.943913	-0.265576	0.00109395	0.000401494
C19orf54	0.828401	0.125768	1.6664e-17	0.251418	0.574844	3.94294e-15	3.31006e-15
C19orf57	0.0244199	0.481084	0.84689	3.15401e-06	0.267723	0.000991555	0.000365407
C19orf60	-0.738492	-0.152177	2.203e-12	0.164427	-0.500716	4.02563e-11	2.57229e-11
C19orf66	-0.854416	-0.575841	1.42254e-19	8.13295e-09	-0.746167	5.77954e-31	1.2823e-30
C19orf70	-0.857554	-0.252481	7.52513e-20	0.0197428	-0.647536	2.1923e-20	2.57778e-20
C19orf71	-0.0566871	0.119288	0.653779	0.276865	0.0315451	0.704935	0.159375
C19orf73	0.0581521	0.21767	0.645423	0.0453743	0.138811	0.0936285	0.0265094
C1D	-0.0246033	-0.302981	0.845754	0.00482396	-0.167121	0.0429247	0.0129328
C1GALT1	0.722063	0.187117	1.13736e-11	0.0863864	0.501003	3.90235e-11	2.49895e-11
C1GALT1C1	0.753859	-0.203357	4.23093e-13	0.0619496	0.369463	3.26161e-06	1.4881e-06
C1orf101	-0.0149587	0.0132652	0.905856	0.904092	-0.000846942	0.991891	0.210504
C1orf105	0.0579615	0.0432388	0.646508	0.694376	0.0506029	0.543351	0.127602
C1orf106	0.852059	-0.16878	2.27245e-19	0.122555	0.497971	5.40762e-11	3.42159e-11
C1orf109	0.709452	-0.309736	3.71187e-11	0.00391857	0.275599	0.00068638	0.000256684
C1orf110	-0.482134	-0.173338	4.76806e-05	0.112632	-0.33676	2.60848e-05	1.10623e-05
C1orf112	0.879769	-0.434307	5.11742e-22	3.28304e-05	0.425817	4.83403e-08	2.51901e-08
C1orf115	-0.968833	-0.634666	6.80319e-40	6.92201e-11	-0.887718	2.58357e-64	1.28665e-62
C1orf116	0.032735	-0.00122993	0.795738	0.991087	0.0157571	0.850014	0.185866
C1orf122	0.567481	-0.30971	8.25156e-07	0.00392173	0.16039	0.0522045	0.0154653
C1orf123	0.796287	-0.0289354	2.20103e-15	0.792646	0.485167	2.06223e-10	1.25859e-10
C1orf127	-0.242481	0.0457907	0.0516349	0.67731	-0.100453	0.226465	0.0591053
C1orf131	0.878732	-0.0154111	6.59911e-22	0.888669	0.589814	4.34368e-16	3.87884e-16
C1orf140	0.0777838	0.0786094	0.537974	0.474535	0.0781966	0.347074	0.0862972
C1orf141	-0.0545123	-0.488383	0.666261	2.11916e-06	-0.286043	0.000413977	0.000158083
C1orf158	0.502299	0.238085	2.01345e-05	0.0282215	0.377859	1.83573e-06	8.51709e-07
C1orf159	-0.132403	0.168869	0.293079	0.122356	0.0186566	0.822831	0.181123
C1orf162	0.956515	-0.0160211	2.03592e-35	0.884293	0.736878	1.00553e-29	2.09727e-29
C1orf167	0.0745689	-0.110959	0.554955	0.31203	-0.0183531	0.825667	0.181548
C1orf168	0.710572	0.0560501	3.35022e-11	0.610398	0.439994	1.45584e-08	7.85968e-09
C1orf174	0.201028	0.0932006	0.108334	0.396219	0.147552	0.0744806	0.0214768
C1orf186	-0.0671358	0.037461	0.595167	0.733571	-0.0148781	0.858291	0.187296
C1orf189	0.224768	0.133506	0.0718473	0.223186	0.179523	0.0294151	0.00909532
C1orf194	0.945071	0.50801	2.68792e-32	6.94301e-07	0.824841	6.56503e-45	3.1024e-44
C1orf198	0.941395	0.481971	1.95665e-31	3.00676e-06	0.813692	1.90309e-42	7.71985e-42
C1orf204	-0.326448	-0.446451	0.00795489	1.84644e-05	-0.388093	8.89466e-07	4.23795e-07
C1orf21	-0.942925	-0.603662	8.70428e-32	9.63197e-10	-0.842967	2.09036e-49	1.32161e-48
C1orf210	0.271818	-0.103739	0.0284979	0.344753	0.0871345	0.294513	0.0745511
C1orf216	-0.944976	-0.60555	2.83405e-32	8.27153e-10	-0.846094	2.9716e-50	1.9957e-49
C1orf220	-0.118005	0.0805308	0.349168	0.463769	-0.0189236	0.820338	0.180719
C1orf226	0.153703	0.452975	0.221545	1.34299e-05	0.311029	0.000113291	4.54776e-05
C1orf229	0.333499	0.0894831	0.00663206	0.415408	0.214841	0.00882147	0.00291325
C1orf27	0.525029	-0.0702901	7.12078e-06	0.522667	0.25095	0.00209018	0.000743522
C1orf35	0.801637	0.167395	1.03862e-15	0.125699	0.562225	2.29405e-14	1.81565e-14
C1orf43	-0.552867	-0.424168	1.79203e-06	5.22144e-05	-0.491194	1.10683e-10	6.85591e-11
C1orf50	0.418995	-0.236925	0.000513125	0.0290223	0.102122	0.218791	0.0573289
C1orf52	-0.738619	-0.283523	2.17408e-12	0.0085526	-0.55076	1.05634e-13	8.01183e-14
C1orf53	0.468307	-0.216133	8.35269e-05	0.0469561	0.143161	0.0836625	0.0239178
C1orf54	-0.144329	-0.485344	0.251357	2.5035e-06	-0.325376	5.08302e-05	2.10168e-05
C1orf56	0.580712	0.0256822	3.95633e-07	0.81552	0.331589	3.54416e-05	1.48649e-05
C1orf61	0.625034	0.095057	2.61619e-08	0.386837	0.392105	6.64648e-07	3.19547e-07
C1orf64	-0.699301	-0.53054	9.20102e-11	1.76429e-07	-0.622094	2.31134e-18	2.395e-18
C1orf74	-0.767016	-0.179461	9.33314e-14	0.100295	-0.535077	7.67767e-13	5.5119e-13
C1orf87	-0.54196	-0.251112	3.1226e-06	0.0204418	-0.406793	2.20518e-07	1.09572e-07
C1orf94	0.95278	0.537115	2.5784e-34	1.16052e-07	0.842752	2.38603e-49	1.50267e-48
C1orf95	-0.192443	-0.55215	0.124583	4.30332e-08	-0.386919	9.67888e-07	4.592e-07
C1QA	0.888784	-0.0286698	5.05875e-23	0.794507	0.600363	8.46378e-17	7.93221e-17
C1QB	0.954443	0.206845	8.55048e-35	0.0575148	0.779721	4.74957e-36	1.3939e-35
C1QBP	0.26723	-0.337906	0.0313991	0.0015626	-0.0389046	0.640434	0.146916
C1QC	0.936703	0.065293	2.06122e-30	0.552718	0.710364	1.65215e-26	2.82671e-26
C1QL1	0.951565	0.0921699	5.63508e-34	0.401486	0.748818	2.48781e-31	5.64345e-31
C1QL2	-0.777057	-0.416322	2.75118e-14	7.40269e-05	-0.629487	6.28956e-19	6.74387e-19
C1QL3	-0.905999	-0.395642	3.30764e-25	0.000178418	-0.744989	8.37075e-31	1.83706e-30
C1QL4	0.873053	0.520368	2.5519e-21	3.31529e-07	0.744861	8.71422e-31	1.90856e-30
C1QTNF1	0.844422	-0.475668	9.82424e-19	4.21171e-06	0.344781	1.60255e-05	6.9371e-06
C1QTNF2	-0.112399	-0.400535	0.372694	0.000145637	-0.262304	0.00126866	0.000462524
C1QTNF3	-0.126468	0.0176046	0.315442	0.872947	-0.0547163	0.511019	0.121089
C1QTNF4	-0.94758	-0.631747	6.40558e-33	8.98085e-11	-0.855394	6.45177e-53	5.35508e-52
C1QTNF6	0.802594	0.229982	9.05897e-16	0.034225	0.58499	8.97056e-16	7.86095e-16
C1QTNF7	0.0938355	-0.142068	0.457185	0.194632	-0.0244566	0.769111	0.171193
C1QTNF8	0.0233764	0.148477	0.853358	0.17505	0.0862669	0.299372	0.0756154
C1QTNF9	0.164046	0.168175	0.191625	0.123922	0.166111	0.0442224	0.0132909
C1QTNF9B	0.418681	-0.120359	0.000518637	0.272545	0.161156	0.0510716	0.0151505
C1R	0.572367	0.00808377	6.31334e-07	0.941467	0.318126	7.66235e-05	3.11798e-05
C1RL	-0.677236	-0.149819	5.84549e-10	0.17114	-0.452209	4.92518e-09	2.74598e-09
C1S	0.235501	0.0016982	0.0589606	0.987693	0.120267	0.146996	0.0399761
C2	-0.0327423	0.0918058	0.795694	0.403356	0.0296468	0.721941	0.162549
C20orf144	0.113786	0.0217993	0.366788	0.843024	0.0679369	0.414214	0.100754
C20orf194	0.302454	-0.116809	0.0143333	0.287043	0.0971298	0.242306	0.0627639
C20orf195	0.141597	0.24865	0.260537	0.0217523	0.195707	0.0173516	0.00553604
C20orf196	0.771782	-0.0502935	5.26718e-14	0.647594	0.451985	5.02623e-09	2.7999e-09
C20orf197	0.172014	0.157457	0.17064	0.150099	0.164744	0.0460303	0.0137889
C20orf24	0.723999	-0.236574	9.43034e-12	0.0292679	0.32518	5.1406e-05	2.12468e-05
C20orf27	0.661184	0.0217125	2.03722e-09	0.84364	0.387041	9.59457e-07	4.55534e-07
C20orf96	0.259782	0.531656	0.0366341	1.64426e-07	0.404621	2.60553e-07	1.28787e-07
C21orf2	0.564717	-0.00666918	9.58232e-07	0.951696	0.306367	0.000145647	5.78705e-05
C21orf33	0.506278	-0.29941	1.68743e-05	0.00537398	0.123783	0.135425	0.0370472
C21orf58	0.44938	-0.0447476	0.000173255	0.684267	0.216111	0.00841688	0.0027876
C21orf59	0.499962	0.19106	2.23118e-05	0.079846	0.355169	8.34408e-06	3.68893e-06
C21orf62	0.938624	0.0160424	8.03784e-31	0.88414	0.701984	1.39864e-25	2.25697e-25
C21orf91	0.406408	0.164147	0.000781573	0.133315	0.289915	0.000341389	0.000131262
C22orf23	0.756531	0.35184	3.13681e-13	0.00095988	0.590086	4.16814e-16	3.7262e-16
C22orf24	-0.16103	-0.127117	0.200033	0.246326	-0.144116	0.0815931	0.0233613
C22orf29	-0.869256	-0.250129	6.0825e-21	0.020957	-0.659986	1.84401e-21	2.32174e-21
C22orf31	-0.169877	-0.446572	0.176096	1.83567e-05	-0.314899	9.16491e-05	3.70936e-05
C22orf34	0.291854	-0.129209	0.0183264	0.238575	0.0851219	0.305864	0.0770627
C22orf39	-0.777356	-0.1591	2.65033e-14	0.145838	-0.536735	6.25982e-13	4.52613e-13
C2CD2	-0.343507	-0.145756	0.00508652	0.18318	-0.247204	0.0024521	0.000865322
C2CD2L	-0.89296	-0.45367	1.61701e-23	1.29768e-05	-0.745536	7.05055e-31	1.55471e-30
C2CD3	0.158185	0.0624974	0.208203	0.569884	0.110597	0.182657	0.0486523
C2CD4A	-0.0503729	-0.159712	0.690267	0.144272	-0.105361	0.204426	0.0539272
C2CD4B	-0.25252	-0.379446	0.0424178	0.000341699	-0.317404	7.97699e-05	3.24032e-05
C2CD4C	-0.0639527	-0.401309	0.612774	0.000140995	-0.239859	0.0033302	0.00115666
C2CD4D	-0.321664	-0.249998	0.00897889	0.0210262	-0.286231	0.000410133	0.000156689
C2orf15	-0.586733	-0.0516179	2.80094e-07	0.638955	-0.347121	1.38641e-05	6.03132e-06
C2orf16	0.0259499	0.0726677	0.837424	0.508665	0.0493358	0.553509	0.129696
C2orf27A	0.907491	-0.0309253	2.04472e-25	0.778739	0.629805	5.94239e-19	6.38007e-19
C2orf27B	0.0278176	0.00729492	0.8259	0.94717	0.0175581	0.833107	0.182811
C2orf40	-0.864521	-0.27226	1.73124e-20	0.0117103	-0.66131	1.40578e-21	1.77481e-21
C2orf42	0.834535	-0.0582426	5.84202e-18	0.59648	0.517041	6.53346e-12	4.39055e-12
C2orf44	0.887693	-0.112397	6.76396e-23	0.30576	0.571017	6.78809e-15	5.58073e-15
C2orf47	0.42703	-0.265861	0.000388855	0.0139223	0.0916686	0.269975	0.0691508
C2orf48	-0.182961	-0.0879441	0.14462	0.423507	-0.135765	0.101151	0.028433
C2orf49	0.0795276	0.0414585	0.528872	0.706373	0.060515	0.467184	0.111965
C2orf50	-0.236982	0.248336	0.05734	0.0219248	0.00603206	0.942295	0.201965
C2orf61	-0.50857	-0.0800344	1.5227e-05	0.466537	-0.309961	0.000120048	4.80946e-05
C2orf66	0.00644563	0.101363	0.959359	0.355972	0.0540265	0.516371	0.122179
C2orf68	0.912605	0.292029	3.68998e-26	0.00669002	0.726765	1.91707e-28	3.69387e-28
C2orf69	0.362046	-0.206012	0.00304151	0.0585499	0.0849126	0.30706	0.077328
C2orf70	-0.537901	0.154953	3.82054e-06	0.156773	-0.218893	0.00758705	0.00252972
C2orf71	-0.102459	0.00932556	0.4167	0.932495	-0.0467127	0.574824	0.133973
C2orf73	-0.226651	0.0586418	0.0694359	0.593961	-0.0857626	0.30222	0.0762574
C2orf76	0.792017	-0.0566484	3.94514e-15	0.606586	0.469989	9.31813e-10	5.44761e-10
C2orf80	-0.417449	-0.331378	0.000540813	0.00194867	-0.375222	2.20309e-06	1.01647e-06
C2orf82	-0.910599	-0.555307	7.31094e-26	3.47243e-08	-0.79265	2.59895e-38	8.59343e-38
C2orf83	-0.00649113	-0.0302706	0.959072	0.783307	-0.0183835	0.825383	0.181522
C2orf88	-0.182718	0.450574	0.145162	1.51102e-05	0.149192	0.0712683	0.0206277
C3	0.917515	-0.0763447	6.43923e-27	0.487396	0.63413	2.71925e-19	2.98387e-19
C3AR1	0.885063	-0.109429	1.34571e-22	0.318793	0.567888	1.0521e-14	8.5079e-15
C3orf14	-0.903716	-0.627921	6.79972e-25	1.25839e-10	-0.805841	7.84822e-41	2.95067e-40
C3orf17	0.743757	-0.0743768	1.26835e-12	0.49872	0.415433	1.12106e-07	5.67287e-08
C3orf18	-0.584651	0.14936	3.15881e-07	0.172471	-0.253835	0.00184515	0.000660644
C3orf20	0.0533511	0.0283051	0.672963	0.797064	0.0408345	0.623931	0.143659
C3orf33	-0.754711	0.0121216	3.8476e-13	0.912326	-0.450912	5.53833e-09	3.07723e-09
C3orf35	0.182724	0.158099	0.14515	0.148424	0.170438	0.0388843	0.01181
C3orf38	0.780509	-0.244455	1.78126e-14	0.0241512	0.378736	1.727e-06	8.02992e-07
C3orf52	-0.3031	0.241448	0.0141164	0.0260055	-0.0332967	0.689372	0.156407
C3orf58	0.652899	0.0325948	3.76901e-09	0.767124	0.385472	1.07356e-06	5.07476e-07
C3orf62	0.634267	0.338354	1.40666e-08	0.00153884	0.500803	3.98764e-11	2.54902e-11
C3orf67	-0.362961	0.0233328	0.00296287	0.832137	-0.176606	0.032215	0.00990804
C3orf70	0.749253	0.338299	7.02458e-13	0.00154175	0.579501	2.01327e-15	1.72501e-15
C4orf19	0.72407	-0.336095	9.36534e-12	0.00166209	0.275894	0.000676853	0.000253297
C4orf22	-0.185043	0.0788348	0.140025	0.473265	-0.0540478	0.516205	0.122149
C4orf26	-0.265253	0.0665565	0.0327238	0.545042	-0.10219	0.218483	0.0572529
C4orf27	0.588133	-0.236856	2.58235e-07	0.0290705	0.213354	0.0093171	0.00306661
C4orf29	0.167735	-0.0913624	0.181691	0.405641	0.0388391	0.640998	0.147014
C4orf3	0.170038	-0.437941	0.17568	2.76997e-05	-0.147895	0.0738003	0.0212977
C4orf32	-0.441895	-0.378607	0.000228543	0.00035308	-0.410746	1.62243e-07	8.12359e-08
C4orf33	0.453084	-0.317137	0.000150704	0.00310341	0.0798863	0.336712	0.0840111
C4orf36	0.0943508	-0.18655	0.454707	0.0873611	-0.0470295	0.57223	0.133406
C4orf45	-0.175715	-0.354796	0.161487	0.000863133	-0.267564	0.000998812	0.000367955
C4orf46	0.718313	-0.253765	1.62754e-11	0.0191061	0.311639	0.00010959	4.40466e-05
C4orf47	0.749939	0.36802	6.51834e-13	0.00052985	0.591177	3.53022e-16	3.16992e-16
C4orf48	0.536912	-0.0793281	4.01124e-06	0.470492	0.254442	0.00179705	0.000644346
C5	0.941008	0.162839	2.3935e-31	0.13648	0.74228	1.94431e-30	4.18476e-30
C5AR1	0.868661	-0.04584	6.95254e-21	0.676981	0.565487	1.46723e-14	1.1765e-14
C5orf15	0.633776	-0.314204	1.45462e-08	0.00340631	0.208162	0.0112449	0.0036683
C5orf22	-0.709141	-0.403284	3.81874e-11	0.000129761	-0.576036	3.32349e-15	2.80677e-15
C5orf24	0.344473	-0.326353	0.00495572	0.00230215	0.0102085	0.902499	0.195362
C5orf28	0.406105	-0.168128	0.000789372	0.124028	0.129862	0.11707	0.0324649
C5orf30	-0.887024	-0.226594	8.06945e-23	0.0370361	-0.674631	8.33496e-23	1.14084e-22
C5orf34	-0.211928	-0.170492	0.0901175	0.118754	-0.191295	0.0201162	0.00635912
C5orf38	0.390036	-0.0246913	0.00131912	0.822519	0.191191	0.0201857	0.00637986
C5orf42	0.599908	-0.0266038	1.28327e-07	0.809023	0.32139	6.3784e-05	2.61392e-05
C5orf45	0.0606187	-0.103027	0.631453	0.348092	-0.021347	0.797794	0.176618
C5orf49	-0.369625	-0.668047	0.00244317	2.86074e-12	-0.535338	7.43539e-13	5.34745e-13
C5orf51	0.792338	-0.208035	3.77777e-15	0.0560632	0.408061	1.99937e-07	9.95555e-08
C5orf56	0.130751	0.0702066	0.299195	0.523163	0.100572	0.225911	0.0589941
C5orf60	-0.0283121	0.1166	0.822855	0.287912	0.0443775	0.594117	0.137711
C6	0.156306	-0.197034	0.213725	0.0706952	-0.0210203	0.800824	0.177216
C6orf1	-0.761191	0.275514	1.84424e-13	0.0107076	-0.343548	1.72873e-05	7.46433e-06
C6orf106	-0.92071	-0.502141	1.94855e-27	9.76423e-07	-0.790557	6.2247e-38	2.02307e-37
C6orf118	-0.294055	0.387069	0.0174272	0.000252714	0.0526256	0.527327	0.124416
C6orf120	-0.466903	-0.437231	8.83042e-05	2.86393e-05	-0.452192	4.93267e-09	2.74968e-09
C6orf132	0.297352	-0.0128474	0.0161503	0.907099	0.145835	0.0779701	0.0224112
C6orf136	-0.936105	-0.376324	2.74662e-30	0.00038582	-0.782072	1.90315e-36	5.70429e-36
C6orf141	-0.331025	-0.430902	0.00707239	3.84309e-05	-0.382078	1.36606e-06	6.40966e-07
C6orf163	0.276287	0.0472489	0.0258915	0.66763	0.163977	0.0470721	0.0140724
C6orf165	-0.271446	0.254467	0.0287241	0.0187653	-0.00912033	0.912848	0.197049
C6orf201	0.22098	-0.255249	0.0768985	0.018392	-0.0181645	0.827431	0.181858
C6orf203	0.409318	-0.156512	0.000710142	0.152592	0.137613	0.0965331	0.0272539
C6orf223	-0.248129	-0.266373	0.046267	0.0137331	-0.257274	0.00158724	0.000573055
C6orf25	-0.863861	0.00941189	1.99666e-20	0.931871	-0.571318	6.50637e-15	5.36464e-15
C6orf47	0.734433	-0.359131	3.34204e-12	0.000737207	0.274013	0.000739837	0.000275974
C6orf48	0.909569	-0.296192	1.03234e-25	0.00591646	0.544015	2.51535e-13	1.86239e-13
C6orf52	0.935284	0.451901	4.05576e-30	1.41584e-05	0.797986	2.6488e-39	9.22965e-39
C6orf58	0.207856	-0.00247392	0.0966178	0.982072	0.103852	0.211031	0.0555023
C6orf62	0.812801	-0.397738	2.00815e-16	0.000163619	0.342687	1.82238e-05	7.8488e-06
C6orf89	0.30783	0.00721806	0.0126119	0.947726	0.161262	0.0509162	0.0151155
C7	0.205629	-0.0291424	0.100326	0.791196	0.0894861	0.281609	0.0716938
C7orf13	0.64365	-0.0622597	7.32873e-09	0.571355	0.33728	2.52854e-05	1.07331e-05
C7orf25	0.848298	-0.133777	4.72027e-19	0.222239	0.506294	2.1893e-11	1.42422e-11
C7orf26	0.856625	0.0111325	9.10112e-20	0.919455	0.568856	9.19271e-15	7.46549e-15
C7orf31	0.0450743	0.0601194	0.721443	0.58468	0.0525998	0.52753	0.124446
C7orf43	-0.144338	-0.012201	0.25133	0.911754	-0.0786145	0.344493	0.0857081
C7orf49	0.911739	0.0545084	4.96584e-26	0.620268	0.661879	1.25025e-21	1.58525e-21
C7orf50	0.847838	-0.0527462	5.1545e-19	0.631633	0.535489	7.29902e-13	5.25405e-13
C7orf55	0.929662	0.255912	5.13253e-29	0.0180804	0.743746	1.23434e-30	2.68705e-30
C7orf57	0.537983	0.471001	3.805e-06	5.3825e-06	0.505253	2.45531e-11	1.59151e-11
C7orf60	0.282902	-0.221126	0.0224044	0.0419774	0.0329854	0.692129	0.156929
C7orf61	0.913699	-0.0422722	2.52293e-26	0.700881	0.637286	1.52315e-19	1.6996e-19
C7orf65	-0.0897646	0.178406	0.477022	0.102343	0.0451337	0.587838	0.136466
C8G	-0.224347	0.226013	0.0723948	0.0375368	0.000877261	0.991601	0.210456
C8orf22	0.13602	0.0699782	0.279974	0.524519	0.103113	0.214324	0.0562722
C8orf31	0.574797	0.209026	5.51745e-07	0.0548767	0.408163	1.98369e-07	9.8805e-08
C8orf33	-0.0504519	0.31086	0.689806	0.0037836	0.134678	0.103947	0.0291402
C8orf34	-0.547821	0.398064	2.32255e-06	0.000161425	-0.0966558	0.244626	0.0633041
C8orf37	0.425782	0.306617	0.000406152	0.00431581	0.367708	3.67001e-06	1.66832e-06
C8orf4	0.521513	0.00323305	8.40426e-06	0.976573	0.282893	0.000483217	0.00018327
C8orf44	-0.15377	0.142336	0.221341	0.193784	-0.00584547	0.944077	0.202266
C8orf46	-0.867419	-0.072614	9.17078e-21	0.508979	-0.602875	5.67388e-17	5.3893e-17
C8orf48	0.48426	0.147701	4.36486e-05	0.177341	0.326282	4.82507e-05	2.00014e-05
C8orf49	0.0591923	0.251999	0.639517	0.0199864	0.157092	0.0573217	0.0168793
C8orf58	0.359594	0.0707167	0.00326116	0.520141	0.219973	0.00728494	0.00243438
C8orf59	0.760279	-0.0411784	2.04816e-13	0.708267	0.44451	9.80605e-09	5.35399e-09
C8orf76	-0.140847	0.192114	0.263096	0.0781659	0.0263647	0.751661	0.167979
C8orf86	-0.213521	0.20152	0.0876699	0.0643943	-0.00627055	0.940018	0.201624
C9	0.0867519	-0.0865906	0.491993	0.430704	8.12422e-05	0.999222	0.211665
C9orf106	-0.141168	-0.0173275	0.262001	0.874931	-0.0795545	0.338731	0.0844888
C9orf114	0.846247	0.00962963	6.97428e-19	0.930299	0.555434	5.71416e-14	4.41459e-14
C9orf116	-0.240629	0.350801	0.0535024	0.000996159	0.0603843	0.468149	0.112146
C9orf117	-0.0877389	0.268518	0.487061	0.0129633	0.0933777	0.261095	0.0670834
C9orf129	-0.802135	0.251715	9.67332e-16	0.0201316	-0.400013	3.69616e-07	1.81119e-07
C9orf135	0.112092	0.0996015	0.374012	0.364437	0.105851	0.202314	0.0534355
C9orf139	0.101305	0.122121	0.421992	0.265536	0.111725	0.178198	0.0476136
C9orf142	0.833091	0.45519	7.5054e-18	1.20356e-05	0.688286	3.81291e-24	5.64881e-24
C9orf152	0.000558354	-0.0136073	0.996478	0.901631	-0.00652478	0.937591	0.201263
C9orf153	0.120034	0.102081	0.340885	0.352559	0.111067	0.180792	0.048239
C9orf156	0.925794	-0.0170423	2.61247e-28	0.876973	0.667122	4.18603e-22	5.47936e-22
C9orf16	-0.95195	-0.523861	4.41011e-34	2.67579e-07	-0.838739	2.69227e-48	1.6139e-47
C9orf163	0.10051	0.096921	0.425662	0.377552	0.0987159	0.234652	0.0610254
C9orf171	0.644517	0.501145	6.89245e-09	1.03394e-06	0.577263	2.78518e-15	2.36202e-15
C9orf172	-0.165188	-0.311024	0.188509	0.0037643	-0.239456	0.00338563	0.00117491
C9orf24	-0.960586	-0.608888	9.78808e-37	6.30368e-10	-0.869321	2.2941e-57	3.08139e-56
C9orf3	-0.494552	0.126117	2.82208e-05	0.250092	-0.204705	0.0127149	0.00412278
C9orf40	-0.93016	-0.272435	4.13457e-29	0.0116543	-0.748499	2.75509e-31	6.2236e-31
C9orf41	-0.0377345	-0.138685	0.765376	0.205582	-0.0884369	0.287319	0.072941
C9orf43	0.00135022	0.32072	0.991483	0.00276622	0.165367	0.0451991	0.0135663
C9orf47	-0.343732	-0.281526	0.00505587	0.00905088	-0.312964	0.000101936	4.10874e-05
C9orf50	0.635382	0.277855	1.30331e-08	0.0100333	0.476057	5.14951e-10	3.07269e-10
C9orf64	0.0791193	-0.496881	0.530996	1.31837e-06	-0.228812	0.00518635	0.0017661
C9orf66	0.402876	0.0823459	0.000876979	0.453722	0.24943	0.0022307	0.000791163
C9orf69	-0.560696	-0.354322	1.18822e-06	0.000878	-0.463778	1.68734e-09	9.71204e-10
C9orf72	-0.758594	0.228333	2.48328e-13	0.03557	-0.362909	5.04794e-06	2.27109e-06
C9orf78	0.610177	0.163213	6.81253e-08	0.13557	0.411108	1.57704e-07	7.90122e-08
C9orf84	-0.00813881	0.185306	0.948696	0.0895311	0.0894267	0.28193	0.0717616
C9orf85	0.722778	0.17458	1.06156e-11	0.110039	0.496697	6.19561e-11	3.90567e-11
C9orf89	-0.833182	0.244781	7.38768e-18	0.0239569	-0.441667	1.25853e-08	6.82745e-09
C9orf9	-0.233452	0.342811	0.0612644	0.00131965	0.0596474	0.473609	0.113312
C9orf91	-0.952293	-0.562928	3.53703e-34	2.04954e-08	-0.847292	1.38761e-50	9.55703e-50
CA1	-0.124836	0.0225489	0.321775	0.837698	-0.0514238	0.536819	0.126334
CA10	-0.840227	-0.459838	2.12446e-18	9.53967e-06	-0.696013	6.07252e-25	9.41435e-25
CA11	-0.961514	-0.517641	4.68427e-37	3.91233e-07	-0.853622	2.16116e-52	1.71047e-51
CA12	-0.595175	0.32866	1.70549e-07	0.00213326	-0.170477	0.0388384	0.0117972
CA13	-0.66725	0.173782	1.28239e-09	0.1117	-0.305072	0.000156051	6.18295e-05
CA14	-0.52974	0.102095	5.68643e-06	0.352494	-0.238956	0.0034557	0.00119742
CA2	-0.847377	-0.633199	5.62842e-19	7.89248e-11	-0.760229	5.6812e-33	1.43005e-32
CA3	0.0181216	0.386759	0.88607	0.000255862	0.209888	0.0105687	0.00345782
CA4	-0.943037	-0.531808	8.19634e-32	1.62852e-07	-0.827051	2.0118e-45	9.79297e-45
CA5A	-0.484307	-0.103502	4.35627e-05	0.345862	-0.306098	0.000147752	5.86707e-05
CA5B	0.757046	-0.32718	2.95969e-13	0.00224033	0.313837	9.71686e-05	3.92099e-05
CA7	-0.875027	-0.565746	1.60687e-21	1.68075e-08	-0.760623	4.96323e-33	1.25322e-32
CA8	0.0458098	-0.298213	0.717087	0.00557039	-0.130116	0.116347	0.0322892
CA9	0.0273831	0.0820271	0.828578	0.455478	0.0547461	0.510789	0.121044
CAB39	-0.813733	-0.285177	1.74216e-16	0.0081582	-0.614204	8.87054e-18	8.84342e-18
CAB39L	0.613721	0.0722846	5.44625e-08	0.510908	0.374494	2.31611e-06	1.06603e-06
CABIN1	0.0496143	0.17178	0.694701	0.115951	0.111117	0.180592	0.0482016
CABLES1	-0.953131	-0.681862	2.04913e-34	6.76931e-13	-0.873759	6.43152e-59	1.07316e-57
CABLES2	-0.709242	-0.199581	3.78378e-11	0.0670599	-0.495992	6.67774e-11	4.19979e-11
CABP1	-0.955952	-0.551058	3.02743e-35	4.63255e-08	-0.850591	1.63354e-51	1.20453e-50
CABP4	0.0730656	0.0650588	0.562982	0.554146	0.0690633	0.406493	0.099137
CABP7	-0.819685	0.0153335	6.89622e-17	0.889226	-0.51555	7.74851e-12	5.18019e-12
CABYR	-0.97158	-0.403859	3.87659e-41	0.000126654	-0.854878	9.19226e-53	7.51413e-52
CACHD1	0.711189	0.122558	3.16566e-11	0.263817	0.467121	1.22775e-09	7.13134e-10
CACNA1A	-0.808633	-0.312114	3.75536e-16	0.0036379	-0.61875	4.10922e-18	4.1922e-18
CACNA1B	-0.208588	-0.622995	0.0954233	1.92954e-10	-0.438837	1.60934e-08	8.65516e-09
CACNA1C	-0.930714	-0.404712	3.24392e-29	0.000122161	-0.780437	3.59961e-36	1.06413e-35
CACNA1D	0.0537135	-0.264071	0.670868	0.0146029	-0.107935	0.193504	0.0512842
CACNA1E	-0.949197	-0.494888	2.44526e-33	1.47531e-06	-0.828415	9.59553e-46	4.77868e-45
CACNA1F	-0.911669	-0.39729	5.08644e-26	0.000166682	-0.752578	7.36147e-32	1.73306e-31
CACNA1G	-0.93385	-0.645452	7.91393e-30	2.58042e-11	-0.841872	4.08904e-49	2.54548e-48
CACNA1H	-0.246934	-0.0559141	0.0473623	0.611266	-0.152852	0.0645	0.0188304
CACNA1I	-0.956213	-0.643849	2.51923e-35	2.99538e-11	-0.869791	1.58375e-57	2.16317e-56
CACNA1S	-0.066751	-0.504596	0.597283	8.47297e-07	-0.301484	0.0001886	7.4172e-05
CACNA2D1	0.0132807	-0.41432	0.916376	8.08105e-05	-0.210569	0.0103115	0.0033764
CACNA2D2	-0.874185	-0.250642	1.95915e-21	0.0206869	-0.665893	5.42227e-22	7.04344e-22
CACNA2D3	-0.961809	-0.582496	3.69371e-37	4.97134e-09	-0.866253	2.47378e-56	2.91192e-55
CACNA2D4	0.683601	0.126306	3.48623e-10	0.249379	0.447375	7.60599e-09	4.18158e-09
CACNB1	-0.937975	-0.54362	1.1087e-30	7.60055e-08	-0.822696	2.02893e-44	9.32923e-44
CACNB2	-0.918292	-0.428764	4.83655e-27	4.23876e-05	-0.769132	2.47938e-34	6.7388e-34
CACNB3	-0.968094	-0.301699	1.40769e-39	0.0050153	-0.829397	5.60164e-46	2.85109e-45
CACNB4	-0.624536	-0.517359	2.70381e-08	3.97965e-07	-0.573395	4.84767e-15	4.04543e-15
CACNG1	0.280101	-0.0333452	0.0238294	0.761921	0.126535	0.12686	0.0349285
CACNG2	-0.812065	-0.378109	2.24536e-16	0.000359989	-0.64428	4.09659e-20	4.72761e-20
CACNG3	-0.966086	-0.66342	9.34155e-39	4.55801e-12	-0.888434	1.29421e-64	7.10074e-63
CACNG4	0.290101	0.121053	0.0190708	0.269768	0.207123	0.0116703	0.00379978
CACNG5	0.138398	-0.274107	0.27157	0.0111315	-0.0708842	0.394192	0.0964714
CACNG6	0.721055	-0.191672	1.25309e-11	0.0788667	0.343348	1.75011e-05	7.55063e-06
CACNG7	-0.620719	-0.291957	3.47228e-08	0.00670408	-0.472621	7.21617e-10	4.25177e-10
CACNG8	-0.0529528	-0.601726	0.675267	1.12483e-09	-0.357856	7.01937e-06	3.12204e-06
CACYBP	-0.699089	-0.341993	9.3735e-11	0.00135762	-0.544783	2.28136e-13	1.69612e-13
CAD	0.846462	0.246186	6.69705e-19	0.0231355	0.633621	2.98356e-19	3.26505e-19
CADM1	-0.785555	-0.342938	9.30351e-15	0.0013138	-0.609777	1.85071e-17	1.80339e-17
CADM2	0.74236	-0.161271	1.47033e-12	0.140347	0.376961	1.95378e-06	9.04409e-07
CADM3	-0.942528	-0.100405	1.076e-31	0.360562	-0.73082	5.99352e-29	1.18881e-28
CADM4	0.833207	-0.0841353	7.35586e-18	0.443937	0.505823	2.30601e-11	1.49774e-11
CADPS	-0.925185	-0.230827	3.34792e-28	0.0335531	-0.730347	6.8734e-29	1.35752e-28
CADPS2	-0.954413	0.211216	8.72384e-35	0.0523274	-0.681727	1.7202e-23	2.44766e-23
CAGE1	0.0400353	-0.00302566	0.751518	0.978075	0.0185134	0.824169	0.181389
CALB1	-0.797361	-0.580531	1.89632e-15	5.75589e-09	-0.705061	6.45069e-26	1.06919e-25
CALB2	-0.927387	-0.764631	1.35099e-28	1.65117e-17	-0.86761	8.7224e-57	1.10726e-55
CALCB	-0.0327348	-0.191722	0.79574	0.0787879	-0.112951	0.173443	0.0464543
CALCOCO1	-0.325711	-0.262297	0.00810572	0.0153052	-0.294328	0.000273087	0.000105945
CALCOCO2	0.815499	-0.30358	1.3279e-16	0.00473677	0.392613	6.40362e-07	3.08237e-07
CALCR	-0.609652	-0.242618	7.04031e-08	0.0252702	-0.444609	9.7208e-09	5.30908e-09
CALCRL	0.94292	-0.307686	8.72732e-32	0.00417589	0.618689	4.15213e-18	4.23463e-18
CALD1	0.782043	0.0812622	1.46479e-14	0.459706	0.512434	1.10357e-11	7.32335e-12
CALHM1	-0.398162	-0.481761	0.00102072	3.04105e-06	-0.440917	1.34363e-08	7.27451e-09
CALHM2	-0.0924139	-0.294081	0.46406	0.00629825	-0.195311	0.0175853	0.00560449
CALM1	-0.959822	-0.51039	1.77126e-36	6.03513e-07	-0.849248	3.93125e-51	2.81543e-50
CALM2	-0.948253	-0.332049	4.3062e-33	0.00190534	-0.793067	2.18022e-38	7.22366e-38
CALM3	-0.962594	-0.614357	1.94286e-37	4.01122e-10	-0.873579	7.45951e-59	1.21954e-57
CALML4	-0.0504753	0.168746	0.689669	0.122632	0.0598569	0.472053	0.112971
CALML6	0.0454365	0.0831222	0.719297	0.449462	0.0643023	0.439704	0.106236
CALN1	-0.896051	-0.67335	6.74119e-24	1.66023e-12	-0.812496	3.40007e-42	1.3588e-41
CALR	0.857104	-0.0949393	8.2537e-20	0.387428	0.532444	1.05909e-12	7.52984e-13
CALR3	0.0734621	0.0881545	0.56086	0.422394	0.0808127	0.331114	0.0827676
CALU	0.82084	-0.0294554	5.73764e-17	0.789005	0.51165	1.20554e-11	7.9804e-12
CALY	-0.96994	-0.67117	2.21513e-40	2.0793e-12	-0.896102	5.34216e-68	5.57837e-66
CAMK1	-0.928098	-0.361442	1.00187e-28	0.000677163	-0.766389	6.62567e-34	1.76525e-33
CAMK1D	-0.875726	-0.190582	1.36148e-21	0.0806181	-0.649848	1.39888e-20	1.6648e-20
CAMK1G	-0.953884	-0.631566	1.24421e-34	9.12617e-11	-0.863925	1.43394e-55	1.54725e-54
CAMK2A	-0.969297	-0.617764	4.27046e-40	3.01351e-10	-0.885559	2.00865e-63	7.74064e-62
CAMK2B	-0.955483	-0.637236	4.19429e-35	5.49056e-11	-0.867376	1.04502e-56	1.31116e-55
CAMK2D	-0.482251	-0.400354	4.74495e-05	0.000146747	-0.442224	1.19878e-08	6.51094e-09
CAMK2G	-0.937631	-0.414463	1.31287e-30	8.03082e-05	-0.793025	2.21949e-38	7.34625e-38
CAMK2N1	-0.954497	-0.676966	8.2414e-35	1.1382e-12	-0.874471	3.5667e-59	6.2409e-58
CAMK2N2	-0.925375	-0.194137	3.09934e-28	0.0750212	-0.721571	8.19558e-28	1.51771e-27
CAMK4	-0.626079	-0.629949	2.44131e-08	1.05299e-10	-0.628018	8.17324e-19	8.70594e-19
CAMKK1	-0.528316	-0.572785	6.08887e-06	1.01576e-08	-0.550941	1.03166e-13	7.83012e-14
CAMKK2	-0.95103	-0.585319	7.90081e-34	4.02122e-09	-0.850092	2.26592e-51	1.65201e-50
CAMKV	-0.962536	-0.65972	2.03825e-37	6.57621e-12	-0.882246	4.24473e-62	1.22683e-60
CAMLG	-0.661629	-0.443982	1.96984e-09	2.07931e-05	-0.562473	2.21804e-14	1.75592e-14
CAMP	-0.0238693	-0.174426	0.850302	0.110358	-0.0997186	0.229901	0.0599056
CAMSAP1	-0.842109	-0.0209883	1.50707e-18	0.848793	-0.554383	6.56739e-14	5.05567e-14
CAMTA1	-0.957051	-0.253954	1.38829e-35	0.0190138	-0.794903	1.0008e-38	3.36064e-38
CAMTA2	-0.844885	-0.534089	9.01005e-19	1.40887e-07	-0.72444	3.69189e-28	7.01343e-28
CAND1	-0.762343	-0.373257	1.6144e-13	0.000434213	-0.602456	6.06685e-17	5.75244e-17
CAND2	-0.903417	0.190869	7.46278e-25	0.0801532	-0.570747	7.05095e-15	5.78859e-15
CANT1	0.186746	-0.172887	0.136352	0.113586	0.00716083	0.931521	0.200279
CANX	-0.0857383	-0.351421	0.497085	0.000974359	-0.222711	0.00656615	0.00220878
CAP1	0.698699	-0.236456	9.69808e-11	0.0293515	0.302136	0.000182252	7.17454e-05
CAP2	-0.972597	-0.249765	1.2493e-41	0.0211505	-0.832643	9.18116e-47	4.91241e-46
CAPG	0.209133	0.222307	0.0945422	0.0408658	0.21573	0.00853657	0.00282522
CAPN1	-0.192381	-0.163025	0.124708	0.136025	-0.177743	0.0310986	0.00958655
CAPN10	-0.0329272	-0.0139209	0.794565	0.899376	-0.0234262	0.778584	0.172969
CAPN11	-0.17736	-0.0901974	0.157534	0.41168	-0.134038	0.105621	0.0295788
CAPN12	-0.238275	0.0158633	0.0559545	0.885425	-0.113055	0.173047	0.0463558
CAPN13	-0.410009	-0.237218	0.000694083	0.0288185	-0.326337	4.80995e-05	1.99438e-05
CAPN14	0.172331	-0.0109738	0.169841	0.9206	0.0813667	0.327796	0.082014
CAPN2	0.550022	0.10909	2.07528e-06	0.320301	0.348705	1.25602e-05	5.47659e-06
CAPN3	-0.884754	0.222372	1.45761e-22	0.0408059	-0.526684	2.11706e-12	1.47632e-12
CAPN5	-0.91215	-0.0905782	4.31411e-26	0.4097	-0.672615	1.29267e-22	1.74279e-22
CAPN7	0.845651	-0.130831	7.80365e-19	0.232682	0.503923	2.84057e-11	1.83243e-11
CAPN8	0.124968	-0.29444	0.32126	0.00623179	-0.0886646	0.286073	0.0726646
CAPN9	0.293391	-0.187718	0.0176942	0.0853639	0.0560923	0.500429	0.118963
CAPNS1	-0.908911	-0.274595	1.28391e-25	0.0109827	-0.71704	2.81896e-27	5.03597e-27
CAPNS2	-0.0253833	-0.0314796	0.840927	0.774877	-0.0284317	0.732898	0.164593
CAPRIN1	-0.893279	-0.315238	1.47935e-23	0.00329662	-0.707488	3.47429e-26	5.83628e-26
CAPRIN2	0.202135	0.0231709	0.106363	0.833285	0.113574	0.171064	0.0458779
CAPS	0.297003	0.223948	0.0162818	0.0393631	0.260849	0.00135427	0.000492072
CAPS2	-0.635193	-0.152427	1.32029e-08	0.163726	-0.423418	5.88749e-08	3.04728e-08
CAPSL	0.224198	0.369105	0.0725901	0.000508578	0.29837	0.000221842	8.67188e-05
CAPZA1	0.0427607	-0.415938	0.735203	7.52862e-05	-0.197367	0.0163996	0.00524572
CAPZA2	-0.786241	-0.244323	8.5052e-15	0.0242302	-0.575319	3.68349e-15	3.10029e-15
CAPZB	0.947706	-0.134594	5.94882e-33	0.219401	0.684042	1.01613e-23	1.47106e-23
CARD10	-0.15766	-0.185496	0.209736	0.089196	-0.171612	0.0375321	0.0114293
CARD11	0.874381	-0.131362	1.87091e-21	0.230774	0.543869	2.56247e-13	1.89684e-13
CARD14	0.363122	0.212428	0.00294924	0.0509587	0.289569	0.00034737	0.000133531
CARD16	0.215117	-0.0665633	0.085271	0.545	0.0757888	0.362183	0.0897163
CARD6	0.314389	-0.260217	0.0107559	0.0161659	0.0295251	0.723036	0.162717
CARD8	0.897727	0.0180203	4.14562e-24	0.869974	0.628664	7.28541e-19	7.7756e-19
CARD9	0.875276	-0.0908486	1.51495e-21	0.408298	0.559463	3.33473e-14	2.61121e-14
CARHSP1	-0.438768	0.312359	0.000256095	0.00361004	-0.0736398	0.376005	0.0925804
CARKD	0.162289	-0.450684	0.196493	1.50295e-05	-0.159536	0.0534915	0.0158336
CARM1	-0.857975	-0.227117	6.90236e-20	0.0365895	-0.640123	8.98383e-20	1.01647e-19
CARS	-0.332112	-0.0781676	0.00687579	0.47703	-0.208654	0.0110483	0.00360744
CARS2	0.513024	-0.227748	1.24443e-05	0.0360577	0.165957	0.0444232	0.0133458
CARTPT	-0.84285	0.254091	1.31501e-18	0.0189472	-0.450699	5.64589e-09	3.13269e-09
CASC1	-0.729288	0.233994	5.60746e-12	0.0311307	-0.331397	3.58434e-05	1.50275e-05
CASC2	-0.455579	0.213683	0.000137071	0.0495729	-0.136488	0.0993234	0.0279799
CASC3	0.84917	-0.0269936	3.99187e-19	0.80628	0.546294	1.88082e-13	1.40446e-13
CASC4	0.785431	0.0282156	9.45428e-15	0.797693	0.495865	6.7687e-11	4.25451e-11
CASC5	-0.186734	-0.0860441	0.136376	0.43363	-0.136742	0.0986871	0.0278151
CASD1	0.435555	-0.25997	0.000287548	0.0162705	0.0999924	0.228616	0.0596186
CASK	0.907414	0.123794	2.09625e-25	0.258994	0.674285	8.98966e-23	1.22579e-22
CASKIN1	-0.723996	-0.590658	9.4329e-12	2.67743e-09	-0.662544	1.08981e-21	1.38616e-21
CASKIN2	0.295877	-0.15134	0.0167115	0.166785	0.0760938	0.360247	0.0892845
CASP1	0.934039	-0.160716	7.25023e-30	0.141734	0.643143	5.08552e-20	5.82732e-20
CASP10	0.128633	-0.124597	0.30716	0.255892	0.00205079	0.980366	0.208551
CASP12	0.256279	-0.114646	0.0393369	0.296121	0.0733523	0.377879	0.0929499
CASP14	0.0556834	-0.148938	0.659528	0.173699	-0.0471218	0.571475	0.133278
CASP2	0.941145	-0.0373176	2.22914e-31	0.734553	0.693838	1.0255e-24	1.56291e-24
CASP3	0.387384	-0.353458	0.00143229	0.000905764	0.0196618	0.813454	0.179459
CASP4	0.868197	-0.106502	7.71273e-21	0.331983	0.543706	2.61591e-13	1.93419e-13
CASP5	0.0831532	-0.208684	0.510193	0.0552827	-0.0641368	0.440885	0.106466
CASP6	0.706172	-0.0585133	4.99825e-11	0.594771	0.388866	8.41215e-07	4.01752e-07
CASP7	-0.0441299	-0.264672	0.727049	0.0143712	-0.156349	0.0585302	0.017218
CASP8	0.0380409	-0.0236845	0.763526	0.829645	0.00718501	0.93129	0.200243
CASP8AP2	-0.0954056	-0.132513	0.449657	0.226679	-0.113999	0.169454	0.0455253
CASP9	0.92757	0.0854183	1.25142e-28	0.436994	0.697883	3.85169e-25	6.02911e-25
CASQ1	-0.48328	-0.168067	4.54661e-05	0.124166	-0.335014	2.89478e-05	1.223e-05
CASQ2	0.14032	-0.37218	0.264906	0.000452473	-0.124205	0.134082	0.0367202
CASR	0.0966344	0.106954	0.443814	0.329926	0.101797	0.220271	0.0576607
CASS4	0.275971	-0.267452	0.0260687	0.0133412	0.0045995	0.955984	0.204364
CAST	0.0709495	0.00825007	0.574373	0.940265	0.0396388	0.634135	0.145708
CASZ1	0.864962	0.408734	1.57316e-20	0.000102915	0.7031	1.05772e-25	1.7249e-25
CAT	0.875255	-0.127485	1.52221e-21	0.244949	0.546563	1.8172e-13	1.35946e-13
CATSPER1	-0.0784451	-0.194139	0.534513	0.0750183	-0.136758	0.0986471	0.0278063
CATSPER2	-0.201244	0.103909	0.107946	0.343956	-0.0498303	0.549533	0.128839
CATSPER2P1	-0.531378	-0.00266778	5.2547e-06	0.980668	-0.2889	0.00035919	0.000137829
CATSPER3	0.120323	-0.0935322	0.339714	0.394533	0.0135506	0.87082	0.189392
CAV1	0.521756	-0.416342	8.30894e-06	7.39602e-05	0.0676418	0.41625	0.101181
CAV2	-0.463094	-0.405152	0.000102555	0.000119905	-0.434572	2.32038e-08	1.2356e-08
CAV3	-0.0292572	-0.0905146	0.817041	0.41003	-0.0599423	0.471419	0.112871
CBFA2T2	-0.806372	-0.236044	5.24128e-16	0.0296431	-0.590591	3.85966e-16	3.4552e-16
CBFA2T3	-0.218623	-0.6076	0.0801826	7.00259e-10	-0.433062	2.63797e-08	1.39805e-08
[truncated: 13,290 more rows]

## Sheet: Legend
SUPPLEMENTARY TABLE 31 | INTERCASE CORRELATIONS
Gene	The shared gene between case one and case two
Correlation to purity in case one	Pearson’s correlation of the gene to the clone 1 frequency vector in case one
Correlation to purity in case two	Pearson’s correlation of the gene to the clone 1 frequency vector in case two
P-value of correlation in case one	The p-value corresponding to the correlation value of the gene to the clone 1 frequency vector in case one
P-value of correlation in case two	The p-value corresponding to the correlation value of the gene to the clone 1 frequency vector in case two
Joint correlation after Fisher’s method	The joint correlation specific to the gene for the correlations of the gene in each case to the clone 1 frequency vector for each
Joint P-value after Fisher’s method	The joint p-value specific to the gene for the correlations of the gene in each case to the clone 1 frequency vector for each
FDR-correction of P-value using q-value	FDR-correction of the p-value using q-value.
