# Supplementary material for: Deconstructing Intratumoral Heterogeneity through Multiomic and Multiscale Analysis of Serial Sections
Source: Cancers (Basel). 2024 Jul 1;16(13):2429. doi: 10.3390/cancers16132429 (PMC11240479; doi:10.3390/cancers16132429)
Supplement: Supplementary file 1 [file cancers-16-02429-s001.zip › Table S4.xlsx]

## Sheet: Table S4
SUPPLEMENTARY TABLE 4 | AMP-SEQ VAFs FOR ALL TUMOR SECTIONS (CASE 1)
Section ID	ACCS A197T VAF	ACCS A197T SE	ACCS A197T depth	ADGRG6 C41F VAF	ADGRG6 C41F SE	ADGRG6 C41F depth	BRINP1 R622N VAF	BRINP1 R622N SE	BRINP1 R622N depth	C2 R162N VAF	C2 R162N SE	C2 R162N depth	CTNNA3 D364G VAF	CTNNA3 D364G SE	CTNNA3 D364G depth	FAM193B P556A VAF	FAM193B P556A SE	FAM193B P556A depth	GDPD2 A104T VAF	GDPD2 A104T SE	GDPD2 A104T depth	GPR173 A41T VAF	GPR173 A41T SE	GPR173 A41T depth	H4C12 G102D VAF	H4C12 G102D SE	H4C12 G102D depth	IAPP N55S VAF	IAPP N55S SE	IAPP N55S depth	IDH1 R132H VAF	IDH1 R132H SE	IDH1 R132H depth	MUC16 I7543F VAF	MUC16 I7543F SE	MUC16 I7543F depth	NTRK1 E377G VAF	NTRK1 E377G SE	NTRK1 E377G depth	OR52N2 R236H VAF	OR52N2 R236H SE	OR52N2 R236H depth	PASD1 T679A VAF	PASD1 T679A SE	PASD1 T679A depth	PLA2G4D A692V VAF	PLA2G4D A692V SE	PLA2G4D A692V depth	SLC20A2 R611H VAF
1	0.250388	0.00372485	13528	0.0401277	0.00419092	2193	0	0	3757	0.433086	0.00889805	3101	0.393415	0.00324091	22720	0.398188	0.00359411	18551	0.401551	0.0030521	25797	0.0366562	0.00125635	22372	0.420146	0.00724136	4646	0.391957	0.00333212	21465	0.415222	0.00328062	22561	0.368301	0.00727905	4391	0.0873203	0.00456458	3825	0.000897022	0.000400801	5579	0.423839	0.00814276	3683	0.427723	0.012711	1515	0.00990099
2	0.256322	0.00410539	11310	0.10394	0.0056246	2944	0.000534331	0.000377728	3743	0.473469	0.0092084	2940	0.407385	0.00326126	22699	0.407156	0.00415599	13975	0.3767	0.00312977	23970	0.0491873	0.00148847	21109	0.397345	0.00704701	4822	0.421601	0.00357294	19102	0.393818	0.00336882	21035	0.406459	0.00732766	4493	0.0546553	0.00376653	3642	0.00160772	0.000567957	4976	0.386929	0.00716478	4621	0.453107	0.0118322	1770	0.0162492
6	0.253508	0.00373824	13542	0.0734622	0.00488956	2847	0.000772599	0.00044583	3884	0.360018	0.00717545	4475	0.398501	0.00358253	18676	0.385636	0.00350967	19234	0.430618	0.00318125	24227	0.0383602	0.00128343	22395	0.385404	0.00589074	6826	0.406191	0.00359422	18671	0.410665	0.00340651	20856	0.426079	0.00605537	6669	0.0676675	0.00370498	4596	0.00123686	0.000436957	6470	0.40723	0.00694343	5007	0.426942	0.0115249	1842	0.00644468
8	0.238454	0.00924424	2125	0.0888889	0.00547681	2700	0.000905592	0.000452591	4417	0.473356	0.0084036	3530	0.408951	0.00661725	5520	0.374893	0.0100032	2342	0.40719	0.00913444	2893	0.0348023	0.0027549	4426	0.416683	0.00698129	4987	0.425596	0.00783041	3987	0.390991	0.00731748	4447	0.425438	0.00644048	5893	0.0730526	0.00377571	4750	0.000365631	0.000258445	5472	0.356715	0.0068806	4847	0.435576	0.0113217	1918	0.00784753
9	0.266156	0.00400959	12149	0.0946015	0.00469179	3891	0.000250063	0.000250031	3999	0.366165	0.00762676	3990	0.407809	0.00312107	24792	0.409465	0.0036157	18496	0.381835	0.00318658	23245	0.0413309	0.00133926	22091	0.406712	0.005857	7034	0.415979	0.00341331	20852	0.400999	0.00353451	19227	0.339483	0.00696977	4616	0.0701376	0.00419387	3708	0.00943752	0.00132835	5298	0.421246	0.00669384	5441	0.416107	0.0107923	2086	0.0263749
10	0.284593	0.00426116	11213	0.0788034	0.00514629	2741	0.00103066	0.000515065	3881	0.476322	0.00792661	3970	0.401741	0.00337119	21148	0.41833	0.00393872	15685	0.38588	0.00339509	20559	0.0494363	0.00162751	17741	0.43598	0.00573286	7482	0.403762	0.00360189	18556	0.400912	0.00345061	20172	0.404259	0.00653286	5643	0.0978367	0.00414756	5131	0.000279955	0.000197931	7144	0.313488	0.00682591	4619	0.371229	0.0101026	2287	0.0164371
11	0.252569	0.00355993	14896	0.0551254	0.00401633	3229	0.000182882	0.000182866	5468	0.37466	0.00699885	4783	0.388542	0.00297162	26904	0.396569	0.00333497	21516	0.380496	0.00313525	23980	0.0584437	0.00142079	27260	0.345641	0.00535642	7883	0.402146	0.00342404	20507	0.38802	0.00334505	21222	0.420582	0.00612536	6495	0.0886953	0.00379038	5626	0.000576037	0.000287873	6947	0.413226	0.0059134	6934	0.450019	0.00966239	2651	0.0248902
12	0.241251	0.00924213	2143	0.135884	0.00594795	3319	0.00104537	0.000467259	4783	0.478742	0.00792335	3975	0.412133	0.00608466	6544	0.408421	0.0100862	2375	0.388583	0.00877857	3083	0.0724759	0.00375248	4774	0.433457	0.00673675	5411	0.436654	0.00710126	4878	0.423875	0.00649888	5782	0.382469	0.0068341	5057	0.0947707	0.0038103	5909	0.000355999	0.000251684	5618	0.382864	0.00729904	4435	0.450862	0.00996356	2494	0.0258953
13	0.278269	0.00434643	10631	0.0766697	0.0046045	3339	0.00022553	0.000225479	4435	0.436023	0.00817339	3681	0.394413	0.00324363	22702	0.394487	0.00383742	16221	0.367398	0.00339918	20115	0.0816562	0.00202778	18237	0.350395	0.00599655	6330	0.408683	0.00377566	16952	0.414213	0.00375757	17185	0.349042	0.00571978	6945	0.0874711	0.0045304	3889	0.000317058	0.00022414	6309	0.402157	0.00686604	5100	0.445042	0.0109843	2047	0.048062
14	0.252162	0.00807643	2891	0.0894349	0.00632441	2036	0.000784314	0.000554376	2550	0.402299	0.0101132	2351	0.400262	0.0056054	7640	0.383682	0.00781283	3874	0.380218	0.00678026	5126	0.0795262	0.00351939	5910	0.433221	0.00799435	3842	0.398496	0.00619236	6251	0.409352	0.00604892	6608	0.398342	0.00787358	3866	0.091008	0.00547675	2758	0.00042526	0.000300641	4703	0.372549	0.00896725	2907	0.414956	0.013341	1364	0.0233333
15	0.263822	0.00307561	20532	0.069914	0.00431649	3490	0.000869187	0.000434405	4602	0.55167	0.00803284	3833	0.400284	0.00281602	30272	0.380712	0.0032056	22944	0.39431	0.00263024	34522	0.0835763	0.00150162	33967	0.364677	0.00575846	6987	0.394421	0.00323397	22838	0.400677	0.00273001	32220	0.387659	0.00555631	7689	0.0890805	0.00394272	5220	0.000283046	0.000200115	7066	0.426575	0.0064177	5939	0.415894	0.0103563	2265	0.015942
16	0.267793	0.00664396	4442	0.0345121	0.00376633	2349	0.000231054	0.000231027	4328	0.473859	0.00830465	3615	0.392468	0.00492554	9828	0.385889	0.00629459	5981	0.373599	0.00492811	9636	0.0964361	0.00302221	9540	0.425861	0.00652148	5749	0.420806	0.00627948	6181	0.391118	0.00499418	9548	0.372238	0.00697439	4804	0.0948691	0.00479034	3742	0.000347826	0.000245907	5750	0.425532	0.0071746	4749	0.451823	0.0126984	1536	0.043956
17	0.260158	0.00406956	11622	0.0552455	0.00539683	1792	0.000377074	0.000376932	2653	0.505747	0.0103135	2350	0.371394	0.00305192	25065	0.383565	0.00377077	16629	0.38017	0.00293263	27399	0.0871289	0.00183144	23713	0.410256	0.00768657	4095	0.3896	0.00338367	20771	0.38892	0.00317615	23559	0.402677	0.00802272	3737	0.109121	0.00636309	2401	0.000498256	0.000352232	4014	0.328872	0.00838667	3138	0.444341	0.0151975	1069	0.0749306
18	0.252457	0.0036528	14144	0.0655738	0.00621564	1586	0	0	1954	0.355166	0.0145353	1084	0.393386	0.00309457	24919	0.406067	0.00353326	19319	0.391162	0.00314205	24123	0.0904887	0.00188574	23144	0.337695	0.00901667	2751	0.396878	0.00347748	19794	0.400537	0.00327737	22354	0.384872	0.00936222	2701	0.0756232	0.00543441	2367	0.000744602	0.000526219	2687	0.388133	0.00947379	2646	0.450161	0.0162877	933	0.0892086
19	0.260803	0.00367389	14283	0.0900604	0.00670839	1821	0	0	3062	0.344719	0.00845211	3162	0.395835	0.00305096	25692	0.392215	0.00313823	24205	0.363787	0.00274241	30774	0.0882691	0.00175456	26142	0.416443	0.00806738	3734	0.411656	0.00315379	24350	0.40084	0.00317564	23815	0.368362	0.00929509	2693	0.0933839	0.00540131	2902	0.000271813	0.000271776	3679	0.437971	0.00918301	2919	0.493091	0.0134827	1375	0.0608365
20	0.266692	0.00430324	10561	0.0992288	0.00677901	1945	0.000687521	0.000485984	2909	0.410147	0.00967974	2582	0.401734	0.00347983	19848	0.386857	0.00363841	17918	0.382414	0.00329599	21740	0.085426	0.00187152	22306	0.396217	0.00792816	3806	0.396983	0.00367086	17765	0.380803	0.00353904	18826	0.340454	0.00773916	3749	0.0691551	0.00431583	3456	0.000377929	0.000267186	5292	0.42163	0.0073894	4466	0.43202	0.0124858	1574	0.0416025
21	0.254504	0.00391528	12377	0.103621	0.0049551	3783	0.000394633	0.000278965	5069	0.418519	0.00746849	4363	0.410159	0.00319465	23705	0.390034	0.00426939	13052	0.368183	0.00319854	22738	0.0814313	0.00185691	21693	0.343364	0.00605532	6149	0.383743	0.00364351	17814	0.419412	0.00349894	19890	0.370428	0.00572435	7117	0.0899074	0.00424628	4538	0.000259168	0.000183224	7718	0.386043	0.00593223	6735	0.497123	0.00979059	2608	0.0460632
22	0.275467	0.00376659	14068	0.089404	0.00670289	1812	0	0	2987	0.501101	0.00958	2724	0.379339	0.00322658	22615	0.380018	0.0034677	19593	0.396001	0.00277243	31118	0.0763417	0.00163642	26332	0.361945	0.00832526	3332	0.396179	0.0035831	18633	0.396991	0.00325944	22533	0.384231	0.00788133	3809	0.107983	0.00585896	2806	0	0	4085	0.412903	0.00932131	2790	0.490129	0.0130429	1469	0.0651815
23	0.247593	0.00434469	9869	0.0671291	0.00374294	4470	0.00044618	0.000223003	8968	0.520643	0.00566492	7777	0.372603	0.00321015	22685	0.374403	0.00383559	15921	0.383088	0.00338307	20649	0.0886898	0.0019025	22330	0.440561	0.00527934	8843	0.391198	0.00360616	18314	0.374425	0.00356152	18466	0.408259	0.0050217	9580	0.0769763	0.00350577	5781	0.00025481	0.00018012	7852	0.413087	0.00608769	6542	0.44074	0.00830813	3571	0.0758551
24	0.28365	0.0038404	13777	0.0732792	0.00421521	3822	0	0	5921	0.457912	0.00636349	6130	0.377826	0.00303734	25481	0.371503	0.00356128	18410	0.369428	0.00283598	28964	0.0858459	0.00181251	23888	0.509784	0.00503339	9864	0.4021	0.00357985	18760	0.399081	0.00346156	20014	0.358387	0.00534426	8051	0.0797279	0.00372317	5293	0.000907441	0.00034278	7716	0.31781	0.00608154	5862	0.440575	0.00940737	2785	0.0671555
25	0.265632	0.00376124	13789	0.0770965	0.00566389	2218	0	0	2948	0.324819	0.00870075	2897	0.391318	0.002851	29304	0.377458	0.00318303	23193	0.357594	0.00281532	28983	0.0821438	0.00168501	26555	0.368997	0.00761052	4020	0.402396	0.00299113	26878	0.389971	0.00294506	27428	0.370113	0.00747526	4172	0.0765599	0.00488307	2965	0.00453328	0.000964106	4855	0.359126	0.00673164	5079	0.443648	0.0126806	1535	0.0778947
26	0.255654	0.00462687	8889	0.0765441	0.00517541	2639	0.00498857	0.00101574	4811	0.442368	0.00835709	3532	0.377586	0.00368553	17302	0.388592	0.0044186	12169	0.368275	0.003421	19879	0.0793996	0.00216061	15658	0.377419	0.0064569	5636	0.368649	0.00406951	14054	0.399621	0.00382918	16363	0.393964	0.00699683	4877	0.0587084	0.00393055	3577	0.000200602	0.000200562	4986	0.362341	0.00766755	3930	0.393899	0.0102735	2262	0.0839315
27	0.26477	0.00420582	11005	0.104499	0.00672852	2067	0.000297265	0.000297133	3366	0.509453	0.00918544	2962	0.396626	0.00329847	21996	0.394081	0.00393563	15416	0.389895	0.00333115	21437	0.0726914	0.00180194	20760	0.382461	0.00694836	4892	0.398667	0.0032854	22210	0.391408	0.00333877	21369	0.364201	0.00757545	4035	0.10299	0.00528222	3311	0	0	4377	0.390796	0.00753339	4195	0.430995	0.0117775	1768	0.109614
28	0.295974	0.00427983	11376	0.102994	0.00525854	3341	0	0	6502	0.410082	0.00705526	4860	0.386598	0.00324071	22580	0.390364	0.00366998	17669	0.382627	0.00304089	25546	0.0725127	0.00171745	22801	0.336377	0.00524837	8104	0.403154	0.00315586	24160	0.400606	0.00327117	22440	0.359664	0.00587963	6662	0.120912	0.0044569	5351	0	0	7274	0.368342	0.0062127	6028	0.45477	0.00935871	2831	0.0866171
29	0.282047	0.00427079	11102	0.13012	0.0059717	3174	0.00120144	0.000490192	4994	0.49734	0.00715152	4888	0.380437	0.00326771	22074	0.386585	0.00420112	13436	0.376714	0.00314757	23700	0.0867681	0.00195299	20775	0.367158	0.00525375	8418	0.404132	0.00355802	19022	0.390929	0.00371342	17267	0.324408	0.00582332	6463	0.107305	0.00434282	5079	0.000286246	0.000202377	6987	0.372777	0.00623318	6018	0.435428	0.0103564	2292	0.150731
30	0.274756	0.00389583	13129	0.0989863	0.00729267	1677	0.00503567	0.00145001	2383	0.432382	0.012339	1612	0.378093	0.00318353	23201	0.381555	0.00336917	20788	0.363165	0.0032703	21625	0.0465819	0.00145962	20846	0.38212	0.00966415	2528	0.397137	0.0031747	23755	0.377227	0.00358256	18304	0.361555	0.00850522	3191	0.110679	0.00589959	2828	0.00249688	0.000881677	3204	0.344289	0.00951033	2496	0.39673	0.0143454	1163	0.147203
31	0.288333	0.00474546	9112	0.120574	0.00581578	3135	0.000346021	0.00024461	5781	0.42265	0.00813089	3691	0.394241	0.00378418	16677	0.373458	0.00420739	13218	0.381504	0.00397467	14936	0.0549587	0.00189123	14521	0.353044	0.00553996	7442	0.382045	0.00426348	12988	0.401358	0.00410047	14290	0.387318	0.00594247	6720	0.139817	0.00545545	4041	0.000353232	0.000249729	5662	0.352026	0.00697248	4692	0.428218	0.0110096	2020	0.0852273
32	0.28741	0.00394691	13147	0.129412	0.00814083	1700	0.0178268	0.00272553	2357	0.448649	0.0105558	2220	0.389002	0.00310777	24609	0.366713	0.00390237	15250	0.366356	0.00345447	19453	0.0596159	0.00169449	19525	0.350964	0.00792159	3630	0.397933	0.00355446	18963	0.397329	0.00353421	19171	0.425011	0.010424	2249	0.159091	0.00795885	2112	0	0	3751	0.366334	0.00838329	3303	0.444923	0.0145723	1163	0.119688
33	0.282135	0.00685506	4310	0.084494	0.004893	3231	0.00687573	0.00107002	5964	0.506807	0.00656132	5806	0.347511	0.00444989	11451	0.391854	0.00642544	5772	0.358393	0.00519602	8517	0.063293	0.00292302	6939	0.33448	0.00513838	8431	0.403287	0.00541235	8215	0.38581	0.0050895	9148	0.359846	0.00572431	7030	0.0937845	0.00395332	5438	0.0209108	0.00162054	7796	0.332107	0.00595496	6255	0.418903	0.00973039	2571	0.142077
34	0.289584	0.00588308	5944	0.151838	0.0078914	2068	0.0629475	0.00419425	3353	0.387384	0.0100236	2362	0.353689	0.00395149	14640	0.377208	0.00529437	8381	0.370434	0.00471013	10512	0.0719191	0.0025232	10484	0.292752	0.00696912	4263	0.369634	0.00471995	10459	0.379071	0.00443884	11946	0.309709	0.00720002	4124	0.108571	0.00587506	2804	0.0256101	0.00245541	4139	0.390783	0.00796249	3755	0.412149	0.0125798	1531	0.131338
36	0.286674	0.00392868	13249	0.0842262	0.0047891	3363	0.0347178	0.00267169	4695	0.384387	0.00764477	4049	0.362964	0.00350718	18798	0.336042	0.00355999	17605	0.34297	0.00306361	24009	0.107356	0.00199953	23969	0.398979	0.00560019	7646	0.377584	0.00331903	21334	0.387342	0.00338057	20765	0.402889	0.00654437	5617	0.149155	0.00557376	4085	0.0543299	0.00277645	6665	0.355866	0.0063684	5652	0.403116	0.0108233	2054	0.106343
37	0.238193	0.00610411	4870	0.133566	0.0066922	2584	0.033353	0.00251479	5098	0.32128	0.00870748	2876	0.364521	0.004547	11204	0.367521	0.00536562	8074	0.36226	0.00491102	9579	0.0877282	0.00285699	9805	0.326573	0.0067464	4832	0.38237	0.00477771	10346	0.38662	0.00472347	10629	0.289149	0.00667077	4619	0.0971443	0.00472894	3922	0.0327085	0.00246003	5228	0.333734	0.00817273	3329	0.447128	0.0115192	1863	0.0938776
38	0.27553	0.0039031	13103	0.126515	0.00646989	2640	0.0562094	0.00328101	4928	0.456443	0.0079965	3880	0.365922	0.0033109	21166	0.357531	0.00358697	17853	0.344879	0.00320649	21975	0.118991	0.00222461	21183	0.434113	0.00691868	5132	0.350954	0.00351427	18444	0.358262	0.00324982	21769	0.347514	0.0066322	5155	0.137285	0.00507971	4590	0.0935166	0.00379277	5893	0.372297	0.00725407	4441	0.393357	0.00977185	2499	0.127589
39	0.278402	0.00425099	11117	0.0880029	0.00536825	2785	0.0473651	0.00376095	3190	0.457679	0.00873776	3251	0.378593	0.00370689	17121	0.360666	0.00353122	18492	0.345198	0.00313008	23071	0.132743	0.00234087	21009	0.364812	0.00627925	5877	0.372135	0.00354104	18634	0.376583	0.00328232	21791	0.371072	0.00762882	4010	0.144177	0.00638038	3031	0.0633469	0.00317014	5904	0.407361	0.0077485	4021	0.458592	0.011827	1775	0.0960171
42	0.26973	0.00405962	11952	0.110326	0.00548966	3257	0.0275338	0.00252101	4213	0.388657	0.00741624	4320	0.369036	0.00325879	21926	0.347199	0.00353068	18182	0.332323	0.00309932	23099	0.14887	0.00242723	21507	0.385348	0.00623638	6090	0.359736	0.00337982	20163	0.367841	0.00370345	16954	0.314188	0.00622641	5558	0.132282	0.00540366	3931	0.0776901	0.00326565	6719	0.353768	0.00682289	4911	0.378194	0.0115559	1761	0.0820649
43	0.267057	0.00416454	11286	0.0985604	0.00701392	1806	0.0522686	0.00423882	2757	0.400453	0.0095238	2647	0.350601	0.00303063	24789	0.353208	0.00379614	15853	0.349191	0.00298011	25589	0.140066	0.00245627	19964	0.43717	0.00751657	4355	0.367524	0.00347532	19246	0.378977	0.00330612	21532	0.366683	0.0075892	4032	0.143828	0.00681806	2649	0.0760487	0.00435959	3697	0.344079	0.00836287	3227	0.411604	0.0128575	1465	0.112281
46	0.241225	0.00378637	12767	0.125481	0.00593438	3116	0.139959	0.00523753	4388	0.412738	0.00682931	5197	0.325633	0.00290962	25939	0.342282	0.00344537	18965	0.337432	0.00295833	25546	0.172664	0.00248403	23151	0.326299	0.00569496	6778	0.344455	0.0031972	22090	0.32886	0.00320706	21459	0.320232	0.00576975	6539	0.085044	0.00436068	4092	0.102154	0.0035251	7381	0.292973	0.00597198	5808	0.371609	0.00931539	2691	0.0596386
47	0.255292	0.00366253	14173	0.0897547	0.00485435	3467	0.119285	0.00467249	4812	0.438066	0.00787241	3972	0.334771	0.00317895	22037	0.324414	0.00321872	21155	0.310273	0.00298604	24001	0.183845	0.00252878	23464	0.347448	0.00647492	5408	0.338637	0.00326144	21055	0.312954	0.00303829	23292	0.316087	0.00627448	5491	0.101419	0.0045677	4368	0.0897527	0.00339813	7075	0.273219	0.00588784	5728	0.375758	0.0104572	2145	0.0640816
49	0.221976	0.00391131	11289	0.0753404	0.00459113	3305	0.0756389	0.00379528	4854	0.29877	0.00655223	4880	0.303203	0.00347308	17515	0.294589	0.00366295	15488	0.286178	0.00335292	18171	0.15784	0.00263719	19113	0.344877	0.00497596	9125	0.308983	0.00366357	15908	0.303128	0.00336912	18610	0.290938	0.00548219	6864	0.0802831	0.00386417	4945	0.0695868	0.00317097	6439	0.295743	0.00652832	4887	0.329847	0.00877917	2868	0.0656607
50	0.212751	0.00366472	12471	0.113857	0.0049438	4128	0.117959	0.00342374	8876	0.265031	0.00599381	5422	0.269083	0.00303485	21354	0.269248	0.00332984	17745	0.283174	0.00308575	21318	0.133492	0.00223928	23068	0.256056	0.0045695	9123	0.29146	0.00332111	18723	0.286902	0.00305709	21891	0.284442	0.00488163	8541	0.114273	0.00390366	6642	0.0767447	0.00267257	9920	0.218358	0.00490125	7105	0.292077	0.00751625	3660	0.10163
51	0.219678	0.00361711	13102	0.11927	0.00667444	2358	0.0769487	0.00486416	3002	0.32496	0.00935225	2508	0.2725	0.0029996	22033	0.275919	0.00327229	18658	0.289718	0.00269304	28374	0.129008	0.00224598	22275	0.280436	0.00707268	4034	0.296034	0.00323665	19893	0.289908	0.00309204	21532	0.303993	0.00702443	4288	0.105566	0.00582268	2785	0.0757363	0.00404463	4279	0.285974	0.00787333	3294	0.273905	0.0110766	1621	0.105997
52	0.212764	0.00382371	11456	0.0834341	0.00555188	2481	0.0752351	0.00467015	3190	0.352941	0.00881202	2941	0.274143	0.00329124	18370	0.267713	0.0040024	12238	0.255371	0.00286975	23090	0.111276	0.00217359	20932	0.285528	0.00665078	4612	0.284119	0.00390431	13343	0.284016	0.00324875	19267	0.263126	0.00630072	4884	0.102555	0.00559988	2935	0.0690184	0.00405279	3912	0.310034	0.00721787	4106	0.342662	0.0123996	1465	0.052422
53	0.200124	0.00445816	8054	0.116414	0.00609598	2768	0.0426702	0.00326925	3822	0.260841	0.00789783	3091	0.270525	0.00318906	19404	0.258519	0.00413462	11213	0.24272	0.00359098	14254	0.108737	0.00239475	16899	0.251992	0.0055933	6025	0.251042	0.00344626	15831	0.268082	0.00332762	17720	0.300673	0.00686471	4462	0.0809693	0.00468932	3384	0.0632719	0.00358366	4615	0.296806	0.00697502	4290	0.314694	0.0118415	1538	0.0592334
55	0.19651	0.00422961	8826	0.0575934	0.00431358	2917	0.0490811	0.00323346	4464	0.345165	0.00693106	4705	0.247616	0.0031947	18254	0.238427	0.00400101	11343	0.258535	0.00349393	15703	0.117132	0.00239463	18034	0.22816	0.00601648	4865	0.23952	0.00322494	17514	0.25581	0.00337227	16740	0.240796	0.00550292	6037	0.110799	0.00479897	4278	0.0485765	0.00272631	6218	0.244306	0.006297	4656	0.341404	0.0104348	2065	0.0154286
56	0.180189	0.00361082	11330	0.0716448	0.00579	1984	0.0801991	0.00451666	3616	0.265319	0.00797088	3068	0.247072	0.00284082	23051	0.251787	0.00321784	18194	0.213325	0.00288999	20093	0.116079	0.00221974	20824	0.196341	0.00800893	2460	0.240906	0.00297816	20618	0.247241	0.00312754	19027	0.218875	0.00615428	4514	0.102512	0.00518212	3426	0.0497339	0.00280375	6012	0.237678	0.00673282	3997	0.220083	0.0108651	1454	0.0528121
57	0.154133	0.00297316	14749	0.0890476	0.00621216	2102	0.0738321	0.00472569	3062	0.2954	0.00916301	2479	0.207341	0.00231534	30658	0.240833	0.00308105	19260	0.209173	0.00244175	27745	0.116281	0.00195247	26956	0.213397	0.00666651	3777	0.230321	0.00253275	27635	0.229441	0.00294066	20445	0.280973	0.00704111	4075	0.0865475	0.00497745	3191	0.0394098	0.00265908	5354	0.158962	0.00561529	4240	0.253714	0.0104017	1750	0.0339666
58	0.171791	0.00355027	11288	0.0647195	0.00448218	3013	0.0764289	0.00395442	4514	0.315615	0.00742975	3913	0.203584	0.0027795	20987	0.212829	0.00346896	13922	0.211497	0.00274501	22132	0.112705	0.00208192	23072	0.175402	0.00500106	5783	0.214323	0.00283718	20919	0.223318	0.00299976	19275	0.161083	0.0049058	5615	0.0674868	0.00327905	5853	0.067395	0.00325016	5950	0.143793	0.00487099	5189	0.247626	0.00824744	2739	0.0565357
59	0.160415	0.00336944	11863	0.0573988	0.00423686	3014	0.0648305	0.00358397	4720	0.300488	0.00734422	3897	0.215148	0.0030107	18629	0.205527	0.00289039	19545	0.244324	0.00285823	22600	0.11888	0.00209697	23821	0.267898	0.00590276	5629	0.248372	0.00333965	16738	0.221336	0.00271106	23449	0.225494	0.00565101	5469	0.0980298	0.00460808	4164	0.0371058	0.0025744	5391	0.178537	0.00591985	4185	0.222284	0.00983839	1786	0.0213431
60	0.17161	0.00361222	10895	0.0640205	0.00437963	3124	0.0509117	0.00338261	4223	0.350297	0.00694686	4716	0.2381	0.00301458	19962	0.229834	0.00326399	16615	0.217195	0.00290421	20158	0.124425	0.00216433	23257	0.307737	0.00558735	6824	0.236624	0.00303648	19591	0.226991	0.00295188	20137	0.278057	0.00561502	6367	0.0447212	0.00273721	5702	0.0588505	0.00290971	6542	0.25103	0.00567885	5830	0.24026	0.00835003	2618	0.0377845
61	0.178187	0.00301156	16146	0.0589011	0.00493615	2275	0.0657238	0.00412654	3606	0.347294	0.00946371	2531	0.233812	0.0024931	28822	0.232447	0.00320031	17420	0.242579	0.00257714	27664	0.138792	0.00221699	24319	0.30866	0.00628389	5404	0.240628	0.00280753	23182	0.247207	0.00290716	22019	0.227054	0.00618753	4584	0.0848244	0.00507169	3018	0.0727353	0.00385473	4539	0.248064	0.00718221	3616	0.318701	0.0114265	1663	0.0573427
62	0.17744	0.00344209	12319	0.122172	0.00778842	1768	0.0511055	0.00419244	2759	0.237147	0.00762446	3112	0.249929	0.0029836	21059	0.241012	0.0033267	16529	0.250206	0.00285196	23065	0.14805	0.0024401	21184	0.226787	0.00532506	6184	0.261178	0.00292708	22522	0.268923	0.00308028	20721	0.281163	0.00659489	4647	0.0787746	0.00476287	3199	0.077764	0.00384538	4850	0.209407	0.00625238	4235	0.293676	0.0105434	1866	0.0375
63	0.184587	0.00390905	9850	0.0289273	0.00335944	2489	0.13176	0.0051194	4365	0.250341	0.00714999	3671	0.251566	0.0033514	16763	0.252106	0.00373235	13535	0.244032	0.00316297	18440	0.170887	0.002852	17419	0.26466	0.00578464	5816	0.259119	0.00360731	14753	0.274785	0.0033919	17321	0.282542	0.00622155	5237	0.0311816	0.00287453	3656	0.0874351	0.00407077	4815	0.282292	0.00673466	4467	0.271107	0.00962513	2133	0.00726663
64	0.19219	0.00288732	18623	0.0547746	0.00500965	2063	0.113536	0.00511356	3849	0.403519	0.00840143	3410	0.2534	0.00277156	24629	0.260967	0.00277257	25089	0.269416	0.00221967	39950	0.176715	0.00199441	36576	0.231379	0.0070949	3533	0.269207	0.00283923	24405	0.273755	0.00262549	28842	0.270116	0.00698659	4039	0.0603542	0.00452722	2767	0.111571	0.00477466	4348	0.22685	0.00655167	4086	0.318283	0.012673	1351	0.028103
65	0.187602	0.00406726	9213	0.0379747	0.00406211	2214	0.119084	0.00569365	3236	0.399925	0.00947529	2673	0.25905	0.00321085	18618	0.260225	0.00391732	12545	0.269028	0.00315436	19764	0.19039	0.00278909	19815	0.213115	0.00650259	3966	0.277807	0.00363142	15214	0.260118	0.00329811	17693	0.248151	0.00714659	3653	0.0490798	0.00423028	2608	0.120226	0.00488854	4426	0.270373	0.00733161	3670	0.290618	0.0125401	1311	0.0118143
66	0.209943	0.00439962	8569	0.0522034	0.00578588	1478	0.109595	0.00644948	2346	0.342399	0.0100192	2243	0.25938	0.00313155	19589	0.29063	0.0043669	10811	0.292305	0.00326518	19403	0.188866	0.00306626	16294	0.183647	0.00691974	3131	0.264697	0.00320194	18984	0.280391	0.00304279	21793	0.271858	0.0082223	2928	0.0483396	0.00439739	2379	0.128495	0.00577137	3362	0.222497	0.0084409	2428	0.280551	0.0131796	1162	0.0458537
67	0.198694	0.00358227	12407	0.0700549	0.00422939	3642	0.146314	0.00451768	6120	0.378583	0.00722965	4501	0.275392	0.00329132	18421	0.275348	0.00366114	14886	0.273624	0.00288117	23943	0.21809	0.00274744	22591	0.298538	0.00556047	6773	0.270507	0.00343708	16704	0.268698	0.00327872	18279	0.294407	0.00573541	6315	0.0599147	0.00323173	5393	0.167023	0.00445466	7011	0.272048	0.00616176	5216	0.313152	0.00865097	2874	0.0262612
68	0.192675	0.00444692	7866	0.0413068	0.00385625	2663	0.127251	0.00519631	4113	0.430313	0.0082417	3609	0.266658	0.00357227	15324	0.277174	0.00444941	10120	0.270669	0.00378451	13783	0.207952	0.00315871	16508	0.290569	0.00578952	6150	0.261378	0.00363153	14639	0.284724	0.00342936	17317	0.2573	0.00592091	5451	0.0477941	0.00313721	4624	0.176302	0.00510605	5570	0.293377	0.00695312	4288	0.325856	0.00946519	2452	0.0307861
69	0.219474	0.0034689	14236	0.0273693	0.00329694	2449	0.152048	0.00609905	3466	0.270622	0.00755847	3455	0.272596	0.00298829	22205	0.273491	0.00328157	18451	0.26715	0.00256455	29768	0.237357	0.00273115	24268	0.318814	0.00603185	5969	0.271607	0.00309756	20619	0.273817	0.00314478	20106	0.28329	0.0072781	3833	0.0225674	0.00254261	3412	0.128965	0.0046051	5297	0.271507	0.00670923	4394	0.24295	0.00998712	1844	0.0357513
70	0.211011	0.00397512	10536	0.0384	0.00443302	1879	0.179119	0.00685063	3133	0.291164	0.00896313	2569	0.266851	0.00307995	20624	0.276974	0.00374182	14303	0.26924	0.00301368	21663	0.248518	0.00314346	18900	0.321867	0.00771929	3663	0.256938	0.0028594	23351	0.268414	0.00317034	19537	0.314393	0.00734081	4000	0.051843	0.00383802	3337	0.150564	0.00512146	4876	0.310177	0.0086209	2879	0.304138	0.0120813	1450	0.0399042
72	0.198661	0.00307117	16878	0.0260608	0.00291113	2995	0.151615	0.00484393	5482	0.242887	0.00696017	3796	0.249923	0.00253762	29111	0.248804	0.00281309	23618	0.241407	0.00241522	31394	0.258595	0.00250884	30460	0.290368	0.00643633	4974	0.228457	0.00254827	27144	0.266772	0.0026553	27743	0.21545	0.00559121	5407	0.0208637	0.00222619	4122	0.139164	0.00455931	5763	0.198526	0.00614843	4209	0.231485	0.00867673	2363	0.0147959
73	0.179774	0.00329143	13611	0	0	1639	0.123574	0.00717461	2104	0.317191	0.0102387	2066	0.244231	0.00251371	29212	0.245233	0.00326003	17416	0.224896	0.00239693	30341	0.250066	0.00265645	26575	0.189888	0.00672441	3402	0.238485	0.00265355	25792	0.255309	0.0027369	25382	0.245621	0.00878297	2402	0.0258789	0.00350844	2048	0.109394	0.00548616	3237	0.225533	0.00801645	2718	0.284091	0.0144951	968	0.0134983
74	0.163231	0.00308398	14361	0.0325681	0.00410145	1873	0.138407	0.00649712	2825	0.292461	0.00946872	2308	0.232383	0.00252476	27984	0.231825	0.00308373	18727	0.242816	0.0026809	25581	0.267337	0.00283955	24292	0.241914	0.00706032	3679	0.237247	0.00280406	23015	0.233822	0.00269058	24747	0.213207	0.00704591	3379	0.010713	0.0019783	2708	0.212694	0.00636912	4128	0.170182	0.00710563	2797	0.323286	0.0128399	1327	0
75	0.175592	0.00576805	4351	0.00830368	0.00180376	2531	0.238914	0.00740621	3315	0.267272	0.00734202	3633	0.209099	0.00430484	8924	0.236808	0.00574439	5477	0.22765	0.00473478	7843	0.232728	0.00441666	9154	0.247694	0.006047	5096	0.237854	0.00505224	7102	0.240649	0.00430305	9869	0.291976	0.00671179	4589	0	0	2480	0.171674	0.00514979	5362	0.196763	0.00708222	3151	0.289082	0.0112911	1612	0.00906555
76	0.149747	0.00327334	11883	0.00203114	0.00117149	1477	0.159366	0.00747596	2397	0.215487	0.00927768	1964	0.213979	0.0027709	21906	0.236258	0.0034059	15555	0.241239	0.00291078	21604	0.223857	0.00314106	17610	0.277066	0.00881625	2577	0.220883	0.00278179	22239	0.228106	0.00301124	19418	0.226526	0.00827945	2556	0.00550614	0.0015226	2362	0.115981	0.00523446	3742	0.219609	0.00787431	2764	0.190053	0.0116922	1126	0.0038835
77	0.166335	0.00339159	12055	0.000472144	0.000471921	2119	0.139829	0.00668799	2689	0.287074	0.00900838	2522	0.227089	0.00292429	20525	0.22913	0.00333697	15862	0.224108	0.00263157	25109	0.232629	0.00273263	23906	0.233288	0.00698595	3665	0.19346	0.00307646	16486	0.218941	0.00292775	19950	0.227284	0.0066445	3978	0.00239726	0.000904993	2920	0.168614	0.00596636	3938	0.203212	0.00751768	2865	0.218708	0.0107233	1486	0.000848176
78	0.148497	0.00313775	12843	0.0017762	0.000724379	3379	0.167304	0.00559395	4452	0.278223	0.00720162	3872	0.218852	0.00276705	22328	0.207329	0.00305977	17554	0.197701	0.00271665	21492	0.234793	0.00273846	23958	0.245082	0.00478431	8083	0.183336	0.00258883	22340	0.22143	0.0029119	20332	0.176571	0.00524406	5287	0	0	4032	0.156932	0.00471194	5959	0.181895	0.00499931	5954	0.289105	0.0105259	1855	0.00103466
79	0.12659	0.00326369	10380	0	0	1376	0.137405	0.00868316	1572	0.234848	0.0122987	1188	0.200074	0.00290836	18921	0.206034	0.00344858	13755	0.201016	0.00296153	18312	0.220376	0.00306936	18237	0.197042	0.00868821	2096	0.198568	0.00335775	14115	0.208212	0.00323193	15783	0.225547	0.0100165	1741	0.00153257	0.00108286	1305	0.131631	0.00749092	2037	0.16737	0.00989606	1423	0.183417	0.019399	398	0
80	0.140269	0.00317313	11977	0.00358423	0.00135194	1954	0.143557	0.0061346	3267	0.297531	0.00802922	3242	0.180386	0.00261764	21577	0.196557	0.00290526	18710	0.178019	0.0024566	24247	0.215618	0.00264187	24232	0.192662	0.00546605	5206	0.176168	0.0027614	19033	0.191349	0.00289551	18456	0.145798	0.00511509	4760	0.000607903	0.000429721	3290	0.15457	0.00500917	5208	0.160892	0.0059527	3810	0.183832	0.00947856	1670	0.000720981
81	0.125852	0.0032731	10269	0	0	2875	0.141644	0.00473841	5415	0.260497	0.00650463	4553	0.144183	0.00259542	18318	0.177531	0.00317506	14484	0.156758	0.0025947	19634	0.188494	0.0028385	18985	0.237275	0.00446961	9059	0.157675	0.00279329	17022	0.165356	0.00268985	19075	0.193429	0.00538056	5389	0.00110619	0.000494213	4524	0.126319	0.00386341	7394	0.17822	0.00542356	4979	0.152917	0.00734657	2400	0.000873362
[truncated: 17 more columns]

## Sheet: Legend
SUPPLEMENTARY TABLE 4 | AMP-SEQ VAFs FOR ALL TUMOR SECTIONS AND BLOOD (CASE 1)
Section ID	Section ID number of the tumor.
VAF	Variant allele frequency of the mutation calculated by VarScan2.
SE	Standard error of the VAF as calculated by VarScan2.
Depth	Read depth (reference and alternate) at the VAF’s position.
