# Supplementary material for: Deconstructing Intratumoral Heterogeneity through Multiomic and Multiscale Analysis of Serial Sections
Source: Cancers (Basel). 2024 Jul 1;16(13):2429. doi: 10.3390/cancers16132429 (PMC11240479; doi:10.3390/cancers16132429)
Supplement: Supplementary file 1 [file cancers-16-02429-s001.zip › Table S5.xlsx]

## Sheet: Table S5
SUPPLEMENTARY TABLE 5 | CNV CALLS ACROSS SERIAL TUMOR SECTIONS (CASE 1)
Source	Name	Chromosome	Start	Stop	Total Copy Number	Minor Copy Number	Major Copy Number	Section 1	Section 2	Section 6	Section 8	Section 9	Section 10	Section 11	Section 12	Section 13	Section 14	Section 15	Section 16	Section 17	Section 18	Section 19	Section 20	Section 21	Section 22	Section 23	Section 24	Section 25	Section 26	Section 27	Section 28	Section 29	Section 30	Section 31	Section 32	Section 33	Section 34	Section 36	Section 38	Section 39	Section 42	Section 43	Section 46	Section 47	Section 49	Section 50	Section 51	Section 52	Section 53
Amp-seq derived CNV	TP53 – Cluster 1 (chr17p LOH)	17	7668421	7687490	2	0	1	0.799017	0.755212	0.758381	0.835082	0.781467	0.758338	0.802914	0.807304	0.769953	0.776996	0.766524	0.802669	0.762699	0.749409	0.758262	0.755647	0.752175	0.744751	0.785753	0.751861	0.70581	0.731765	0.705656	0.748003	0.73082	0.707554	0.676268	0.696373	0.752977	0.704922	0.699409	0.686959	0.697784	0.672387	0.715918	0.625701	0.631607	0.565761	0.55088	0.517341	0.530993	0.498887
Exome-seq, FACETS	chr2p deletion	2	45895	10961184	1	0	1	NA	NA	NA	NA	NA	NA	NA	NA	NA	0.133206	NA	NA	NA	NA	NA	NA	NA	NA	NA	NA	NA	NA	NA	NA	NA	NA	NA	NA	NA	NA	NA	NA	0.158443	NA	NA	NA	NA	NA	NA	NA	NA	NA
Exome-seq, FACETS	chr2q deletion	2	232035429	243072740	1	0	1	NA	NA	NA	NA	NA	NA	NA	NA	NA	0.233206	NA	NA	NA	NA	NA	NA	NA	NA	NA	NA	NA	NA	NA	NA	NA	NA	NA	NA	NA	NA	NA	NA	0.158443	NA	NA	NA	NA	NA	NA	NA	NA	NA
Exome-seq, FACETS	chr4p deletion	4	49094158	49164956	1	0	1	NA	NA	NA	NA	NA	NA	NA	NA	NA	0.140466	NA	NA	NA	NA	NA	NA	NA	NA	NA	NA	NA	NA	NA	NA	NA	NA	NA	NA	NA	NA	NA	NA	0.135244	NA	NA	NA	NA	NA	NA	NA	NA	NA
Exome-seq, FACETS	chr7 gain	7	31439	159026164	3	1	2	NA	NA	NA	NA	NA	NA	NA	NA	NA	0.723493	NA	NA	NA	NA	NA	NA	NA	NA	NA	NA	NA	NA	NA	NA	NA	NA	NA	NA	NA	NA	NA	NA	0.603498	NA	NA	NA	NA	NA	NA	NA	NA	NA
Exome-seq, FACETS	chr10p gain	10	93816	39047679	3	1	2	NA	NA	NA	NA	NA	NA	NA	NA	NA	0.119672	NA	NA	NA	NA	NA	NA	NA	NA	NA	NA	NA	NA	NA	NA	NA	NA	NA	NA	NA	NA	NA	NA	0.269771	NA	NA	NA	NA	NA	NA	NA	NA	NA
Exome-seq, FACETS	chr17p LOH	17	6188	19576669	2	0	2	NA	NA	NA	NA	NA	NA	NA	NA	NA	0.723493	NA	NA	NA	NA	NA	NA	NA	NA	NA	NA	NA	NA	NA	NA	NA	NA	NA	NA	NA	NA	NA	NA	0.603498	NA	NA	NA	NA	NA	NA	NA	NA	NA
Methylation Array, ChAMP	chr2p deletion	2	46043	10956969	1	0	1	0.108034	0.135539	0.190073	0.2416	0.00863773	0.265357	0.0922216	0.134791	0.126045	0.130195	0.190948	0.328771	0.258505	0.298093	0.186368	0.220151	0.270695	0.163498	0.113174	0.257029	0.102617	0.374713	0.303884	0.191849	0.316168	0.206233	0.108318	0.193033	0.369641	0.31171	0.342276	0.138542	0.249598	0.053558	0.251791	0.154349	0.10523	0.179932	0.136964	0.326911	0.226716	0.298939
Methylation Array, ChAMP	chr2q deletion	2	232036483	243035414	1	0	1	0.231557	0.161384	0.169466	0.191154	0.335147	0.145132	0.271835	0.24272	0.236527	0.267252	0.222066	0.131089	0.183222	0.156568	0.230201	0.234161	0.197799	0.280188	0.319282	0.197746	0.33621	0.180884	0.241239	0.304598	0.233101	0.314199	0.386547	0.323847	0.183155	0.19457	0.113298	0.32547	0.186198	0.310761	0.175847	0.148587	0.187398	0.126293	0.176859	0.0430588	0.0960484	0.050507
Methylation Array, ChAMP	chr4p deletion	4	49159508	49163755	1	0	1	0.170818	0.14473	0.135912	0.161492	0.0766958	0.17368	0.119599	0.126887	0.115384	0.133206	0.206519	0.172556	0.158094	0.100609	0.134739	0.14969	0.203699	0.13985	0.103317	0.161891	0.15004	0.16548	0.147532	0.144126	0.186186	0.179332	0.139699	0.124736	0.155513	0.144719	0.0980292	0.148044	0.106299	0.140578	0.118305	0.181184	0.147174	0.160054	0.120993	0.164581	0.178446	0.173951
Methylation Array, ChAMP	chr7 gain	7	31441	159025011	3	1	2	0.683372	0.646296	0.661436	0.688498	0.660145	0.702268	0.673993	0.675786	0.674217	0.672	0.693643	0.711766	0.699278	0.68931	0.678466	0.682355	0.69141	0.679048	0.668936	0.677514	0.649603	0.720306	0.69827	0.680804	0.697422	0.669348	0.648449	0.664286	0.721575	0.671778	0.689206	0.63237	0.650542	0.603209	0.636638	0.592772	0.560834	0.549412	0.518753	0.551884	0.527517	0.526683
Methylation Array, ChAMP	chr10p gain	10	94136	39024195	3	1	2	0.14359	0.130438	0.140962	0.164601	0.146274	0.171359	0.148105	0.146753	0.149229	0.143647	0.15066	0.176087	0.167886	0.162621	0.15693	0.160507	0.167539	0.147955	0.145512	0.165661	0.141568	0.185307	0.172561	0.155046	0.169421	0.155007	0.148277	0.160095	0.185629	0.167681	0.17681	0.14591	0.147706	0.12984	0.147621	0.127872	0.112291	0.126544	0.115358	0.137675	0.13228	0.133431
[truncated: 26 more columns]

## Sheet: Legend
SUPPLEMENTARY TABLE 5 | CNV CALLS ACROSS SERIAL TUMOR SECTIONS (CASE 1)
Source	The data source and algorithm that were used to call the CNV
Name	Which chromosome and arm the CNV affected, as well as the type of CNV.
Chromosome	Which chromosome the CNV affected.
Start	The start position of the CNV, as called by data and algorithm (Hg38 assembly).
Stop	The stop position of the CNV, as called by data and algorithm (Hg38 assembly).
Total Copy Number	The total copy number called by the data source and algorithm.
Minor Copy Number	The minor copy number called by the data source and algorithm.
Major Copy Number	The major copy number called by the data source and algorithm.
Section 1...81	The frequency of the CNV in section 1 to 81.
