# Supplementary material for: Deconstructing Intratumoral Heterogeneity through Multiomic and Multiscale Analysis of Serial Sections
Source: Cancers (Basel). 2024 Jul 1;16(13):2429. doi: 10.3390/cancers16132429 (PMC11240479; doi:10.3390/cancers16132429)
Supplement: Supplementary file 1 [file cancers-16-02429-s001.zip › Table S8.xlsx]

## Sheet: Table S8
SUPPLEMENTARY TABLE 8 | kME VALUES (CASE 1)
Gene	ModSeed	MeanExpr	MeanExprPercentile	TopModPosBC_6.57e-08	TopModPosFDR_0.0549	kMEpurple	kMEpurple.pval	kMEgreen	kMEgreen.pval	kMEcyan	kMEcyan.pval	kMEmidnightblue	kMEmidnightblue.pval	kMEpink	kMEpink.pval	kMEblack	kMEblack.pval	kMEroyalblue	kMEroyalblue.pval	kMEskyblue3	kMEskyblue3.pval	kMEblue	kMEblue.pval	kMEgrey60	kMEgrey60.pval	kMEwhite	kMEwhite.pval	kMEsalmon	kMEsalmon.pval	kMEdarkgrey	kMEdarkgrey.pval	kMEdarkolivegreen	kMEdarkolivegreen.pval	kMEdarkturquoise	kMEdarkturquoise.pval	kMElightyellow	kMElightyellow.pval	kMEdarkred	kMEdarkred.pval	kMEyellowgreen	kMEyellowgreen.pval	kMEturquoise	kMEturquoise.pval	kMEbrown	kMEbrown.pval	kMElightgreen	kMElightgreen.pval	kMEpaleturquoise	kMEpaleturquoise.pval
7A5	NA	6.85336	47.1341	NA	lightgreen	0.0224907	0.854459	0.0207168	0.865828	-0.0365758	0.76542	-0.0435439	0.722392	-0.0687568	0.574547	-0.0878732	0.472767	-0.0214807	0.860928	-0.144309	0.236799	-0.0699806	0.567739	-0.169548	0.163695	-0.136347	0.263945	-0.10315	0.398991	-0.128792	0.291572	-0.0486941	0.691124	0.0508588	0.67813	-0.0583457	0.633927	-0.0557432	0.649158	0.0660567	0.589698	0.0766974	0.531065	-0.0308031	0.801617	0.276858	0.0212812	0.0481979	0.694115
A1BG	NA	7.01364	48.2364	NA	grey60	-0.0510535	0.676966	-0.163635	0.17911	-0.117101	0.337938	-0.0663214	0.588205	0.0658125	0.591078	0.239043	0.0479127	0.0854547	0.485083	0.157319	0.196714	0.256243	0.0335655	0.303148	0.0113407	0.162622	0.181855	0.156659	0.198623	0.159545	0.190373	0.208473	0.0856114	-0.0762308	0.533574	0.00659147	0.957132	-0.115807	0.343341	-0.0823467	0.501157	-0.24938	0.0387879	-0.143382	0.239858	-0.121852	0.318567	-0.157698	0.195623
A1CF	NA	6.98572	48.0444	NA	sienna3	-0.207171	0.087629	-0.277522	0.0209597	-0.334228	0.00500376	-0.134077	0.272051	-0.0826194	0.499736	-0.0771967	0.528387	-0.230243	0.0570073	-0.103957	0.39529	-0.0115849	0.92473	-0.0784202	0.521851	-0.198365	0.102274	-0.122003	0.317961	0.0518007	0.672505	-0.0220942	0.856998	0.109446	0.370676	0.03768	0.75855	-0.170304	0.161797	0.072436	0.554196	0.0399033	0.744775	-0.0445061	0.716514	-0.127571	0.296207	-0.118852	0.330713
A26C3	NA	6.8851	47.3524	NA	NA	-0.024031	0.844612	-0.117897	0.334642	-0.0584508	0.633314	-0.144437	0.236379	-0.111539	0.36154	-0.0463027	0.705583	0.110788	0.364802	0.0834733	0.495299	0.0669202	0.584833	-0.0176946	0.885257	-0.0509943	0.67732	-0.0378229	0.757663	-0.137065	0.261415	-0.0190501	0.876533	-0.188325	0.121222	-0.0771973	0.528383	-0.0887842	0.468171	0.0792475	0.517456	-0.0647474	0.59711	-0.0831203	0.497131	-0.104128	0.394508	-0.0414719	0.735104
A2BP1	blue	7.49636	51.5564	blue	blue	0.219633	0.0697873	-0.41412	0.000404203	-0.130708	0.284389	-0.397387	0.00072216	0.160025	0.189026	0.67394	2.19859e-10	0.387041	0.00101868	0.701688	1.86559e-11	0.973255	1.58553e-44	0.69817	2.59027e-11	0.541032	1.58991e-06	0.241059	0.0460064	0.268769	0.0255463	0.484805	2.42746e-05	-0.480954	2.87619e-05	-0.405857	0.000540377	-0.576687	2.14854e-07	-0.671276	2.74767e-10	-0.966201	3.60218e-41	-0.790758	6.36779e-16	-0.668097	3.5748e-10	-0.719867	3.16337e-12
A2LD1	brown	7.44705	51.2172	NA	darkturquoise	-0.0769158	0.529892	0.085414	0.485292	-0.137966	0.25826	0.251654	0.036987	0.079938	0.513801	-0.0696086	0.569804	-0.0957495	0.433847	-0.124415	0.308415	-0.245591	0.0419486	-0.199757	0.099841	0.112391	0.35786	0.143214	0.240414	0.212359	0.0798087	0.0106625	0.930708	0.377778	0.00137326	0.197036	0.104642	0.317378	0.0078779	0.124486	0.308138	0.241958	0.0451769	0.3699	0.00175852	0.0699388	0.567971	0.181846	0.134802
A2M	turquoise	11.4491	78.7411	yellow	yellow	-0.230228	0.0570234	0.368704	0.00182484	0.22337	0.0650463	0.257688	0.0325445	-0.196007	0.106503	-0.691501	4.76409e-11	-0.22845	0.0590218	-0.658235	7.92532e-10	-0.88676	3.83077e-24	-0.718846	3.50753e-12	-0.665815	4.30926e-10	-0.49648	1.43316e-05	-0.578784	1.89574e-07	-0.671984	2.59021e-10	0.131311	0.282157	0.149041	0.221613	0.384702	0.00109939	0.621141	1.23762e-08	0.875124	8.35407e-23	0.554855	7.52227e-07	0.688867	6.03335e-11	0.770921	9.33762e-15
A2ML1	turquoise	7.04788	48.4719	NA	turquoise	-0.0984069	0.421136	0.201119	0.0975041	0.0722911	0.554991	0.209933	0.0833935	-0.136159	0.264607	-0.359156	0.00243998	-0.214962	0.0760986	-0.295997	0.0135329	-0.520503	4.55185e-06	-0.377495	0.00138567	-0.358603	0.00248071	-0.0975007	0.425447	-0.185	0.128054	-0.270686	0.0244751	0.225871	0.0620206	0.215731	0.0750293	0.228652	0.0587916	0.484356	2.47613e-05	0.511082	7.21183e-06	0.411069	0.000450343	0.416551	0.00037058	0.403836	0.000579487
A3GALT2	NA	6.88448	47.3481	NA	NA	0.135496	0.266964	-0.0347659	0.776719	0.050612	0.679607	-0.0957797	0.433701	-0.00600921	0.960916	0.024918	0.838952	0.0243248	0.842736	0.017781	0.8847	0.114152	0.350326	-0.0278718	0.820164	-0.0358207	0.770128	-0.0530212	0.665243	-0.0352569	0.773649	0.0195469	0.87334	-0.0998462	0.414342	-0.202326	0.0954675	-0.198116	0.102715	-0.0731323	0.550384	-0.107587	0.378907	-0.14407	0.237585	-0.0865715	0.479374	-0.222063	0.0666738
A4GALT	NA	6.96385	47.894	NA	pink	0.29636	0.0134135	0.226888	0.0608236	0.243762	0.0435494	0.316481	0.00806502	0.375808	0.00146169	0.302257	0.0115958	0.168013	0.167601	-0.018645	0.879139	0.080704	0.509763	0.0822562	0.501629	0.256473	0.033401	0.0181605	0.882257	-0.011265	0.926803	6.36773e-05	0.999586	0.0431415	0.724855	-0.142591	0.242485	0.0525495	0.668046	-0.219329	0.0701852	-0.108706	0.373936	-0.0736258	0.54769	-0.0422635	0.730239	0.0453471	0.71139
A4GNT	NA	7.13254	49.0542	NA	pink	0.220118	0.0691563	0.198128	0.102694	0.0841353	0.491873	0.272563	0.0234633	0.328244	0.00589563	0.264843	0.0278643	0.305235	0.010762	0.223263	0.065179	0.072519	0.553741	0.120611	0.323556	0.109948	0.36847	0.227818	0.0597458	0.0642042	0.600196	0.0778416	0.524937	0.0338371	0.782536	0.0683077	0.577055	0.119456	0.328247	-0.0698466	0.568483	-0.0978047	0.423998	0.096908	0.428279	-0.0910051	0.45707	0.0147194	0.90445
AAA1	blue	6.95956	47.8645	blue	blue	0.364537	0.00207376	-0.117726	0.33535	0.240469	0.0465578	-0.171205	0.159556	0.30712	0.0102616	0.581976	1.56409e-07	0.31382	0.00864322	0.434246	0.00019302	0.695708	3.25002e-11	0.502889	1.06431e-05	0.429395	0.000231643	0.126946	0.298598	0.157129	0.197261	0.27747	0.0209847	-0.333803	0.0050629	-0.330779	0.00550198	-0.328219	0.00589969	-0.538225	1.84342e-06	-0.715186	5.0615e-12	-0.604449	3.80439e-08	-0.469654	4.67694e-05	-0.50424	9.9885e-06
AAAS	turquoise	7.35882	50.6104	NA	steelblue	-0.109739	0.369386	0.258478	0.0319974	-0.0244676	0.841825	0.194373	0.109511	-0.0776476	0.525974	-0.403401	0.000588252	-0.304822	0.0108745	-0.545959	1.22232e-06	-0.535494	2.12602e-06	-0.352232	0.00299587	-0.419538	0.000332771	-0.206903	0.0880493	-0.145943	0.231474	-0.259439	0.0313421	0.26149	0.0299817	0.213357	0.0783689	0.327112	0.00607928	0.357321	0.00257755	0.526619	3.35119e-06	0.429925	0.000227105	0.362278	0.00222104	0.394613	0.000792816
AACS	blue	8.04636	55.339	blue	blue	0.274799	0.0223051	-0.375638	0.00146955	-0.127598	0.296104	-0.308089	0.0100123	0.238563	0.0483759	0.742038	2.98127e-13	0.388407	0.000974067	0.720044	3.10689e-12	0.980335	5.96028e-49	0.72997	1.1097e-12	0.628188	7.5502e-09	0.338754	0.00441055	0.381367	0.00122443	0.600436	4.93614e-08	-0.381912	0.00120317	-0.345344	0.00365822	-0.502194	1.09958e-05	-0.715794	4.76401e-12	-0.972289	5.12535e-44	-0.740113	3.69471e-13	-0.72418	2.03412e-12	-0.764749	2.03979e-14
AACSL	NA	7.15993	49.2426	NA	NA	0.180241	0.138337	0.159563	0.190322	0.179694	0.139559	0.130914	0.283626	0.124798	0.306915	0.0468319	0.702374	0.192098	0.11381	0.0651978	0.594556	0.0180681	0.882852	-0.138248	0.257279	0.0901519	0.461318	0.0884681	0.469763	0.0485818	0.691801	-0.027976	0.819502	0.0552856	0.651851	-0.0436359	0.72183	0.0733278	0.549316	-0.0252423	0.836884	-0.0458224	0.7085	0.0415339	0.734723	-0.00694167	0.954857	0.103458	0.397576
AADAC	NA	6.85894	47.1725	NA	royalblue	0.277919	0.0207696	0.173523	0.153898	0.205847	0.0897191	0.17454	0.151461	0.254091	0.0351358	0.25531	0.0342391	0.354566	0.00279703	0.126552	0.300113	0.155157	0.203015	0.0976176	0.424889	0.282933	0.0184912	-0.0140894	0.908522	-0.0613035	0.616798	0.161869	0.183912	-0.156898	0.197929	-0.0601456	0.62348	0.146711	0.229002	-0.126035	0.30211	-0.185861	0.126257	-0.121943	0.318203	-0.197964	0.102985	0.0152846	0.9008
AADACL1	blue	9.43717	64.9043	blue	blue	0.261074	0.0302538	-0.376692	0.00142141	-0.0712951	0.56047	-0.37662	0.00142466	0.210737	0.082192	0.706952	1.13155e-11	0.402787	0.000600796	0.699195	2.35523e-11	0.978508	1.13492e-47	0.743044	2.66303e-13	0.487677	2.13607e-05	0.19352	0.111109	0.173801	0.153228	0.432841	0.000203546	-0.559313	5.86642e-07	-0.469064	4.79489e-05	-0.620981	1.25139e-08	-0.722271	2.47579e-12	-0.98052	4.35777e-49	-0.840491	1.69348e-19	-0.688239	6.38061e-11	-0.709082	9.2141e-12
AADACL2	NA	6.83395	47.0007	NA	darkolivegreen	0.0438117	0.720755	-0.0754444	0.537817	-0.109817	0.369047	-0.178095	0.143174	-0.04755	0.698028	0.0523782	0.669066	0.121467	0.320109	0.110351	0.366709	0.138878	0.255095	0.132651	0.277229	0.17499	0.150393	0.148884	0.222105	0.181398	0.135783	0.250702	0.0377321	0.0264419	0.829247	0.138918	0.254959	0.0494283	0.686707	-0.0388744	0.75114	-0.124914	0.306465	-0.0171435	0.888807	-0.0836029	0.494627	-0.0571842	0.640706
AADACL3	NA	6.84054	47.0459	NA	NA	0.00035282	0.997704	0.0258661	0.832911	-0.0924076	0.450135	0.0532556	0.663852	0.0939632	0.442512	0.0363956	0.766543	0.140552	0.249356	0.088286	0.470681	-0.0240593	0.844431	-0.0256517	0.834276	0.0683794	0.576653	0.0422449	0.730353	0.0551211	0.65282	-0.0350029	0.775237	0.0644412	0.598848	-0.0120334	0.921826	0.0591022	0.629527	0.0335572	0.784291	0.0139716	0.909284	0.0369237	0.763254	-0.0474347	0.698725	0.176984	0.145726
AADACL4	NA	6.93921	47.7246	NA	orange	-0.0488319	0.690294	-0.107256	0.38038	-0.120868	0.322518	0.0468205	0.702443	-0.0330082	0.787737	0.0630095	0.60701	-0.0476848	0.697213	0.160015	0.189054	0.0871486	0.476439	0.088477	0.469718	-0.0493268	0.687317	0.112722	0.356437	0.0727137	0.552674	0.0269613	0.825945	-0.0137336	0.910822	0.00448348	0.970834	-0.137372	0.260337	0.00758092	0.950704	-0.0762267	0.533596	-0.0654618	0.593061	-0.0967583	0.428996	-0.141221	0.247089
AADAT	turquoise	8.74877	60.1698	turquoise	turquoise	-0.127884	0.295014	0.214772	0.0763648	0.0107675	0.930028	0.122394	0.316402	-0.300107	0.0122323	-0.603497	4.04832e-08	-0.417169	0.000362455	-0.550601	9.50412e-07	-0.634138	4.92601e-09	-0.645885	2.0627e-09	-0.389737	0.000932333	-0.191837	0.11431	0.0260239	0.831906	-0.172152	0.157226	0.395617	0.000766554	0.358356	0.00249914	0.404715	0.000562181	0.464755	5.74398e-05	0.657117	8.65832e-10	0.533323	2.3792e-06	0.420708	0.00031895	0.313015	0.00882498
AAGAB	blue	8.79611	60.4954	blue	blue	0.206722	0.0883344	-0.413583	0.000411995	-0.150761	0.216265	-0.328674	0.00582717	0.235016	0.0519136	0.729023	1.2267e-12	0.414068	0.000404953	0.742556	2.81317e-13	0.966757	2.08518e-41	0.741514	3.16102e-13	0.55569	7.18194e-07	0.244899	0.0425482	0.241545	0.0455562	0.504781	9.73703e-06	-0.492034	1.7556e-05	-0.408461	0.000493528	-0.550333	9.64435e-07	-0.726656	1.57279e-12	-0.960133	8.25319e-39	-0.781386	2.34488e-15	-0.681802	1.12321e-10	-0.696867	2.92146e-11
AAK1	blue	8.14518	56.0186	blue	blue	0.236057	0.050854	-0.410003	0.00046756	-0.122852	0.314579	-0.374192	0.00153804	0.195796	0.106888	0.714954	5.17923e-12	0.353224	0.00290989	0.717486	4.02257e-12	0.987553	1.48093e-55	0.753223	8.24944e-14	0.522307	4.16138e-06	0.219463	0.0700092	0.261015	0.0302922	0.501108	1.15677e-05	-0.512755	6.65235e-06	-0.424393	0.000278775	-0.589235	1.0024e-07	-0.719978	3.12796e-12	-0.980782	2.77768e-49	-0.821742	5.08168e-18	-0.730112	1.0931e-12	-0.757002	5.26255e-14
AAMP	brown	9.26777	63.7392	brown	brown	-0.317085	0.00793866	0.0528235	0.666417	-0.118624	0.33165	0.178601	0.142022	-0.185649	0.126698	-0.399836	0.000664616	-0.149188	0.221152	-0.258104	0.0322557	-0.552807	8.42219e-07	-0.393655	0.000818613	-0.123817	0.310765	0.11646	0.34061	0.00510966	0.966763	-0.150103	0.2183	0.406077	0.000536277	0.422168	0.000302433	0.476055	3.55848e-05	0.495118	1.52559e-05	0.554817	7.53788e-07	0.637196	3.94118e-09	0.384941	0.00109088	0.452286	9.55815e-05
AANAT	NA	6.74574	46.394	NA	NA	0.0582257	0.634626	0.115761	0.343532	0.123365	0.312548	0.0143148	0.907065	-0.0144949	0.905901	-0.0277741	0.820783	0.00463936	0.96982	0.0260504	0.831738	-0.0417511	0.733387	-0.0549489	0.653835	-0.106327	0.384545	-0.118904	0.330502	-0.18515	0.12774	0.0344529	0.778678	-0.175193	0.149913	-0.0202058	0.869107	0.0213486	0.861775	-0.000922917	0.993995	0.0428473	0.726658	-0.0131702	0.914467	0.10664	0.383138	0.0797948	0.514558
AARS	blue	12.513	86.0586	blue	blue	-0.0197017	0.872345	-0.442975	0.000138052	-0.349182	0.00327471	-0.278374	0.0205536	-0.0435599	0.722295	0.378877	0.00132604	0.188233	0.121406	0.510946	7.25918e-06	0.61098	2.47074e-08	0.508465	8.1756e-06	0.510918	7.26901e-06	0.451116	0.000100162	0.427558	0.000248026	0.471041	4.41001e-05	-0.0655807	0.592388	-0.0127637	0.917098	-0.310856	0.00932928	-0.312114	0.00903248	-0.591044	8.95657e-08	-0.340259	0.0042276	-0.464376	5.83527e-05	-0.493199	1.66516e-05
AARS2	NA	8.38089	57.6397	NA	salmon	0.0237786	0.846224	0.0169769	0.889881	-0.1162	0.341695	-0.0275981	0.8219	-0.0181839	0.882106	0.0209377	0.86441	0.352876	0.00293979	0.220883	0.0681714	0.0586966	0.631884	-0.00450189	0.970714	0.335854	0.00478302	0.47048	4.51632e-05	0.337934	0.00451315	0.373759	0.0015591	0.220581	0.0685589	0.358215	0.00250967	0.336608	0.00468358	0.229989	0.0572885	-0.0559551	0.647912	0.289143	0.0159683	0.0893342	0.465408	0.132399	0.278154
AARSD1	blue	9.29375	63.918	blue	blue	0.307658	0.0101227	-0.252659	0.0362139	-0.0985496	0.42046	-0.205867	0.0896873	0.281005	0.0193405	0.690058	5.42421e-11	0.255165	0.0343448	0.569809	3.21979e-07	0.836217	3.81759e-19	0.654971	1.02488e-09	0.610511	2.54942e-08	0.290018	0.015638	0.447107	0.000117425	0.654653	1.05069e-09	-0.22802	0.0595139	-0.17635	0.147198	-0.293438	0.014402	-0.653519	1.1479e-09	-0.824092	3.39264e-18	-0.568923	3.3898e-07	-0.602036	4.45144e-08	-0.697943	2.64523e-11
AASDH	turquoise	8.45898	58.1768	turquoise	turquoise	-0.216032	0.0746141	0.38114	0.00123341	0.167869	0.167971	0.335898	0.0047772	-0.227244	0.0604093	-0.711245	7.46468e-12	-0.346242	0.00356512	-0.655594	9.7606e-10	-0.937993	1.53896e-32	-0.785575	1.32e-15	-0.561171	5.28324e-07	-0.282964	0.0184775	-0.32294	0.00680045	-0.547625	1.11723e-06	0.394867	0.000786101	0.332016	0.00531858	0.479833	3.02059e-05	0.683112	1.00226e-10	0.93586	4.61681e-32	0.723277	2.2326e-12	0.687795	6.6374e-11	0.701692	1.86492e-11
AASDHPPT	blue	11.0024	75.6689	greenyellow	greenyellow	-0.0864533	0.479977	-0.545672	1.24133e-06	-0.221442	0.0674588	-0.522283	4.16627e-06	-0.165323	0.174606	0.322669	0.00684982	-0.0568789	0.642493	0.392587	0.000848314	0.700723	2.0423e-11	0.546674	1.17616e-06	0.179203	0.140661	0.0159074	0.896779	0.231115	0.0560473	0.273311	0.0230704	-0.373743	0.00155987	-0.295153	0.0138145	-0.630412	6.44308e-09	-0.460376	6.88447e-05	-0.661088	6.31398e-10	-0.689896	5.50338e-11	-0.576877	2.12438e-07	-0.742647	2.78456e-13
AASS	turquoise	7.532	51.8015	turquoise	turquoise	-0.191961	0.114073	0.324776	0.00647429	0.102589	0.401572	0.266994	0.0265731	-0.237894	0.0490278	-0.624983	9.46738e-09	-0.3169	0.0079772	-0.591275	8.82825e-08	-0.820379	6.40718e-18	-0.642207	2.71996e-09	-0.472133	4.20983e-05	-0.101513	0.406554	-0.152122	0.212099	-0.437489	0.000170603	0.457215	7.83372e-05	0.375632	0.00146986	0.46563	5.53826e-05	0.690135	5.38686e-11	0.811091	2.95456e-17	0.70294	1.65801e-11	0.619789	1.35875e-08	0.620953	1.25383e-08
AATF	turquoise	9.30352	63.9851	turquoise	turquoise	-0.296391	0.0134032	0.334582	0.00495498	0.0623109	0.61101	0.31586	0.00819693	-0.250858	0.0376097	-0.714954	5.17932e-12	-0.316356	0.00809146	-0.591874	8.50386e-08	-0.94365	6.84455e-34	-0.6729	2.39921e-10	-0.511614	7.02942e-06	-0.175544	0.149087	-0.267422	0.0263227	-0.460789	6.76863e-05	0.436475	0.000177338	0.46543	5.58484e-05	0.561706	5.12558e-07	0.710866	7.74631e-12	0.945542	2.24815e-34	0.815829	1.36937e-17	0.639436	3.34179e-09	0.752264	9.23454e-14
AATK	blue	7.57678	52.1095	blue	blue	0.209581	0.0839245	-0.379398	0.00130416	-0.192112	0.113783	-0.35454	0.00279913	0.177471	0.144603	0.629037	7.10766e-09	0.340833	0.00415964	0.618118	1.52416e-08	0.866307	7.08195e-22	0.658038	8.05047e-10	0.546107	1.21261e-06	0.338329	0.00446355	0.389293	0.000946077	0.516653	5.50279e-06	-0.28679	0.016887	-0.25986	0.0310586	-0.490861	1.85129e-05	-0.586876	1.15974e-07	-0.856356	6.63182e-21	-0.645738	2.08578e-09	-0.658129	7.99253e-10	-0.667507	3.75211e-10
ABAT	NA	10.5515	72.5679	NA	darkorange	-0.343859	0.00381702	-0.00977445	0.936467	-0.0179389	0.883684	-0.0791187	0.518139	-0.397078	0.000729742	-0.426126	0.000261533	-0.0596954	0.626086	-0.0552913	0.651817	-0.396018	0.000756292	-0.130652	0.2846	-0.362204	0.00222598	-0.12374	0.311067	-0.390732	0.000902161	-0.279358	0.0200925	-0.0906457	0.458857	0.260937	0.0303439	0.0747385	0.541639	0.430822	0.000219601	0.415632	0.000382974	0.284045	0.0180158	0.246147	0.0414721	0.302785	0.011444
ABCA1	turquoise	11.3626	78.1467	turquoise	turquoise	-0.264166	0.0282813	0.360373	0.00235246	0.107392	0.379774	0.324492	0.0065239	-0.2584	0.0320511	-0.75569	6.1566e-14	-0.46351	6.04917e-05	-0.750051	1.1957e-13	-0.984711	1.39075e-52	-0.765688	1.81401e-14	-0.586761	1.16798e-07	-0.292538	0.0147188	-0.266875	0.0266433	-0.529095	2.9555e-06	0.498497	1.30594e-05	0.379656	0.00129349	0.50717	8.69549e-06	0.69397	3.8092e-11	0.98821	2.43352e-56	0.759183	4.04457e-14	0.709123	9.17743e-12	0.684575	8.81949e-11
ABCA10	NA	6.91652	47.5685	NA	darkmagenta	-0.10737	0.379873	-0.0566573	0.643791	-0.148052	0.224729	-0.0542983	0.657677	-0.153715	0.207295	-0.179468	0.140064	-0.268947	0.0254452	-0.214803	0.076321	-0.145493	0.232935	-0.158812	0.192444	-0.0538335	0.660426	-0.109597	0.370012	0.142696	0.242135	0.120287	0.324867	0.195969	0.106572	0.233927	0.0530418	0.0965205	0.430137	0.156693	0.198523	0.177503	0.144529	0.134075	0.27206	0.0455137	0.710376	-0.130125	0.286563
ABCA11	NA	7.29922	50.2005	NA	darkmagenta	-0.20993	0.0833979	-0.151536	0.213887	-0.157574	0.195979	-0.181537	0.135477	-0.274306	0.0225562	-0.216812	0.0735464	-0.122913	0.314336	-0.167792	0.168168	-0.092486	0.449749	-0.0534062	0.662959	-0.210606	0.0823864	-0.191692	0.114589	-0.0469058	0.701926	-0.00563661	0.963337	-0.0964627	0.430415	0.14889	0.222087	-0.04136	0.735793	0.107077	0.38118	0.129707	0.288128	0.0059643	0.961207	-0.00554378	0.963941	-0.116998	0.338368
ABCA12	NA	6.77431	46.5905	NA	NA	0.0345603	0.778006	0.0724929	0.553884	0.1109	0.364313	-0.00374375	0.975644	-0.0790107	0.518712	-0.131309	0.282163	0.101222	0.407906	-0.0931152	0.446658	-0.11407	0.350677	-0.262626	0.0292494	0.0958755	0.43324	0.00645043	0.958048	-0.0711892	0.561054	0.0064187	0.958254	0.0354131	0.772673	0.0338299	0.782581	0.124679	0.307382	0.0654916	0.592892	0.122179	0.31726	0.122335	0.316637	0.168333	0.166781	0.165122	0.175138
ABCA13	NA	6.73224	46.3011	NA	NA	0.0445467	0.716267	-0.0941508	0.441597	-0.0443978	0.717175	0.0411167	0.73729	0.111833	0.360268	0.198028	0.102871	-0.0807321	0.509615	0.140295	0.250232	0.169919	0.162761	0.186982	0.123947	0.0168125	0.890941	-0.0880236	0.472006	-0.134639	0.27003	0.0512443	0.675826	-0.228817	0.0586046	-0.254551	0.0347954	-0.205052	0.0909929	-0.308784	0.00983683	-0.17615	0.147664	-0.235904	0.0510091	-0.11753	0.336158	-0.172264	0.156952
ABCA2	blue	8.95888	61.6149	blue	blue	0.252188	0.0365746	-0.397243	0.000725687	-0.182362	0.13368	-0.348925	0.00329918	0.183017	0.132266	0.66492	4.63491e-10	0.416379	0.000372867	0.691563	4.73741e-11	0.929	1.2417e-30	0.625859	8.90196e-09	0.619583	1.37823e-08	0.334185	0.00500978	0.386056	0.00105197	0.563476	4.63564e-07	-0.337952	0.00451094	-0.307544	0.0101519	-0.466998	5.23026e-05	-0.641878	2.78744e-09	-0.921327	3.40846e-29	-0.696815	2.93553e-11	-0.674845	2.03712e-10	-0.658085	8.02051e-10
ABCA3	blue	10.5129	72.303	blue	blue	0.243324	0.0439396	-0.215586	0.0752297	-0.124024	0.30995	-0.253798	0.0353543	0.172352	0.156737	0.596759	6.24712e-08	0.465148	5.65089e-05	0.594555	7.18429e-08	0.772652	7.46727e-15	0.66201	5.86392e-10	0.65149	1.34354e-09	0.552241	8.68815e-07	0.459593	7.1092e-05	0.638878	3.4825e-09	-0.17621	0.147525	-0.0618357	0.613738	-0.194619	0.109055	-0.384474	0.00110756	-0.782515	2.01088e-15	-0.38398	0.00112542	-0.484948	2.41204e-05	-0.448448	0.000111364
ABCA4	NA	6.9028	47.4742	NA	sienna3	-0.139259	0.253781	-0.249292	0.0388591	-0.122408	0.316345	-0.248543	0.0394687	-0.178577	0.142077	-0.00921664	0.940086	-0.0753105	0.53854	0.098454	0.420913	0.138005	0.258126	0.070401	0.565409	-0.144923	0.234789	-0.174961	0.150461	-0.168483	0.166399	-0.113867	0.35154	-0.16891	0.16531	-0.165695	0.173625	-0.287314	0.0166788	-0.0094149	0.938799	-0.119688	0.327301	-0.269985	0.0248622	-0.136826	0.262252	-0.149419	0.22043
ABCA5	blue	7.27743	50.0507	blue	blue	0.181927	0.134626	-0.446576	0.000119907	-0.179695	0.139557	-0.392658	0.000846298	0.155338	0.202482	0.684382	8.96965e-11	0.302536	0.0115154	0.68891	6.01045e-11	0.970788	2.9291e-43	0.762578	2.66991e-14	0.465091	5.66424e-05	0.196291	0.105986	0.250114	0.0381991	0.49265	1.70728e-05	-0.50074	1.17677e-05	-0.392661	0.000846217	-0.615215	1.85776e-08	-0.725646	1.74729e-12	-0.957943	4.77981e-38	-0.826205	2.34682e-18	-0.703325	1.59886e-11	-0.783598	1.73379e-15
ABCA6	NA	6.91297	47.5441	NA	NA	0.0300701	0.806245	0.0391413	0.749488	0.0192771	0.875074	-0.0718426	0.557455	0.0275018	0.822512	0.0543886	0.657143	-0.0632611	0.605572	0.00538876	0.964948	0.0476436	0.697463	0.162695	0.181655	0.129263	0.289795	0.0550509	0.653234	0.144096	0.237501	0.0921898	0.451208	0.0706716	0.563913	0.0453652	0.71128	0.0806754	0.509913	-0.225485	0.06248	-0.0464747	0.704539	-0.0214477	0.86114	-0.0164166	0.893494	-0.0416861	0.733787
ABCA7	NA	7.36491	50.6523	NA	darkolivegreen	-0.0314362	0.797625	-0.0863501	0.480503	-0.142704	0.242108	-0.128935	0.291031	-0.12919	0.290068	-0.0670449	0.584132	0.0754523	0.537774	0.0227225	0.852976	0.0463591	0.70524	-0.0997926	0.414594	0.252653	0.0362187	0.139438	0.253167	0.266456	0.0268916	0.331057	0.00546038	0.181082	0.136476	0.1866	0.12473	0.144063	0.237608	0.0599407	0.624665	-0.0136156	0.911586	0.0885602	0.469299	-0.00148373	0.990346	-0.0995446	0.415761
ABCA8	turquoise	8.3449	57.3922	turquoise	turquoise	-0.108101	0.376619	0.170596	0.161068	0.0313709	0.798037	0.27581	0.021797	-0.0998602	0.414277	-0.432536	0.000205901	-0.283743	0.018144	-0.354461	0.00280571	-0.617427	1.598e-08	-0.69045	5.23677e-11	-0.265991	0.0271686	-0.0256238	0.834454	-0.0648249	0.59667	-0.437265	0.000172069	0.528192	3.09441e-06	0.0483797	0.693019	0.243771	0.0435411	0.453173	9.22413e-05	0.60792	3.02812e-08	0.510777	7.31835e-06	0.457792	7.65197e-05	0.427618	0.000247473
ABCA9	NA	7.19605	49.491	NA	skyblue	-0.168133	0.167292	0.0591607	0.629187	-0.0402174	0.742836	0.213568	0.0780676	-0.052568	0.667936	-0.214181	0.0771966	-0.374683	0.00151448	-0.255718	0.033943	-0.388805	0.000961393	-0.297205	0.0131387	-0.257515	0.0326653	-0.0888006	0.468088	-0.0722815	0.555044	-0.291322	0.0151562	0.310308	0.00946125	0.0927172	0.448612	0.198302	0.102387	0.281193	0.0192562	0.377312	0.00139375	0.30183	0.0117199	0.232424	0.0546318	0.206462	0.0887438
ABCB1	blue	8.56002	58.8717	black	black	0.0834801	0.495263	-0.299398	0.0124486	-0.137439	0.260101	-0.00153043	0.990042	0.459714	7.07393e-05	0.728193	1.33868e-12	0.271851	0.0238431	0.429553	0.000230274	0.645532	2.11857e-09	0.666387	4.11282e-10	0.349635	0.00323189	0.0724458	0.554142	0.128011	0.294531	0.266407	0.0269205	-0.256709	0.0332337	-0.327785	0.00596963	-0.32441	0.00653818	-0.578755	1.89893e-07	-0.661932	5.90103e-10	-0.572198	2.80064e-07	-0.526067	3.44604e-06	-0.425995	0.000262802
ABCB10	lightcyan	8.65094	59.497	lightcyan	lightcyan	-0.142829	0.241694	0.0323139	0.7921	0.191155	0.115628	-0.134837	0.269321	-0.332964	0.00518157	-0.435697	0.000182678	-0.311931	0.00907518	-0.577768	2.01443e-07	-0.300169	0.0122135	-0.351629	0.0030493	-0.465266	5.62318e-05	-0.549438	1.01262e-06	-0.401058	0.000637466	-0.412381	0.000429932	-0.185831	0.126319	-0.055919	0.648124	-0.124579	0.307773	0.210702	0.0822438	0.316285	0.0081065	-0.0646567	0.597625	0.307469	0.0101713	0.11559	0.344252
ABCB11	NA	6.87656	47.2937	NA	blue	0.0711224	0.561422	-0.143342	0.23999	-0.105196	0.38965	-0.0935563	0.444498	0.0876185	0.474056	0.25249	0.036343	0.205082	0.090945	0.142082	0.244188	0.312884	0.00885496	0.237895	0.049027	0.195302	0.107793	0.08378	0.49371	0.119718	0.32718	0.212748	0.0792442	-0.15905	0.191769	-0.100768	0.410025	-0.0586411	0.632207	-0.140626	0.249106	-0.320287	0.00729697	-0.213244	0.0785303	-0.182706	0.132935	-0.178581	0.142066
ABCB4	NA	7.00624	48.1855	NA	turquoise	-0.0856991	0.483831	0.0808804	0.508835	0.0176178	0.885752	0.0694661	0.570596	-0.16445	0.176927	-0.301449	0.0118316	-0.239929	0.047067	-0.289411	0.0158665	-0.334964	0.00490279	-0.319438	0.0074625	-0.159738	0.189832	-0.119957	0.326207	0.0121113	0.921321	-0.125948	0.302444	0.230574	0.0566411	0.0738227	0.546616	0.178113	0.143132	0.291934	0.0149347	0.344424	0.00375594	0.241959	0.0451758	0.17964	0.13968	0.136659	0.262842
ABCB5	NA	6.71945	46.2132	NA	NA	-0.150138	0.218191	-0.0665725	0.58679	-0.0119392	0.922436	-0.139583	0.252668	-0.176958	0.145785	-0.149561	0.219987	-0.0280116	0.819276	0.0102412	0.93344	-0.0904671	0.459746	-0.0281468	0.818419	-0.115647	0.344014	-0.0318946	0.794738	-0.0834168	0.495592	-0.0875935	0.474182	-0.0203151	0.868405	0.0385775	0.75298	0.0166578	0.891938	0.209718	0.0837177	0.0959598	0.432834	0.0417144	0.733613	0.137734	0.259072	0.104937	0.390827
ABCB6	turquoise	9.37368	64.4677	paleturquoise	paleturquoise	-0.0410486	0.73771	0.458946	7.29994e-05	0.0898727	0.462712	0.524654	3.70012e-06	0.142654	0.242275	-0.33343	0.00511537	-0.0522373	0.669904	-0.497948	1.33949e-05	-0.73563	6.04477e-13	-0.489429	1.97472e-05	-0.207189	0.0876007	-0.0779162	0.524538	-0.219367	0.0701347	-0.301495	0.0118181	0.452023	9.65964e-05	0.285303	0.0174908	0.615492	1.82311e-08	0.417855	0.00035361	0.702645	1.70491e-11	0.669151	3.27725e-10	0.476562	3.48155e-05	0.70972	8.66097e-12
ABCB7	turquoise	8.48304	58.3423	turquoise	turquoise	-0.252011	0.036711	0.373876	0.00155337	0.201029	0.0976563	0.315082	0.00836457	-0.211332	0.0813108	-0.696882	2.91739e-11	-0.276338	0.021536	-0.643503	2.46835e-09	-0.916859	2.01514e-28	-0.717643	3.95931e-12	-0.553068	8.30177e-07	-0.374121	0.00154147	-0.470152	4.57951e-05	-0.644126	2.35549e-09	0.278339	0.02057	0.227678	0.0599076	0.459551	7.12133e-05	0.631474	5.9704e-09	0.906419	8.92793e-27	0.656609	9.01197e-10	0.707636	1.05944e-11	0.758159	4.57791e-14
ABCB8	NA	7.11748	48.9506	NA	blue	0.053731	0.661034	-0.251894	0.0368014	-0.0351468	0.774337	-0.361717	0.00225901	0.0106969	0.930485	0.288446	0.0162358	0.0533821	0.663101	0.305309	0.0107422	0.51956	4.76938e-06	0.373087	0.0015923	0.120455	0.324187	-0.0967013	0.42927	0.0510267	0.677126	0.161696	0.184387	-0.356728	0.00262346	-0.359329	0.0024274	-0.428635	0.000238298	-0.440458	0.000152202	-0.494757	1.55094e-05	-0.544962	1.28955e-06	-0.373805	0.00155683	-0.459638	7.09605e-05
ABCB9	blue	9.33278	64.1864	blue	blue	0.29916	0.0125219	-0.345023	0.00369204	-0.0761498	0.53401	-0.307329	0.0102075	0.283722	0.0181527	0.766886	1.56062e-14	0.450437	0.000102907	0.762816	2.59269e-14	0.98862	7.49415e-57	0.758286	4.50835e-14	0.57769	2.02381e-07	0.276232	0.0215881	0.250797	0.0376577	0.502719	1.07284e-05	-0.49029	1.89964e-05	-0.427661	0.000247084	-0.542528	1.46851e-06	-0.731689	9.24257e-13	-0.993395	9.82554e-65	-0.788215	9.12976e-16	-0.719665	3.22889e-12	-0.703964	1.50487e-11
ABCC1	NA	6.79017	46.6995	NA	NA	0.134899	0.269095	0.132007	0.27959	0.0692073	0.572037	0.0982766	0.421755	-0.0239189	0.845328	-0.0613247	0.616676	-0.134748	0.269638	-0.0479823	0.695416	-0.0572754	0.640172	-0.133814	0.273001	-0.0622523	0.611346	-0.095162	0.436686	0.00764203	0.950307	-0.00283475	0.981557	-0.0545038	0.656463	-0.0413705	0.735728	0.0119462	0.92239	-0.0425176	0.72868	0.0484899	0.692355	0.0251643	0.837382	-0.000465861	0.996969	-0.0232731	0.849454
ABCC10	NA	7.4694	51.3709	NA	darkred	-0.0528913	0.666015	0.208197	0.086037	0.0387626	0.751833	0.151291	0.214638	-0.0562228	0.64634	-0.274006	0.0227101	-0.146215	0.230598	-0.352588	0.00296475	-0.382822	0.00116837	-0.326019	0.00626146	0.0390431	0.750096	-0.0617585	0.614181	0.0366054	0.765236	-0.0101112	0.934283	0.302269	0.0115924	0.264908	0.0278245	0.417898	0.000353067	0.14475	0.235355	0.396663	0.000740026	0.398975	0.000684354	0.253938	0.03525	0.221896	0.0668848
ABCC11	NA	6.99869	48.1336	NA	salmon	-0.0960061	0.43261	-0.0314657	0.797439	-0.115562	0.344369	0.0469312	0.701773	0.00593255	0.961414	0.0164838	0.893061	0.138447	0.256587	0.131377	0.281913	-0.0033157	0.978429	0.0782074	0.522985	0.14467	0.235615	0.256528	0.0333622	0.148376	0.223706	0.213712	0.0778619	0.0800202	0.513367	0.20851	0.0855547	0.169986	0.162595	0.020248	0.868837	0.027092	0.825114	0.185414	0.127188	0.0311741	0.799277	0.0735403	0.548156
ABCC12	blue	7.33953	50.4777	blue	blue	0.30242	0.0115487	-0.361533	0.00227161	-0.0919885	0.452201	-0.385962	0.00105521	0.187206	0.123489	0.661595	6.06258e-10	0.376926	0.00141091	0.674613	2.07738e-10	0.964907	1.2419e-40	0.637636	3.81589e-09	0.562525	4.89312e-07	0.256088	0.0336767	0.299215	0.012505	0.5081	8.3188e-06	-0.446247	0.000121465	-0.419886	0.000328605	-0.548448	1.06859e-06	-0.692823	4.22764e-11	-0.961831	1.97328e-39	-0.769476	1.1237e-14	-0.693429	4.00142e-11	-0.696962	2.89599e-11
ABCC13	NA	6.87472	47.281	NA	lightgreen	-0.00155181	0.989903	0.135303	0.267652	0.121225	0.321079	0.0804929	0.510874	-0.0142987	0.907169	-0.117911	0.334585	-0.0164811	0.893078	-0.15337	0.20833	-0.196071	0.106386	-0.138685	0.255764	-0.112383	0.357895	-0.05379	0.660684	-0.0227408	0.852858	-0.105293	0.389211	0.108347	0.375528	0.119332	0.328752	0.224514	0.0636487	0.143837	0.238351	0.186455	0.125028	0.204395	0.0920563	0.280942	0.019369	0.139956	0.251391
ABCC2	NA	6.75003	46.4234	NA	darkturquoise	-0.0569905	0.64184	0.0271329	0.824854	-0.107785	0.378023	0.094054	0.442069	-0.0157819	0.897589	-0.0613622	0.61646	-0.100012	0.413562	-0.0906844	0.458664	-0.145408	0.233208	-0.0276864	0.82134	0.0569922	0.64183	0.165043	0.175348	0.0715629	0.558994	-0.0341312	0.780693	0.264701	0.027951	0.0820876	0.502509	0.0449611	0.71374	0.0249834	0.838535	0.144498	0.236179	0.19319	0.11173	0.0142848	0.907259	0.121917	0.318304
ABCC3	NA	6.94343	47.7536	NA	lightgreen	-0.0129142	0.916123	0.205906	0.0896246	0.172635	0.156048	0.049049	0.688987	-0.1532	0.208841	-0.3318	0.00535017	-0.0781277	0.52341	-0.375146	0.00149254	-0.363842	0.00211812	-0.333237	0.00514268	-0.206638	0.0884663	-0.110854	0.364515	-0.182073	0.134307	-0.197603	0.103626	0.121841	0.31861	0.0565976	0.644141	0.155318	0.20254	0.320788	0.00720083	0.360019	0.00237759	0.268762	0.0255505	0.453626	9.05773e-05	0.358758	0.00246928
ABCC4	turquoise	8.60405	59.1745	turquoise	turquoise	-0.298729	0.0126557	0.315807	0.0082081	0.0956952	0.434109	0.349065	0.00328579	-0.210778	0.0821304	-0.697775	2.68676e-11	-0.46372	5.99669e-05	-0.726424	1.61135e-12	-0.964242	2.30457e-40	-0.739336	4.02659e-13	-0.582821	1.48599e-07	-0.308302	0.00995837	-0.304227	0.0110384	-0.588873	1.02517e-07	0.491672	1.7847e-05	0.310772	0.00934942	0.452205	9.58952e-05	0.667439	3.7732e-10	0.964433	1.93302e-40	0.721259	2.74553e-12	0.695518	3.307e-11	0.6659	4.27945e-10
ABCC5	blue	8.83728	60.7785	blue	blue	0.279272	0.0201325	-0.354645	0.00279053	-0.132195	0.278899	-0.391166	0.000889306	0.151343	0.214478	0.657371	8.48637e-10	0.449464	0.000106971	0.685751	7.95342e-11	0.955325	3.46387e-37	0.689035	5.94376e-11	0.629963	6.65336e-09	0.36661	0.00194635	0.366628	0.00194529	0.609188	2.78418e-08	-0.421947	0.000304891	-0.274953	0.0222269	-0.469177	4.77212e-05	-0.616532	1.69862e-08	-0.948787	3.02485e-35	-0.68973	5.58574e-11	-0.667443	3.7719e-10	-0.681066	1.19719e-10
ABCC6	turquoise	7.11676	48.9457	turquoise	turquoise	-0.2953	0.0137649	0.183741	0.130715	0.00607958	0.960458	0.155126	0.203105	-0.236295	0.0506145	-0.561843	5.08611e-07	-0.288433	0.0162408	-0.466523	5.33544e-05	-0.714193	5.58521e-12	-0.462048	6.42629e-05	-0.435645	0.000183036	-0.0686134	0.575347	-0.0839331	0.492918	-0.317495	0.00785381	0.406467	0.000529054	0.446098	0.00012218	0.446447	0.000120515	0.528226	3.0891e-06	0.727311	1.46864e-12	0.647157	1.87293e-09	0.516964	5.4195e-06	0.496098	1.45853e-05
ABCC6P1	NA	6.9378	47.7148	NA	NA	0.0502154	0.681983	0.15089	0.215869	0.115686	0.343847	-0.0779621	0.524293	-0.109638	0.369829	-0.237148	0.0497623	-0.215319	0.0756003	-0.332599	0.00523393	-0.201832	0.0962965	-0.273327	0.0230619	-0.0590018	0.63011	-0.185687	0.126619	0.114615	0.348366	0.0114344	0.925706	0.146098	0.230977	0.167808	0.168127	0.206112	0.0892982	0.0981781	0.422223	0.226099	0.0617509	0.150409	0.217353	0.182025	0.134413	0.0644405	0.598853
ABCC6P2	turquoise	7.20512	49.5533	brown	brown	-0.367654	0.00188487	0.0959638	0.432814	-0.168199	0.167122	0.0152178	0.901231	-0.362354	0.00221593	-0.570228	3.14228e-07	-0.289195	0.0159485	-0.381466	0.00122057	-0.620611	1.28379e-08	-0.410177	0.000464706	-0.339223	0.00435279	0.0754285	0.537902	0.064165	0.600419	-0.158401	0.193613	0.440551	0.000151657	0.510651	7.3627e-06	0.393036	0.000835697	0.566644	3.86662e-07	0.647884	1.77205e-09	0.659214	7.3329e-10	0.47498	3.72712e-05	0.443852	0.000133414
ABCC8	NA	9.1796	63.1329	NA	darkred	0.481831	2.76773e-05	0.490245	1.90349e-05	0.228944	0.0584609	0.397871	0.000710434	0.460096	6.96398e-05	0.247888	0.0400075	0.2884	0.0162535	-0.104844	0.39125	-0.0525281	0.668173	-0.00138723	0.990974	0.400492	0.000649908	0.363523	0.00213871	0.323952	0.00661884	0.348427	0.0033472	0.377673	0.00137785	0.262711	0.0291955	0.508223	8.27034e-06	-0.0567273	0.643381	-0.00521154	0.9661	0.304447	0.0109775	0.0855202	0.484747	0.251463	0.0371359
ABCC9	NA	7.18407	49.4086	NA	steelblue	-0.0142125	0.907727	0.253632	0.0354786	0.198293	0.102402	0.143227	0.24037	-0.112363	0.357979	-0.343017	0.00390974	-0.36811	0.00185859	-0.392327	0.00085567	-0.445417	0.000125491	-0.409583	0.000474504	-0.313792	0.00864951	-0.322079	0.00695821	-0.197522	0.103771	-0.237866	0.049055	0.16211	0.183253	0.0371191	0.762038	0.237617	0.0492995	0.178879	0.141393	0.451202	9.98172e-05	0.253135	0.0358528	0.393822	0.000814073	0.19884	0.101439
ABCD1	turquoise	7.08688	48.7402	turquoise	turquoise	-0.224997	0.0630649	0.157065	0.197445	0.0114671	0.925494	0.169323	0.164264	-0.248615	0.0394093	-0.50474	9.7561e-06	-0.374178	0.00153871	-0.498993	1.27628e-05	-0.615968	1.76515e-08	-0.502653	1.07616e-05	-0.370086	0.0017484	-0.266978	0.0265828	-0.169714	0.163278	-0.289443	0.0158542	0.299772	0.0123341	0.246633	0.0410585	0.297766	0.0129593	0.41404	0.000405352	0.648227	1.72632e-09	0.437895	0.000167971	0.481091	2.85895e-05	0.369827	0.00176249
ABCD2	NA	6.86049	47.1832	NA	grey60	0.00811304	0.947249	-0.120943	0.322218	-0.0567651	0.643159	-0.189366	0.119141	0.00480337	0.968754	0.179648	0.139663	0.122834	0.314653	0.24281	0.0444015	0.279361	0.0200911	0.369991	0.00175358	-0.0105066	0.931719	-0.0986978	0.419758	-0.0369978	0.762793	0.0762118	0.533676	-0.340189	0.00423598	-0.0291582	0.812011	-0.175429	0.149357	-0.242908	0.0443136	-0.268732	0.0255677	-0.265058	0.0277331	-0.276133	0.0216371	-0.261693	0.0298497
ABCD3	turquoise	9.59856	66.0143	turquoise	turquoise	-0.330733	0.005509	0.247667	0.0401914	0.0922221	0.451049	0.261616	0.0298997	-0.281593	0.0190782	-0.683564	9.63539e-11	-0.49875	1.29072e-05	-0.719174	3.39343e-12	-0.889094	1.98256e-24	-0.637013	3.99427e-09	-0.68186	1.11759e-10	-0.39954	0.000671338	-0.378802	0.00132922	-0.623962	1.01697e-08	0.348741	0.00331691	0.250457	0.037926	0.297988	0.0128887	0.625068	9.41118e-09	0.890513	1.31867e-24	0.572787	2.70545e-07	0.641764	2.81125e-09	0.585674	1.24862e-07
ABCD4	NA	7.04048	48.4211	saddlebrown	saddlebrown	-0.345294	0.00366344	-0.136208	0.264435	-0.115354	0.345243	-0.157185	0.1971	-0.400372	0.000652578	-0.440765	0.00015041	-0.503537	1.03243e-05	-0.283213	0.0183703	-0.337315	0.00459206	-0.203163	0.0940758	-0.39636	0.000747618	-0.222136	0.0665818	-0.167664	0.168499	-0.357387	0.00257242	0.114091	0.350587	-0.0485573	0.691948	-0.154061	0.206262	0.0776839	0.525779	0.376719	0.00142016	0.102248	0.403146	0.187137	0.12363	0.0249307	0.838871
ABCE1	turquoise	9.46948	65.1266	lightcyan	lightcyan	-0.44466	0.00012927	-0.0205903	0.866639	-0.0863196	0.480659	0.0683584	0.576771	-0.355098	0.00275336	-0.637896	3.74363e-09	-0.620104	1.32954e-08	-0.71119	7.50493e-12	-0.688953	5.9873e-11	-0.551238	9.17903e-07	-0.659698	7.05573e-10	-0.576714	2.14506e-07	-0.327465	0.00602157	-0.484088	2.50568e-05	0.190914	0.116097	0.120709	0.323159	0.115018	0.346662	0.386327	0.00104271	0.726263	1.63867e-12	0.314723	0.00844301	0.426803	0.000255065	0.267683	0.0261708
ABCF1	turquoise	10.8743	74.788	brown	brown	-0.0541989	0.658264	0.369703	0.00176932	-0.00236992	0.984581	0.305204	0.0107705	-0.117168	0.337663	-0.435982	0.000180706	-0.060591	0.620906	-0.356344	0.00265355	-0.635715	4.39207e-09	-0.434312	0.000192537	-0.0791407	0.518022	0.305998	0.010557	0.164889	0.175757	-0.0388497	0.751294	0.557565	6.46969e-07	0.5692	3.33575e-07	0.662561	5.60986e-10	0.620647	1.28066e-08	0.624204	9.9984e-09	0.831888	8.49446e-19	0.523383	3.94352e-06	0.612907	2.17122e-08
ABCF2	turquoise	8.37063	57.5692	NA	turquoise	-0.422349	0.000300446	-0.0944773	0.440008	-0.286131	0.0171523	0.0183747	0.880878	-0.412659	0.000425723	-0.485502	2.35352e-05	-0.465061	5.67134e-05	-0.193771	0.110636	-0.492053	1.7541e-05	-0.297994	0.0128867	-0.292141	0.0148604	0.0612391	0.617169	0.121893	0.3184	-0.0407622	0.739475	0.4023	0.000610934	0.445676	0.000124223	0.223692	0.0646508	0.517458	5.28984e-06	0.547206	1.14284e-06	0.537051	1.96032e-06	0.256722	0.033224	0.148405	0.223614
ABCF3	NA	7.94604	54.6491	NA	darkolivegreen	0.00907012	0.941037	-0.214611	0.07659	-0.295886	0.0135697	-0.0381727	0.755491	0.0163951	0.893633	0.284494	0.017827	0.0326353	0.790079	0.412907	0.000422008	0.34382	0.00382126	0.328242	0.00589595	0.426773	0.000255347	0.474167	3.85939e-05	0.468971	4.81379e-05	0.574088	2.50604e-07	0.175684	0.148757	0.262139	0.0295614	0.0433811	0.723388	-0.201395	0.0970347	-0.318808	0.00758747	-0.0348657	0.776095	-0.320355	0.00728395	-0.394359	0.000799585
ABCG1	turquoise	9.25964	63.6834	turquoise	turquoise	-0.460466	6.85886e-05	0.133641	0.273627	-0.0667481	0.585801	0.0688786	0.573868	-0.443192	0.000136893	-0.805662	6.94723e-17	-0.27631	0.0215496	-0.627871	7.72182e-09	-0.856452	6.49552e-21	-0.651029	1.39224e-09	-0.587072	1.14581e-07	-0.310472	0.00942168	-0.332201	0.00529152	-0.463719	5.99694e-05	0.252817	0.0360936	0.462971	6.18558e-05	0.433451	0.000198915	0.745933	1.92032e-13	0.879945	2.42164e-23	0.66945	3.19737e-10	0.60259	4.29408e-08	0.685084	8.43406e-11
ABCG2	turquoise	7.78459	53.5387	NA	violet	-0.241057	0.046008	-0.205834	0.0897402	-0.136704	0.262684	-0.0693306	0.57135	-0.113144	0.354629	-0.138658	0.255857	-0.54741	1.13032e-06	-0.301493	0.0118187	-0.140274	0.250303	-0.0933593	0.445462	-0.476325	3.51724e-05	-0.297505	0.0130424	-0.0924889	0.449735	-0.231187	0.0559688	0.0108559	0.929455	-0.169484	0.163856	-0.262852	0.0291058	-0.0414746	0.735088	0.170548	0.161189	-0.119837	0.326694	0.0407987	0.73925	-0.236767	0.050142
ABCG4	blue	8.09836	55.6966	blue	blue	0.230718	0.0564827	-0.411277	0.000447042	-0.140771	0.248613	-0.36782	0.00187526	0.19796	0.102992	0.708859	9.41524e-12	0.392071	0.00086299	0.733877	7.30768e-13	0.983913	7.54483e-52	0.749431	1.2849e-13	0.5625	4.89999e-07	0.273376	0.0230364	0.271246	0.0241694	0.502342	1.09198e-05	-0.473741	3.93055e-05	-0.417457	0.000358718	-0.59222	8.32123e-08	-0.735046	6.44e-13	-0.976499	2.19507e-46	-0.79162	5.63006e-16	-0.718498	3.63286e-12	-0.750828	1.09234e-13
ABCG5	NA	6.87795	47.3033	NA	NA	0.0508683	0.678074	0.0360534	0.768677	-0.0521954	0.670154	0.102153	0.403585	0.0551777	0.652487	0.00840417	0.945359	0.140749	0.248689	0.165963	0.172921	-0.0302888	0.804863	-0.146737	0.228921	0.0892283	0.46594	0.124964	0.30627	-0.072012	0.556524	-0.111108	0.363406	0.0575556	0.638535	-0.102075	0.403949	-0.0193217	0.874787	0.023986	0.844899	0.0188068	0.878098	0.0689977	0.573204	0.0128764	0.916368	0.131621	0.281011
ABCG8	NA	6.87452	47.2796	NA	NA	0.0224307	0.854843	-0.0986701	0.419889	-0.0305492	0.80322	-0.245714	0.0418424	-0.136675	0.262787	0.0276133	0.821804	0.153861	0.206859	0.121868	0.318502	0.156962	0.197744	0.104985	0.390606	0.143538	0.239338	0.10907	0.372329	0.103439	0.397661	0.116018	0.342458	-0.0647575	0.597052	0.0596474	0.626364	-0.0683241	0.576962	-0.0038029	0.97526	-0.153165	0.208946	-0.0929584	0.447427	-0.113294	0.353985	-0.106887	0.382032
ABHD1	turquoise	7.5478	51.9101	turquoise	turquoise	-0.120447	0.324219	0.383618	0.00113868	0.164495	0.176806	0.330422	0.00555599	-0.144582	0.235904	-0.561559	5.16863e-07	-0.238887	0.0480625	-0.506477	8.98631e-06	-0.76037	3.50048e-14	-0.61338	2.1031e-08	-0.278089	0.0206887	-0.124453	0.308265	-0.137054	0.26145	-0.262639	0.0292414	0.422309	0.000300887	0.403799	0.000580245	0.52011	4.64127e-06	0.520126	4.6376e-06	0.766884	1.56084e-14	0.699288	2.33487e-11	0.528292	3.07874e-06	0.602204	4.40316e-08
ABHD10	blue	9.17065	63.0713	NA	darkolivegreen	-0.0636426	0.603395	-0.433851	0.000195933	-0.405929	0.000539036	-0.336545	0.00469184	-0.0403166	0.742224	0.336337	0.00471918	0.238873	0.0480761	0.474281	3.84062e-05	0.561161	5.28619e-07	0.462143	6.40126e-05	0.506553	8.95427e-06	0.543352	1.40551e-06	0.575922	2.24839e-07	0.576876	2.12452e-07	0.120599	0.323604	0.187429	0.123033	-0.2109	0.081949	-0.199891	0.0996101	-0.530464	2.75597e-06	-0.215175	0.0758007	-0.430947	0.000218579	-0.417506	0.000358081
ABHD11	turquoise	7.29054	50.1408	turquoise	turquoise	-0.253186	0.0358138	0.152462	0.211067	0.0116165	0.924526	0.154814	0.204026	-0.29207	0.0148856	-0.558576	6.11398e-07	-0.40657	0.000527167	-0.440052	0.000154608	-0.671359	2.72872e-10	-0.515939	5.69832e-06	-0.558282	6.21544e-07	-0.117658	0.335629	-0.18505	0.127949	-0.439103	0.000160363	0.352401	0.00298108	0.229291	0.0580693	0.211628	0.0808754	0.614496	1.95042e-08	0.67418	2.15471e-10	0.529543	2.88877e-06	0.529466	2.90014e-06	0.395081	0.00078046
ABHD12	blue	9.3487	64.2959	blue	blue	0.120831	0.322666	-0.411294	0.000446779	-0.25115	0.0373806	-0.359186	0.0024378	0.167949	0.167766	0.652715	1.22194e-09	0.471992	4.23521e-05	0.738853	4.247e-13	0.872731	1.51576e-22	0.718988	3.45776e-12	0.672033	2.57964e-10	0.390372	0.000912972	0.395947	0.000758102	0.626716	8.3794e-09	-0.31165	0.00914093	-0.134658	0.269961	-0.311065	0.00927949	-0.571284	2.95459e-07	-0.861208	2.27667e-21	-0.554163	7.81553e-07	-0.646241	2.00784e-09	-0.549254	1.02283e-06
ABHD12B	blue	7.2573	49.9123	blue	blue	0.271594	0.0239811	-0.336279	0.00472669	-0.0738364	0.546542	-0.37426	0.00153478	0.116836	0.33904	0.595347	6.83333e-08	0.322939	0.00680066	0.631904	5.78858e-09	0.901682	4.31699e-26	0.609712	2.68876e-08	0.533642	2.34031e-06	0.222264	0.0664217	0.295814	0.0135935	0.550424	9.59645e-07	-0.476854	3.43785e-05	-0.289916	0.0156762	-0.459979	6.9974e-05	-0.643799	2.41418e-09	-0.889887	1.57933e-24	-0.703586	1.55971e-11	-0.633365	5.20961e-09	-0.688221	6.39095e-11
ABHD13	NA	6.94436	47.76	NA	NA	0.0710016	0.562089	0.0256956	0.833996	0.11629	0.34132	-0.0231621	0.850164	-0.0280904	0.818776	0.00958869	0.937672	0.103189	0.398808	0.178514	0.14222	0.0223232	0.855532	0.061887	0.613443	0.0240463	0.844514	0.206429	0.0887958	0.0449741	0.713661	-0.0687875	0.574375	0.0234844	0.848104	-0.0438872	0.720293	-0.0433029	0.723867	0.0908569	0.457806	-0.0474027	0.698919	0.0400348	0.743963	-0.00926402	0.939778	0.0346159	0.777657
ABHD14A	blue	10.1745	69.9751	blue	blue	0.222906	0.0656201	-0.380192	0.00127147	-0.19299	0.112108	-0.31606	0.00815407	0.227212	0.0604467	0.701472	1.90373e-11	0.455478	8.40582e-05	0.772001	8.12466e-15	0.939705	6.19511e-33	0.7076	1.0632e-11	0.672545	2.47162e-10	0.414574	0.000397722	0.398506	0.000695324	0.640954	2.98617e-09	-0.375035	0.0014978	-0.251615	0.0370175	-0.384276	0.00111467	-0.658051	8.04227e-10	-0.930498	6.22787e-31	-0.619724	1.36483e-08	-0.721481	2.68399e-12	-0.653143	1.18203e-09
ABHD14B	brown	7.30761	50.2582	brown	brown	-0.060385	0.622096	0.309447	0.00967201	0.0178564	0.884215	0.321181	0.00712632	0.00239821	0.984397	-0.336573	0.00468819	-0.244426	0.0429627	-0.48208	2.73753e-05	-0.587219	1.1355e-07	-0.509612	7.73902e-06	-0.0929117	0.447657	0.0304418	0.803897	0.131692	0.280749	-0.0482569	0.69376	0.560031	5.63418e-07	0.416258	0.000374491	0.599283	5.31622e-08	0.443094	0.000137413	0.585858	1.23459e-07	0.652843	1.20991e-09	0.514418	6.13708e-06	0.473951	3.89537e-05
ABHD15	turquoise	7.4541	51.2657	turquoise	turquoise	-0.38352	0.00114232	0.154838	0.203956	-0.0589638	0.630331	0.0876369	0.473962	-0.312701	0.00889681	-0.64036	3.12084e-09	-0.366203	0.00197078	-0.523367	3.9468e-06	-0.754976	6.70364e-14	-0.5093	7.85545e-06	-0.586818	1.1639e-07	-0.270534	0.0245586	-0.311977	0.00906435	-0.460166	6.94412e-05	0.280095	0.019753	0.305639	0.010653	0.33768	0.00454537	0.612322	2.25835e-08	0.764002	2.23848e-14	0.569654	3.24885e-07	0.550285	9.66968e-07	0.554078	7.8524e-07
ABHD2	blue	7.5509	51.9315	blue	blue	0.240037	0.046965	-0.339707	0.00429394	-0.124012	0.309998	-0.265009	0.0277628	0.253856	0.0353109	0.68502	8.48166e-11	0.416397	0.000372629	0.739279	4.05194e-13	0.891838	8.96356e-25	0.679721	1.34443e-10	0.561951	5.05506e-07	0.341573	0.00407346	0.294856	0.0139147	0.486256	2.27595e-05	-0.384191	0.00111775	-0.345885	0.00360185	-0.434646	0.000190117	-0.677661	1.60405e-10	-0.895551	2.95857e-25	-0.655442	9.8775e-10	-0.675808	1.87774e-10	-0.617148	1.62874e-08
ABHD3	turquoise	8.3453	57.395	turquoise	turquoise	-0.376647	0.00142344	0.219735	0.0696547	0.00299738	0.980499	0.219503	0.069957	-0.340189	0.00423598	-0.754925	6.74447e-14	-0.512817	6.63254e-06	-0.686505	7.44108e-11	-0.930079	7.56842e-31	-0.716422	4.47454e-12	-0.660019	6.87753e-10	-0.322271	0.00692281	-0.286753	0.0169017	-0.579785	1.78517e-07	0.410077	0.00046634	0.324795	0.00647108	0.362506	0.00220577	0.725884	1.70456e-12	0.944917	3.26231e-34	0.676275	1.8049e-10	0.66974	3.12153e-10	0.592746	8.05141e-08
ABHD4	turquoise	8.31883	57.2129	turquoise	turquoise	-0.306189	0.0105064	0.303002	0.0113823	-0.022413	0.854957	0.334022	0.00503232	-0.257253	0.032849	-0.69266	4.29047e-11	-0.362957	0.00217579	-0.61653	1.69884e-08	-0.933487	1.5002e-31	-0.681808	1.1227e-10	-0.403449	0.000587275	-0.0338077	0.78272	-0.0762453	0.533496	-0.374555	0.00152059	0.622059	1.16125e-08	0.550848	9.37709e-07	0.600048	5.06115e-08	0.773816	6.41875e-15	0.937068	2.49026e-32	0.888861	2.11847e-24	0.636388	4.18128e-09	0.706318	1.20247e-11
ABHD5	turquoise	7.7974	53.6268	yellow	yellow	-0.349124	0.00328021	0.128199	0.293816	0.0941478	0.441611	0.155803	0.201117	-0.257247	0.0328535	-0.601884	4.49534e-08	-0.395392	0.000772376	-0.592505	8.17406e-08	-0.732578	8.40356e-13	-0.603673	4.00204e-08	-0.643506	2.46785e-09	-0.541634	1.53995e-06	-0.514939	5.98337e-06	-0.620081	1.33172e-08	0.0937368	0.443617	0.0121552	0.921037	0.147856	0.22535	0.429469	0.000231004	0.742775	2.74474e-13	0.348741	0.00331686	0.533224	2.39146e-06	0.46217	6.39408e-05
ABHD6	NA	10.2773	70.6822	NA	lightyellow	-0.405076	0.000555208	-0.29329	0.0144536	-0.470153	4.57931e-05	-0.202928	0.0944651	-0.419911	0.000328307	-0.339673	0.00429801	-0.0418269	0.732921	0.0296553	0.808867	-0.185984	0.126003	-0.1829	0.132519	0.106992	0.38156	0.287175	0.0167339	0.284766	0.0177132	0.168828	0.165518	0.326408	0.00619613	0.44128	0.000147439	0.20276	0.0947445	0.428179	0.000242376	0.231909	0.0551846	0.382899	0.00116549	0.131437	0.281689	0.178785	0.141604
ABHD7	blue	8.60761	59.199	blue	blue	0.225582	0.0623644	-0.406359	0.000531041	-0.113567	0.35282	-0.348096	0.00337945	0.221367	0.0675546	0.722971	2.30403e-12	0.34084	0.00415886	0.714908	5.20326e-12	0.982274	1.89621e-50	0.749648	1.25297e-13	0.497467	1.36954e-05	0.197492	0.103824	0.253102	0.0358775	0.476428	3.50176e-05	-0.513475	6.42463e-06	-0.416953	0.000365269	-0.583071	1.46361e-07	-0.725748	1.72898e-12	-0.976305	2.88094e-46	-0.815404	1.46841e-17	-0.742849	2.72213e-13	-0.76785	1.3816e-14
ABHD8	blue	10.275	70.6662	blue	blue	0.261025	0.0302856	-0.382122	0.00119507	-0.148781	0.22243	-0.299757	0.0123386	0.272536	0.0234778	0.769242	1.15769e-14	0.417042	0.000364112	0.749984	1.20515e-13	0.979828	1.38575e-48	0.763433	2.40231e-14	0.617996	1.53692e-08	0.329265	0.00573422	0.364736	0.00206119	0.583545	1.42197e-07	-0.398383	0.000698237	-0.341693	0.00405959	-0.486999	2.20182e-05	-0.699674	2.25257e-11	-0.977691	3.90819e-47	-0.737675	4.83462e-13	-0.743292	2.58994e-13	-0.722206	2.49213e-12
ABHD9	NA	7.0103	48.2135	NA	turquoise	-0.0642137	0.600142	0.135048	0.268562	-0.0547061	0.655268	0.0691376	0.572425	-0.111312	0.362524	-0.233355	0.0536425	-0.243303	0.0439584	-0.154947	0.203633	-0.291043	0.0152582	-0.179738	0.13946	-0.122773	0.314895	0.0391346	0.749529	0.0346353	0.777536	-0.10163	0.406011	0.197316	0.104139	0.0581237	0.63522	0.17547	0.149259	0.118936	0.330369	0.291537	0.0150782	0.274008	0.0227093	0.279055	0.0202334	0.175468	0.149264
ABI1	turquoise	10.5792	72.759	turquoise	turquoise	-0.37712	0.00140226	0.186637	0.124654	0.0460333	0.707218	0.252619	0.0362444	-0.246266	0.0413705	-0.658022	8.06017e-10	-0.402486	0.000607041	-0.716135	4.60465e-12	-0.866711	6.44199e-22	-0.639689	3.2798e-09	-0.589937	9.59619e-08	-0.354101	0.00283567	-0.325666	0.00632118	-0.599914	5.10489e-08	0.415612	0.000383256	0.266632	0.0267869	0.348268	0.00336265	0.647803	1.78311e-09	0.871801	1.90413e-22	0.592059	8.40579e-08	0.665673	4.35938e-10	0.604894	3.69529e-08
ABI2	blue	8.78276	60.4036	blue	blue	0.27856	0.0204658	-0.288425	0.0162439	-0.0438743	0.720372	-0.285164	0.0175483	0.216094	0.0745293	0.606151	3.4029e-08	0.384707	0.00109919	0.682534	1.05403e-10	0.83251	7.58224e-19	0.566346	3.9335e-07	0.461656	6.53107e-05	0.213244	0.0785303	0.154394	0.205271	0.305549	0.0106774	-0.455836	8.28465e-05	-0.468751	4.8586e-05	-0.517729	5.21987e-06	-0.626246	8.66202e-09	-0.846779	4.89967e-20	-0.699503	2.28857e-11	-0.651854	1.30627e-09	-0.555579	7.22606e-07
ABI3	turquoise	7.7703	53.4404	turquoise	turquoise	-0.31852	0.00764532	0.285317	0.0174851	0.0289024	0.813631	0.260494	0.0306362	-0.251092	0.0374255	-0.726465	1.60446e-12	-0.339117	0.00436585	-0.63459	4.76703e-09	-0.924159	1.04532e-29	-0.713018	6.27285e-12	-0.497546	1.36453e-05	-0.214483	0.0767709	-0.244088	0.0432603	-0.487251	2.1772e-05	0.420694	0.000319109	0.397095	0.000729315	0.498481	1.30689e-05	0.681687	1.1345e-10	0.930725	5.60351e-31	0.767409	1.46085e-14	0.588897	1.0236e-07	0.712448	6.63459e-12
ABI3BP	turquoise	8.43352	58.0017	turquoise	turquoise	-0.333766	0.00506812	0.280584	0.0195306	0.0366527	0.764941	0.271073	0.0242637	-0.321114	0.0071389	-0.769372	1.13866e-14	-0.395098	0.000780036	-0.667759	3.67532e-10	-0.95386	9.97335e-37	-0.760775	3.3318e-14	-0.562356	4.94025e-07	-0.237555	0.0493605	-0.248631	0.0393959	-0.488599	2.04972e-05	0.459397	7.16636e-05	0.441603	0.000145608	0.510368	7.46371e-06	0.771721	8.42352e-15	0.964166	2.47107e-40	0.786694	1.12967e-15	0.686621	7.36554e-11	0.695275	3.38132e-11
ABL1	turquoise	9.79007	67.3314	turquoise	turquoise	-0.304431	0.0109818	0.299098	0.0125409	-0.0507411	0.678834	0.266796	0.0266899	-0.289271	0.0159196	-0.697314	2.80363e-11	-0.27414	0.0226411	-0.564465	4.38129e-07	-0.900183	6.98907e-26	-0.642454	2.67008e-09	-0.38647	0.00103786	0.0638393	0.602274	-0.0405692	0.740665	-0.3081	0.0100097	0.593963	7.45758e-08	0.598648	5.53738e-08	0.60692	3.23495e-08	0.780933	2.49304e-15	0.906109	9.92073e-27	0.904739	1.57579e-26	0.654413	1.07062e-09	0.729334	1.18694e-12
ABL2	NA	7.00802	48.1978	NA	grey60	0.0462002	0.706205	-0.0716688	0.558411	0.031494	0.797261	0.0299449	0.807036	0.143508	0.23944	0.240078	0.0469262	-0.0592162	0.628865	0.182242	0.13394	0.205758	0.0898614	0.269575	0.0250911	0.081465	0.505766	0.0394099	0.747826	-0.0897078	0.463537	-0.0748556	0.541004	-0.0747745	0.541443	-0.258907	0.0317036	-0.211105	0.0816455	-0.342235	0.00399766	-0.222425	0.0662203	-0.233668	0.0533131	-0.163046	0.180702	-0.209625	0.0838579
ABLIM1	skyblue	12.0386	82.7956	skyblue	skyblue	-0.137025	0.261553	0.186089	0.125784	0.156972	0.197715	0.396263	0.00075008	0.0882914	0.470654	-0.193629	0.110903	-0.567015	3.785e-07	-0.447722	0.000114607	-0.515402	5.84965e-06	-0.266389	0.0269314	-0.502883	1.06466e-05	-0.513884	6.29828e-06	-0.316049	0.00815647	-0.433376	0.000199482	0.19101	0.11591	-0.0608054	0.619669	0.121529	0.319859	0.15901	0.191883	0.50834	8.22418e-06	0.1609	0.186587	0.270023	0.0248416	0.142806	0.24177
ABLIM2	blue	9.59221	65.9706	blue	blue	0.212047	0.0802626	-0.418264	0.000348447	-0.15567	0.201507	-0.36194	0.00224382	0.201128	0.0974885	0.727046	1.50997e-12	0.337758	0.00453549	0.739574	3.92202e-13	0.989249	1.12674e-57	0.798809	1.96878e-16	0.527874	3.14483e-06	0.239277	0.0476883	0.282369	0.0187362	0.538601	1.80736e-06	-0.495081	1.52814e-05	-0.377934	0.00136646	-0.567583	3.663e-07	-0.744217	2.33333e-13	-0.978699	8.43625e-48	-0.803055	1.03748e-16	-0.748143	1.49087e-13	-0.785871	1.2668e-15
ABLIM3	turquoise	9.3458	64.2759	turquoise	turquoise	-0.171029	0.159992	0.449064	0.00010868	0.119261	0.32904	0.443111	0.000137325	-0.0962262	0.431551	-0.604847	3.70677e-08	-0.222574	0.0660343	-0.611731	2.34967e-08	-0.921477	3.20557e-29	-0.673802	2.2243e-10	-0.448913	0.000109331	-0.178451	0.142362	-0.263147	0.028919	-0.380938	0.00124142	0.43119	0.000216596	0.461362	6.61081e-05	0.65867	7.65659e-10	0.695199	3.40509e-11	0.909859	2.69409e-27	0.821923	4.92753e-18	0.659598	7.11224e-10	0.77415	6.14441e-15
ABO	NA	6.73402	46.3133	NA	NA	-0.152679	0.210412	-0.143487	0.239509	-0.0366129	0.765189	-0.26015	0.0308646	-0.283449	0.0182692	-0.213236	0.0785418	-0.0400673	0.743763	0.0128063	0.916822	-0.00344061	0.977616	-0.115413	0.344995	-0.028514	0.816091	-0.0222793	0.855812	-0.00907727	0.94099	-0.0365269	0.765725	-0.0960036	0.432622	0.0751333	0.539499	-0.0889073	0.467552	0.0851433	0.486681	0.0191093	0.876153	0.0168155	0.890922	-0.00493775	0.96788	-0.00947481	0.938411
ABP1	NA	6.87511	47.2837	NA	darkturquoise	-0.257119	0.0329433	-0.0593814	0.627906	-0.199177	0.100849	0.15861	0.193018	-0.0742932	0.544056	-0.206994	0.0879073	-0.339653	0.00430049	-0.298142	0.0128401	-0.33113	0.00544941	-0.193425	0.111286	-0.118081	0.333885	0.00170662	0.988896	0.144605	0.23583	-0.053305	0.663559	0.431256	0.000216061	0.171354	0.159189	0.217321	0.0728567	0.132973	0.276055	0.356124	0.00267089	0.309493	0.00966049	0.229982	0.0572965	0.0839242	0.492964
ABR	blue	12.476	85.8036	blue	blue	0.254385	0.0349174	-0.382447	0.00118262	-0.16065	0.18728	-0.282795	0.0185508	0.260656	0.0305289	0.76186	2.91677e-14	0.386793	0.00102698	0.749956	1.20908e-13	0.968641	3.04275e-42	0.756092	5.86857e-14	0.642064	2.749e-09	0.374921	0.00150316	0.390274	0.000915933	0.594094	7.39641e-08	-0.345033	0.00369102	-0.319051	0.00753921	-0.495042	1.53091e-05	-0.703073	1.63732e-11	-0.964979	1.16144e-40	-0.703378	1.59084e-11	-0.695353	3.35726e-11	-0.724997	1.86917e-12
ABRA	NA	6.72133	46.2261	NA	NA	0.138993	0.254698	0.146938	0.228276	0.0399558	0.744451	0.0848682	0.488095	0.127961	0.294723	0.0578445	0.636848	0.145536	0.232795	-0.118522	0.332068	-0.038982	0.750475	-0.0565554	0.644388	-0.0275966	0.82191	-0.106022	0.385918	-0.148989	0.221777	-0.0402401	0.742696	-0.0647277	0.597221	-0.0475885	0.697795	0.0257447	0.833684	-0.00185464	0.987933	0.0209755	0.864168	-0.035766	0.77047	0.159716	0.189893	0.116728	0.33949
ABT1	NA	7.44093	51.1752	NA	NA	0.11937	0.328595	0.00860426	0.94406	-0.027149	0.824752	0.0995189	0.415882	0.224081	0.0641741	0.163095	0.180569	-0.093658	0.444002	0.0568805	0.642483	0.0845317	0.489828	0.00330296	0.978511	0.0242221	0.843392	-0.129189	0.290074	0.0153336	0.900484	-0.00918076	0.940319	-0.0677597	0.580121	-0.176344	0.147212	-0.0758126	0.535828	-0.180419	0.137942	-0.0914994	0.454619	-0.130784	0.284108	-0.10328	0.398391	-0.101005	0.408917
ABTB1	blue	9.05248	62.2586	blue	blue	0.354387	0.00281184	-0.303528	0.0112334	-0.0204118	0.867785	-0.321948	0.00698251	0.25632	0.0335104	0.717328	4.08654e-12	0.463825	5.9705e-05	0.701601	1.88086e-11	0.974976	1.75531e-45	0.658683	7.64911e-10	0.603386	4.0777e-08	0.286222	0.0171154	0.282554	0.0186555	0.511169	7.18167e-06	-0.461738	6.50916e-05	-0.427697	0.000246751	-0.517749	5.21476e-06	-0.70883	9.4416e-12	-0.980106	8.74486e-49	-0.768076	1.34262e-14	-0.679575	1.36149e-10	-0.681068	1.19699e-10
ABTB2	blue	7.48352	51.468	grey60	grey60	-0.0567659	0.643155	-0.385973	0.00105483	-0.281093	0.0193013	-0.190216	0.117461	0.0787178	0.520268	0.464925	5.70348e-05	0.181178	0.136265	0.539209	1.75051e-06	0.582975	1.47215e-07	0.615958	1.76628e-08	0.433317	0.000199923	0.363611	0.00213299	0.412464	0.000428677	0.539732	1.70296e-06	-0.0882426	0.4709	0.143666	0.238917	-0.16003	0.189011	-0.313305	0.00875907	-0.557916	6.34421e-07	-0.295861	0.013578	-0.3877	0.000996908	-0.469564	4.69471e-05
ACAA1	turquoise	10.0466	69.0958	turquoise	turquoise	-0.347929	0.00339581	0.222115	0.0666087	-0.098971	0.418466	0.245085	0.0423867	-0.304757	0.0108922	-0.668202	3.54399e-10	-0.482022	2.74452e-05	-0.568995	3.37567e-07	-0.862663	1.63931e-21	-0.589327	9.96701e-08	-0.491937	1.76339e-05	-0.0807321	0.509615	-0.0402254	0.742786	-0.29237	0.0147784	0.530346	2.77258e-06	0.541869	1.52086e-06	0.521623	4.30554e-06	0.710466	8.05469e-12	0.883174	1.02535e-23	0.809034	4.098e-17	0.543992	1.35829e-06	0.517061	5.39391e-06
ACAA2	blue	8.69434	59.7955	blue	blue	0.289793	0.0157225	-0.274581	0.0224159	-0.0587746	0.63143	-0.158583	0.193096	0.403743	0.000581358	0.827991	1.71208e-18	0.473416	3.98556e-05	0.756243	5.76341e-14	0.923929	1.15275e-29	0.806267	6.32371e-17	0.614344	1.9706e-08	0.297216	0.0131353	0.266013	0.0271558	0.488487	2.06e-05	-0.41602	0.000377697	-0.372417	0.00162604	-0.41809	0.000350636	-0.718556	3.61172e-12	-0.935135	6.64828e-32	-0.695514	3.30836e-11	-0.681463	1.15669e-10	-0.62805	7.62435e-09
ACACA	NA	10.7531	73.9546	NA	tan	-0.0621193	0.612109	-0.258232	0.0321673	-0.116671	0.339727	-0.355159	0.00274841	-0.0170508	0.889405	0.165577	0.173937	0.387599	0.00100023	0.165717	0.173568	0.352065	0.00301055	0.33351	0.00510409	0.148673	0.222769	-0.0602659	0.622784	-0.187125	0.123653	0.058295	0.634222	-0.418785	0.000341956	-0.222168	0.0665425	-0.322591	0.00686407	-0.243575	0.0437154	-0.352538	0.00296914	-0.387912	0.000990018	-0.215527	0.0753111	-0.052288	0.669602
ACACB	blue	8.35331	57.45	black	black	0.562815	4.81329e-07	0.0574817	0.638967	0.144961	0.234664	0.149359	0.220617	0.68754	6.7896e-11	0.904637	1.63078e-26	0.463392	6.07866e-05	0.634962	4.63959e-09	0.776463	4.53348e-15	0.673023	2.37461e-10	0.545984	1.22066e-06	0.243336	0.0439291	0.170286	0.161841	0.442822	0.000138875	-0.31384	0.00863876	-0.425487	0.000267768	-0.243505	0.0437775	-0.752215	9.28823e-14	-0.825019	2.88768e-18	-0.607168	3.18247e-08	-0.545695	1.2398e-06	-0.460842	6.75367e-05
ACAD10	turquoise	8.205	56.43	turquoise	turquoise	-0.19795	0.103009	0.347605	0.0034277	0.127971	0.294685	0.203881	0.0928945	-0.240339	0.0466794	-0.639239	3.39087e-09	-0.262638	0.0292422	-0.592459	8.19774e-08	-0.787492	1.01037e-15	-0.60825	2.96272e-08	-0.292092	0.0148778	-0.184872	0.128323	-0.204329	0.0921632	-0.329903	0.00563543	0.408382	0.00049489	0.347662	0.00342212	0.539527	1.7214e-06	0.545191	1.2738e-06	0.788802	8.40482e-16	0.682607	1.04739e-10	0.643856	2.4038e-09	0.638716	3.52437e-09
ACAD11	turquoise	9.38487	64.5446	turquoise	turquoise	-0.192837	0.1124	0.431615	0.00021316	0.196141	0.10626	0.293061	0.0145338	-0.254027	0.0351834	-0.767702	1.40785e-14	-0.355072	0.00275553	-0.758926	4.17252e-14	-0.964414	1.96681e-40	-0.801481	1.31803e-16	-0.55768	6.42846e-07	-0.33268	0.00522221	-0.337333	0.00458975	-0.513296	6.48044e-06	0.382696	0.00117316	0.35162	0.00305008	0.535935	2.07777e-06	0.686237	7.61973e-11	0.963516	4.46896e-40	0.740586	3.50565e-13	0.736123	5.72867e-13	0.735934	5.84771e-13
ACAD8	turquoise	9.56582	65.7891	turquoise	turquoise	-0.343523	0.00385379	0.240894	0.0461604	0.0093605	0.939152	0.209378	0.0842311	-0.356787	0.00261879	-0.767447	1.45382e-14	-0.508492	8.1648e-06	-0.686482	7.45617e-11	-0.922788	1.86293e-29	-0.698842	2.43376e-11	-0.574812	2.4012e-07	-0.203987	0.0927207	-0.154916	0.203725	-0.451757	9.7628e-05	0.533587	2.34696e-06	0.445463	0.000125265	0.448472	0.000111262	0.715991	4.67138e-12	0.940302	4.48115e-33	0.749573	1.26393e-13	0.628713	7.27333e-09	0.559126	5.9283e-07
ACAD9	NA	9.41347	64.7413	NA	salmon	0.0546103	0.655834	0.121731	0.319049	-0.0253074	0.836469	0.22526	0.0627499	0.16623	0.172221	0.0909116	0.457535	0.174731	0.151008	0.0163828	0.893712	-0.0879891	0.47218	-0.033151	0.78684	0.42779	0.000245903	0.499978	1.21927e-05	0.429459	0.000231089	0.399056	0.000682472	0.414534	0.000398288	0.488557	2.05359e-05	0.48161	2.79463e-05	0.195408	0.107598	0.0874281	0.47502	0.485958	2.30629e-05	0.0847948	0.488473	0.20189	0.0961985
ACADL	NA	6.94437	47.76	NA	darkgreen	0.11807	0.333929	-0.0546727	0.655465	0.0546038	0.655872	-0.0951522	0.436734	0.0822603	0.501608	0.160206	0.18852	-0.0687849	0.57439	0.0421788	0.730759	0.192818	0.112436	0.0969855	0.427908	-0.0619424	0.613124	-0.156721	0.198441	-0.0718643	0.557335	-0.00126271	0.991784	-0.165313	0.174634	-0.26197	0.0296702	-0.203788	0.0930474	-0.160638	0.187314	-0.213652	0.0779484	-0.316312	0.00810061	-0.17202	0.157549	-0.183002	0.132299
ACADM	yellow	11.0779	76.1887	yellow	yellow	-0.104748	0.391686	0.305838	0.0105999	0.278965	0.0202755	0.25093	0.0375526	-0.0376638	0.758652	-0.462754	6.24148e-05	-0.276986	0.021219	-0.638069	3.69641e-09	-0.6641	4.95402e-10	-0.535541	2.1208e-06	-0.64726	1.85832e-09	-0.631714	5.86851e-09	-0.648699	1.66514e-09	-0.701401	1.91648e-11	0.00346156	0.97748	-0.160307	0.188238	0.114627	0.348313	0.288436	0.0162397	0.642403	2.68038e-09	0.203352	0.0937637	0.564943	4.26318e-07	0.519286	4.83448e-06
ACADS	blue	7.3836	50.7809	blue	blue	0.184372	0.129376	-0.366281	0.00196607	-0.194435	0.109396	-0.223478	0.064913	0.277385	0.0210257	0.73141	9.52142e-13	0.375483	0.00147679	0.703107	1.63204e-11	0.88524	5.8375e-24	0.761763	2.9516e-14	0.575958	2.24355e-07	0.356554	0.00263706	0.38374	0.0011342	0.574277	2.47827e-07	-0.329052	0.00576759	-0.232261	0.054806	-0.402225	0.000612495	-0.640313	3.13162e-09	-0.877159	4.98391e-23	-0.612371	2.25092e-08	-0.708194	1.00402e-11	-0.679164	1.41035e-10
ACADSB	NA	7.17124	49.3203	NA	greenyellow	0.108347	0.375526	-0.14161	0.245775	-0.0357317	0.770684	-0.131523	0.281371	0.0475406	0.698085	0.233024	0.0539926	-0.0750971	0.539695	0.109337	0.371154	0.354812	0.00277679	0.244577	0.0428298	0.140231	0.250452	0.155395	0.202313	0.294777	0.0139414	0.312411	0.00896353	-0.106659	0.383056	-0.00754045	0.950967	-0.160864	0.186687	-0.18418	0.129784	-0.344505	0.00374717	-0.238845	0.0481031	-0.30028	0.01218	-0.430101	0.000225614
ACADVL	turquoise	11.3254	77.8906	turquoise	turquoise	-0.0378898	0.757248	0.504538	9.84948e-06	0.22501	0.0630491	0.517527	5.27185e-06	0.0291071	0.812335	-0.453788	8.99886e-05	-0.196	0.106517	-0.493605	1.63469e-05	-0.824743	3.02992e-18	-0.602551	4.30507e-08	-0.279514	0.0200201	-0.0457956	0.708662	-0.16406	0.177968	-0.372306	0.00163164	0.529743	2.85935e-06	0.307769	0.010094	0.602664	4.2735e-08	0.49439	1.57722e-05	0.797685	2.32673e-16	0.758978	4.14648e-14	0.605955	3.44697e-08	0.683924	9.33692e-11
ACAN	NA	6.71272	46.1669	NA	salmon	-0.0163073	0.894199	-0.0530583	0.665023	0.00929382	0.939585	-0.103804	0.395989	-0.0613697	0.616417	-0.0141067	0.90841	0.0600731	0.623899	0.0224978	0.854413	0.0215784	0.860302	0.047145	0.700478	0.222079	0.0666543	0.317679	0.00781611	0.258838	0.031751	0.0859322	0.482638	0.244789	0.0426441	0.245858	0.0417193	0.0517044	0.67308	0.0145782	0.905363	-0.0104169	0.9323	0.141654	0.245627	0.0366574	0.764912	0.05378	0.660743
ACAP1	NA	6.87965	47.3149	blue	blue	0.0521049	0.670693	-0.345796	0.0036111	-0.19311	0.111883	-0.300892	0.0119964	0.126918	0.298706	0.444057	0.000132348	0.309066	0.00976642	0.476611	3.47408e-05	0.643418	2.48414e-09	0.528088	3.11094e-06	0.23189	0.0552057	0.175408	0.149405	0.118925	0.330414	0.230908	0.056274	-0.345375	0.00365497	-0.321321	0.00709984	-0.485079	2.39807e-05	-0.434763	0.000189279	-0.642698	2.62188e-09	-0.564597	4.34827e-07	-0.474833	3.75072e-05	-0.437249	0.000172174
ACAP2	turquoise	8.22614	56.5754	turquoise	turquoise	-0.330005	0.00561973	0.161054	0.186159	-0.00859707	0.944107	0.209287	0.084369	-0.302581	0.0115026	-0.672896	2.40003e-10	-0.613932	2.02621e-08	-0.70518	1.34061e-11	-0.82389	3.51296e-18	-0.661235	6.24039e-10	-0.604946	3.68269e-08	-0.324525	0.00651802	-0.163179	0.180343	-0.537177	1.94737e-06	0.470489	4.51458e-05	0.233307	0.0536933	0.268403	0.0257551	0.60011	5.04114e-08	0.837906	2.77636e-19	0.558794	6.03982e-07	0.52752	3.20185e-06	0.4003	0.000654179
ACAP3	NA	7.27863	50.0589	NA	darkorange	-0.27241	0.0235447	-0.0457293	0.709065	-0.187253	0.123393	-0.0592663	0.628574	-0.261191	0.0301769	-0.357728	0.00254643	-0.278969	0.0202736	-0.365824	0.00199381	-0.346143	0.00357529	-0.232734	0.0543001	-0.27996	0.0198147	-0.255857	0.0338429	-0.141279	0.246891	-0.084612	0.489414	0.0622112	0.611582	0.176491	0.146869	0.0945042	0.439877	0.293547	0.014364	0.377624	0.00138001	0.181912	0.134659	0.172693	0.155907	0.10414	0.394456
ACAT1	turquoise	11.3748	78.2305	turquoise	turquoise	-0.280876	0.0193986	0.335911	0.00477542	0.081604	0.505039	0.276416	0.0214977	-0.30026	0.0121859	-0.730276	1.07426e-12	-0.431371	0.000215123	-0.677629	1.60836e-10	-0.917994	1.2955e-28	-0.671075	2.79421e-10	-0.574943	2.38266e-07	-0.224178	0.0640568	-0.2306	0.0566119	-0.498016	1.33525e-05	0.42465	0.000276153	0.4383	0.000165384	0.492635	1.70838e-05	0.745949	1.91688e-13	0.923129	1.61535e-29	0.749685	1.24766e-13	0.631502	5.95846e-09	0.628078	7.60911e-09
ACAT2	violet	10.1626	69.8935	violet	violet	-0.290959	0.0152889	-0.273153	0.0231531	-0.112922	0.355578	-0.200968	0.0977608	-0.246617	0.0410726	-0.181201	0.136215	-0.431619	0.000213135	-0.241013	0.0460487	-0.0754423	0.537828	0.00255589	0.983371	-0.388309	0.000977211	-0.501365	1.14297e-05	-0.270088	0.0248052	-0.319276	0.00749448	-0.134859	0.269239	-0.266492	0.0268699	-0.316017	0.00816331	-0.0456425	0.709593	0.0982565	0.42185	-0.25586	0.0338405	-0.0703108	0.565909	-0.263307	0.0288178
ACBD3	lightcyan	9.74838	67.0447	lightcyan	lightcyan	-0.346231	0.00356618	-0.0450318	0.71331	0.133514	0.274089	-0.178631	0.141955	-0.463241	6.11686e-05	-0.608134	2.98562e-08	-0.416485	0.000371456	-0.512814	6.63348e-06	-0.463448	6.06458e-05	-0.43397	0.000195051	-0.6398	3.2531e-09	-0.671665	2.66017e-10	-0.523738	3.87402e-06	-0.633961	4.98961e-09	-0.140015	0.251188	-0.106884	0.382047	-0.16237	0.182542	0.319477	0.00745482	0.491976	1.76027e-05	-0.00391102	0.974557	0.328166	0.00590826	0.230681	0.0565235
ACBD4	NA	7.60935	52.3335	NA	darkred	-0.00955045	0.93792	0.307648	0.0101252	0.178229	0.142868	0.263256	0.0288502	-0.00931361	0.939457	-0.281935	0.0189269	0.0869478	0.477459	-0.337747	0.00453695	-0.427103	0.000252249	-0.35639	0.00264995	0.0188787	0.877635	0.0034159	0.977777	-0.0484154	0.692804	-0.0656144	0.592197	0.262142	0.0295597	0.329692	0.00566789	0.537718	1.89308e-06	0.353121	0.00291871	0.413037	0.000420057	0.494908	1.54029e-05	0.352524	0.0029703	0.497472	1.36919e-05
ACBD5	turquoise	7.70936	53.0213	turquoise	turquoise	-0.350224	0.0031769	0.143181	0.240521	0.0106313	0.93091	0.103161	0.39894	-0.420884	0.000316921	-0.761304	3.1226e-14	-0.602889	4.21145e-08	-0.648444	1.69788e-09	-0.833344	6.50701e-19	-0.708567	9.68428e-12	-0.693529	3.96516e-11	-0.326573	0.00616856	-0.261549	0.0299432	-0.587499	1.11604e-07	0.32275	0.0068349	0.198634	0.101801	0.191939	0.114114	0.611765	2.34428e-08	0.856879	5.92092e-21	0.552548	8.54287e-07	0.503472	1.03561e-05	0.417948	0.00035243
ACBD6	NA	8.84544	60.8347	NA	lightyellow	-0.074869	0.540931	0.0625979	0.609365	-0.105558	0.388014	0.27478	0.0223146	0.118169	0.333523	0.0196555	0.872642	0.226485	0.0612966	0.0311879	0.79919	-0.190883	0.116158	-0.0972562	0.426614	0.337345	0.00458815	0.336503	0.0046973	0.244093	0.0432557	0.28741	0.0166406	0.367917	0.00186966	0.470195	4.57102e-05	0.419512	0.00033308	0.3342	0.00500766	0.198217	0.102537	0.439563	0.000157546	0.0912096	0.456055	0.260097	0.0309002
ACBD7	blue	10.5924	72.8497	blue	blue	0.399439	0.000673639	-0.194407	0.109448	-0.0222228	0.856174	-0.0779534	0.52434	0.515	5.96553e-06	0.877832	4.19375e-23	0.374316	0.00153205	0.661707	6.00841e-10	0.896235	2.40129e-25	0.757891	4.7283e-14	0.523084	4.00304e-06	0.239924	0.047072	0.245772	0.0417926	0.474563	3.79449e-05	-0.369223	0.00179578	-0.444869	0.000128215	-0.441862	0.000144153	-0.742632	2.78941e-13	-0.921546	3.1155e-29	-0.733378	7.71128e-13	-0.648585	1.67972e-09	-0.636571	4.12563e-09
ACCN1	blue	8.23082	56.6076	blue	blue	0.284584	0.0177891	-0.382219	0.00119131	-0.130682	0.284489	-0.332546	0.00524152	0.245982	0.0416128	0.740643	3.48334e-13	0.368621	0.00182952	0.735959	5.83224e-13	0.987409	2.17157e-55	0.712122	6.85031e-12	0.586388	1.19504e-07	0.279332	0.0201045	0.331462	0.0054001	0.568494	3.47514e-07	-0.439234	0.000159553	-0.392094	0.000862316	-0.528461	3.05241e-06	-0.734728	6.66575e-13	-0.981222	1.2872e-49	-0.77068	9.63138e-15	-0.737656	4.84482e-13	-0.754617	6.99543e-14
ACCN2	turquoise	11.5579	79.4899	brown	brown	-0.0576839	0.637786	0.479038	3.12715e-05	0.167708	0.168384	0.30455	0.0109492	-0.113585	0.352744	-0.538914	1.77785e-06	-0.0796985	0.515067	-0.574132	2.49963e-07	-0.766937	1.55058e-14	-0.511546	7.0523e-06	-0.203112	0.0941606	0.0451491	0.712595	-0.0953706	0.435677	-0.185956	0.126059	0.421809	0.000306422	0.53079	2.71034e-06	0.676846	1.71934e-10	0.556272	6.9534e-07	0.748437	1.44133e-13	0.796485	2.77782e-16	0.600664	4.86437e-08	0.702984	1.65117e-11
ACCN3	NA	7.54642	51.9006	NA	darkolivegreen	0.155644	0.201583	0.0599524	0.624598	0.0336913	0.78345	-0.0645538	0.598209	0.0321501	0.793131	0.106317	0.384589	0.11776	0.33521	0.0933691	0.445415	0.175967	0.148092	0.121233	0.32105	0.251474	0.0371271	0.0506967	0.6791	0.0926228	0.449076	0.258177	0.0322048	-0.0382316	0.755126	0.02275	0.8528	-0.0399538	0.744464	-0.183529	0.131169	-0.167514	0.168884	-0.116246	0.341503	-0.114059	0.350724	-0.0640692	0.600965
ACCN4	turquoise	8.69572	59.805	turquoise	turquoise	-0.204982	0.0911062	0.447047	0.000117702	0.140389	0.249912	0.325624	0.00632847	-0.181354	0.135878	-0.683115	1.00204e-10	-0.235171	0.0517552	-0.661055	6.33106e-10	-0.929385	1.04147e-30	-0.657018	8.72631e-10	-0.419011	0.00033918	-0.183238	0.131792	-0.268551	0.0256706	-0.402745	0.000601664	0.417256	0.000361323	0.447901	0.000113799	0.641745	2.81531e-09	0.638154	3.67313e-09	0.923169	1.5883e-29	0.812582	2.32494e-17	0.702677	1.69967e-11	0.78168	2.25284e-15
ACCN5	NA	6.85531	47.1475	NA	NA	-0.0930858	0.446803	-0.18243	0.133534	-0.226161	0.0616774	-0.317521	0.00784846	-0.223236	0.0652115	-0.117345	0.336927	0.0721474	0.55578	0.084379	0.490615	0.110791	0.364789	-0.0195391	0.87339	0.0643218	0.599527	0.121235	0.321042	0.108824	0.373415	0.185926	0.126123	-0.101163	0.408184	-0.103282	0.398382	-0.137003	0.261632	-0.115311	0.345426	-0.076126	0.534139	-0.0479852	0.695399	-0.061412	0.616174	-0.074433	0.543296
ACCS	turquoise	8.16308	56.1418	turquoise	turquoise	-0.000740306	0.995183	0.548939	1.04044e-06	0.236195	0.050715	0.438557	0.000163759	-0.00985444	0.935948	-0.527034	3.28163e-06	-0.161999	0.183555	-0.663742	5.09968e-10	-0.820993	5.77298e-18	-0.634332	4.85718e-09	-0.321985	0.00697567	-0.186058	0.125848	-0.188378	0.121114	-0.309708	0.00960764	0.405328	0.000550385	0.392911	0.000839189	0.655125	1.01258e-09	0.508485	8.16778e-06	0.803219	1.01182e-16	0.729592	1.15499e-12	0.574565	2.43646e-07	0.723862	2.10196e-12
ACCSL	NA	6.80396	46.7944	NA	darkturquoise	0.0447319	0.715137	0.0101259	0.934187	0.0539582	0.659688	0.0726999	0.55275	0.0615783	0.615217	-0.0424766	0.728931	-0.0893324	0.465417	-0.135651	0.266411	-0.0940502	0.442087	-0.212548	0.0795345	-0.0378635	0.757411	0.0376992	0.758431	0.127301	0.297238	0.0151571	0.901623	0.247021	0.0407313	0.0121275	0.921216	-0.00831294	0.945951	0.0611807	0.617505	0.0945069	0.439864	0.106681	0.382954	0.0184682	0.880277	-0.0203355	0.868275
ACD	turquoise	8.87058	61.0076	turquoise	turquoise	-0.0605621	0.621073	0.522535	4.1143e-06	0.293192	0.014488	0.351526	0.00305843	-0.138471	0.256504	-0.58133	1.62642e-07	-0.118275	0.333086	-0.540259	1.65625e-06	-0.824011	3.44067e-18	-0.6496	1.55409e-09	-0.262165	0.0295447	-0.156582	0.198845	-0.270896	0.0243605	-0.317365	0.00788057	0.328952	0.00578328	0.388396	0.000974392	0.681628	1.14034e-10	0.547217	1.14218e-06	0.808531	4.43614e-17	0.733378	7.71179e-13	0.689004	5.96004e-11	0.735914	5.86041e-13
ACE	NA	6.88588	47.3578	NA	yellowgreen	-0.265152	0.0276755	-0.0688814	0.573852	-0.137451	0.260059	0.02113	0.863177	-0.150537	0.216956	-0.183485	0.131262	-0.0483601	0.693137	-0.186541	0.124852	-0.202899	0.0945129	-0.0961559	0.431889	-0.160783	0.186911	-0.0958967	0.433138	-0.0837326	0.493956	-0.0855187	0.484755	0.080153	0.512666	0.250302	0.038049	0.120603	0.323586	0.302623	0.0114904	0.218714	0.0709941	0.169509	0.163794	0.199537	0.100223	0.224824	0.0632731
ACE2	NA	6.93053	47.6649	NA	grey60	-0.0435883	0.722121	-0.0625586	0.609591	-0.0789786	0.518882	-0.0610325	0.618359	-0.00686469	0.955357	0.184473	0.129163	0.264856	0.0278561	0.282245	0.0187904	0.190881	0.116162	0.372686	0.00161239	0.30226	0.0115951	0.281152	0.0192747	0.106074	0.385682	0.249902	0.038368	-0.0455707	0.71003	0.0538871	0.660109	0.00661313	0.956991	0.0050247	0.967315	-0.198888	0.101356	-0.061734	0.614322	-0.108451	0.375064	-0.0183902	0.880779
ACER1	NA	6.82083	46.9104	NA	orange	-0.0449738	0.713663	0.0572063	0.640577	0.0342346	0.780045	-0.0370276	0.762607	-0.1891	0.119668	-0.216027	0.0746211	-0.354151	0.00283147	-0.214811	0.0763099	-0.155904	0.200822	-0.163286	0.180054	-0.252982	0.0359688	-0.235184	0.051742	-0.144682	0.235577	-0.059499	0.627224	-0.138938	0.254888	-0.0338564	0.782415	0.0313035	0.798462	0.0476246	0.697577	0.172083	0.157394	0.0474154	0.698842	0.217294	0.0728929	-0.00437144	0.971562
ACER2	NA	7.45811	51.2933	NA	brown	-0.0387291	0.752041	0.30114	0.0119228	0.0677677	0.580076	0.239605	0.0473743	0.00141241	0.99081	-0.264909	0.0278239	0.100739	0.410162	-0.280534	0.0195529	-0.441313	0.000147255	-0.307045	0.0102811	-0.056302	0.645875	0.125889	0.302675	0.0265631	0.828476	-0.111201	0.363002	0.307947	0.0100486	0.385027	0.00108782	0.47002	4.60508e-05	0.393448	0.000824314	0.419578	0.000332284	0.524899	3.65492e-06	0.270025	0.0248402	0.5236	3.90089e-06
ACER3	violet	7.68278	52.8385	violet	violet	-0.167854	0.168009	-0.166971	0.170289	0.0714302	0.559725	-0.32672	0.00614412	-0.412751	0.000424335	-0.361547	0.00227063	-0.498898	1.2819e-05	-0.301268	0.0118849	-0.112056	0.359305	-0.142608	0.24243	-0.406112	0.000535623	-0.35377	0.00286349	-0.183839	0.130507	-0.303641	0.0112017	-0.124394	0.308498	-0.178371	0.142544	-0.330763	0.00550451	0.102789	0.400649	0.13716	0.26108	-0.165042	0.17535	0.0455227	0.710321	-0.164949	0.175598
ACHE	blue	7.96902	54.8071	blue	blue	0.235258	0.0516658	-0.389047	0.000953779	-0.137775	0.258927	-0.385272	0.0010792	0.138284	0.257155	0.648842	1.64701e-09	0.364428	0.00208062	0.713066	6.24277e-12	0.944066	5.37478e-34	0.677241	1.6625e-10	0.599366	5.288e-08	0.265243	0.0276205	0.316098	0.00814608	0.56197	5.04966e-07	-0.445486	0.000125153	-0.326765	0.00613664	-0.49929	1.25883e-05	-0.669745	3.12009e-10	-0.932801	2.09122e-31	-0.737786	4.77589e-13	-0.71929	3.35354e-12	-0.740807	3.42035e-13
ACIN1	turquoise	9.08002	62.448	turquoise	turquoise	-0.166771	0.17081	0.302913	0.0114074	-0.0233892	0.848712	0.176293	0.147331	-0.22646	0.0613251	-0.556062	7.03478e-07	-0.119752	0.327041	-0.446066	0.000122336	-0.668206	3.54269e-10	-0.456728	7.99054e-05	-0.22367	0.0646776	-0.0677209	0.580339	-0.0842688	0.491184	-0.132137	0.279112	0.344601	0.00373696	0.519385	4.81085e-06	0.547616	1.11784e-06	0.483283	2.59641e-05	0.684451	8.91573e-11	0.645208	2.17113e-09	0.431799	0.000211693	0.570566	3.08098e-07
ACLY	NA	11.0976	76.3239	NA	royalblue	0.0883305	0.470456	0.145678	0.232333	0.0437866	0.720908	0.151051	0.215372	0.171203	0.159561	0.068512	0.575913	0.434872	0.000188494	-0.128334	0.293305	-0.080037	0.513278	-0.0297207	0.808453	0.266153	0.0270721	0.203812	0.0930083	-0.0218031	0.858862	0.0325109	0.790861	0.161915	0.183786	0.0819505	0.503226	0.175269	0.149734	0.132841	0.276538	0.0438659	0.720423	0.181323	0.135946	0.196162	0.106221	0.393767	0.000815571
ACMSD	NA	6.82886	46.9656	NA	NA	-0.156657	0.198627	-0.140057	0.251045	-0.103855	0.395757	-0.0974786	0.425552	-0.166578	0.171313	-0.0989618	0.41851	-0.155203	0.202878	-0.0139126	0.909665	-0.00472084	0.969291	0.0651214	0.594988	-0.10875	0.373745	0.0101074	0.934308	0.0537823	0.66073	0.0376292	0.758866	0.00658733	0.957159	0.191022	0.115887	0.0224346	0.854818	0.151081	0.215282	0.01275	0.917186	0.0300464	0.806395	-0.0740632	0.545307	-0.0649926	0.595718
ACN9	turquoise	10.2109	70.2258	yellow	yellow	-0.278409	0.020537	0.307521	0.0101578	0.196398	0.105793	0.282091	0.0188578	-0.197548	0.103726	-0.670794	2.86025e-10	-0.319726	0.00740599	-0.649385	1.5799e-09	-0.886215	4.45863e-24	-0.701339	1.92772e-11	-0.649131	1.61099e-09	-0.509009	7.96566e-06	-0.579026	1.86838e-07	-0.726923	1.52945e-12	0.208876	0.0849947	0.0814627	0.505779	0.285085	0.0175809	0.53925	1.74671e-06	0.881424	1.63851e-23	0.511078	7.21317e-06	0.672075	2.57056e-10	0.692886	4.20354e-11
ACO1	turquoise	10.6227	73.0575	turquoise	turquoise	-0.262694	0.029206	0.343139	0.00389616	0.0827084	0.499272	0.386813	0.0010263	-0.138328	0.257003	-0.637795	3.77145e-09	-0.396441	0.00074558	-0.717388	4.0622e-12	-0.940581	3.84939e-33	-0.688509	6.22936e-11	-0.521915	4.24334e-06	-0.313387	0.00874059	-0.309375	0.00968984	-0.535174	2.16173e-06	0.480862	2.88774e-05	0.340579	0.00418964	0.520988	4.4437e-06	0.617636	1.57525e-08	0.932455	2.46996e-31	0.711725	7.12213e-12	0.676943	1.7053e-10	0.702988	1.65053e-11
ACO2	blue	10.4587	71.9297	blue	blue	0.0611662	0.617589	-0.507625	8.50936e-06	-0.280615	0.0195164	-0.327397	0.00603259	0.167635	0.168572	0.694349	3.6798e-11	0.251306	0.0372579	0.747944	1.52547e-13	0.90982	2.73169e-27	0.828879	1.46161e-18	0.454167	8.86252e-05	0.275306	0.0220489	0.307373	0.010196	0.51114	7.19151e-06	-0.410033	0.000467067	-0.274919	0.0222439	-0.501859	1.11694e-05	-0.616001	1.76109e-08	-0.897125	1.82587e-25	-0.703478	1.57585e-11	-0.739775	3.8354e-13	-0.756217	5.78113e-14
ACOT1	NA	8.5416	58.745	NA	orange	-0.152217	0.21181	-0.113846	0.351631	-0.218343	0.0714869	0.181867	0.134757	0.0782371	0.522827	0.10361	0.396878	-0.242464	0.0447149	0.152372	0.211342	-0.045363	0.711293	0.0700318	0.567455	-0.200316	0.0988766	0.0410598	0.737641	0.0427218	0.727427	-0.0202507	0.868819	0.0386843	0.752319	-0.0226702	0.85331	-0.0240338	0.844594	0.0328596	0.78867	0.0546427	0.655642	0.0938104	0.443257	-0.110171	0.367494	-0.168216	0.16708
ACOT11	blue	7.37411	50.7156	NA	blue	-0.0762928	0.533241	-0.429808	0.000228094	-0.343507	0.00385558	-0.241188	0.0458867	0.0451269	0.71273	0.432274	0.000207945	0.241618	0.0454891	0.54907	1.0331e-06	0.587774	1.09723e-07	0.572212	2.79839e-07	0.351268	0.0030816	0.370395	0.00173175	0.337837	0.00452551	0.437782	0.000168699	-0.159726	0.189865	0.00157933	0.989724	-0.275161	0.0221219	-0.296578	0.0133422	-0.570592	3.07621e-07	-0.334491	0.00496748	-0.530396	2.76559e-06	-0.482685	2.66565e-05
ACOT12	NA	6.82205	46.9188	NA	darkred	0.248658	0.0393744	0.264162	0.0282837	0.116357	0.341037	0.219411	0.0700774	0.20155	0.096773	0.145373	0.233323	0.180863	0.13696	-0.00886248	0.942384	-0.0304622	0.803768	0.0115442	0.924994	0.162964	0.180924	0.0999775	0.413726	0.0884276	0.469967	0.196132	0.106275	0.0781749	0.523158	0.0999953	0.413642	0.292907	0.0145879	-0.0200299	0.870237	0.00124165	0.991921	0.130654	0.28459	0.140876	0.248255	0.0861591	0.481478
ACOT2	turquoise	8.32417	57.2496	turquoise	turquoise	-0.208711	0.0852478	0.227344	0.0602936	0.00726262	0.952772	0.271713	0.0239171	-0.240692	0.0463488	-0.561396	5.2164e-07	-0.430103	0.000225594	-0.406636	0.000525955	-0.729184	1.20602e-12	-0.546298	1.20024e-06	-0.466258	5.39484e-05	0.0435825	0.722156	-0.0456538	0.709524	-0.404935	0.000557922	0.4777	3.31425e-05	0.292057	0.0148903	0.273209	0.0231235	0.564956	4.25998e-07	0.730089	1.09583e-12	0.673056	2.36807e-10	0.41606	0.000377155	0.427036	0.000252871
ACOT4	blue	9.11007	62.6547	blue	blue	0.314386	0.00851727	-0.246554	0.0411257	-0.0754908	0.537565	-0.131615	0.281034	0.34713	0.00347509	0.737678	4.83314e-13	0.281015	0.019336	0.687181	7.00926e-11	0.835395	4.45128e-19	0.668164	3.55508e-10	0.552722	8.46148e-07	0.306239	0.0104929	0.338178	0.00448245	0.460973	6.71746e-05	-0.2598	0.031099	-0.394357	0.000799634	-0.438489	0.00016419	-0.70195	1.82028e-11	-0.843251	9.89033e-20	-0.638911	3.47384e-09	-0.711526	7.2622e-12	-0.6704	2.9554e-10
ACOT6	NA	6.8616	47.1908	NA	NA	-0.139361	0.25343	-0.0642499	0.599936	-0.147336	0.227003	0.114755	0.347773	0.155334	0.202494	0.15946	0.190614	0.0354278	0.772582	0.0675696	0.581187	0.0249663	0.838644	0.226535	0.0612373	0.175795	0.148497	0.0402514	0.742626	0.0444488	0.716864	0.129105	0.290389	0.0573863	0.639524	0.124281	0.308939	0.109356	0.371069	-0.085944	0.482578	-0.0203724	0.868038	0.0449698	0.713687	-0.153924	0.206671	0.0224514	0.85471
ACOT7	blue	11.48	78.954	blue	blue	0.297029	0.0131955	-0.366293	0.00196536	-0.111276	0.362677	-0.345207	0.00367263	0.235448	0.0514721	0.735874	5.88598e-13	0.393519	0.000822357	0.722403	2.44241e-12	0.992203	2.50442e-62	0.733435	7.66439e-13	0.59148	8.71589e-08	0.280408	0.0196103	0.316994	0.00795761	0.565895	4.03687e-07	-0.456521	8.05776e-05	-0.38607	0.00105149	-0.528735	3.01012e-06	-0.725651	1.74642e-12	-0.988976	2.59822e-57	-0.782658	1.97206e-15	-0.727784	1.39745e-12	-0.750731	1.10476e-13
ACOT8	blue	8.13338	55.9375	blue	blue	0.208754	0.0851809	-0.351611	0.00305086	-0.163136	0.180458	-0.17642	0.147034	0.308504	0.00990717	0.735077	6.41822e-13	0.408719	0.000489083	0.723677	2.14251e-12	0.86884	3.8938e-22	0.697585	2.73435e-11	0.655515	9.82093e-10	0.403298	0.00059033	0.361406	0.00228037	0.550555	9.5281e-07	-0.267944	0.0260195	-0.315571	0.0082588	-0.410418	0.000460783	-0.650357	1.46622e-09	-0.867526	5.31787e-22	-0.591925	8.47661e-08	-0.622419	1.13256e-08	-0.629499	6.87709e-09
ACOT9	turquoise	7.9031	54.3538	paleturquoise	paleturquoise	-0.00203753	0.986743	0.465022	5.68058e-05	0.258896	0.0317108	0.553545	8.0867e-07	0.253834	0.0353276	-0.215378	0.0755187	0.0755336	0.537335	-0.420518	0.000321158	-0.621574	1.201e-08	-0.388933	0.000957341	-0.11379	0.351868	-0.0506696	0.679263	-0.145982	0.23135	-0.315662	0.00823923	0.429109	0.000234124	0.338097	0.00449259	0.607202	3.17536e-08	0.47071	4.47242e-05	0.578876	1.88525e-07	0.622889	1.09608e-08	0.49556	1.49498e-05	0.721401	2.70605e-12
ACOX1	turquoise	8.74453	60.1407	turquoise	turquoise	-0.420959	0.000316054	0.108457	0.375041	-0.0765192	0.532022	0.167648	0.168537	-0.395375	0.000772798	-0.747905	1.53239e-13	-0.628138	7.57699e-09	-0.701044	1.98183e-11	-0.859596	3.26249e-21	-0.671343	2.73237e-10	-0.622191	1.15065e-08	-0.332733	0.00521466	-0.190717	0.11648	-0.510345	7.47166e-06	0.467547	5.11106e-05	0.32567	0.00632049	0.303777	0.0111636	0.657558	8.36218e-10	0.886424	4.20723e-24	0.612728	2.1975e-08	0.575801	2.26456e-07	0.461561	6.55686e-05
ACOX2	turquoise	8.86193	60.9481	turquoise	turquoise	-0.184988	0.128079	0.430953	0.000218523	0.19343	0.111278	0.45803	7.57811e-05	-0.0787282	0.520212	-0.611955	2.31468e-08	-0.300872	0.0120024	-0.639995	3.20637e-09	-0.949781	1.59464e-35	-0.733665	7.47649e-13	-0.496135	1.45606e-05	-0.240556	0.046476	-0.322745	0.00683585	-0.55598	7.06693e-07	0.500316	1.20024e-05	0.300336	0.0121629	0.538077	1.85773e-06	0.649053	1.62069e-09	0.933861	1.24903e-31	0.756365	5.67959e-14	0.710098	8.34836e-12	0.751437	1.0174e-13
ACOX3	turquoise	8.38817	57.6898	turquoise	turquoise	-0.107422	0.379643	0.389547	0.000938196	0.248716	0.0393265	0.285861	0.0172622	-0.164662	0.176359	-0.561726	5.12e-07	-0.197734	0.103393	-0.484071	2.50759e-05	-0.763887	2.27072e-14	-0.557365	6.54227e-07	-0.355978	0.00268255	-0.178996	0.141128	-0.309856	0.00957126	-0.438561	0.000163736	0.318812	0.00758667	0.303858	0.011141	0.491917	1.76499e-05	0.512757	6.65192e-06	0.750983	1.07285e-13	0.634779	4.70198e-09	0.598296	5.66338e-08	0.632341	5.60955e-09
ACOXL	NA	6.79275	46.7173	NA	cyan	0.23646	0.0504489	0.237135	0.0497752	0.252851	0.0360677	-0.0414406	0.735297	-0.0028946	0.981168	-0.0268426	0.826699	0.124765	0.307045	-0.0266732	0.827776	0.0226491	0.853445	-0.00157523	0.989751	0.0352815	0.773495	0.109241	0.371578	0.0637309	0.602892	0.0998183	0.414474	-0.135815	0.265831	0.0739908	0.545701	0.131539	0.281313	0.0651189	0.595002	-0.0445685	0.716133	0.0593863	0.627878	0.0195835	0.873105	0.0890989	0.466589
ACP1	turquoise	10.5533	72.5808	orange	orange	-0.354683	0.0027874	-0.201505	0.0968486	-0.254212	0.0350458	-0.131032	0.283188	-0.401279	0.000632676	-0.39337	0.000826461	-0.578337	1.94715e-07	-0.123099	0.313602	-0.268383	0.0257666	-0.216207	0.0743738	-0.526388	3.39054e-06	-0.174353	0.151908	-0.0395725	0.74682	-0.280381	0.0196227	0.0740906	0.545158	-0.0179603	0.883546	-0.206292	0.0890125	0.211656	0.0808343	0.308173	0.00999094	0.127472	0.296587	-0.0026722	0.982614	-0.1487	0.222683
ACP2	blue	9.59515	65.9908	blue	blue	0.220732	0.0683656	-0.30718	0.0102462	-0.118613	0.331695	-0.233252	0.0537507	0.151465	0.214105	0.553243	8.22244e-07	0.245683	0.0418697	0.588434	1.05338e-07	0.723397	2.20536e-12	0.506757	8.86784e-06	0.570024	3.1797e-07	0.346337	0.00355539	0.427486	0.00024869	0.621587	1.19993e-08	-0.168405	0.166596	-0.114053	0.35075	-0.285262	0.0175076	-0.472855	4.08228e-05	-0.702711	1.69429e-11	-0.456149	8.18028e-05	-0.53567	2.10667e-06	-0.605806	3.48078e-08
ACP5	NA	6.77272	46.5795	NA	NA	0.0558896	0.648297	-0.0444635	0.716774	-0.0103841	0.932513	-0.138492	0.256432	-0.0304632	0.803762	0.0168219	0.89088	0.180272	0.138268	0.128303	0.293423	0.136527	0.263309	0.057453	0.639134	-0.00462828	0.969892	-0.0415675	0.734516	0.0209874	0.864091	0.0553668	0.651373	-0.167461	0.169021	-0.0536827	0.66132	-0.0967015	0.429269	-0.0275725	0.822062	-0.126424	0.300607	-0.103304	0.39828	-0.16534	0.174562	-0.0976274	0.424843
ACP6	turquoise	7.92182	54.4824	brown	brown	-0.11185	0.360194	0.302199	0.0116128	-0.0395038	0.747245	0.385787	0.00106124	0.120088	0.325672	-0.298712	0.0126611	-0.119463	0.328215	-0.468081	4.99767e-05	-0.629695	6.78167e-09	-0.460181	6.93979e-05	-0.187361	0.123172	-0.0629244	0.607497	-0.032711	0.789604	-0.175534	0.14911	0.44386	0.000133374	0.347962	0.00339253	0.599815	5.13776e-08	0.442016	0.000143294	0.607867	3.03884e-08	0.614057	2.00921e-08	0.386223	0.00104625	0.571137	2.98001e-07
ACPL2	turquoise	8.7442	60.1384	turquoise	turquoise	-0.421834	0.000306149	-0.0215514	0.860475	-0.218104	0.0718052	0.199683	0.0999695	-0.243075	0.0441629	-0.436884	0.000174593	-0.414706	0.00039585	-0.369537	0.00177841	-0.594324	7.29001e-08	-0.347409	0.0034472	-0.385817	0.0010602	-0.122421	0.316295	-0.0371929	0.761579	-0.287833	0.0164745	0.356253	0.00266073	0.397124	0.000728622	0.314959	0.00839135	0.477379	3.36058e-05	0.616123	1.74653e-08	0.517317	5.32644e-06	0.272681	0.0234011	0.264461	0.0280989
ACPP	NA	6.88942	47.3822	NA	lightgreen	-0.0959201	0.433025	0.0301587	0.805685	0.135409	0.267275	-0.240185	0.0468249	-0.321434	0.00707859	-0.373416	0.00157597	-0.140393	0.249898	-0.195374	0.107662	-0.187649	0.122587	-0.214827	0.0762867	-0.0962294	0.431536	-0.0274809	0.822644	-0.0731628	0.550217	-0.0463171	0.705496	-0.00710059	0.953824	0.103549	0.397157	0.0517113	0.673038	0.122667	0.315315	0.211672	0.0808109	0.173639	0.153618	0.248079	0.0398497	0.142146	0.243974
ACPT	NA	7.21864	49.6463	NA	saddlebrown	0.03362	0.783897	0.0578877	0.636596	-0.0237837	0.846191	0.133681	0.273482	0.214259	0.0770867	0.206706	0.0883584	-0.112542	0.35721	0.0542648	0.657875	0.0237687	0.846287	0.223571	0.0647985	0.0887676	0.468254	-0.0002094	0.998638	0.00834638	0.945734	-0.0347781	0.776643	0.0276004	0.821885	-0.106067	0.385714	-0.0314343	0.797637	-0.188269	0.121334	-0.0273025	0.823777	-0.0113759	0.926085	-0.164529	0.176714	-0.0839792	0.49268
ACR	NA	6.94339	47.7533	NA	darkgreen	-0.0168317	0.890817	-0.173163	0.154765	-0.138766	0.255483	-0.127344	0.297075	-0.00419217	0.972728	0.184923	0.128216	0.115626	0.344099	0.148307	0.223924	0.265203	0.0276448	0.233263	0.0537397	0.195595	0.107256	0.290495	0.0154601	0.145508	0.232886	0.105287	0.389238	0.023215	0.849825	-0.15628	0.199723	-0.27051	0.0245721	-0.257353	0.032779	-0.260886	0.0303769	-0.156378	0.199439	-0.0440642	0.719212	-0.187262	0.123374
ACRBP	NA	6.87873	47.3086	NA	brown	0.0361171	0.768279	0.256046	0.0337067	0.062659	0.609016	0.266272	0.0270007	0.112442	0.357638	-0.0884489	0.46986	-0.0338118	0.782694	-0.102304	0.402887	-0.307919	0.0100556	-0.205584	0.0901397	-0.108749	0.373747	0.027035	0.825476	-0.00722995	0.952984	-0.0868133	0.478143	0.142447	0.242969	0.137308	0.260561	0.345963	0.00359378	0.268429	0.0257404	0.284559	0.0177996	0.349957	0.00320178	0.25291	0.0360234	0.310424	0.00943314
ACRC	NA	7.22446	49.6864	NA	royalblue	0.117707	0.335427	0.148458	0.223445	0.136749	0.262523	0.00908304	0.940953	0.0715741	0.558933	0.0827491	0.49906	0.594684	7.12599e-08	0.141804	0.245124	0.0608121	0.61963	0.0821904	0.501972	0.216589	0.0738506	0.211408	0.0811989	-0.116689	0.339652	0.017664	0.885454	-0.134218	0.271544	0.110989	0.363926	0.163066	0.180649	0.0589426	0.630454	-0.0949677	0.437627	0.0749047	0.540737	0.0379576	0.756826	0.296036	0.01352
ACRV1	blue	7.35482	50.5829	blue	blue	0.105958	0.386208	-0.467148	5.19737e-05	-0.205393	0.0904449	-0.423345	0.000289703	0.0575083	0.638811	0.499164	1.26621e-05	0.0640622	0.601004	0.470016	4.60578e-05	0.807171	5.49209e-17	0.550773	9.41544e-07	0.339606	0.00430621	0.0552883	0.651835	0.210321	0.0828122	0.359227	0.00243477	-0.413116	0.000418889	-0.442049	0.000143109	-0.65698	8.75237e-10	-0.662743	5.52811e-10	-0.782219	2.09376e-15	-0.762559	2.67619e-14	-0.70111	1.96965e-11	-0.755892	6.01007e-14
ACSBG1	blue	10.4459	71.8417	blue	blue	0.165027	0.175389	-0.392953	0.000838011	-0.18007	0.138718	-0.237592	0.0493239	0.326643	0.00615695	0.813023	2.16498e-17	0.348363	0.00335339	0.707498	1.07371e-11	0.934132	1.0934e-31	0.90464	1.629e-26	0.521347	4.36508e-06	0.25558	0.0340428	0.257389	0.0327535	0.495218	1.51863e-05	-0.409648	0.000473412	-0.347417	0.0034464	-0.507684	8.4857e-06	-0.735977	5.82051e-13	-0.938654	1.08657e-32	-0.756106	5.85843e-14	-0.710901	7.72012e-12	-0.703833	1.52374e-11
ACSBG2	NA	6.86032	47.182	NA	NA	0.0608604	0.619352	0.0807035	0.509765	0.0392439	0.748853	0.17094	0.160214	0.0855827	0.484427	0.0113724	0.926108	-0.00867749	0.943585	-0.0612561	0.617071	-0.102597	0.401534	-0.121557	0.319746	0.0127444	0.917223	0.180442	0.137891	0.0660343	0.589825	-0.0885731	0.469234	0.229242	0.0581252	-0.000507306	0.996699	0.00789556	0.948661	0.137641	0.259395	0.085423	0.485245	0.139918	0.25152	0.0751578	0.539366	0.112594	0.356984
ACSF2	turquoise	7.93049	54.5421	yellow	yellow	-0.219123	0.0704555	0.183962	0.130247	0.0279942	0.819387	0.208488	0.0855891	-0.0558419	0.648578	-0.437879	0.000168076	-0.139439	0.253164	-0.331904	0.00533484	-0.614404	1.96265e-08	-0.546722	1.17312e-06	-0.342864	0.00392686	-0.254823	0.0345946	-0.293162	0.0144984	-0.41918	0.00033711	0.216802	0.0735598	0.185032	0.127986	0.325299	0.00638394	0.470966	4.42417e-05	0.613516	2.08397e-08	0.447142	0.000117264	0.389653	0.000934923	0.612167	2.2819e-08
ACSF3	NA	6.87525	47.2847	NA	darkgrey	0.00659612	0.957102	-0.211918	0.0804505	-0.197254	0.10425	-0.224801	0.0633012	-0.063438	0.604562	0.101066	0.408636	-0.181222	0.136168	0.0328287	0.788864	0.244813	0.0426234	0.0904268	0.459947	0.149495	0.220191	0.186058	0.125849	0.369739	0.00176735	0.243598	0.0436951	0.150656	0.21659	-0.0762849	0.533283	-0.116533	0.340305	-0.220959	0.0680741	-0.227857	0.0597005	-0.128772	0.291646	-0.112187	0.35874	-0.331799	0.00535027
ACSL1	magenta	8.82972	60.7266	magenta	magenta	-0.194159	0.109911	0.0266663	0.827819	0.0503854	0.680964	0.219087	0.0705018	0.0713369	0.560239	-0.198469	0.102092	-0.173456	0.154058	-0.284787	0.0177045	-0.374751	0.00151124	-0.341535	0.00407778	-0.399183	0.000679542	-0.227779	0.0597906	-0.269292	0.0252506	-0.504166	1.00236e-05	0.161246	0.18563	-0.144615	0.235796	-0.03387	0.78233	0.247478	0.0403485	0.358114	0.00251725	0.15268	0.210409	0.255676	0.0339735	0.34416	0.00378437
ACSL3	blue	10.634	73.1357	blue	blue	0.082984	0.497839	-0.503752	1.02207e-05	-0.194789	0.10874	-0.285964	0.0172202	0.207912	0.0864774	0.678157	1.53744e-10	0.113507	0.353077	0.568587	3.45644e-07	0.84399	8.54933e-20	0.701966	1.81739e-11	0.355068	0.00275585	0.149882	0.218986	0.261031	0.0302819	0.329813	0.00564923	-0.323318	0.00673212	-0.420543	0.000320871	-0.657279	8.54833e-10	-0.667024	3.90371e-10	-0.831491	9.13004e-19	-0.779981	2.83504e-15	-0.638284	3.63815e-09	-0.784122	1.61336e-15
ACSL4	blue	9.73161	66.9293	blue	blue	0.204522	0.0918504	-0.412114	0.000434014	-0.0822433	0.501696	-0.396546	0.00074296	0.149041	0.221612	0.644024	2.37374e-09	0.24924	0.0389006	0.630581	6.36565e-09	0.93842	1.22966e-32	0.679085	1.41998e-10	0.390256	0.000916477	0.0549179	0.654018	0.173307	0.154419	0.380976	0.0012399	-0.547669	1.11459e-06	-0.485917	2.31055e-05	-0.6414	2.88853e-09	-0.714946	5.18339e-12	-0.929004	1.23977e-30	-0.874626	9.46485e-23	-0.682123	1.09239e-10	-0.758884	4.19373e-14
ACSL5	darkgrey	8.23469	56.6343	darkgrey	darkgrey	0.117429	0.336578	-0.111431	0.362005	-0.277946	0.0207569	0.157787	0.195368	0.376929	0.00141076	0.467703	5.07764e-05	0.128957	0.290948	0.310643	0.00938056	0.318561	0.0076369	0.342578	0.00395889	0.452037	9.65419e-05	0.470793	4.45676e-05	0.604118	3.88759e-08	0.472774	4.09633e-05	0.359788	0.00239418	0.15641	0.199344	0.0716145	0.55871	-0.289002	0.0160223	-0.309095	0.00975914	-0.0181555	0.882289	-0.346747	0.00351363	-0.217955	0.0720043
ACSL6	blue	7.73591	53.2039	blue	blue	0.0545839	0.655989	-0.504013	1.00957e-05	-0.305855	0.0105953	-0.385898	0.00105741	0.12253	0.315858	0.612838	2.18127e-08	0.267636	0.0261976	0.567715	3.63523e-07	0.859443	3.37477e-21	0.720481	2.97201e-12	0.458465	7.44491e-05	0.251608	0.0370232	0.3754	0.00148063	0.541613	1.54165e-06	-0.329633	0.00567703	-0.213224	0.0785604	-0.485666	2.33645e-05	-0.555382	7.30555e-07	-0.837544	2.97329e-19	-0.661612	6.05457e-10	-0.734264	7.00857e-13	-0.739343	4.0234e-13
ACSM1	NA	6.72863	46.2763	NA	NA	-0.0453227	0.711538	-0.000131059	0.999147	-0.00631249	0.958945	-0.0180034	0.883268	0.0692986	0.571528	0.011907	0.922644	0.180516	0.137727	-0.0422358	0.730409	-0.026297	0.830168	-0.0171787	0.888581	0.110795	0.364768	-0.0139404	0.909486	-0.00295845	0.980752	-0.051082	0.676796	0.0718192	0.557583	0.0450614	0.713129	0.0855887	0.484396	-0.0713745	0.560032	0.0210504	0.863687	0.0292374	0.81151	-0.048663	0.691311	0.122275	0.316878
ACSM2A	NA	6.79766	46.751	NA	paleturquoise	0.16416	0.177702	0.247771	0.0401047	0.194023	0.110165	0.111051	0.363654	-7.45401e-05	0.999515	-0.13405	0.272151	0.168227	0.167053	-0.103576	0.397035	-0.15745	0.196337	-0.188139	0.121595	0.122579	0.315664	0.0958222	0.433497	0.0314058	0.797817	0.0889155	0.467511	0.171429	0.159003	0.165149	0.175068	0.203741	0.0931237	0.231442	0.0556902	0.14625	0.230484	0.209171	0.0845454	0.155023	0.20341	0.258364	0.0320761
ACSM2B	NA	6.89761	47.4384	NA	NA	-0.0454312	0.710878	-0.114827	0.347469	-0.0655645	0.592479	-0.0299895	0.806754	-0.0361276	0.768214	0.00289919	0.981138	0.100196	0.412699	0.160228	0.188457	0.0906754	0.458709	-0.0110652	0.928098	-0.0882112	0.471059	0.0745789	0.542504	-0.0624396	0.610272	0.0108021	0.929804	-0.181028	0.136595	0.0205052	0.867185	-0.11513	0.346188	0.075378	0.538175	-0.0897813	0.463169	-0.0401722	0.743114	0.0247432	0.840066	-0.0273322	0.823588
ACSM3	NA	6.94378	47.756	NA	NA	-0.0421033	0.731223	-0.0332022	0.786518	-0.019033	0.876644	-0.112345	0.358057	-0.0629005	0.607633	-0.0809831	0.508295	-0.0977826	0.424104	0.0146576	0.90485	-0.0780261	0.523952	-0.0454766	0.710602	0.0752917	0.538642	0.0519358	0.6717	0.0820672	0.502616	-0.0492223	0.687945	0.111441	0.361961	0.0899507	0.462322	0.141791	0.245167	0.0643469	0.599385	0.0818045	0.503989	0.124797	0.30692	0.0246979	0.840355	0.0311705	0.7993
ACSM4	NA	6.78811	46.6853	NA	NA	-0.142289	0.243495	-0.231279	0.0558684	-0.215537	0.0752977	-0.296697	0.0133034	-0.21176	0.0806812	-0.156884	0.197969	-0.160495	0.187713	-0.0501767	0.682215	0.0493078	0.687431	-0.0844638	0.490178	-0.083046	0.497516	0.00846978	0.944933	0.204412	0.0920282	0.098946	0.418584	0.00890728	0.942093	0.107539	0.379118	-0.0183886	0.880789	0.0531458	0.664503	-0.0212035	0.862706	-0.0116095	0.924571	-0.0969418	0.428117	-0.143734	0.238694
ACSM5	turquoise	7.47283	51.3946	turquoise	turquoise	-0.232099	0.0549803	0.380589	0.00125542	0.107205	0.380609	0.35748	0.00256533	-0.191382	0.115189	-0.677252	1.66094e-10	-0.398413	0.000697527	-0.675056	2.00112e-10	-0.931686	3.56428e-31	-0.736259	5.64452e-13	-0.540434	1.64097e-06	-0.275854	0.0217755	-0.22612	0.0617261	-0.477161	3.39244e-05	0.464025	5.92112e-05	0.364093	0.00210197	0.529731	2.86122e-06	0.674981	2.01396e-10	0.934113	1.10367e-31	0.747464	1.61196e-13	0.692089	4.51781e-11	0.691429	4.79521e-11
ACSS1	lightyellow	9.26683	63.7328	lightyellow	lightyellow	-0.208494	0.0855797	-0.0470539	0.701029	-0.318663	0.00761652	0.150481	0.217129	0.0821598	0.502132	0.0955308	0.434903	-0.0798851	0.514081	-0.0531658	0.664385	-0.11142	0.362055	0.244492	0.0429043	0.167619	0.168614	0.288066	0.0163835	0.460334	6.89628e-05	0.358705	0.00247316	0.475245	3.68488e-05	0.599994	5.07879e-08	0.409868	0.000469784	0.176148	0.147671	0.126953	0.298573	0.335077	0.00488739	0.0498391	0.68424	0.0544835	0.656583
ACSS2	blue	10.0431	69.0718	white	white	0.325933	0.00627602	-0.0988313	0.419127	-0.162597	0.181923	-0.04391	0.720154	0.355776	0.0026986	0.535784	2.09416e-06	0.502105	1.10414e-05	0.482415	2.6975e-05	0.580089	1.75286e-07	0.314842	0.00841688	0.62556	9.09106e-09	0.420684	0.000319224	0.368527	0.00183483	0.49885	1.28477e-05	-0.0528219	0.666427	-0.17548	0.149236	-0.123184	0.313263	-0.375118	0.00149385	-0.596798	6.23156e-08	-0.281707	0.0190276	-0.45685	7.95096e-05	-0.248091	0.0398397
ACSS3	NA	7.22826	49.7125	NA	darkgreen	-0.0203299	0.868311	-0.185856	0.126267	-0.0699895	0.56769	-0.137845	0.258683	-0.0388137	0.751517	0.154539	0.204841	-0.229136	0.0582437	0.0205236	0.867067	0.214146	0.0772461	0.218018	0.0719198	0.0109325	0.928958	-0.0219222	0.858099	0.0901097	0.461528	0.0928483	0.447968	-0.0112227	0.927077	-0.177274	0.145058	-0.25559	0.0340356	-0.198382	0.102245	-0.200862	0.0979408	-0.269245	0.0252769	-0.112107	0.359081	-0.363162	0.00216232
ACTA1	blue	7.3709	50.6935	blue	blue	0.261987	0.0296596	-0.37306	0.00159366	-0.1212	0.321179	-0.319822	0.00738728	0.240176	0.0468335	0.735413	6.18858e-13	0.387173	0.00101428	0.760072	3.63021e-14	0.972811	2.73269e-44	0.745863	1.93585e-13	0.570648	3.06628e-07	0.284703	0.0177394	0.278859	0.0203253	0.520581	4.53429e-06	-0.476169	3.54104e-05	-0.392391	0.00085386	-0.520423	4.5698e-06	-0.751951	9.58026e-14	-0.969567	1.13154e-42	-0.765182	1.93254e-14	-0.701977	1.81556e-11	-0.732299	8.65866e-13
ACTA2	midnightblue	10.0747	69.2891	midnightblue	midnightblue	0.360849	0.00231896	0.646033	2.03982e-09	0.305725	0.01063	0.971524	1.26046e-43	0.666843	3.96202e-10	0.235784	0.0511309	-0.022324	0.855526	-0.187579	0.122729	-0.417111	0.000363205	-0.181159	0.136307	-0.0396326	0.746449	0.00866667	0.943655	-0.0871534	0.476414	-0.112999	0.355246	0.376361	0.00143637	0.091551	0.454363	0.522222	4.17892e-06	0.0805104	0.510782	0.348089	0.00338005	0.422243	0.000301613	0.231912	0.0551812	0.420333	0.000323322
ACTB	turquoise	13.001	89.4145	turquoise	turquoise	-0.452664	9.41456e-05	-0.092772	0.448343	-0.28573	0.0173156	0.0643525	0.599353	-0.436036	0.000180333	-0.555065	7.43509e-07	-0.570396	3.11159e-07	-0.319305	0.00748886	-0.576991	2.10993e-07	-0.37791	0.00136749	-0.490017	1.92317e-05	-0.0160758	0.895693	0.0532823	0.663694	-0.238982	0.0479706	0.399059	0.000682412	0.378397	0.00134649	0.159096	0.19164	0.556503	6.86432e-07	0.615352	1.84049e-08	0.535378	2.13885e-06	0.196116	0.106304	0.161869	0.183914
ACTBL2	NA	6.85748	47.1625	NA	blue	0.0171861	0.888533	-0.110896	0.364329	-0.00890396	0.942115	-0.129378	0.289362	0.0455397	0.710218	0.171119	0.159769	0.0573684	0.639629	0.171354	0.159189	0.239465	0.0475078	0.236082	0.0508294	-0.012849	0.916545	0.0223123	0.855601	0.0742774	0.544142	0.15621	0.199927	-0.119138	0.329545	-0.00982834	0.936117	-0.177235	0.145146	-0.20786	0.0865568	-0.224498	0.0636672	-0.204071	0.0925834	-0.256701	0.0332394	-0.181976	0.134519
ACTC1	NA	7.71301	53.0464	darkorange	darkorange	-0.0168119	0.890945	0.207875	0.0865338	0.113312	0.35391	0.0704372	0.565209	-0.0488311	0.690299	-0.171335	0.159236	-0.13441	0.270852	-0.244741	0.0426866	-0.235235	0.0516895	0.0129591	0.915833	-0.21283	0.0791268	-0.298908	0.0126001	-0.265053	0.0277361	-0.0397741	0.745574	-0.194163	0.109902	0.131465	0.281586	0.195212	0.107958	-0.017049	0.889416	0.245942	0.0416475	0.0937267	0.443666	0.10255	0.401754	0.114853	0.347356
ACTG1	blue	13.9951	96.2514	NA	blue	-0.0435292	0.722482	-0.351657	0.00304678	-0.239496	0.0474781	-0.308051	0.010022	-0.0288976	0.813661	0.296657	0.0133164	-0.0134413	0.912713	0.279601	0.01998	0.46824	4.96444e-05	0.396281	0.000749619	0.225336	0.0626586	0.113371	0.353654	0.286771	0.0168947	0.311301	0.00922344	-0.107418	0.379659	-0.0999359	0.413921	-0.237226	0.049685	-0.359918	0.00238486	-0.442969	0.000138087	-0.356562	0.00263636	-0.344918	0.00370321	-0.510322	7.47989e-06
ACTG2	midnightblue	7.25589	49.9025	midnightblue	midnightblue	0.512596	6.704e-06	0.616321	1.72318e-08	0.341647	0.0040649	0.893236	5.93409e-25	0.763621	2.3468e-14	0.477316	3.36975e-05	0.110136	0.367647	0.0102531	0.933363	-0.123948	0.310248	0.0741915	0.544609	0.144938	0.234741	0.030587	0.802981	-0.0757691	0.536063	0.0541731	0.658417	0.180717	0.137281	-0.0600737	0.623896	0.386137	0.00104922	-0.173106	0.154905	0.0468316	0.702376	0.153685	0.207386	0.0379525	0.756858	0.213091	0.078751
ACTL6A	turquoise	9.25447	63.6478	turquoise	turquoise	-0.348732	0.00331771	0.276263	0.0215727	0.0870211	0.477087	0.247681	0.0401794	-0.318077	0.00773469	-0.772901	7.23048e-15	-0.494489	1.57005e-05	-0.730353	1.06552e-12	-0.96227	1.34876e-39	-0.731875	9.0602e-13	-0.637198	3.94067e-09	-0.362447	0.00220969	-0.340826	0.0041605	-0.599264	5.32285e-08	0.417679	0.00035586	0.308854	0.00981934	0.429175	0.000233552	0.670939	2.82596e-10	0.97193	7.83678e-44	0.689159	5.87833e-11	0.722447	2.43147e-12	0.652624	1.23063e-09
ACTL6B	blue	8.79643	60.4976	blue	blue	0.237657	0.0492602	-0.339407	0.00433036	-0.0946088	0.439369	-0.366989	0.00192384	0.171749	0.158214	0.652084	1.2832e-09	0.431988	0.000210194	0.740815	3.41731e-13	0.928662	1.44802e-30	0.754721	6.90945e-14	0.544165	1.34577e-06	0.312205	0.00901142	0.277923	0.0207675	0.486992	2.20244e-05	-0.459037	7.27273e-05	-0.331625	0.00537592	-0.508374	8.21086e-06	-0.676499	1.77089e-10	-0.922085	2.49473e-29	-0.708024	1.02059e-11	-0.680249	1.28464e-10	-0.66833	3.50693e-10
ACTL7A	NA	6.73167	46.2972	NA	NA	-0.0551914	0.652406	-0.160149	0.18868	-0.0971813	0.426972	-0.133713	0.273368	-0.0251944	0.837189	0.111896	0.359993	0.0686117	0.575356	0.104357	0.393465	0.16683	0.170656	0.130486	0.285215	0.175863	0.148336	0.172235	0.157023	0.220051	0.0692434	0.113687	0.352306	0.103963	0.395264	0.123573	0.311728	-0.0827626	0.49899	-0.0251524	0.837457	-0.143993	0.237838	-0.0729473	0.551395	-0.0843863	0.490577	-0.135064	0.268506
ACTL7B	NA	6.82873	46.9647	NA	NA	0.0398626	0.745027	-0.0836854	0.4942	-0.0893233	0.465463	0.00746446	0.951461	0.0843063	0.49099	0.156911	0.19789	-0.0142529	0.907465	0.176205	0.147537	0.182055	0.134347	0.0798788	0.514114	0.153494	0.207958	0.10028	0.412307	0.209222	0.0844679	0.169051	0.164953	0.00149393	0.99028	-0.0398475	0.74512	-0.033575	0.784179	-0.0982602	0.421833	-0.175797	0.148492	-0.0879093	0.472584	-0.185268	0.127494	-0.218311	0.0715287
ACTL8	NA	6.92109	47.6	NA	pink	0.22327	0.06517	0.111334	0.362427	0.0127279	0.917329	0.17044	0.161458	0.26965	0.0250494	0.212797	0.0791736	0.124274	0.308968	0.0604544	0.621695	0.0813019	0.506622	0.136507	0.26338	0.065946	0.590323	0.132115	0.279192	0.0769963	0.529461	0.131953	0.279788	0.0715462	0.559086	0.0136767	0.911191	0.00994451	0.935364	-0.149869	0.219029	-0.107234	0.38048	-0.0148916	0.903338	-0.124428	0.308363	0.0310964	0.799767
ACTN1	blue	8.44221	58.0614	blue	blue	0.268046	0.0259609	-0.372149	0.00163968	-0.136713	0.262652	-0.293555	0.0143611	0.275277	0.0220635	0.772314	7.80204e-15	0.394791	0.000788106	0.759361	3.95809e-14	0.987416	2.13687e-55	0.77049	9.87002e-15	0.595414	6.80434e-08	0.301259	0.0118876	0.330077	0.00560862	0.574308	2.47374e-07	-0.432358	0.000207286	-0.358273	0.00250536	-0.508347	8.22176e-06	-0.737898	4.71752e-13	-0.981251	1.22389e-49	-0.760724	3.35265e-14	-0.720669	2.91564e-12	-0.74941	1.28806e-13
ACTN2	blue	7.79898	53.6376	blue	blue	0.164354	0.177182	-0.419831	0.000329254	-0.130724	0.284331	-0.413438	0.000414119	0.128562	0.292442	0.615799	1.78547e-08	0.273227	0.0231144	0.610771	2.50549e-08	0.913935	6.11422e-28	0.710809	7.78909e-12	0.403695	0.000582317	0.146115	0.230919	0.182099	0.134251	0.443372	0.000135936	-0.53955	1.7193e-06	-0.399065	0.000682271	-0.594406	7.25224e-08	-0.664333	4.86106e-10	-0.901491	4.5923e-26	-0.793178	4.49924e-16	-0.68557	8.08065e-11	-0.755805	6.07275e-14
ACTN3	NA	6.86783	47.2337	NA	greenyellow	-0.0484823	0.6924	-0.249363	0.0388009	-0.193431	0.111275	-0.133803	0.273043	-0.00589833	0.961636	0.233856	0.0531166	-0.0861909	0.481316	0.197762	0.103343	0.301383	0.0118511	0.343966	0.00380535	0.134981	0.268803	0.150116	0.21826	0.246602	0.0410848	0.201784	0.0963771	0.0606675	0.620464	-0.0275811	0.822008	-0.258055	0.0322898	-0.289565	0.0158083	-0.285371	0.0174629	-0.239276	0.0476893	-0.252275	0.0365081	-0.374938	0.00150239
ACTN4	royalblue	8.99175	61.8409	royalblue	royalblue	0.411666	0.000440944	0.169687	0.163346	0.205329	0.0905471	0.14881	0.222338	0.455286	8.47124e-05	0.498756	1.29037e-05	0.671375	2.72513e-10	0.393343	0.000827205	0.398238	0.000701676	0.224315	0.0638901	0.550808	9.39766e-07	0.194483	0.109307	0.00267475	0.982598	0.311274	0.00922976	-0.208631	0.0853691	-0.178838	0.141485	0.106103	0.385553	-0.309853	0.00957209	-0.439979	0.000155039	-0.222339	0.0663278	-0.116624	0.339923	0.0102813	0.93318
ACTR10	blue	10.8536	74.6457	blue	blue	0.150251	0.217842	-0.291821	0.0149752	0.138665	0.255832	-0.345215	0.00367174	0.0777855	0.525237	0.439342	0.000158894	0.401361	0.000630891	0.426012	0.000262639	0.706711	1.15802e-11	0.484276	2.485e-05	0.293678	0.0143185	-0.118042	0.334046	-0.190063	0.117763	0.0718173	0.557594	-0.698778	2.44815e-11	-0.515843	5.72511e-06	-0.576137	2.21984e-07	-0.56131	5.24177e-07	-0.716464	4.4562e-12	-0.748211	1.47939e-13	-0.522669	4.08688e-06	-0.470514	4.50979e-05
ACTR1A	blue	10.7607	74.007	blue	blue	0.284837	0.0176836	-0.283784	0.0181262	-0.119105	0.329677	-0.208124	0.0861497	0.263058	0.0289753	0.673486	2.28405e-10	0.515067	5.94601e-06	0.635475	4.4695e-09	0.836252	3.79253e-19	0.581839	1.57717e-07	0.777705	3.84471e-15	0.493424	1.64819e-05	0.467425	5.13744e-05	0.58785	1.0921e-07	-0.187892	0.122095	-0.185105	0.127833	-0.287657	0.0165433	-0.577888	2.00003e-07	-0.839824	1.92528e-19	-0.49073	1.86229e-05	-0.622003	1.16572e-08	-0.498202	1.32383e-05
ACTR1B	blue	10.0572	69.1684	blue	blue	0.271004	0.0243011	-0.371569	0.0016696	-0.150302	0.217685	-0.322101	0.00695407	0.25297	0.0359777	0.748093	1.49952e-13	0.420718	0.000318834	0.766159	1.71001e-14	0.984493	2.22748e-52	0.749283	1.30716e-13	0.614229	1.98595e-08	0.331062	0.0054595	0.333994	0.00503628	0.571971	2.83805e-07	-0.430238	0.000224457	-0.368001	0.00186485	-0.509648	7.72562e-06	-0.743489	2.53295e-13	-0.979079	4.65115e-48	-0.744465	2.26885e-13	-0.725887	1.7041e-12	-0.719604	3.24868e-12
ACTR2	greenyellow	11.2573	77.4221	greenyellow	greenyellow	-0.239688	0.0472955	-0.431567	0.000213547	-0.231654	0.0554606	-0.225594	0.0623509	-0.228569	0.0588867	0.0555935	0.650038	-0.395016	0.000782178	0.0511319	0.676498	0.249098	0.0390161	0.216238	0.0743302	-0.0771811	0.52847	-0.0896655	0.463748	0.202053	0.0959253	0.0390634	0.74997	-0.0295045	0.80982	-0.10173	0.405547	-0.440971	0.000149217	-0.130853	0.283852	-0.208848	0.0850376	-0.308632	0.00987512	-0.305932	0.0105747	-0.502156	1.10153e-05
ACTR3	NA	9.16271	63.0167	tan	tan	-0.0673252	0.582558	-0.0124431	0.919173	0.108104	0.376605	-0.217785	0.0722313	-0.162391	0.182483	-0.185914	0.126147	0.0701525	0.566786	-0.0492902	0.687537	-0.0246968	0.840363	-0.146808	0.228691	-0.351767	0.00303701	-0.284034	0.0180206	-0.390821	0.000899526	-0.372716	0.00161087	-0.347913	0.00339732	-0.296738	0.01329	-0.252986	0.0359658	0.178502	0.142246	0.00959599	0.937625	-0.201405	0.0970186	0.109199	0.371764	0.214713	0.0764476
ACTR3B	blue	7.8952	54.2994	blue	blue	0.137395	0.260257	-0.448839	0.000109656	-0.192501	0.11304	-0.358184	0.00251204	0.143973	0.237904	0.663391	5.24614e-10	0.234706	0.0522329	0.695507	3.31031e-11	0.922743	1.89846e-29	0.772971	7.16491e-15	0.43575	0.000182307	0.212522	0.0795716	0.283892	0.0180807	0.503366	1.04076e-05	-0.470218	4.56659e-05	-0.326717	0.00614465	-0.565499	4.12943e-07	-0.660346	6.70048e-10	-0.901648	4.36404e-26	-0.743024	2.66912e-13	-0.732423	8.54445e-13	-0.792742	4.79134e-16
ACTR5	NA	7.53283	51.8072	NA	brown	-0.405685	0.000543604	-0.147171	0.227531	-0.283269	0.0183462	-0.124905	0.306497	-0.325067	0.00642396	-0.36335	0.00215	-0.213423	0.0782749	-0.191414	0.115127	-0.332479	0.00525127	-0.153303	0.208532	-0.265186	0.0276549	0.0777162	0.525607	0.0163136	0.894158	-0.0810011	0.508201	0.172746	0.155777	0.369335	0.00178958	0.154406	0.205238	0.328043	0.00592794	0.368333	0.00184584	0.371521	0.00167213	0.226583	0.0611814	0.164403	0.177051
ACTR6	yellow	10.5566	72.6031	red	red	-0.151622	0.213623	0.0221578	0.856591	0.225268	0.0627402	-0.152023	0.212399	-0.221241	0.0677145	-0.364897	0.00205108	-0.145369	0.233335	-0.301133	0.011925	-0.258012	0.0323191	-0.291874	0.0149564	-0.642868	2.5887e-09	-0.738343	4.49271e-13	-0.784565	1.51784e-15	-0.658387	7.83089e-10	-0.489712	1.94973e-05	-0.425572	0.000266936	-0.322377	0.00690316	0.0801173	0.512855	0.260192	0.0308371	-0.245246	0.0422467	0.254865	0.0345644	0.221467	0.0674269
ACTR8	turquoise	8.14352	56.0072	turquoise	turquoise	-0.306533	0.0104153	0.225288	0.0627165	0.114611	0.34838	0.219081	0.0705101	-0.261978	0.0296654	-0.638183	3.66537e-09	-0.429629	0.000229623	-0.65008	1.49785e-09	-0.791361	5.84272e-16	-0.600411	4.94428e-08	-0.538166	1.84913e-06	-0.32017	0.00731975	-0.279499	0.0200269	-0.515324	5.87215e-06	0.313092	0.00880743	0.283349	0.0183122	0.346447	0.00354412	0.600634	4.87369e-08	0.79983	1.69013e-16	0.554913	7.49804e-07	0.63494	4.64727e-09	0.538321	1.83416e-06
ACTRT1	NA	7.84141	53.9294	NA	blue	0.384926	0.0010914	0.017986	0.88338	0.124013	0.309994	-0.00787307	0.948807	0.369076	0.00180395	0.480256	2.96536e-05	0.116572	0.340141	0.278817	0.0203448	0.505747	9.30267e-06	0.302176	0.0116194	0.423756	0.000285367	-0.0172154	0.888344	0.226186	0.0616479	0.354585	0.00279549	-0.188408	0.121054	-0.262684	0.0292125	-0.102567	0.401675	-0.617269	1.61525e-08	-0.511057	7.22044e-06	-0.428515	0.000239361	-0.466344	5.37557e-05	-0.418157	0.000349791
ACTRT2	NA	6.74936	46.4188	NA	darkgreen	-0.020927	0.864479	-0.0994036	0.416425	0.0176425	0.885593	-0.048419	0.692782	-0.0741908	0.544613	-0.0310226	0.800232	-0.215165	0.0758147	0.0496875	0.68515	0.0362453	0.76748	-0.0706429	0.564071	-0.090434	0.459911	-0.00676621	0.955997	-0.00256008	0.983344	-0.0746677	0.542022	0.0167446	0.891379	-0.173108	0.154899	-0.152691	0.210374	-0.0886832	0.46868	-0.0271473	0.824763	-0.102533	0.401832	-0.00136358	0.991128	-0.155266	0.202694
ACVR1	blue	9.72912	66.9122	blue	blue	0.0611108	0.617908	-0.40172	0.000623197	-0.0912066	0.45607	-0.232533	0.0545151	0.233457	0.0535347	0.611552	2.37805e-08	0.0610772	0.618102	0.515183	5.91267e-06	0.750926	1.08003e-13	0.71562	4.8473e-12	0.142179	0.243864	-0.11299	0.355287	-0.0257434	0.833692	0.16886	0.165437	-0.55075	9.42742e-07	-0.52494	3.64739e-06	-0.626643	8.42308e-09	-0.715338	4.98567e-12	-0.748827	1.37793e-13	-0.814841	1.6104e-17	-0.636175	4.24698e-09	-0.701419	1.91337e-11
ACVR1B	blue	10.1301	69.6699	blue	blue	0.241752	0.0453653	-0.396999	0.00073169	-0.148716	0.222634	-0.338948	0.00438667	0.232502	0.0545483	0.746331	1.83514e-13	0.413666	0.00041078	0.735514	6.12083e-13	0.986826	9.81349e-55	0.780312	2.71136e-15	0.599787	5.14693e-08	0.338488	0.00444365	0.329458	0.00570417	0.563514	4.62549e-07	-0.433831	0.000196077	-0.355601	0.00271267	-0.531813	2.57171e-06	-0.702568	1.7172e-11	-0.984253	3.71478e-52	-0.752663	8.8115e-14	-0.706726	1.15633e-11	-0.721501	2.67861e-12
ACVR1C	NA	6.93342	47.6848	NA	blue	0.117024	0.338257	-0.0405945	0.740509	0.0704912	0.56491	-0.116141	0.341941	0.0983801	0.421264	0.231894	0.0552017	0.13835	0.256924	0.293694	0.0143129	0.299413	0.0124441	0.272389	0.0235558	0.108866	0.37323	0.0346525	0.777429	-0.0709332	0.562467	0.0556225	0.649868	-0.281001	0.0193422	-0.163341	0.179904	-0.178333	0.142631	-0.285678	0.0173367	-0.304015	0.0110972	-0.244945	0.0425086	-0.20022	0.0990424	-0.173711	0.153445
ACVR2A	NA	8.5666	58.917	NA	blue	0.0777613	0.525366	-0.328385	0.0058732	-0.166433	0.171689	-0.527408	3.22011e-06	-0.260827	0.0304158	0.137275	0.260675	0.0313864	0.797939	0.291302	0.0151637	0.538686	1.79928e-06	0.350427	0.00315823	0.330521	0.00554096	0.219356	0.0701496	0.395624	0.000766372	0.468331	4.94542e-05	-0.153165	0.208945	0.007988	0.948061	-0.313772	0.00865398	-0.285062	0.0175903	-0.502702	1.07371e-05	-0.411474	0.000443951	-0.342103	0.00401268	-0.512243	6.81918e-06
ACVR2B	NA	6.82998	46.9733	NA	darkgreen	-0.085349	0.485625	-0.116893	0.338802	-0.0138211	0.910257	-0.0141199	0.908325	-0.034898	0.775893	0.00905364	0.941143	-0.03665	0.764958	0.114523	0.348756	0.0722375	0.555285	0.0541565	0.658515	-0.13033	0.285799	-0.0894754	0.464701	-0.18951	0.118854	-0.222658	0.0659286	-0.229912	0.0573745	-0.207883	0.0865213	-0.155426	0.202222	-0.0409304	0.738438	-0.0837896	0.49366	-0.17815	0.143047	-0.0312728	0.798655	-0.0196983	0.872367
ACVRL1	darkred	8.2548	56.7725	midnightblue	midnightblue	0.282655	0.0186116	0.439652	0.00015701	0.123285	0.312863	0.675089	1.99563e-10	0.562538	4.88954e-07	0.224007	0.0642649	0.0878179	0.473046	-0.201857	0.0962556	-0.256347	0.0334912	-0.179336	0.140362	0.127837	0.295191	0.0770199	0.529334	0.116503	0.340429	0.0583488	0.633909	0.358503	0.00248816	0.164887	0.175761	0.517357	5.31609e-06	0.0857697	0.483469	0.208638	0.0853592	0.357903	0.00253315	0.11945	0.328268	0.321901	0.00699125
ACY1	turquoise	8.52221	58.6117	turquoise	turquoise	-0.366098	0.00197712	0.155869	0.200924	-0.0237183	0.846609	0.251436	0.0371569	-0.274856	0.0222761	-0.648521	1.68801e-09	-0.615204	1.85915e-08	-0.631543	5.94115e-09	-0.835514	4.35326e-19	-0.601283	4.67366e-08	-0.536667	1.99998e-06	-0.28508	0.0175827	-0.119879	0.326524	-0.429018	0.000234919	0.479895	3.01242e-05	0.347568	0.00343136	0.383768	0.00113319	0.55178	8.91055e-07	0.86189	1.95301e-21	0.645133	2.18347e-09	0.503675	1.02576e-05	0.391993	0.000865213
ACY3	turquoise	8.13567	55.9532	turquoise	turquoise	-0.189426	0.11902	0.370566	0.00172254	0.143278	0.2402	0.428799	0.000236843	-0.0819483	0.503237	-0.579444	1.82211e-07	-0.332451	0.00525524	-0.669612	3.1548e-10	-0.908864	3.82821e-27	-0.729096	1.21719e-12	-0.43551	0.000183978	-0.17778	0.143893	-0.211618	0.0808906	-0.524282	3.76987e-06	0.593494	7.68142e-08	0.303823	0.0111508	0.513416	6.44305e-06	0.632663	5.48072e-09	0.892721	6.91264e-25	0.737244	5.06834e-13	0.675093	1.99484e-10	0.694517	3.62396e-11
ACYP1	blue	9.44319	64.9457	blue	blue	0.268056	0.0259548	-0.361244	0.00229149	-0.0826279	0.499691	-0.40585	0.000540517	0.171709	0.158313	0.660937	6.39106e-10	0.342741	0.00394063	0.674774	2.04945e-10	0.966178	3.68232e-41	0.724331	2.00256e-12	0.511587	7.03864e-06	0.192204	0.113607	0.257557	0.0326361	0.531279	2.64317e-06	-0.520381	4.57939e-06	-0.384145	0.00111941	-0.548886	1.04345e-06	-0.748435	1.44162e-13	-0.955504	3.03723e-37	-0.799318	1.82481e-16	-0.708544	9.70635e-12	-0.764253	2.16975e-14
ACYP2	NA	11.0492	75.9911	NA	lightcyan	-0.309649	0.00962211	-0.204558	0.091791	-0.0928986	0.447721	-0.176099	0.147785	-0.27732	0.0210573	-0.243847	0.0434737	-0.408644	0.000490382	-0.0506757	0.679226	-0.136321	0.264034	-0.0757566	0.53613	-0.524674	3.69639e-06	-0.522754	4.06953e-06	-0.440954	0.00014931	-0.39235	0.000855028	-0.374815	0.00150822	-0.191651	0.114669	-0.24418	0.043179	0.0485318	0.692102	0.162499	0.18219	-0.178506	0.142237	-0.0138692	0.909946	-0.147399	0.226804
ADA	turquoise	8.02834	55.2151	turquoise	turquoise	-0.373213	0.001586	0.227608	0.0599874	-0.0912285	0.455962	0.185224	0.127584	-0.297129	0.0131634	-0.64945	1.57204e-09	-0.279554	0.0200016	-0.572979	2.67522e-07	-0.82119	5.58275e-18	-0.46863	4.88342e-05	-0.413352	0.000415395	-0.0917777	0.453242	-0.13995	0.251411	-0.329755	0.00565822	0.412443	0.000429001	0.502216	1.0984e-05	0.534147	2.27997e-06	0.6764	1.78578e-10	0.831453	9.1934e-19	0.759119	4.07616e-14	0.588115	1.07439e-07	0.64945	1.57204e-09
ADAD1	NA	6.82291	46.9247	NA	darkmagenta	-0.0848293	0.488296	-0.170793	0.160579	-0.0812372	0.506961	-0.31027	0.00947051	-0.218367	0.0714549	-0.0620316	0.612613	-0.0769097	0.529925	0.0244951	0.841649	0.129245	0.289861	0.0893097	0.465531	-0.0460906	0.70687	-0.0737578	0.54697	0.0388251	0.751446	0.0769896	0.529497	-0.179834	0.139244	0.113016	0.355176	-0.155426	0.202222	0.0273335	0.82358	-0.107309	0.380147	-0.139023	0.254595	-0.0640024	0.601345	-0.155194	0.202904
ADAD2	blue	7.36263	50.6366	blue	blue	0.129653	0.288331	-0.435358	0.000185043	-0.243277	0.0439817	-0.307716	0.0101078	0.18178	0.134947	0.682802	1.02971e-10	0.386255	0.00104519	0.730498	1.04928e-12	0.910968	1.8125e-27	0.73892	4.21573e-13	0.543396	1.40219e-06	0.334839	0.00491983	0.333674	0.00508098	0.52776	3.16315e-06	-0.374217	0.00153685	-0.261144	0.0302074	-0.480243	2.96697e-05	-0.624932	9.50127e-09	-0.899766	7.98275e-26	-0.673373	2.30595e-10	-0.682551	1.05249e-10	-0.686591	7.38514e-11
ADAL	turquoise	8.40448	57.802	turquoise	turquoise	-0.202552	0.0950902	0.267991	0.0259924	0.150336	0.21758	0.187436	0.123019	-0.212737	0.0792607	-0.587206	1.13636e-07	-0.488459	2.06258e-05	-0.607336	3.14738e-08	-0.718083	3.78798e-12	-0.577002	2.10859e-07	-0.587818	1.09426e-07	-0.47969	3.03954e-05	-0.341174	0.00411968	-0.457849	7.63412e-05	0.235852	0.0510614	0.185526	0.126954	0.31329	0.00876246	0.425535	0.0002673	0.726703	1.56497e-12	0.417472	0.000358519	0.514185	6.20682e-06	0.400055	0.000659671
ADAM10	turquoise	7.85569	54.0277	lightcyan	lightcyan	-0.391578	0.000877242	-0.123308	0.312774	-0.0780608	0.523767	-0.235828	0.0510858	-0.520524	4.54711e-06	-0.624515	9.78317e-09	-0.515125	5.92916e-06	-0.533889	2.31064e-06	-0.489623	1.95757e-05	-0.455695	8.33209e-05	-0.53708	1.95731e-06	-0.322968	0.00679529	-0.189598	0.118681	-0.458136	7.54528e-05	0.159044	0.191787	0.0321271	0.793275	-0.0599639	0.624531	0.505444	9.43671e-06	0.520413	4.57224e-06	0.198587	0.101884	0.460674	6.80064e-05	0.166619	0.171204
ADAM11	blue	7.87464	54.158	blue	blue	0.267479	0.0262896	-0.373176	0.00158785	-0.121422	0.32029	-0.345288	0.0036641	0.228772	0.058656	0.723882	2.09778e-12	0.400941	0.000640037	0.704982	1.36613e-11	0.980681	3.30494e-49	0.736489	5.50441e-13	0.583968	1.38586e-07	0.26861	0.0256369	0.326457	0.00618795	0.545179	1.2746e-06	-0.441088	0.000148542	-0.363417	0.0021456	-0.535692	2.1042e-06	-0.708808	9.46157e-12	-0.973664	9.51714e-45	-0.774877	5.58665e-15	-0.71836	3.68392e-12	-0.722969	2.30458e-12
ADAM12	NA	7.15653	49.2192	NA	NA	-0.265375	0.0275402	-0.249679	0.0385472	-0.285988	0.0172102	0.0622687	0.611252	0.00158574	0.989682	0.104725	0.391789	-0.0738437	0.546502	0.0121872	0.92083	0.0619431	0.613121	0.184556	0.128988	0.116484	0.340507	0.00656972	0.957273	0.0849389	0.487731	0.0560322	0.647459	0.101564	0.406317	0.0694226	0.570838	-0.135838	0.265746	-0.0403432	0.742059	-0.0332241	0.786381	-0.0460657	0.707022	-0.200045	0.0993424	-0.130218	0.286217
ADAM15	pink	10.4542	71.899	pink	pink	0.541776	1.52839e-06	0.544683	1.30896e-06	0.31937	0.00747607	0.641463	2.87515e-09	0.651125	1.38197e-09	0.421652	0.000308178	0.269928	0.0248944	0.0492078	0.688033	-0.0419748	0.732012	0.0258729	0.832867	0.363874	0.00211605	0.41578	0.000380958	0.241929	0.0452032	0.204486	0.0919075	0.375647	0.00146915	0.0843946	0.490535	0.43103	0.000217898	-0.115106	0.346291	-0.034406	0.778972	0.268374	0.0257722	0.0794871	0.516186	0.214986	0.0760644
ADAM17	brown	8.82622	60.7025	brown	brown	0.144024	0.237735	0.683869	9.38145e-11	0.279199	0.0201664	0.642009	2.76036e-09	0.210699	0.082248	-0.341855	0.00404097	-0.107623	0.378743	-0.527434	3.21589e-06	-0.800759	1.46976e-16	-0.55065	9.47879e-07	-0.216399	0.0741101	-0.0226979	0.853133	-0.150793	0.216168	-0.258905	0.0317053	0.498303	1.31771e-05	0.380737	0.00124947	0.736665	5.39995e-13	0.486343	2.26711e-05	0.756467	5.61116e-14	0.786883	1.10028e-15	0.598384	5.63155e-08	0.76075	3.34182e-14
ADAM18	NA	6.71778	46.2017	NA	darkgrey	-0.0167811	0.891144	-0.0260142	0.831968	-0.0317717	0.795512	-0.0334768	0.784795	-0.11653	0.340315	-0.113334	0.353813	-0.335245	0.00486469	-0.13154	0.281309	-0.0769931	0.529478	-0.107653	0.378613	-0.0231386	0.850314	0.136742	0.26255	0.272549	0.0234708	0.0257227	0.833823	0.254007	0.0351981	0.105451	0.388499	0.0227922	0.85253	-0.00305673	0.980113	0.0956918	0.434125	0.154887	0.203812	0.00926219	0.93979	-0.171	0.160066
ADAM19	blue	7.91638	54.445	blue	blue	0.256102	0.0336664	-0.381614	0.00121474	-0.068387	0.576611	-0.415868	0.000379765	0.120145	0.325445	0.605841	3.47278e-08	0.342802	0.00393375	0.671808	2.62854e-10	0.927884	2.05631e-30	0.607209	3.17389e-08	0.48326	2.59895e-05	0.220023	0.0692803	0.266701	0.0267459	0.433239	0.000200518	-0.465248	5.62729e-05	-0.405326	0.000550417	-0.567429	3.69572e-07	-0.606353	3.35792e-08	-0.920687	4.42453e-29	-0.756288	5.73222e-14	-0.643053	2.55305e-09	-0.691742	4.66194e-11
ADAM2	NA	6.99683	48.1208	NA	midnightblue	0.172475	0.156438	0.215686	0.075091	-0.0003109	0.997977	0.278466	0.0205099	0.258804	0.0317739	0.201616	0.096661	-0.0251166	0.837686	-0.051638	0.673476	-0.0138477	0.910085	0.111818	0.360332	0.201263	0.0972593	0.183012	0.132277	0.175187	0.149927	0.223483	0.0649071	0.135793	0.265906	0.112933	0.355532	0.24643	0.0412309	-0.0716001	0.558789	-0.00444008	0.971116	0.179267	0.140517	0.0216599	0.85978	0.0490108	0.689217
ADAM20	NA	6.71651	46.1929	NA	NA	-0.0569136	0.642289	-0.141832	0.245029	-0.00585762	0.961901	-0.101665	0.405849	0.0307159	0.802167	0.159936	0.189276	0.0727924	0.552243	0.110607	0.365588	0.159868	0.189465	0.154017	0.206393	0.160518	0.187648	0.0389873	0.750442	0.0883036	0.470592	0.0539755	0.659586	-0.0583988	0.633617	-0.0179721	0.88347	-0.0916592	0.453829	-0.119581	0.327738	-0.147736	0.225732	-0.118443	0.332392	-0.00202583	0.986819	-0.133859	0.27284
ADAM21	NA	6.78101	46.6365	NA	NA	-0.108164	0.376338	-0.148355	0.22377	-0.180118	0.138611	-0.0572418	0.640369	-0.0239625	0.845049	0.0523607	0.669169	-0.134828	0.269352	-0.0226645	0.853347	0.0576142	0.638193	0.117565	0.336016	-0.10573	0.387237	-0.00075798	0.995068	0.00882992	0.942595	0.0593038	0.628357	0.0379421	0.756923	-0.0621683	0.611828	-0.178263	0.142791	-0.058017	0.635842	-0.0510137	0.677204	-0.104705	0.391882	-0.170125	0.162247	-0.165164	0.175028
ADAM21P	NA	6.8049	46.8008	NA	pink	0.15688	0.197981	0.139474	0.253044	0.0137994	0.910397	0.215287	0.0756444	0.276402	0.0215045	0.254682	0.0346987	0.0258951	0.832726	0.0723979	0.554405	0.0947269	0.438796	0.219934	0.0693951	-0.043495	0.722691	-0.00194939	0.987317	-0.0218879	0.858319	0.143926	0.23806	-0.0548668	0.65432	-0.0287772	0.814424	0.0233318	0.849079	-0.101268	0.407693	-0.115929	0.342828	-0.0492928	0.687521	-0.129663	0.288291	-0.0415227	0.734792
ADAM22	turquoise	7.62463	52.4386	turquoise	turquoise	-0.157725	0.195545	0.40163	0.00062513	0.200913	0.0978543	0.301663	0.0117687	-0.129749	0.287971	-0.576024	2.23485e-07	-0.324116	0.00658989	-0.720001	3.12062e-12	-0.845601	6.20618e-20	-0.602072	4.44104e-08	-0.530152	2.80026e-06	-0.257429	0.032726	-0.343083	0.00390238	-0.56771	3.63631e-07	0.375639	0.00146952	0.216144	0.0744594	0.369755	0.00176643	0.528832	2.99544e-06	0.826368	2.28067e-18	0.615263	1.85165e-08	0.681695	1.13375e-10	0.653288	1.16876e-09
ADAM23	blue	8.19562	56.3656	blue	blue	0.268142	0.025905	-0.385718	0.00106363	-0.120791	0.32283	-0.340197	0.00423506	0.240523	0.0465065	0.745708	1.97012e-13	0.393171	0.000831966	0.745905	1.92649e-13	0.99289	1.14787e-63	0.742619	2.7933e-13	0.56365	4.58971e-07	0.251235	0.0373138	0.287421	0.0166363	0.529628	2.87621e-06	-0.487881	2.11668e-05	-0.402167	0.000613713	-0.554246	7.77995e-07	-0.736397	5.55995e-13	-0.98722	3.57174e-55	-0.797237	2.48631e-16	-0.735138	6.37596e-13	-0.7544	7.17782e-14
ADAM28	turquoise	7.04347	48.4416	turquoise	turquoise	-0.351301	0.00307868	0.188549	0.120772	-0.00234843	0.98472	0.19309	0.11192	-0.362742	0.00219003	-0.734285	6.99303e-13	-0.451416	9.89698e-05	-0.642401	2.68072e-09	-0.842165	1.2237e-19	-0.705606	1.28715e-11	-0.594803	7.07231e-08	-0.309125	0.00975176	-0.254387	0.0349163	-0.49399	1.60622e-05	0.334851	0.00491809	0.35257	0.00296632	0.349876	0.00320928	0.684161	9.14526e-11	0.860625	2.59427e-21	0.619026	1.43203e-08	0.572018	2.83035e-07	0.533312	2.38055e-06
ADAM29	NA	6.95948	47.864	NA	NA	-0.00161376	0.9895	-0.0397507	0.745719	-0.0199228	0.870925	0.0384899	0.753523	-0.031379	0.797986	-0.0356482	0.771205	-0.153186	0.208883	-0.0673018	0.582689	-0.0622838	0.611166	-0.172096	0.157362	-0.0219359	0.858012	-0.0596853	0.626144	-0.0130822	0.915036	-0.112296	0.358269	0.0463536	0.705274	-0.0279387	0.819739	-0.0478617	0.696145	0.0345551	0.778038	0.0609287	0.618958	0.0183502	0.881036	-0.0617284	0.614354	0.0141394	0.908199
ADAM30	NA	6.82774	46.9579	NA	red	0.0279829	0.819459	0.0174136	0.887067	0.132824	0.276597	-0.206089	0.0893343	-0.149882	0.218987	-0.114699	0.34801	-0.0245299	0.841427	-0.0894278	0.464939	0.0300369	0.806455	-0.11269	0.356574	-0.152531	0.210859	-0.308569	0.00989079	-0.321346	0.00709518	-0.191769	0.114442	-0.340996	0.00414055	-0.246932	0.0408063	-0.219569	0.0698702	0.0670587	0.584055	-0.0348603	0.776128	-0.20744	0.0872103	0.102049	0.40407	0.0388219	0.751466
ADAM32	NA	6.95635	47.8425	NA	NA	0.0796432	0.51536	0.015557	0.899041	-0.088738	0.468403	0.082274	0.501536	0.146458	0.229816	0.214877	0.0762174	-0.0178409	0.884315	0.106409	0.384179	0.102651	0.401285	0.197707	0.103442	0.0984314	0.421021	0.135714	0.266189	0.0856597	0.484033	0.122391	0.316414	0.0816728	0.504678	-0.0267089	0.827549	-0.0238168	0.84598	-0.163553	0.179332	-0.11022	0.367278	-0.0417523	0.73338	0.0640927	0.600831	-0.137147	0.261124
ADAM33	NA	6.82362	46.9296	NA	NA	0.0656059	0.592245	0.0423474	0.729724	-0.0163245	0.894088	0.000538145	0.996498	0.134217	0.271549	0.114645	0.348238	0.111237	0.362848	0.119553	0.32785	0.0354143	0.772666	0.126566	0.300062	-0.0351234	0.774484	0.0392053	0.749091	-0.000592101	0.996147	-0.00192052	0.987504	0.012352	0.919763	-0.0246078	0.840931	-0.0217321	0.859317	-0.0856977	0.483838	-0.0435586	0.722302	-0.0349903	0.775315	-0.0701331	0.566893	0.000416293	0.997291
ADAM3A	NA	6.81265	46.8541	NA	NA	-0.0238911	0.845505	0.052109	0.670668	-0.0172293	0.888255	0.163399	0.179747	0.0323484	0.791883	-0.0605786	0.620978	-0.0438114	0.720756	0.0325912	0.790356	-0.166367	0.171863	-0.159248	0.191211	0.0574944	0.638893	0.058138	0.635136	-0.0274307	0.822963	-0.0849762	0.48754	0.133631	0.273665	0.0525333	0.668142	0.154234	0.205746	0.0650043	0.595652	0.160229	0.188456	0.188793	0.120281	0.123805	0.310811	0.166121	0.172506
ADAM5	NA	6.85255	47.1286	NA	NA	0.181352	0.135882	0.103314	0.398237	0.0761323	0.534105	0.0332239	0.786382	-0.0032836	0.978637	0.0418753	0.732624	0.00617991	0.959806	0.128005	0.294555	0.0639192	0.601819	-0.014725	0.904414	-0.000409639	0.997335	0.00198882	0.98706	-0.0333114	0.785833	0.060547	0.62116	-0.0960386	0.432454	-0.0523691	0.66912	0.0731609	0.550227	0.0633871	0.604853	-0.0831871	0.496783	-0.0746966	0.541865	0.0315725	0.796767	-0.0109095	0.929107
ADAM5P	NA	6.7277	46.2699	NA	yellowgreen	-0.118507	0.332131	-0.0358483	0.769956	-0.112522	0.357298	0.189007	0.119855	0.0848993	0.487935	-0.0024519	0.984047	-0.0334683	0.784848	-0.0953903	0.435582	-0.17056	0.161159	-0.0878811	0.472726	-0.10225	0.403139	0.130994	0.283328	0.0568696	0.642547	-0.0758665	0.535538	0.21897	0.0706571	0.16274	0.181534	0.0114074	0.92588	0.258794	0.0317809	0.167399	0.16918	0.210762	0.0821537	0.0778735	0.524766	0.0831288	0.497087
ADAM6	NA	6.87835	47.306	NA	black	0.161959	0.183667	0.0474901	0.69839	-0.0297759	0.808104	0.136651	0.26287	0.206884	0.0880798	0.305743	0.0106251	0.265476	0.027479	0.215111	0.0758902	0.186972	0.123967	0.266454	0.0268924	0.290133	0.0155949	0.264239	0.0282361	0.107303	0.38017	0.263648	0.0286042	0.00303114	0.980279	0.00991291	0.935569	0.0948322	0.438284	-0.199391	0.100476	-0.211259	0.0814176	-0.0712752	0.56058	-0.103942	0.395359	-0.0917182	0.453536
ADAM7	NA	6.81938	46.9004	NA	paleturquoise	0.0729912	0.551155	0.161507	0.184908	0.0562158	0.646381	0.133219	0.275162	0.126521	0.300232	0.045275	0.711828	0.265247	0.0276176	-0.0640831	0.600886	-0.100263	0.412387	-0.0543249	0.657519	0.107271	0.380316	0.0301117	0.805982	-0.0847742	0.488579	-0.0261385	0.831177	0.0479225	0.695777	0.0338302	0.782579	0.155962	0.200652	0.144965	0.234653	0.0667694	0.585682	0.118859	0.330685	0.0920265	0.452014	0.365354	0.00202267
ADAM8	NA	6.9249	47.6262	NA	darkred	0.0667665	0.585698	0.218175	0.07171	0.161698	0.184382	0.141635	0.245691	0.0121272	0.921218	-0.178864	0.141426	-0.00178596	0.98838	-0.223815	0.0645001	-0.244415	0.0429724	-0.252702	0.0361814	0.0953473	0.435789	0.0628169	0.608112	0.105799	0.386925	0.016746	0.89137	0.258614	0.0319038	0.280668	0.0194923	0.413697	0.000410337	0.162118	0.18323	0.244994	0.0424651	0.301573	0.0117952	0.281619	0.0190664	0.246791	0.0409252
ADAM9	turquoise	7.2102	49.5883	turquoise	turquoise	-0.242294	0.0448697	0.152278	0.211626	0.0517478	0.672821	0.132815	0.276632	-0.264223	0.0282458	-0.560006	5.64218e-07	-0.332136	0.00530107	-0.42883	0.000236572	-0.644321	2.32121e-09	-0.565709	4.08015e-07	-0.455522	8.39074e-05	-0.15437	0.205344	-0.15632	0.199608	-0.509209	7.88989e-06	0.327892	0.00595228	0.124104	0.309634	0.169478	0.163872	0.521334	4.36785e-06	0.653675	1.13409e-09	0.493883	1.61413e-05	0.358615	0.00247982	0.383703	0.00113557
ADAMDEC1	NA	6.8358	47.0133	NA	sienna3	0.0432542	0.724165	-0.0113477	0.926268	0.075859	0.535578	-0.177631	0.144236	-0.171694	0.158349	-0.181767	0.134974	0.0178776	0.884078	-0.0528009	0.666552	-0.0556151	0.649911	-0.239675	0.0473076	-0.125007	0.306101	-0.111202	0.363	-0.166516	0.171472	-0.131108	0.282909	-0.0347358	0.776907	-0.0995329	0.415816	-0.0678527	0.5796	0.0434837	0.72276	0.0534021	0.662983	-0.0678108	0.579835	0.151585	0.213737	0.0879202	0.472529
ADAMTS1	black	7.37346	50.7111	black	black	0.582658	1.50079e-07	0.315674	0.00823664	0.276181	0.0216131	0.462666	6.26433e-05	0.664355	4.85259e-10	0.696729	2.95897e-11	0.302665	0.0114785	0.407102	0.000517488	0.430264	0.000224237	0.37645	0.00143233	0.350615	0.00314095	0.146625	0.229278	0.059732	0.625874	0.295292	0.0137677	-0.197822	0.103238	-0.27793	0.0207644	0.000144933	0.999057	-0.515127	5.92871e-06	-0.485187	2.38659e-05	-0.301356	0.0118591	-0.333272	0.00513774	-0.184037	0.130087
ADAMTS10	NA	6.84748	47.0936	NA	pink	0.078138	0.523355	0.0261931	0.830829	0.028106	0.818677	0.132299	0.27852	0.236631	0.0502779	0.194187	0.109858	0.123334	0.312671	0.138873	0.255115	0.115499	0.344634	0.0551784	0.652483	0.0144118	0.906438	-0.123105	0.313579	-0.200555	0.0984654	-0.0174005	0.887151	-0.188856	0.120157	-0.215702	0.0750694	-0.189048	0.119774	-0.209579	0.0839273	-0.117259	0.337284	-0.16487	0.175808	-0.109239	0.371584	-0.0428966	0.726356
ADAMTS12	NA	6.73086	46.2916	NA	NA	0.111187	0.363066	0.0775425	0.526535	0.0769825	0.529535	0.0484337	0.692693	0.00334907	0.978211	-0.0433674	0.723472	0.0298225	0.80781	-0.025543	0.834968	-0.0324428	0.791289	-0.165802	0.173344	-0.0673313	0.582523	-0.0648395	0.596587	-0.0968181	0.42871	-0.00433486	0.9718	-0.076428	0.532513	-0.189769	0.118343	-0.0840754	0.492183	-0.0083691	0.945587	0.0346144	0.777667	-0.0207867	0.865379	0.11488	0.347242	0.0475791	0.697852
ADAMTS13	NA	6.94206	47.7442	NA	brown	0.0214202	0.861316	0.146372	0.230091	-0.0138706	0.909937	0.0659926	0.59006	-0.0669254	0.584804	-0.216285	0.0742658	-0.0589587	0.630361	-0.147943	0.225074	-0.284617	0.0177752	-0.277309	0.0210624	-0.0989349	0.418637	0.167567	0.168748	0.148349	0.223789	0.0431869	0.724577	0.284427	0.0178548	0.28685	0.0168632	0.299377	0.0124551	0.332783	0.00520743	0.281146	0.0192774	0.370155	0.00174466	0.314036	0.00859492	0.253555	0.035536
ADAMTS14	NA	6.90801	47.51	NA	black	0.165083	0.175243	0.00736133	0.952131	0.0751187	0.539578	0.0414539	0.735215	0.242518	0.0446665	0.282025	0.0188871	0.216156	0.074444	0.127341	0.297088	0.2033	0.0938496	0.212331	0.0798486	0.143815	0.238424	-0.0389255	0.750824	-0.0478626	0.696139	0.180855	0.136977	-0.146172	0.230737	-0.0857336	0.483654	-0.0804562	0.511068	-0.163568	0.17929	-0.223969	0.0643118	-0.167627	0.168592	-0.232685	0.0543522	-0.0571721	0.640777
ADAMTS15	NA	6.95782	47.8525	NA	lightyellow	-0.123901	0.310436	-0.00190291	0.987619	-0.175884	0.148286	0.168303	0.166857	0.0506957	0.679106	0.0447655	0.714932	0.0748781	0.540881	0.0630062	0.607029	-0.0867668	0.47838	0.102834	0.400441	0.0925265	0.44955	0.267113	0.0265036	0.140552	0.249358	0.0758545	0.535602	0.196989	0.104726	0.269231	0.0252845	0.171736	0.158248	0.221398	0.0675146	0.0828595	0.498486	0.254664	0.0347115	-0.0570666	0.641394	0.109753	0.369327
ADAMTS16	NA	6.84003	47.0424	NA	darkred	0.0429176	0.726227	0.106966	0.381678	0.0165656	0.892533	0.212607	0.0794482	0.247805	0.0400765	0.167608	0.168643	0.263832	0.0284888	0.0618498	0.613657	-0.0167148	0.891571	0.0223947	0.855073	0.308353	0.0099453	0.293285	0.0144553	0.212347	0.0798257	0.153528	0.207856	0.310271	0.00947017	0.234515	0.0524304	0.330206	0.00558893	-0.005493	0.964271	-0.00509039	0.966888	0.230941	0.0562376	0.128552	0.292477	0.192583	0.112883
ADAMTS17	NA	6.96246	47.8845	NA	saddlebrown	-0.0788429	0.519603	-0.0413953	0.735576	0.0168096	0.89096	-0.0414592	0.735182	0.0121331	0.92118	-0.0405298	0.740908	-0.213718	0.0778543	-0.193835	0.110517	-0.04936	0.687117	0.0174974	0.886527	-0.0714006	0.559888	-0.2746	0.0224061	-0.16723	0.169618	-0.141568	0.245917	-0.03632	0.767014	-0.132106	0.279228	-0.105837	0.386752	-0.149419	0.220429	0.0590189	0.630011	-0.100878	0.40951	-0.107113	0.381019	-0.0687213	0.574745
ADAMTS18	NA	6.97241	47.9529	NA	NA	0.0939707	0.442475	0.1581	0.194471	0.0731837	0.550103	-0.00549418	0.964263	0.0419611	0.732096	0.0112739	0.926746	0.0298803	0.807444	-0.0629668	0.607254	0.0219308	0.858044	0.104319	0.393638	0.0447499	0.715028	0.0199219	0.87093	0.029757	0.808224	0.110719	0.3651	-0.0752481	0.538878	0.0949325	0.437798	0.143881	0.238206	-0.0657847	0.591234	-0.0274107	0.82309	0.0207352	0.865709	0.153038	0.209327	0.0593195	0.628266
ADAMTS19	NA	7.02403	48.3079	NA	blue	0.174765	0.150928	-0.149511	0.220142	0.00297026	0.980675	-0.290911	0.0153066	-0.0556382	0.649776	0.190213	0.117467	0.0286896	0.814978	0.224156	0.0640827	0.422377	0.000300144	0.263205	0.0288823	0.0830414	0.49754	-0.0595219	0.627091	-0.0303861	0.804249	0.157183	0.197107	-0.369014	0.00180741	-0.26796	0.0260101	-0.418395	0.0003468	-0.255149	0.0343564	-0.415263	0.000388069	-0.489926	1.93108e-05	-0.337623	0.00455268	-0.36946	0.00178267
ADAMTS2	NA	6.87132	47.2576	NA	black	0.167957	0.167744	-0.0636508	0.603348	-0.0175341	0.886291	0.0119761	0.922197	0.217105	0.0731487	0.381223	0.00123012	-0.0121674	0.920958	0.186483	0.124971	0.34081	0.00416233	0.369602	0.00177483	0.0880683	0.47178	-0.14349	0.239498	0.0959922	0.432677	0.262731	0.0291827	-0.180654	0.137422	-0.0913073	0.455571	-0.107748	0.378188	-0.318276	0.00769449	-0.340196	0.00423512	-0.364738	0.00206106	-0.261804	0.0297781	-0.33159	0.0053811
ADAMTS20	NA	6.86774	47.233	NA	NA	-0.120938	0.322235	-0.0611168	0.617873	-0.015134	0.901772	0.102438	0.402268	0.0333336	0.785694	-0.0317215	0.795828	-0.0700887	0.56714	-0.00683861	0.955526	-0.144065	0.2376	0.00884522	0.942496	-0.0603107	0.622525	0.104372	0.393394	-0.056669	0.643723	-0.12187	0.318495	0.132512	0.277738	0.113814	0.351768	0.0757266	0.536292	0.0639135	0.601851	0.13445	0.270707	0.147545	0.226339	0.0042005	0.972674	0.11146	0.36188
ADAMTS3	blue	7.09184	48.7742	blue	blue	0.00838687	0.945471	-0.499718	1.23407e-05	-0.25059	0.0378211	-0.383893	0.0011286	0.0818754	0.503618	0.525913	3.47289e-06	0.211156	0.0815699	0.60316	4.1381e-08	0.816693	1.1873e-17	0.656475	9.10792e-10	0.340025	0.00425566	0.193654	0.110856	0.264738	0.0279285	0.420966	0.000315972	-0.405383	0.000549328	-0.258861	0.0317352	-0.541155	1.57956e-06	-0.47708	3.40436e-05	-0.794707	3.60412e-16	-0.657801	8.20286e-10	-0.618968	1.43776e-08	-0.666133	4.19909e-10
ADAMTS4	NA	6.85068	47.1157	NA	yellowgreen	-0.337203	0.00460646	-0.1111	0.363442	-0.217837	0.0721622	-0.0178981	0.883947	-0.263056	0.0289767	-0.299512	0.0124135	-0.223468	0.0649253	-0.114701	0.348002	-0.313727	0.00866399	-0.0683008	0.577093	-0.197382	0.104022	0.0912417	0.455896	0.0788115	0.51977	-0.0751855	0.539217	0.338379	0.00445721	0.389795	0.000930552	0.168136	0.167285	0.413924	0.000407025	0.335627	0.00481328	0.342122	0.00401056	0.155695	0.201433	0.177822	0.143797
ADAMTS5	turquoise	7.16571	49.2823	yellow	yellow	-0.196374	0.105836	0.241038	0.0460255	0.179025	0.141064	0.223033	0.0654625	-0.174299	0.152037	-0.519692	4.73838e-06	-0.397477	0.000719972	-0.652664	1.22681e-09	-0.702509	1.72688e-11	-0.521151	4.40769e-06	-0.574788	2.40464e-07	-0.435314	0.000185353	-0.389748	0.000931973	-0.601686	4.55334e-08	0.16019	0.188565	0.023871	0.845634	0.135997	0.265182	0.389708	0.000933224	0.693057	4.13873e-11	0.355789	0.00269757	0.458695	7.3751e-05	0.437088	0.000173241
ADAMTS6	turquoise	7.27837	50.0572	turquoise	turquoise	-0.328294	0.00588765	0.257908	0.0323914	0.0546823	0.655409	0.18259	0.133188	-0.35432	0.00281738	-0.781221	2.39793e-15	-0.470452	4.52154e-05	-0.718816	3.51809e-12	-0.907132	6.99049e-27	-0.692347	4.41375e-11	-0.570853	3.02978e-07	-0.263785	0.0285185	-0.215762	0.0749865	-0.46732	5.16017e-05	0.467087	5.21079e-05	0.421039	0.000315131	0.437733	0.000169016	0.70212	1.79126e-11	0.9253	6.40973e-30	0.703222	1.61439e-11	0.637184	3.94449e-09	0.589793	9.68267e-08
ADAMTS7	NA	6.85664	47.1567	NA	NA	0.0598833	0.624998	0.0869476	0.47746	0.0303331	0.804583	0.117187	0.33758	0.217305	0.0728774	0.152645	0.210513	0.22184	0.0669553	-0.0268697	0.826527	0.00270861	0.982377	0.0858244	0.48319	0.134954	0.268898	0.0438668	0.720418	0.0727074	0.552709	-0.00243047	0.984187	0.144819	0.235128	0.0567425	0.643292	0.123832	0.310706	-0.027298	0.823805	-0.0316658	0.796179	0.0492321	0.687886	0.0500086	0.683223	0.158211	0.194155
ADAMTS8	blue	7.92375	54.4958	blue	blue	0.231922	0.0551715	-0.396146	0.000753024	-0.101324	0.407432	-0.327523	0.00601212	0.253876	0.0352958	0.749494	1.27559e-13	0.354806	0.00277729	0.705903	1.25122e-11	0.975729	6.37757e-46	0.801678	1.27933e-16	0.527458	3.21186e-06	0.227371	0.0602617	0.243346	0.0439198	0.490263	1.90195e-05	-0.499078	1.27125e-05	-0.397934	0.000708927	-0.554321	7.74763e-07	-0.747862	1.53987e-13	-0.975102	1.48457e-45	-0.806038	6.55348e-17	-0.729682	1.14412e-12	-0.741121	3.30263e-13
ADAMTS9	turquoise	8.21601	56.5058	turquoise	turquoise	-0.264411	0.0281299	0.360949	0.00231195	0.119473	0.328176	0.326687	0.00614957	-0.263756	0.0285365	-0.74387	2.42651e-13	-0.390522	0.000908468	-0.694605	3.5951e-11	-0.972894	2.47002e-44	-0.785536	1.32704e-15	-0.524506	3.72773e-06	-0.244665	0.0427525	-0.283388	0.0182955	-0.514232	6.19262e-06	0.495139	1.52411e-05	0.38113	0.00123381	0.512161	6.84612e-06	0.735884	5.87981e-13	0.976561	2.00997e-46	0.782422	2.03649e-15	0.706842	1.1435e-11	0.71506	5.12534e-12
ADAMTSL1	NA	6.84249	47.0594	NA	yellowgreen	-0.119987	0.326086	-0.0353613	0.772997	-0.0873521	0.475406	-0.0180576	0.88292	-0.14669	0.22907	-0.181034	0.136582	0.0312872	0.798564	-0.0242734	0.843064	-0.0874027	0.475149	-0.198773	0.101558	0.0137929	0.910439	0.0485502	0.691991	0.0597073	0.626017	0.0120287	0.921856	0.061924	0.61323	0.181573	0.135399	0.115514	0.34457	0.296112	0.013495	0.106536	0.383606	0.180726	0.137261	-0.0011059	0.992804	0.181922	0.134636
ADAMTSL2	green	9.65007	66.3685	NA	green	0.355332	0.00273437	0.540271	1.65519e-06	0.363813	0.00211993	0.402101	0.00061511	0.237681	0.0492362	-0.080224	0.512291	0.227863	0.0596944	-0.165013	0.175428	-0.338151	0.0044859	-0.36585	0.00199219	0.258386	0.0320605	0.307862	0.0100702	0.109425	0.370768	0.0273035	0.823771	0.466083	5.43438e-05	0.216181	0.0744097	0.532506	2.48167e-06	0.17844	0.142387	0.294972	0.0138756	0.495068	1.52905e-05	0.303996	0.0111024	0.513928	6.2848e-06
ADAMTSL3	turquoise	7.36602	50.6599	turquoise	turquoise	-0.166375	0.171842	0.292707	0.0146588	0.0534039	0.662972	0.330911	0.00548226	-0.123982	0.310114	-0.474522	3.80103e-05	-0.2776	0.0209221	-0.46268	6.26061e-05	-0.698292	2.56102e-11	-0.572166	2.80581e-07	-0.251059	0.0374514	-0.000477284	0.996894	-0.00236029	0.984643	-0.206107	0.089305	0.543502	1.39425e-06	0.433137	0.000201285	0.533281	2.38439e-06	0.590738	9.1291e-08	0.698542	2.50238e-11	0.685996	7.78334e-11	0.614859	1.90313e-08	0.525414	3.56129e-06
ADAMTSL4	NA	6.96469	47.8998	NA	orange	0.138871	0.255121	0.119761	0.327003	0.0417933	0.733128	0.0678762	0.579469	0.0279445	0.819702	0.0674756	0.581714	-0.119779	0.326928	0.172422	0.156566	0.061872	0.613529	0.135066	0.268499	-0.0185995	0.879431	0.0542313	0.658073	0.0117688	0.923539	0.0919357	0.452462	-0.0345186	0.778267	-0.0812722	0.506778	0.00797222	0.948163	-0.137027	0.261548	-0.0709771	0.562225	-0.025651	0.834281	-0.129404	0.289265	-0.130034	0.286902
ADAMTSL5	NA	6.98425	48.0344	NA	salmon	0.159443	0.190661	0.0144453	0.906221	0.0342386	0.78002	0.0258445	0.833048	0.0437176	0.72133	0.161695	0.184392	0.0935293	0.444631	0.287517	0.0165986	0.153103	0.209132	0.0642622	0.599867	0.284424	0.0178561	0.314621	0.00846544	0.201699	0.0965219	0.198081	0.102777	0.136617	0.262989	0.0283278	0.817271	0.0744409	0.543253	-0.152812	0.21001	-0.156336	0.199562	0.00505761	0.967101	-0.0422026	0.730613	-0.0936338	0.44412
ADAP1	blue	8.19982	56.3944	blue	blue	0.231743	0.0553649	-0.410684	0.000456492	-0.181612	0.135314	-0.344493	0.00374853	0.221525	0.0673533	0.740745	3.44417e-13	0.366844	0.0019324	0.740563	3.51424e-13	0.982544	1.14036e-50	0.769129	1.17452e-14	0.620198	1.32094e-08	0.304137	0.0110632	0.366105	0.00197669	0.61629	1.72688e-08	-0.410469	0.000459947	-0.321136	0.00713478	-0.486476	2.25372e-05	-0.704812	1.38841e-11	-0.971235	1.75918e-43	-0.746333	1.83474e-13	-0.716773	4.32038e-12	-0.753256	8.21764e-14
ADAP2	turquoise	9.21447	63.3727	turquoise	turquoise	-0.224038	0.0642275	0.402314	0.000610635	0.0997082	0.414991	0.342508	0.00396676	-0.225131	0.0629042	-0.738667	4.33528e-13	-0.378799	0.00132935	-0.703495	1.57323e-11	-0.97745	5.58569e-47	-0.790862	6.27449e-16	-0.512264	6.8124e-06	-0.189174	0.119522	-0.198825	0.101466	-0.464997	5.68653e-05	0.521377	4.35852e-06	0.431913	0.00021079	0.588188	1.06955e-07	0.710785	7.80736e-12	0.978584	1.00985e-47	0.835438	4.41587e-19	0.707469	1.07668e-11	0.740474	3.54955e-13
ADAR	turquoise	12.0856	83.1192	NA	turquoise	-0.247089	0.040674	0.134903	0.269083	-0.0196062	0.872959	-0.0301599	0.805677	-0.394915	0.00078482	-0.572587	2.73739e-07	-0.155361	0.202414	-0.446317	0.000121132	-0.519001	4.90285e-06	-0.387519	0.00100285	-0.174379	0.151844	0.042907	0.726292	0.0220603	0.857215	-0.0620388	0.612571	0.266443	0.0268994	0.548773	1.04988e-06	0.36723	0.00190964	0.44324	0.000136635	0.552881	8.38799e-07	0.545623	1.24456e-06	0.361602	0.0022669	0.403764	0.000580932
ADARB1	blue	10.3345	71.0757	blue	blue	0.273603	0.0229184	-0.373498	0.0015719	-0.0883264	0.470477	-0.347939	0.00339484	0.23313	0.0538797	0.734988	6.48063e-13	0.385848	0.00105914	0.721441	2.69506e-12	0.988726	5.47796e-57	0.761941	2.88763e-14	0.527946	3.13345e-06	0.221844	0.0669505	0.22735	0.0602868	0.493982	1.60687e-05	-0.527241	3.24742e-06	-0.435004	0.000187549	-0.589692	9.7434e-08	-0.749671	1.24967e-13	-0.986773	1.12137e-54	-0.825752	2.54071e-18	-0.734137	7.1057e-13	-0.749418	1.28681e-13
ADARB2	turquoise	7.88341	54.2183	brown	brown	-0.138779	0.255439	0.243876	0.0434478	-0.0128811	0.916337	0.157054	0.197477	-0.237193	0.0497183	-0.599462	5.25556e-08	-0.16911	0.164802	-0.388269	0.00097848	-0.678441	1.50052e-10	-0.731526	9.40487e-13	-0.199963	0.0994855	0.0611585	0.617633	0.0141824	0.907921	-0.273309	0.0230717	0.516773	5.47044e-06	0.314165	0.00856617	0.452895	9.32779e-05	0.576168	2.21581e-07	0.686032	7.75826e-11	0.693512	3.97123e-11	0.574517	2.44345e-07	0.584685	1.32651e-07
ADAT1	turquoise	8.622	59.298	violet	violet	-0.317735	0.0078046	-0.108553	0.374616	-0.128604	0.292282	-0.0905449	0.459358	-0.388717	0.000964169	-0.469568	4.694e-05	-0.707092	1.11639e-11	-0.436624	0.000176337	-0.382946	0.00116371	-0.273622	0.0229083	-0.465336	5.6067e-05	-0.330076	0.00560889	-0.0151743	0.901512	-0.197803	0.103271	0.197155	0.104428	0.126561	0.300081	0.0287185	0.814796	0.163472	0.179551	0.432173	0.000208736	0.173434	0.154113	0.205035	0.09102	-0.112425	0.357713
ADAT2	NA	7.02816	48.3363	NA	NA	0.0381821	0.755433	0.0714047	0.559865	-0.0761844	0.533824	0.121156	0.321357	0.069157	0.572316	0.0429244	0.726185	-0.100271	0.412351	0.05441	0.657017	-0.0489444	0.689617	0.0151149	0.901896	0.0535522	0.662093	0.086603	0.479214	0.150533	0.216969	0.163809	0.178642	0.0650746	0.595253	0.062719	0.608672	0.115111	0.346267	-0.027384	0.823259	0.0535581	0.662058	0.114007	0.350946	-0.172007	0.157581	-0.044686	0.715417
ADAT3	brown	7.12711	49.0169	NA	turquoise	-0.149293	0.220824	0.211191	0.0815185	0.0712765	0.560572	0.269497	0.0251353	0.00235635	0.984669	-0.241138	0.0459328	-0.165652	0.173738	-0.308673	0.00986465	-0.478541	3.19546e-05	-0.257122	0.0329411	-0.283948	0.0180568	-0.0994185	0.416355	-0.0532732	0.663748	-0.24515	0.0423303	0.319431	0.00746389	0.267181	0.0264635	0.39778	0.000712646	0.348165	0.00337265	0.464451	5.81719e-05	0.443204	0.000136825	0.384917	0.00109171	0.431286	0.000215814
ADC	darkgrey	8.55508	58.8377	darkgrey	darkgrey	0.0275303	0.822331	-0.164853	0.175853	-0.213181	0.0786214	0.0081429	0.947055	0.0377317	0.758229	0.17095	0.160189	0.0787958	0.519853	0.159018	0.19186	0.183302	0.131654	0.0293771	0.810626	0.522092	4.20619e-06	0.505625	9.35669e-06	0.694594	3.59857e-11	0.512687	6.67455e-06	0.472324	4.17583e-05	0.374155	0.00153985	0.164001	0.178128	0.0725678	0.553474	-0.152131	0.212072	0.191345	0.11526	-0.207594	0.0869701	-0.219717	0.0696783
ADCK1	NA	8.45576	58.1547	NA	darkturquoise	-0.0535361	0.662189	0.0604819	0.621536	0.0263812	0.829633	0.0913934	0.455144	-0.10547	0.388412	-0.17436	0.15189	-0.101325	0.40743	-0.199075	0.101029	-0.235939	0.0509736	-0.257915	0.0323863	0.15329	0.20857	0.126634	0.299798	0.163064	0.180655	0.0196016	0.872988	0.35661	0.00263263	0.213153	0.0786621	0.270703	0.024466	0.185233	0.127567	0.248906	0.0391722	0.322609	0.00686063	0.254734	0.0346602	0.147598	0.22617
ADCK2	blue	9.92055	68.2288	darkolivegreen	darkolivegreen	-0.142234	0.243679	-0.450164	0.000104033	-0.547252	1.14001e-06	-0.329221	0.00574109	-0.198243	0.102491	0.185783	0.12642	-0.0454968	0.710479	0.343657	0.00383905	0.451994	9.67054e-05	0.343367	0.00387093	0.394055	0.000807757	0.438203	0.000165997	0.659468	7.18643e-10	0.667956	3.61634e-10	0.0775666	0.526406	0.297756	0.0129624	-0.0923624	0.450357	-0.123261	0.312958	-0.395045	0.000781423	-0.0847365	0.488773	-0.473987	3.88934e-05	-0.58014	1.7474e-07
ADCK4	turquoise	8.4947	58.4225	NA	yellow	-0.0343843	0.779108	0.349216	0.0032715	0.22489	0.063194	0.328109	0.00591736	0.104374	0.393388	-0.235602	0.0513157	-0.159512	0.190468	-0.432277	0.000207923	-0.537689	1.89587e-06	-0.319978	0.00735691	-0.235732	0.0511834	-0.37514	0.00149283	-0.30695	0.010306	-0.276133	0.0216372	0.120319	0.324736	0.149818	0.219185	0.480543	2.92843e-05	0.232419	0.0546364	0.519208	4.85306e-06	0.350621	0.00314039	0.47734	3.36628e-05	0.494938	1.5382e-05
ADCK5	NA	7.44441	51.1991	NA	blue	0.303127	0.0113468	0.00340634	0.977839	0.0783097	0.52244	-0.0477785	0.696647	0.243448	0.0438291	0.344081	0.00379289	0.208832	0.0850618	0.160492	0.187723	0.388622	0.000967211	0.195285	0.107824	0.235842	0.0510716	0.0512121	0.676018	0.0995068	0.415939	0.301615	0.011783	-0.211897	0.0804809	-0.110466	0.366203	-0.0829233	0.498154	-0.384033	0.0011235	-0.394942	0.000784128	-0.331029	0.00546454	-0.118872	0.330631	-0.246267	0.0413697
ADCY1	blue	10.1281	69.6564	blue	blue	0.247341	0.0404631	-0.390617	0.000905604	-0.125536	0.304044	-0.31785	0.00778105	0.249195	0.0389368	0.759111	4.07986e-14	0.339008	0.00437924	0.721243	2.74996e-12	0.98762	1.23935e-55	0.783821	1.68153e-15	0.539229	1.74865e-06	0.226155	0.0616852	0.283386	0.0182963	0.529541	2.8891e-06	-0.479651	3.04467e-05	-0.403444	0.000587366	-0.548604	1.05955e-06	-0.748303	1.4638e-13	-0.983701	1.16691e-51	-0.810267	3.36983e-17	-0.736532	5.47902e-13	-0.782149	2.11383e-15
ADCY10	NA	6.78545	46.6671	NA	NA	0.165377	0.174464	0.0928264	0.448075	0.148004	0.224882	-0.113438	0.353371	-0.0868706	0.477852	-0.0847441	0.488734	-0.0959526	0.432868	-0.0947519	0.438674	0.00232904	0.984847	-0.0970641	0.427533	-0.00160213	0.989576	-0.0528846	0.666054	0.0100197	0.934876	0.0587612	0.631508	-0.0451814	0.712398	-0.0108382	0.929569	-0.0423722	0.729572	0.00340832	0.977826	-0.00260332	0.983062	-0.0413736	0.735709	0.0604765	0.621567	-0.0899948	0.462102
ADCY2	blue	7.70605	52.9985	blue	blue	0.294404	0.0140684	-0.36035	0.00235409	-0.101234	0.407853	-0.334934	0.00490688	0.233451	0.0535412	0.737504	4.92596e-13	0.348063	0.00338268	0.70647	1.18505e-11	0.983207	3.14802e-51	0.729736	1.13752e-12	0.564047	4.48704e-07	0.268716	0.0255764	0.310459	0.00942486	0.546168	1.20864e-06	-0.443306	0.000136282	-0.397662	0.000715496	-0.533374	2.373e-06	-0.72743	1.4504e-12	-0.981773	4.78908e-50	-0.787925	9.50939e-16	-0.687297	6.93764e-11	-0.761139	3.18656e-14
ADCY3	blue	10.5272	72.4011	blue	blue	0.319495	0.0074514	-0.322681	0.0068476	-0.0928676	0.447873	-0.279414	0.0200663	0.313229	0.00877641	0.777226	4.09796e-15	0.395019	0.000782093	0.700446	2.09586e-11	0.977265	7.32201e-47	0.762689	2.63352e-14	0.550806	9.39859e-07	0.215047	0.0759794	0.252825	0.0360878	0.526123	3.43635e-06	-0.49	1.92462e-05	-0.418923	0.000340253	-0.527274	3.24194e-06	-0.759255	4.00933e-14	-0.981028	1.81095e-49	-0.805816	6.78265e-17	-0.717879	3.86648e-12	-0.706624	1.16774e-11
ADCY4	NA	7.3963	50.8682	black	black	0.464414	5.82617e-05	0.153886	0.206785	0.169407	0.164051	0.243703	0.0436014	0.603689	3.99794e-08	0.622213	1.14883e-08	0.347279	0.00346018	0.19256	0.112926	0.433951	0.00019519	0.297199	0.0131407	0.457687	7.68486e-05	0.0847468	0.48872	0.176388	0.147111	0.337454	0.00457418	-0.111719	0.360761	-0.267735	0.0261404	0.0485795	0.691815	-0.499456	1.24916e-05	-0.474702	3.77187e-05	-0.313602	0.00869211	-0.323803	0.0066453	-0.219182	0.070377
ADCY5	blue	7.22183	49.6683	blue	blue	0.1757	0.148719	-0.272959	0.023255	-0.0965931	0.429789	-0.220571	0.0685719	0.122593	0.315607	0.462158	6.39716e-05	0.363864	0.0021167	0.527203	3.25363e-06	0.681548	1.14827e-10	0.471156	4.3885e-05	0.371509	0.00167276	0.290219	0.0155627	0.201644	0.0966142	0.388531	0.000970089	-0.374532	0.00152171	-0.209317	0.0843232	-0.354944	0.00276598	-0.386372	0.0010412	-0.686811	7.24238e-11	-0.468956	4.81673e-05	-0.519014	4.89963e-06	-0.484429	2.46819e-05
ADCY6	blue	8.50157	58.4697	black	black	0.376021	0.0014519	-0.0703967	0.565433	-0.0742295	0.544402	0.0325697	0.790491	0.442589	0.000140139	0.701044	1.98177e-11	0.329625	0.00567832	0.437466	0.00017075	0.665434	4.44519e-10	0.608588	2.89725e-08	0.598629	5.5439e-08	0.341929	0.00403255	0.449713	0.000105917	0.59073	9.13378e-08	-0.0179631	0.883528	-0.0979019	0.423536	-0.10846	0.375027	-0.572111	2.8149e-07	-0.68544	8.17424e-11	-0.402337	0.000610161	-0.543631	1.38472e-06	-0.455603	8.36326e-05
ADCY7	turquoise	7.93073	54.5437	turquoise	turquoise	-0.129009	0.290752	0.367283	0.0019065	0.113473	0.35322	0.310859	0.00932859	-0.22243	0.0662141	-0.60669	3.28426e-08	-0.281492	0.0191227	-0.535328	2.1445e-06	-0.779069	3.2046e-15	-0.654894	1.03111e-09	-0.360223	0.0023631	-0.0884005	0.470104	-0.130104	0.286643	-0.322639	0.00685515	0.395735	0.000763522	0.442957	0.00013815	0.501707	1.12486e-05	0.567661	3.64648e-07	0.789715	7.38646e-16	0.722692	2.37113e-12	0.531597	2.60047e-06	0.551586	9.00573e-07
ADCY8	turquoise	8.49151	58.4005	turquoise	turquoise	-0.367329	0.00190381	0.254835	0.0345865	0.00102839	0.993309	0.287149	0.016744	-0.252214	0.0365548	-0.710902	7.719e-12	-0.373331	0.00158017	-0.650899	1.40634e-09	-0.940953	3.13634e-33	-0.709476	8.868e-12	-0.568824	3.40928e-07	-0.246578	0.0411051	-0.284884	0.0176641	-0.561047	5.32026e-07	0.492179	1.74414e-05	0.366916	0.00192812	0.479638	3.0464e-05	0.739718	3.85994e-13	0.941149	2.8156e-33	0.73752	4.91761e-13	0.676132	1.82693e-10	0.728172	1.34165e-12
ADCY9	blue	8.0293	55.2217	blue	blue	0.187257	0.123386	-0.413538	0.000412656	-0.155339	0.202479	-0.351512	0.00305973	0.192228	0.113561	0.714473	5.43235e-12	0.365476	0.00201512	0.763165	2.48308e-14	0.955531	2.97618e-37	0.815637	1.41329e-17	0.49944	1.2501e-05	0.252573	0.0362797	0.241246	0.0458327	0.536383	2.02982e-06	-0.508511	8.15741e-06	-0.323892	0.0066295	-0.544074	1.35229e-06	-0.692194	4.4754e-11	-0.945914	1.79808e-34	-0.765267	1.91212e-14	-0.729119	1.21429e-12	-0.747574	1.59168e-13
ADCYAP1	blue	7.33522	50.4481	blue	blue	0.243178	0.0440705	-0.392254	0.000857744	-0.12525	0.305153	-0.334764	0.00493005	0.226294	0.0615213	0.723213	2.24746e-12	0.347816	0.0034069	0.736655	5.40567e-13	0.968135	5.15957e-42	0.725425	1.78793e-12	0.527141	3.26386e-06	0.24918	0.0389497	0.310578	0.00939612	0.533291	2.38315e-06	-0.473632	3.94885e-05	-0.361529	0.00227186	-0.523788	3.86439e-06	-0.711565	7.2345e-12	-0.959041	2.00542e-38	-0.766368	1.66573e-14	-0.726677	1.56924e-12	-0.779049	3.21321e-15
ADCYAP1R1	turquoise	6.93899	47.723	turquoise	turquoise	-0.285886	0.0172518	0.147699	0.22585	-0.0444206	0.717036	0.224859	0.0632317	-0.215912	0.0747791	-0.48653	2.2483e-05	-0.325615	0.00633001	-0.496579	1.42668e-05	-0.671109	2.78625e-10	-0.410097	0.000466014	-0.394976	0.000783211	-0.0664699	0.587368	-0.0794816	0.516215	-0.254029	0.0351817	0.440892	0.000149669	0.436365	0.000178089	0.351505	0.00306033	0.523607	3.89952e-06	0.678175	1.53505e-10	0.574461	2.45152e-07	0.521651	4.29955e-06	0.401887	0.000619639
ADD1	NA	13.0321	89.6286	NA	red	-0.0418647	0.732689	-0.197649	0.103546	-0.0410892	0.73746	-0.146452	0.229834	0.0393363	0.748281	0.193939	0.110322	0.0183736	0.880885	0.244001	0.0433373	0.264337	0.0281755	0.291372	0.0151379	-0.0951496	0.436746	-0.15156	0.213812	-0.227852	0.0597065	-0.131612	0.281044	-0.284	0.018035	-0.400064	0.000659467	-0.469584	4.69084e-05	-0.226131	0.0617133	-0.268062	0.0259513	-0.413822	0.000408515	-0.125047	0.305947	-0.196531	0.105551
ADD2	NA	7.10506	48.8652	NA	greenyellow	-0.275588	0.0219078	-0.413216	0.000417404	-0.346795	0.00350878	-0.341961	0.0040289	-0.223264	0.0651773	-0.00299857	0.980491	0.0142946	0.907196	0.205071	0.0909617	0.213111	0.0787219	0.19725	0.104257	0.0976195	0.42488	0.190066	0.117756	0.162317	0.182686	0.157205	0.197043	0.00546004	0.964485	0.124754	0.307087	-0.168976	0.165143	-0.00179808	0.988301	-0.179171	0.140733	-0.113065	0.354964	-0.16718	0.169746	-0.225745	0.0621714
ADD3	yellow	12.5565	86.3574	yellow	yellow	-0.119797	0.326858	0.405679	0.000543723	0.318367	0.00767604	0.329778	0.00565455	-0.0198616	0.871318	-0.527193	3.25529e-06	-0.296343	0.0134191	-0.672085	2.5684e-10	-0.790396	6.70505e-16	-0.603992	3.91968e-08	-0.674489	2.09932e-10	-0.602416	4.34309e-08	-0.627172	8.11367e-09	-0.714359	5.49406e-12	0.0906664	0.458754	-0.02654	0.828623	0.274168	0.022627	0.441217	0.000147801	0.763704	2.32286e-14	0.372518	0.00162087	0.617395	1.60148e-08	0.664761	4.6953e-10
ADH1A	NA	6.97841	47.9942	NA	midnightblue	0.14664	0.229232	0.204114	0.0925133	0.00568543	0.96302	0.300781	0.0120296	0.229086	0.0583003	0.108747	0.373757	0.0710235	0.561968	0.0296531	0.808881	-0.111585	0.361337	-0.0612518	0.617096	0.0310124	0.800297	0.218097	0.0718151	0.0792205	0.517599	0.0547572	0.654967	0.219074	0.070519	0.0540852	0.658937	0.171407	0.159058	0.142606	0.242436	0.0955691	0.434718	0.234312	0.0526414	0.228344	0.059143	0.129447	0.289103
ADH1B	NA	6.80593	46.8079	NA	yellowgreen	-0.0875974	0.474162	0.0280953	0.818746	0.000757175	0.995073	-0.00890318	0.94212	-0.0852071	0.486353	-0.167163	0.169792	0.0401492	0.743256	-0.17814	0.143071	-0.157391	0.196506	-0.0944276	0.44025	-0.0485106	0.69223	-0.0514717	0.674468	-0.0057118	0.962849	-0.0300973	0.806073	0.0484156	0.692802	0.209907	0.0834325	0.174592	0.151338	0.260677	0.030515	0.15245	0.211104	0.16323	0.180203	0.138322	0.257022	0.192262	0.113494
ADH1C	NA	6.85472	47.1435	NA	NA	0.116281	0.341355	0.0201475	0.869482	0.0197152	0.872259	-0.019611	0.872928	0.103572	0.397051	0.185622	0.126753	-0.00321644	0.979074	0.0568139	0.642873	0.139017	0.254616	0.189259	0.119352	0.0330658	0.787375	-0.00570134	0.962916	0.0890153	0.467009	0.175502	0.149184	-0.0699956	0.567656	-0.0917677	0.453292	-0.0404338	0.7415	-0.21847	0.0713183	-0.143398	0.239802	-0.121882	0.318444	-0.0389954	0.750391	-0.202672	0.0948903
ADH4	NA	6.78764	46.6821	NA	NA	0.149278	0.220869	0.101324	0.407431	0.115329	0.34535	0.112602	0.356953	0.178353	0.142585	0.156518	0.19903	0.122078	0.317663	0.0135959	0.911713	0.0769735	0.529583	0.0190069	0.876811	0.159517	0.190451	-0.0786981	0.520373	0.120068	0.325756	0.152037	0.212357	-0.0232559	0.849564	0.0613692	0.61642	0.168412	0.166578	-0.0818892	0.503546	-0.0822492	0.501666	-0.0279558	0.81963	-0.0733046	0.549442	-0.0433514	0.72357
ADH5	turquoise	8.3182	57.2086	turquoise	turquoise	-0.325517	0.00634671	0.0772156	0.528285	-0.00155309	0.989895	0.122826	0.314682	-0.27598	0.021713	-0.558754	6.05332e-07	-0.473598	3.95464e-05	-0.531843	2.56773e-06	-0.646645	1.94725e-09	-0.555384	7.30494e-07	-0.505156	9.56615e-06	-0.424913	0.000273497	-0.260482	0.0306439	-0.450285	0.000103534	0.26025	0.0307982	0.177828	0.143783	0.260071	0.0309174	0.548169	1.08484e-06	0.662637	5.57527e-10	0.39144	0.000881261	0.356372	0.0026513	0.341937	0.00403163
ADH6	NA	6.94888	47.7911	NA	NA	0.0358249	0.770102	-0.0348745	0.77604	-0.145784	0.231991	-0.057572	0.638439	-0.00399102	0.974036	-0.0207371	0.865697	-0.0434074	0.723227	-0.0972077	0.426846	0.00127527	0.991702	-0.0951064	0.436956	0.0499607	0.68351	0.0991572	0.417587	0.148381	0.223688	0.0837575	0.493826	0.212432	0.0797017	-0.0433431	0.723621	-0.0805365	0.510644	-0.0100874	0.934437	0.00669973	0.956428	0.0407858	0.73933	-0.0305971	0.802917	-0.0945804	0.439507
ADH7	NA	6.873	47.2692	NA	darkred	-0.109334	0.371169	0.043453	0.722949	-0.0560874	0.647135	0.0426839	0.727659	-0.0420967	0.731264	-0.156412	0.19934	-0.217736	0.072297	-0.184328	0.12947	-0.205895	0.0896434	-0.108309	0.375697	-0.123625	0.311522	-0.0360794	0.768514	0.0675419	0.581342	0.0068829	0.955238	0.0644647	0.598715	0.205523	0.0902372	0.270202	0.0247418	0.177829	0.143781	0.21157	0.0809606	0.226396	0.0614009	0.168788	0.165621	0.11031	0.366887
ADHFE1	turquoise	9.81604	67.51	turquoise	turquoise	-0.235323	0.0515996	0.377992	0.00136395	0.129759	0.287932	0.47025	4.56042e-05	-0.00561482	0.963479	-0.513055	6.55654e-06	-0.300224	0.0121969	-0.604943	3.68337e-08	-0.890393	1.36512e-24	-0.589057	1.01351e-07	-0.432887	0.000203195	-0.189649	0.11858	-0.240553	0.0464788	-0.489106	2.00364e-05	0.535876	2.08424e-06	0.301898	0.0117002	0.527516	3.20241e-06	0.558883	6.00977e-07	0.875525	7.55121e-23	0.722108	2.51736e-12	0.633347	5.21651e-09	0.702091	1.79621e-11
ADI1	magenta	7.91703	54.4495	magenta	magenta	-0.0868373	0.478021	0.334803	0.00492469	0.267662	0.0261827	0.30301	0.0113801	0.0744453	0.54323	-0.364211	0.00209446	-0.0681928	0.577697	-0.40499	0.000556855	-0.613561	2.07769e-08	-0.506575	8.94487e-06	-0.430793	0.000219843	-0.288822	0.0160912	-0.438048	0.000166987	-0.589114	1.00993e-07	0.174363	0.151884	-0.0383932	0.754124	0.215749	0.0750036	0.353442	0.00289131	0.580297	1.73106e-07	0.367228	0.00190977	0.470743	4.46619e-05	0.611102	2.45062e-08
ADIG	NA	6.77857	46.6198	NA	NA	-0.0852528	0.486119	-0.120924	0.322291	-0.148149	0.224423	-0.056146	0.646791	0.00882363	0.942636	0.102569	0.401664	0.103901	0.395545	0.110436	0.366336	0.164633	0.176437	0.17843	0.14241	0.102791	0.400641	0.00750926	0.95117	0.07107	0.561712	0.133345	0.274701	-0.167742	0.168297	0.0557795	0.648945	-0.0696066	0.569816	0.0128161	0.916758	-0.156462	0.199194	-0.118997	0.330119	-0.262078	0.0296006	-0.0557086	0.649361
ADIPOQ	NA	6.95487	47.8323	NA	royalblue	0.0586243	0.632305	0.0553913	0.651228	0.00573093	0.962724	0.0162694	0.894443	0.071026	0.561954	0.029994	0.806726	0.236658	0.0502506	0.0108867	0.929255	0.00586747	0.961837	-0.0654685	0.593022	0.0361962	0.767786	0.0963616	0.4309	-0.0582387	0.63455	-0.0154106	0.899986	-0.0473399	0.699299	0.00149087	0.9903	0.000433306	0.997181	0.0984547	0.42091	-0.0240428	0.844536	0.0621502	0.611932	0.0217834	0.858988	0.10382	0.395918
ADIPOR1	blue	9.50453	65.3676	skyblue3	skyblue3	-0.0871397	0.476484	-0.480038	2.99373e-05	-0.417899	0.000353055	-0.240335	0.0466831	0.0831051	0.497209	0.546853	1.16485e-06	0.262919	0.0290634	0.702946	1.65714e-11	0.691137	4.92303e-11	0.694386	3.66756e-11	0.474359	3.82785e-05	0.346003	0.00358962	0.345932	0.00359697	0.566473	3.90499e-07	-0.22735	0.0602866	0.00112131	0.992704	-0.23794	0.0489823	-0.382093	0.00119618	-0.663505	5.19835e-10	-0.426211	0.000260714	-0.610432	2.56282e-08	-0.562942	4.77862e-07
ADIPOR2	brown	10.1608	69.8812	brown	brown	-0.215692	0.0750824	0.158883	0.192243	-0.0865346	0.479562	0.329269	0.00573359	-0.0762593	0.533421	-0.383696	0.00113584	-0.0961683	0.43183	-0.30522	0.0107662	-0.659863	6.96342e-10	-0.482498	2.68776e-05	-0.203091	0.0941945	0.25064	0.0377812	-0.0038691	0.974829	-0.245984	0.0416115	0.615621	1.80728e-08	0.36542	0.0020186	0.38579	0.00106115	0.597213	6.06922e-08	0.6478	1.78349e-09	0.716772	4.32078e-12	0.515775	5.74426e-06	0.583808	1.39939e-07
ADK	turquoise	9.90259	68.1053	turquoise	turquoise	-0.323625	0.00667707	0.291056	0.0152534	0.0373466	0.760623	0.337414	0.00457937	-0.234419	0.0525302	-0.68989	5.50633e-11	-0.384603	0.00110291	-0.67154	2.68796e-10	-0.939055	8.77902e-33	-0.736369	5.57712e-13	-0.498675	1.29521e-05	-0.167656	0.168518	-0.190341	0.117216	-0.478505	3.20046e-05	0.525849	3.48407e-06	0.453547	9.08655e-05	0.545138	1.27742e-06	0.737578	4.88643e-13	0.943106	9.35887e-34	0.807553	5.17361e-17	0.694492	3.6323e-11	0.693409	4.00871e-11
ADM	blue	8.41274	57.8588	blue	blue	0.403641	0.000583396	-0.253328	0.035707	-0.0316137	0.796507	-0.233913	0.0530569	0.350703	0.00313285	0.752946	8.5233e-14	0.423922	0.000283634	0.670703	2.88192e-10	0.931098	4.7056e-31	0.583393	1.43525e-07	0.581292	1.63014e-07	0.258228	0.0321701	0.294822	0.0139262	0.501328	1.14496e-05	-0.391966	0.000865986	-0.446731	0.000119177	-0.468958	4.8164e-05	-0.716704	4.35039e-12	-0.941053	2.9682e-33	-0.729157	1.20947e-12	-0.652258	1.26603e-09	-0.643397	2.48811e-09
ADM2	NA	7.0136	48.2362	NA	darkorange	-0.187698	0.122488	-0.049929	0.683701	-0.0409794	0.738136	-0.0638346	0.602301	-0.094383	0.440466	-0.112567	0.357104	-0.00360673	0.976536	-0.0940453	0.442111	-0.0980356	0.4229	0.0567635	0.643169	-0.118393	0.332598	-0.160944	0.186466	-0.237047	0.049863	-0.158487	0.193367	-0.137258	0.260734	-0.0342589	0.779893	0.00264668	0.98278	-0.119947	0.326248	0.108706	0.373939	-0.0155742	0.89893	0.0663071	0.588286	0.178948	0.141237
ADNP	turquoise	9.66163	66.448	turquoise	turquoise	-0.311106	0.00926968	0.244718	0.0427062	0.174128	0.152444	0.108719	0.373881	-0.405574	0.000545712	-0.811823	2.62714e-17	-0.47252	4.14111e-05	-0.703293	1.60365e-11	-0.861212	2.27497e-21	-0.735322	6.24981e-13	-0.742113	2.95643e-13	-0.512419	6.76144e-06	-0.497841	1.3461e-05	-0.682807	1.0293e-10	0.125766	0.30315	0.159516	0.190455	0.22485	0.0632419	0.634019	4.96865e-09	0.871922	1.84856e-22	0.492264	1.73741e-05	0.609142	2.7926e-08	0.566581	3.88065e-07
ADNP2	turquoise	8.92406	61.3754	turquoise	turquoise	-0.306736	0.0103621	0.190958	0.11601	-0.0117307	0.923786	0.219604	0.0698248	-0.28742	0.0166368	-0.65941	7.21932e-10	-0.284726	0.0177298	-0.632399	5.58617e-09	-0.794286	3.83168e-16	-0.695814	3.21854e-11	-0.439185	0.000159855	-0.170566	0.161143	-0.151287	0.21465	-0.411187	0.000448463	0.499285	1.25913e-05	0.397734	0.000713745	0.412175	0.000433078	0.694915	3.49454e-11	0.802689	1.09708e-16	0.637208	3.93763e-09	0.609884	2.65821e-08	0.611258	2.42518e-08
ADO	blue	10.7977	74.2613	blue	blue	0.112523	0.357292	-0.37334	0.00157972	-0.140236	0.250433	-0.427062	0.000252633	0.0130517	0.915233	0.417422	0.000359174	0.109735	0.369403	0.301393	0.0118482	0.725572	1.76081e-12	0.530596	2.73735e-06	0.268997	0.0254171	-0.107093	0.38111	0.142809	0.241759	0.367948	0.0018679	-0.48387	2.53e-05	-0.265265	0.0276069	-0.506306	9.05958e-06	-0.510079	7.56789e-06	-0.704839	1.38486e-11	-0.733538	7.57968e-13	-0.569747	3.23133e-07	-0.656693	8.95262e-10
ADORA1	blue	10.6322	73.123	blue	blue	0.312859	0.00886057	-0.349894	0.0032076	-0.091826	0.453004	-0.348781	0.00331304	0.187052	0.123803	0.674329	2.12774e-10	0.402913	0.000598202	0.688898	6.01697e-11	0.955271	3.60393e-37	0.643089	2.54617e-09	0.62088	1.26011e-08	0.366279	0.00196619	0.360486	0.00234446	0.553307	8.19342e-07	-0.377283	0.00139503	-0.371796	0.00165785	-0.514712	6.04976e-06	-0.661609	6.05575e-10	-0.954901	4.72076e-37	-0.715855	4.73512e-12	-0.668444	3.47391e-10	-0.697869	2.66337e-11
ADORA2A	NA	7.19768	49.5022	NA	NA	-0.0452261	0.712126	-0.0817928	0.50405	-0.138691	0.255743	-0.031035	0.800154	-0.0401903	0.743003	-0.00831339	0.945948	-0.0746756	0.54198	-0.0341254	0.780729	0.0305155	0.803432	-0.0500459	0.682999	0.0584973	0.633044	0.0262201	0.830658	0.155933	0.200738	0.158017	0.19471	0.119964	0.326176	0.0513694	0.675079	-0.0303917	0.804213	0.0220366	0.857366	-0.0116473	0.924326	0.0152014	0.901337	0.0343056	0.7796	-0.137036	0.261514
ADORA2B	blue	7.98051	54.8861	blue	blue	0.141838	0.24501	-0.451453	9.88205e-05	-0.219673	0.0697354	-0.329299	0.005729	0.242066	0.0450774	0.762432	2.71831e-14	0.342814	0.00393243	0.732878	8.13752e-13	0.965913	4.76634e-41	0.86498	9.64081e-22	0.509957	7.6123e-06	0.26068	0.0305131	0.288689	0.0161421	0.523081	4.00356e-06	-0.453983	8.92843e-05	-0.347158	0.0034722	-0.562786	4.82122e-07	-0.71725	4.11861e-12	-0.957773	5.45644e-38	-0.771749	8.39361e-15	-0.734204	7.05451e-13	-0.754864	6.7933e-14
ADORA3	blue	9.78479	67.2951	black	black	0.550982	9.30846e-07	0.0978919	0.423583	0.213136	0.0786853	0.216818	0.0735389	0.755899	6.00525e-14	0.8701	2.87797e-22	0.476683	3.46336e-05	0.462901	6.20354e-05	0.654009	1.10495e-09	0.555824	7.12855e-07	0.498768	1.28965e-05	0.141314	0.246775	0.0423234	0.729871	0.230961	0.0562159	-0.245266	0.0422295	-0.536012	2.06953e-06	-0.248952	0.0391346	-0.690241	5.33566e-11	-0.724244	2.02075e-12	-0.575496	2.30592e-07	-0.433151	0.000201181	-0.301466	0.0118266
ADPGK	turquoise	8.58826	59.0659	turquoise	turquoise	-0.26574	0.0273194	0.232655	0.0543848	-0.0161896	0.894958	0.0823358	0.501214	-0.368806	0.00181911	-0.658638	7.67645e-10	-0.284042	0.0180172	-0.603208	4.12507e-08	-0.717618	3.96931e-12	-0.486917	2.20987e-05	-0.311192	0.00924923	0.00738548	0.951974	0.0691977	0.57209	-0.14575	0.2321	0.506244	9.08615e-06	0.653292	1.16836e-09	0.555543	7.24057e-07	0.694111	3.76061e-11	0.737538	4.90805e-13	0.73405	7.17274e-13	0.549251	1.02296e-06	0.571904	2.84936e-07
ADPRH	turquoise	7.22544	49.6931	NA	brown	-0.139082	0.254393	0.126073	0.301962	-0.110097	0.367817	0.175514	0.149157	0.0366605	0.764892	-0.257023	0.033011	-0.132846	0.27652	-0.264434	0.0281155	-0.395365	0.000773076	-0.248267	0.0396946	-0.173538	0.15386	0.0760795	0.534389	0.146488	0.22972	-0.0868424	0.477995	0.397822	0.000711636	0.412212	0.000432525	0.394325	0.0008005	0.372461	0.00162377	0.394012	0.000808927	0.503303	1.04383e-05	0.0899956	0.462098	0.349185	0.00327438
ADPRHL1	blue	7.92204	54.484	blue	blue	0.302049	0.0116562	-0.305726	0.0106297	-0.0627405	0.608549	-0.234274	0.0526809	0.326492	0.00618202	0.771875	8.25768e-15	0.398458	0.000696458	0.736501	5.49769e-13	0.942561	1.27696e-33	0.71869	3.56314e-12	0.583495	1.42634e-07	0.215789	0.0749496	0.240839	0.046211	0.478444	3.20893e-05	-0.460521	6.84362e-05	-0.41362	0.00041146	-0.501681	1.12623e-05	-0.780602	2.60741e-15	-0.942487	1.33187e-33	-0.767468	1.44996e-14	-0.721316	2.7297e-12	-0.698295	2.56038e-11
ADPRHL2	turquoise	9.31424	64.0589	brown	brown	-0.193626	0.110909	0.24865	0.0393803	-0.0254795	0.835373	0.173781	0.153278	-0.300556	0.0120969	-0.584213	1.36527e-07	-0.495099	1.52688e-05	-0.507543	8.54256e-06	-0.69468	3.57054e-11	-0.476727	3.45672e-05	-0.302786	0.0114437	0.125532	0.304057	0.221758	0.067059	-0.0871576	0.476393	0.637735	3.78822e-09	0.616351	1.71969e-08	0.540447	1.63988e-06	0.633924	5.00289e-09	0.711017	7.63294e-12	0.768057	1.34583e-14	0.48578	2.32457e-05	0.354698	0.00278613
ADRA1A	NA	7.27306	50.0206	NA	turquoise	-0.227519	0.0600904	0.00608073	0.960451	-0.0434824	0.722768	-0.12045	0.324208	-0.353845	0.00285715	-0.427964	0.000244314	-0.242111	0.0450367	-0.23545	0.05147	-0.315136	0.00835288	-0.277224	0.0211034	-0.267451	0.0263055	-0.141281	0.246887	-0.07055	0.564585	-0.0952245	0.436384	0.0502421	0.681823	0.212527	0.0795641	0.120514	0.323948	0.334529	0.00496218	0.345224	0.00367084	0.239089	0.0478679	0.226495	0.0612838	0.125763	0.303162
ADRA1B	blue	8.41073	57.845	blue	blue	0.293093	0.0145228	-0.344821	0.00371351	-0.11234	0.358079	-0.271241	0.0241724	0.317353	0.00788301	0.800831	1.45399e-16	0.414316	0.000401386	0.751207	1.04515e-13	0.985003	7.33252e-53	0.786145	1.21946e-15	0.597167	6.08711e-08	0.284037	0.0180192	0.299018	0.012566	0.556897	6.71527e-07	-0.44672	0.000119229	-0.391764	0.000871818	-0.505044	9.61689e-06	-0.757073	5.21746e-14	-0.986429	2.63485e-54	-0.774764	5.67034e-15	-0.724677	1.93214e-12	-0.726112	1.66454e-12
ADRA1D	NA	6.86674	47.2261	NA	black	0.151562	0.213806	-0.0921556	0.451377	0.109862	0.368847	0.0183528	0.881019	0.222151	0.0665633	0.406824	0.000522529	0.253034	0.0359294	0.36022	0.00236332	0.391786	0.000871191	0.311113	0.00926795	0.26792	0.0260335	0.0357344	0.770667	-0.0288603	0.813897	0.110484	0.366125	-0.219642	0.069776	-0.224564	0.0635877	-0.104657	0.392099	-0.319114	0.00752651	-0.412279	0.000431487	-0.352424	0.00297906	-0.160804	0.186854	-0.21533	0.0755849
ADRA2A	NA	7.41258	50.9802	NA	blue	0.0846846	0.48904	-0.295615	0.0136597	-0.265169	0.0276653	-0.265312	0.0275782	0.0860957	0.481802	0.432047	0.000209729	0.0689747	0.573332	0.416252	0.000374575	0.59049	9.27138e-08	0.503216	1.04811e-05	0.406055	0.000536678	0.280657	0.0194972	0.377492	0.00138577	0.481067	2.86203e-05	-0.10029	0.412262	-0.120566	0.323739	-0.293142	0.0145053	-0.519018	4.89883e-06	-0.573394	2.6107e-07	-0.40565	0.000544266	-0.400927	0.000640326	-0.541839	1.52333e-06
ADRA2B	NA	7.31392	50.3016	NA	white	0.226614	0.061145	0.104488	0.392868	0.0488673	0.690081	0.0130009	0.915562	0.209558	0.0839593	0.280412	0.0196084	0.275626	0.0218887	0.205487	0.0902935	0.268044	0.0259619	0.240184	0.0468256	0.34347	0.00385967	0.187555	0.122778	0.184305	0.129518	0.338165	0.00448414	-0.00938544	0.938991	0.0777023	0.525681	0.152234	0.21176	-0.143876	0.238222	-0.280843	0.0194133	-0.105307	0.389147	-0.0986681	0.419899	-0.0932839	0.445832
ADRA2C	NA	6.90485	47.4882	NA	skyblue3	-0.0989915	0.41837	-0.219599	0.0698313	-0.211738	0.0807134	-0.0625119	0.609858	-0.0535042	0.662378	0.0857028	0.483812	-0.0227564	0.852759	0.299565	0.0123972	0.16216	0.183116	0.0833159	0.496115	0.103671	0.396599	0.160489	0.187729	0.125694	0.303431	0.146536	0.229564	-0.0315371	0.79699	0.0129097	0.916152	-0.0819509	0.503223	-0.156024	0.200469	-0.14494	0.234733	-0.0925779	0.449297	-0.183488	0.131256	-0.142799	0.241791
ADRB1	blue	6.95083	47.8045	NA	blue	-0.0330165	0.787684	-0.3214	0.00708489	-0.323418	0.0067142	-0.200135	0.0991875	0.0957527	0.433832	0.424626	0.000276393	0.276435	0.0214883	0.471284	4.36473e-05	0.540183	1.66289e-06	0.503294	1.04429e-05	0.357165	0.00258949	0.316695	0.00802001	0.310228	0.00948074	0.423041	0.000292947	-0.183592	0.131034	-0.0188933	0.877542	-0.204579	0.0917568	-0.205154	0.0908278	-0.527919	3.13762e-06	-0.277825	0.0208145	-0.426365	0.000259237	-0.36704	0.00192083
ADRB2	turquoise	8.71344	59.9268	turquoise	turquoise	-0.301162	0.0119162	0.319612	0.00742843	0.0759125	0.535289	0.27907	0.0202266	-0.292591	0.0146997	-0.777341	4.03535e-15	-0.4288	0.000236834	-0.716118	4.61254e-12	-0.973395	1.33218e-44	-0.791091	6.07254e-16	-0.560914	5.36029e-07	-0.233156	0.0538523	-0.250592	0.0378192	-0.534838	2.19977e-06	0.49411	1.5975e-05	0.380387	0.00126357	0.501444	1.1388e-05	0.734433	6.88222e-13	0.978605	9.76913e-48	0.789916	7.17879e-16	0.716039	4.64925e-12	0.700826	2.02259e-11
ADRB3	NA	6.84335	47.0653	NA	purple	0.257091	0.0329635	0.173937	0.152901	0.234499	0.0524467	0.0225699	0.853952	0.0835989	0.494648	0.0976981	0.424506	0.131391	0.281861	0.0739877	0.545718	0.149149	0.221275	0.050293	0.681518	0.084188	0.491601	-0.0392924	0.748553	-0.0662911	0.588376	0.0648731	0.596396	-0.234254	0.0527009	-0.0766244	0.531457	-0.0248336	0.83949	-0.0683852	0.576621	-0.169706	0.163297	-0.148345	0.223802	-0.0381494	0.755636	-0.078823	0.519709
ADRBK1	blue	10.8692	74.7531	blue	blue	0.271487	0.0240392	-0.359271	0.00243158	-0.107299	0.38019	-0.370295	0.0017371	0.188474	0.120922	0.692141	4.49659e-11	0.440422	0.000152415	0.734845	6.58218e-13	0.96963	1.05659e-42	0.727279	1.47345e-12	0.658454	7.78916e-10	0.348162	0.00337296	0.359738	0.0023978	0.580362	1.72425e-07	-0.40875	0.00048856	-0.322191	0.00693754	-0.482135	2.73098e-05	-0.700589	2.06799e-11	-0.961937	1.8001e-39	-0.715615	4.84997e-12	-0.701334	1.92866e-11	-0.693291	4.0519e-11
ADRBK2	NA	6.99887	48.1348	NA	NA	0.0957255	0.433963	0.0198051	0.871681	0.0281075	0.818668	-0.128223	0.293724	-0.0950549	0.437205	-0.0548653	0.654329	0.0290119	0.812938	0.0261576	0.831055	0.101153	0.408228	-0.019453	0.873943	0.0570423	0.641536	0.0104213	0.932272	0.0727095	0.552697	0.0994079	0.416405	-0.11199	0.359589	-0.0475867	0.697806	-0.0288894	0.813713	-0.125316	0.304897	-0.0868109	0.478156	-0.0892165	0.465999	-0.0383391	0.754459	-0.0896361	0.463896
ADRM1	NA	10.365	71.2854	NA	skyblue3	0.0664025	0.587748	-0.225942	0.0619374	0.0226466	0.853461	-0.210066	0.0831937	0.170268	0.161889	0.39734	0.000723327	0.481412	2.81902e-05	0.562685	4.84876e-07	0.524953	3.64493e-06	0.40695	0.000520239	0.216618	0.0738107	-0.154879	0.203835	-0.318583	0.00763254	0.0694377	0.570754	-0.6361	4.27034e-09	-0.411133	0.000449313	-0.36867	0.00182674	-0.452711	9.39691e-05	-0.523296	3.96085e-06	-0.562415	4.92363e-07	-0.389917	0.000926789	-0.19406	0.110096
ADSL	turquoise	10.4037	71.5518	brown	brown	-0.212804	0.0791636	0.352945	0.00293386	0.0210836	0.863474	0.381355	0.00122491	-0.0915099	0.454567	-0.497178	1.38789e-05	-0.1477	0.225844	-0.470819	4.45168e-05	-0.776077	4.77064e-15	-0.431575	0.000213488	-0.230393	0.0568407	0.0519938	0.671355	-0.0628722	0.607795	-0.242725	0.044479	0.511501	7.06759e-06	0.60008	5.05066e-08	0.652194	1.27232e-09	0.594065	7.40978e-08	0.769071	1.18314e-14	0.826628	2.17871e-18	0.542966	1.43473e-06	0.693962	3.81208e-11
ADSS	blue	10.2263	70.3317	blue	blue	0.226695	0.0610502	-0.409082	0.000482904	-0.0574615	0.639085	-0.433693	0.000197106	0.105953	0.386229	0.60073	4.84362e-08	0.302577	0.0115038	0.610393	2.56949e-08	0.939325	7.60076e-33	0.641879	2.78727e-09	0.418841	0.00034127	0.105723	0.387265	0.146426	0.229918	0.37411	0.00154203	-0.55333	8.18297e-07	-0.492712	1.70248e-05	-0.669886	3.08389e-10	-0.676464	1.77613e-10	-0.932454	2.47117e-31	-0.865223	9.11276e-22	-0.655219	1.00516e-09	-0.732359	8.6032e-13
ADSSL1	blue	7.61438	52.368	blue	blue	0.339191	0.0043567	-0.253475	0.035596	-0.0722983	0.554951	-0.208155	0.0861015	0.314161	0.00856706	0.72295	2.30913e-12	0.480735	2.9039e-05	0.672351	2.51202e-10	0.875347	7.89705e-23	0.649883	1.52073e-09	0.608857	2.84601e-08	0.326074	0.00625213	0.296755	0.0132846	0.548913	1.04196e-06	-0.357854	0.00253688	-0.308276	0.00996502	-0.39842	0.000697356	-0.634733	4.7175e-09	-0.884534	7.08566e-24	-0.6373	3.91108e-09	-0.669654	3.1437e-10	-0.551528	9.03438e-07
AEBP1	NA	8.53191	58.6784	midnightblue	midnightblue	0.333799	0.00506345	0.600263	4.99155e-08	0.378585	0.00133843	0.777086	4.17431e-15	0.59059	9.21373e-08	0.187534	0.122821	0.0914575	0.454826	-0.11696	0.338527	-0.360057	0.0023749	-0.210435	0.0826411	-0.0618055	0.613911	-0.199608	0.1001	-0.265096	0.02771	-0.171348	0.159204	0.146816	0.228666	-0.0163864	0.893689	0.482443	2.69418e-05	0.0483361	0.693282	0.305301	0.0107442	0.294972	0.0138755	0.238805	0.0481412	0.437299	0.000171846
AEBP2	NA	8.34928	57.4223	NA	darkgreen	-0.152625	0.210574	-0.336078	0.0047533	-0.0585375	0.632809	-0.383261	0.00115192	-0.309905	0.00955931	-0.0892527	0.465817	-0.269845	0.0249403	-0.0623593	0.610733	0.198593	0.101873	0.080536	0.510647	-0.0921413	0.451447	-0.141864	0.244921	0.047224	0.7	-0.0801276	0.5128	-0.124003	0.310032	-0.224642	0.0634935	-0.408676	0.000489833	-0.121076	0.321679	-0.164294	0.177343	-0.326221	0.0062274	-0.125819	0.302947	-0.330504	0.00554355
AEN	NA	7.54936	51.9208	NA	paleturquoise	-0.0306158	0.802799	0.191758	0.114462	0.13625	0.264286	0.0366885	0.764718	-0.131468	0.281575	-0.265404	0.0275224	0.0307105	0.802201	-0.203448	0.0936056	-0.270152	0.0247696	-0.189401	0.119072	-0.0422106	0.730564	-0.0279492	0.819672	-0.137844	0.258687	-0.14836	0.223756	0.0257632	0.833566	0.141625	0.245724	0.230061	0.0572085	0.194631	0.109032	0.265529	0.027447	0.250706	0.0377292	0.214394	0.0768963	0.337109	0.00461863
AES	blue	11.1643	76.7829	blue	blue	0.278025	0.0207192	-0.361261	0.00229036	-0.13668	0.262768	-0.330881	0.00548667	0.251305	0.0372587	0.749456	1.28123e-13	0.429133	0.000233915	0.716633	4.38115e-12	0.982482	1.28286e-50	0.763293	2.44413e-14	0.632732	5.45341e-09	0.291125	0.0152282	0.341109	0.00412733	0.606691	3.28411e-08	-0.42175	0.000307079	-0.328551	0.0058468	-0.47041	4.52968e-05	-0.728877	1.24565e-12	-0.977199	8.059e-47	-0.755304	6.44707e-14	-0.727003	1.51676e-12	-0.714504	5.41598e-12
AFAP1	turquoise	9.7823	67.278	brown	brown	-0.324776	0.00647433	0.263093	0.0289529	-0.0910834	0.456681	0.284564	0.0177977	-0.273105	0.0231782	-0.635558	4.44259e-09	-0.328478	0.00585828	-0.600247	4.99676e-08	-0.839474	2.05922e-19	-0.531531	2.6092e-06	-0.279562	0.0199979	0.0602722	0.622748	0.0664527	0.587465	-0.202239	0.0956136	0.662212	5.76931e-10	0.666129	4.20027e-10	0.641951	2.77247e-09	0.713595	5.92579e-12	0.852345	1.55889e-20	0.878979	3.11702e-23	0.584344	1.35444e-07	0.647836	1.77862e-09
AFAP1L1	NA	7.17924	49.3753	NA	blue	7.48253e-05	0.999513	-0.297512	0.0130403	-0.264084	0.0283322	-0.20307	0.0942302	0.0831836	0.496801	0.354116	0.00283442	0.210753	0.0821677	0.407378	0.000512546	0.479426	3.07468e-05	0.413528	0.000412797	0.300985	0.0119688	0.17246	0.156475	0.197222	0.104308	0.3431	0.00390054	-0.24571	0.0418462	-0.173679	0.153522	-0.242001	0.0451374	-0.310681	0.00937133	-0.470697	4.47478e-05	-0.320566	0.00724329	-0.43509	0.000186943	-0.35136	0.00307333
AFAP1L2	turquoise	9.64995	66.3677	turquoise	turquoise	-0.427377	0.000249696	0.0504885	0.680347	-0.172114	0.15732	0.0395184	0.747154	-0.409657	0.00047327	-0.725257	1.8195e-12	-0.397545	0.000718313	-0.604942	3.6837e-08	-0.746844	1.73062e-13	-0.600472	4.9249e-08	-0.484116	2.5026e-05	-0.23273	0.0543052	-0.113508	0.353069	-0.366771	0.00193677	0.390464	0.000910206	0.437329	0.000171649	0.34059	0.00418834	0.614501	1.94973e-08	0.784137	1.61012e-15	0.596508	6.34764e-08	0.443693	0.000134241	0.471149	4.38976e-05
AFAR3	NA	7.10998	48.899	NA	purple	0.318358	0.00767796	0.281931	0.0189285	0.279153	0.0201877	0.15102	0.215468	0.288458	0.0162311	0.192052	0.113898	0.293168	0.0144964	0.0281892	0.81815	0.0813042	0.506609	0.112201	0.358676	0.155392	0.202322	-0.0829016	0.498267	-0.13654	0.263261	0.0644839	0.598606	-0.259759	0.0311267	-0.0548926	0.654168	0.194076	0.110066	-0.178625	0.141969	-0.116722	0.339516	-0.0543674	0.657269	-0.00156394	0.989824	0.095784	0.433681
AFARP1	NA	6.99827	48.1308	NA	turquoise	-0.172097	0.157361	0.0914361	0.454933	-0.090894	0.457622	0.234839	0.0520965	0.0549975	0.653549	-0.177979	0.143438	-0.0230446	0.850915	-0.213132	0.0786914	-0.327009	0.00609632	-0.205351	0.0905122	-0.236523	0.0503854	-0.094513	0.439834	-0.0882794	0.470714	-0.21904	0.0705644	0.171414	0.15904	0.0923196	0.450568	0.157042	0.197511	0.198313	0.102366	0.32857	0.00584366	0.275313	0.0220455	0.28768	0.0165342	0.308633	0.00987466
AFF1	turquoise	7.76432	53.3993	turquoise	turquoise	-0.371713	0.00166215	0.0542216	0.658131	-0.0411031	0.737375	0.142283	0.243515	-0.372319	0.00163103	-0.658364	7.84475e-10	-0.566996	3.78902e-07	-0.623772	1.03054e-08	-0.736015	5.79674e-13	-0.606935	3.23169e-08	-0.510995	7.24203e-06	-0.239681	0.0473027	-0.0777092	0.525644	-0.365021	0.00204332	0.435048	0.000187241	0.393702	0.000817353	0.281452	0.0191406	0.598629	5.54404e-08	0.768281	1.30818e-14	0.542536	1.46788e-06	0.473384	3.99094e-05	0.366056	0.00197967
AFF2	blue	7.89164	54.2749	blue	blue	0.270249	0.0247163	-0.349393	0.00325467	-0.0247852	0.839799	-0.311723	0.00912398	0.196396	0.105796	0.652887	1.20579e-09	0.35692	0.00260847	0.674345	2.1249e-10	0.909887	2.66763e-27	0.6141	2.00335e-08	0.47105	4.40833e-05	0.143672	0.238898	0.122356	0.316552	0.378016	0.00136292	-0.505581	9.37617e-06	-0.4822	2.72318e-05	-0.612077	2.29577e-08	-0.679714	1.34523e-10	-0.90549	1.22382e-26	-0.804759	7.98751e-17	-0.671862	2.61667e-10	-0.696018	3.15893e-11
AFF3	red	9.72363	66.8745	tan	tan	-0.00319651	0.979204	-0.0294404	0.810226	0.337938	0.00451274	-0.384501	0.00110657	-0.23431	0.0526435	-0.198666	0.101746	0.099796	0.414578	-0.0902477	0.46084	0.0921464	0.451422	-0.0582476	0.634498	-0.356075	0.00267485	-0.577992	1.98771e-07	-0.68315	9.98953e-11	-0.440972	0.00014921	-0.730164	1.08714e-12	-0.462236	6.3767e-05	-0.449412	0.000107191	-0.131615	0.281035	-0.0934486	0.445025	-0.467553	5.10973e-05	0.0341381	0.780649	0.0535854	0.661896
AFF4	turquoise	9.62373	66.1874	NA	yellowgreen	-0.595891	6.60146e-08	-0.275159	0.0221231	-0.392854	0.000840803	-0.239619	0.0473613	-0.6366	4.11691e-09	-0.600103	5.04317e-08	-0.393594	0.000820293	-0.159832	0.189568	-0.409909	0.000469098	-0.236436	0.0504731	-0.404131	0.00057363	-0.0273791	0.823291	-0.0147461	0.904278	-0.172967	0.155242	0.194139	0.109947	0.381089	0.00123544	0.0411837	0.736878	0.565451	4.14096e-07	0.471287	4.36416e-05	0.382765	0.00117052	0.186467	0.125005	0.117751	0.335245
AFG3L1	turquoise	7.78089	53.5132	turquoise	turquoise	-0.16196	0.183664	0.366019	0.00198195	0.160719	0.187089	0.210762	0.0821537	-0.297953	0.0128997	-0.727389	1.45663e-12	-0.508351	8.21981e-06	-0.753377	8.10072e-14	-0.856449	6.49974e-21	-0.674462	2.1041e-10	-0.584661	1.32847e-07	-0.434442	0.000191592	-0.3057	0.0106367	-0.429064	0.000234522	0.306793	0.010347	0.326563	0.0061702	0.423529	0.000287753	0.562816	4.81302e-07	0.86989	3.02741e-22	0.568856	3.40287e-07	0.599579	5.21629e-08	0.506785	8.85603e-06
AFG3L2	blue	10.1925	70.0991	blue	blue	0.200717	0.0981888	-0.427047	0.00025277	-0.210745	0.08218	-0.325555	0.00634019	0.196262	0.10604	0.707301	1.0942e-11	0.333885	0.00505147	0.664492	4.79905e-10	0.935208	6.40898e-32	0.733779	7.38572e-13	0.636885	4.0319e-09	0.379308	0.00130793	0.475273	3.68034e-05	0.659216	7.33176e-10	-0.292092	0.014878	-0.220014	0.0692918	-0.429522	0.000230547	-0.653482	1.15124e-09	-0.922781	1.8682e-29	-0.65699	8.74545e-10	-0.728156	1.34398e-12	-0.752743	8.72899e-14
AFM	NA	6.71118	46.1562	NA	orange	-0.127451	0.296666	-0.0918984	0.452646	-0.153184	0.208889	0.0330405	0.787534	-0.0917934	0.453165	-0.0173853	0.88725	-0.0038103	0.975212	0.195208	0.107966	-0.022902	0.851827	0.0279295	0.819797	-0.141604	0.245797	0.118436	0.332422	-0.0443194	0.717653	-0.0340583	0.781149	-0.0841943	0.491568	-0.0679579	0.579011	-0.0864037	0.48023	0.0278487	0.82031	0.0294367	0.810249	0.0493069	0.687437	0.0624299	0.610328	-0.0537583	0.660872
AFMID	blue	7.60429	52.2986	blue	blue	0.0959231	0.43301	-0.477667	3.31893e-05	-0.105687	0.387431	-0.457085	7.87553e-05	0.0457078	0.709196	0.533193	2.39529e-06	0.0893117	0.465521	0.535262	2.15182e-06	0.836552	3.5844e-19	0.628035	7.63254e-09	0.28492	0.017649	0.0147817	0.904048	0.150065	0.21842	0.273178	0.0231399	-0.482389	2.70069e-05	-0.49448	1.5707e-05	-0.67631	1.79951e-10	-0.664528	4.78498e-10	-0.821706	5.11322e-18	-0.811741	2.6619e-17	-0.619826	1.3553e-08	-0.803198	1.01516e-16
AFP	NA	6.84121	47.0506	NA	NA	0.0139648	0.909327	-0.0399537	0.744464	-0.136118	0.264754	0.102817	0.400523	0.119508	0.328032	0.105556	0.388021	0.106665	0.383026	0.0465973	0.703795	0.0185723	0.879607	0.0310218	0.800238	0.109251	0.371532	0.123949	0.310245	0.144264	0.236947	0.114556	0.348616	0.177836	0.143766	0.0413626	0.735777	0.0807631	0.509452	0.0104046	0.93238	-0.0175859	0.885957	0.0354023	0.772741	-0.0731933	0.550051	-0.0145307	0.90567
AFTPH	blue	8.54939	58.7986	blue	blue	0.205581	0.0901438	-0.431171	0.000216745	-0.164121	0.177805	-0.386871	0.00102434	0.179285	0.140476	0.708954	9.3287e-12	0.309631	0.00962668	0.704039	1.49423e-11	0.987736	9.04344e-56	0.767984	1.35839e-14	0.54769	1.11337e-06	0.244452	0.0429393	0.326525	0.00617648	0.565943	4.02574e-07	-0.457332	7.79662e-05	-0.356752	0.00262158	-0.548105	1.0886e-06	-0.729478	1.16907e-12	-0.973694	9.16243e-45	-0.793579	4.24583e-16	-0.7161	4.62114e-12	-0.794677	3.61972e-16
AGA	turquoise	8.74251	60.1268	yellow	yellow	-0.272235	0.023638	0.144802	0.235185	0.095499	0.435056	0.299751	0.0123404	-0.0695503	0.570128	-0.447904	0.000113789	-0.335536	0.00482545	-0.517266	5.33974e-06	-0.691334	4.83662e-11	-0.549161	1.028e-06	-0.566142	3.98002e-07	-0.455235	8.48887e-05	-0.518837	4.94279e-06	-0.685314	8.26538e-11	0.180091	0.138672	-0.079313	0.517109	0.126866	0.298907	0.404202	0.000572228	0.679957	1.31739e-10	0.333597	0.0050918	0.497569	1.36307e-05	0.532718	2.45462e-06
AGAP1	NA	6.80517	46.8027	NA	NA	0.0720027	0.556575	0.100112	0.413097	0.0420277	0.731687	0.129951	0.287212	0.179854	0.139201	0.0842302	0.491383	0.0850319	0.487253	-0.0708534	0.562907	-0.0112739	0.926745	0.0548834	0.654222	0.0388824	0.751091	-0.0250311	0.838231	-0.0678096	0.579842	-0.0422968	0.730035	-0.00780634	0.94924	-0.0738523	0.546455	0.0079918	0.948036	-0.148928	0.221968	-0.00304897	0.980163	-0.00236593	0.984607	-0.0503368	0.681256	0.118878	0.330607
AGAP11	NA	6.76861	46.5513	NA	NA	-0.277729	0.0208607	-0.316263	0.0081111	-0.223431	0.0649714	-0.125676	0.3035	-0.0612124	0.617323	0.0718447	0.557443	0.101811	0.405169	0.13793	0.258388	0.130721	0.284342	0.185658	0.126679	-0.0472493	0.699846	-0.0871251	0.476558	-0.0108779	0.929312	-0.00301897	0.980359	-0.199899	0.0995956	0.0958957	0.433142	-0.148708	0.22266	0.0460462	0.70714	-0.109081	0.372281	-0.109825	0.369008	-0.184614	0.128865	-0.115835	0.343222
AGAP2	blue	7.28765	50.1209	blue	blue	0.107513	0.379233	-0.478522	3.19804e-05	-0.263301	0.0288216	-0.361712	0.00225936	0.15274	0.210226	0.682957	1.01589e-10	0.274139	0.0226419	0.721435	2.69676e-12	0.929835	8.46848e-31	0.800423	1.54625e-16	0.438363	0.000164984	0.220553	0.0685949	0.23993	0.0470655	0.491083	1.83285e-05	-0.470513	4.50984e-05	-0.381368	0.00122442	-0.584783	1.31858e-07	-0.69014	5.38439e-11	-0.916569	2.25434e-28	-0.772848	7.28039e-15	-0.70436	1.44934e-11	-0.755898	6.00611e-14
AGAP3	blue	10.9812	75.5237	blue	blue	0.274791	0.0223092	-0.357785	0.00254212	-0.0915924	0.454159	-0.323045	0.00678132	0.237919	0.0490032	0.744705	2.20793e-13	0.436117	0.000179781	0.732783	8.22052e-13	0.974329	4.08639e-45	0.779455	3.04303e-15	0.631488	5.96458e-09	0.333515	0.00510331	0.32862	0.00583581	0.540162	1.66476e-06	-0.409885	0.000469496	-0.355727	0.00270255	-0.503533	1.03265e-05	-0.715479	4.91594e-12	-0.976214	3.26917e-46	-0.745202	2.08679e-13	-0.727458	1.44609e-12	-0.705821	1.26096e-11
AGAP6	turquoise	7.68133	52.8285	turquoise	turquoise	-0.167538	0.168822	0.284917	0.0176506	-0.0145882	0.905298	0.139375	0.253382	-0.27868	0.0204092	-0.55709	6.64363e-07	-0.390425	0.000911388	-0.555292	7.3421e-07	-0.658269	7.90425e-10	-0.461144	6.67047e-05	-0.359917	0.00238492	-0.112433	0.357678	-0.0111834	0.927332	-0.143104	0.240777	0.379394	0.00130433	0.47135	4.35259e-05	0.506139	9.13149e-06	0.522243	4.17456e-06	0.672403	2.50105e-10	0.596987	6.15732e-08	0.426517	0.000257777	0.404963	0.00055738
AGAP7	NA	6.91222	47.5389	NA	tan	-0.00180408	0.988262	-0.0219147	0.858147	0.0905877	0.459145	0.0228174	0.852368	0.157915	0.195001	0.189496	0.118882	0.337791	0.0045313	0.212072	0.0802256	0.123635	0.311481	0.124497	0.308095	0.15338	0.208301	0.0849218	0.48782	-0.0579335	0.636329	-0.0826063	0.499804	-0.10508	0.390176	-0.147427	0.226715	-0.0474539	0.698609	-0.00693309	0.954912	-0.141903	0.244791	-0.0820721	0.50259	-0.01758	0.885995	0.102153	0.403586
AGAP8	turquoise	8.73796	60.0955	turquoise	turquoise	0.0956233	0.434456	0.618581	1.47652e-08	0.302986	0.0113869	0.432041	0.000209776	-0.0424965	0.728809	-0.558147	6.26277e-07	-0.265134	0.0276865	-0.731425	9.50635e-13	-0.848605	3.3818e-20	-0.693942	3.81889e-11	-0.302439	0.0115433	-0.148992	0.221767	-0.106787	0.382482	-0.244677	0.0427426	0.528024	3.12095e-06	0.42146	0.00031035	0.691616	4.71523e-11	0.536729	1.99355e-06	0.830986	1.00069e-18	0.742121	2.95375e-13	0.700046	2.17571e-11	0.665215	4.52529e-10
AGBL1	NA	7.02446	48.3109	NA	NA	0.0166627	0.891907	0.134415	0.270833	0.0383713	0.754259	0.199331	0.100582	-0.0172758	0.887955	-0.0605555	0.621111	-0.154025	0.206371	-0.0508025	0.678467	-0.171844	0.157981	-0.0275437	0.822245	-0.0978622	0.423724	0.0678197	0.579785	-0.00887417	0.942308	0.00311879	0.979709	0.14593	0.231517	0.145014	0.234491	0.131246	0.282398	0.167796	0.168158	0.164842	0.175881	0.152971	0.209529	0.00168576	0.989032	0.046726	0.703015
AGBL2	NA	6.82939	46.9693	NA	darkred	0.243127	0.0441166	0.264879	0.0278419	0.234047	0.052917	0.122809	0.31475	0.107698	0.378411	-0.0374852	0.759761	0.0632511	0.605629	-0.134535	0.270404	-0.0757061	0.536403	-0.205171	0.0908005	0.206775	0.0882501	-0.0362968	0.767159	0.0457754	0.708785	0.1667	0.170994	-0.00731345	0.952442	0.00577877	0.962413	0.303126	0.0113469	-0.0935621	0.44447	0.0617591	0.614178	0.148575	0.223076	0.0629219	0.607511	0.159373	0.190859
AGBL3	NA	6.80427	46.7965	NA	paleturquoise	-0.074065	0.545297	0.150051	0.218461	0.0981757	0.422234	0.105947	0.386258	-0.0525186	0.66823	-0.191737	0.114503	0.0484216	0.692766	-0.172455	0.156487	-0.264894	0.0278332	-0.0847771	0.488564	-0.147563	0.226282	0.0260243	0.831903	-0.0612737	0.61697	-0.0621399	0.611991	0.125308	0.304929	0.228481	0.0589865	0.218434	0.0713652	0.292714	0.0146564	0.253368	0.0356772	0.251465	0.0371341	0.230157	0.057102	0.351745	0.00303897
AGBL4	NA	6.77866	46.6204	NA	white	0.0508478	0.678196	-0.0314748	0.797382	-0.106088	0.385623	-0.0798098	0.514479	0.0988534	0.419022	0.16891	0.165311	0.168891	0.165358	0.141703	0.245462	0.172569	0.156207	0.17506	0.150226	0.334396	0.0049805	0.174871	0.150675	0.131753	0.280523	0.198539	0.101969	-0.0132201	0.914144	-0.090259	0.460783	0.0302853	0.804886	-0.163849	0.178534	-0.173348	0.154319	-0.00940839	0.938842	-0.144342	0.236691	-0.0119837	0.922147
AGBL5	turquoise	7.71285	53.0453	turquoise	turquoise	-0.321387	0.00708733	0.286578	0.0169719	0.00927166	0.939729	0.2546	0.0347591	-0.269096	0.0253611	-0.68477	8.66976e-11	-0.246856	0.0408707	-0.588218	1.06756e-07	-0.870688	2.49689e-22	-0.654651	1.0509e-09	-0.420861	0.000317186	-0.217306	0.072877	-0.255716	0.0339447	-0.363721	0.0021259	0.388535	0.000969969	0.441798	0.00014451	0.572893	2.68864e-07	0.64245	2.671e-09	0.880818	1.92424e-23	0.743248	2.60264e-13	0.654962	1.02562e-09	0.673108	2.35773e-10
AGC1	NA	6.8031	46.7884	NA	white	-0.000861039	0.994398	-0.119931	0.326311	0.034924	0.775731	-0.0394035	0.747865	0.132802	0.276678	0.194368	0.109522	0.243567	0.043723	0.1745	0.151557	0.190105	0.117679	0.147326	0.227036	0.258818	0.0317643	0.103172	0.398886	0.102776	0.400709	0.195815	0.106854	-0.00604871	0.960659	-0.0628917	0.607684	-0.00707668	0.95398	-0.204647	0.0916476	-0.182062	0.134331	-0.0988756	0.418917	-0.112148	0.358906	-0.11653	0.340315
AGER	NA	6.85392	47.138	NA	NA	0.0889413	0.467381	0.0810775	0.507799	0.0675559	0.581263	0.0701815	0.566626	-0.00288747	0.981214	-0.0545846	0.655985	-0.178263	0.14279	-0.138238	0.257313	-0.0555798	0.650119	-0.116962	0.338516	-0.106351	0.384439	0.00244717	0.984078	0.111545	0.361512	-0.0612199	0.61728	0.105072	0.390215	-0.0444351	0.716947	-0.0145202	0.905738	0.00128578	0.991634	0.0465663	0.703983	0.0213892	0.861515	-0.00147033	0.990433	-0.0786456	0.520652
AGFG1	magenta	9.3277	64.1514	tan	tan	-0.0257724	0.833507	-0.0179578	0.883562	0.109664	0.369718	-0.137934	0.258373	-0.0299318	0.807119	0.00186222	0.987884	0.218538	0.0712277	0.0595247	0.627076	0.047277	0.699679	0.0423823	0.72951	-0.170206	0.162044	-0.153655	0.207476	-0.356382	0.00265055	-0.320177	0.00731828	-0.336645	0.00467873	-0.219921	0.0694124	-0.1912	0.115542	0.0875354	0.474476	-0.0733965	0.548941	-0.209926	0.0834041	0.107007	0.381493	0.17166	0.158435
AGFG2	turquoise	8.00983	55.0878	NA	brown	-0.0851835	0.486475	0.256082	0.033681	-0.0460241	0.707274	0.411869	0.000437795	0.102837	0.400429	-0.199961	0.0994877	-0.0664243	0.587625	-0.221748	0.0670716	-0.552749	8.44906e-07	-0.346365	0.00355247	-0.143737	0.238683	0.164283	0.177371	-0.0361114	0.768315	-0.226691	0.061054	0.509639	7.72925e-06	0.181368	0.135847	0.382512	0.00118011	0.468542	4.90153e-05	0.526592	3.35587e-06	0.582366	1.52761e-07	0.450368	0.000103193	0.502421	1.08791e-05
AGGF1	blue	9.72491	66.8833	darkgreen	darkgreen	-0.141459	0.246284	-0.499085	1.27084e-05	-0.343891	0.00381355	-0.483865	2.5305e-05	-0.227367	0.0602672	0.163851	0.17853	-0.182165	0.134108	0.276491	0.0214608	0.507534	8.5465e-06	0.353824	0.00285896	0.0898481	0.462835	0.1195	0.328065	0.310306	0.00946183	0.231764	0.0553415	-0.145017	0.234481	-0.170086	0.162343	-0.468064	5.00119e-05	-0.259906	0.0310283	-0.464122	5.89736e-05	-0.444741	0.000128857	-0.332911	0.00518919	-0.651598	1.33241e-09
AGK	blue	9.46624	65.1043	blue	blue	0.0807952	0.509283	-0.452904	9.32427e-05	-0.130605	0.284775	-0.447904	0.00011379	0.0173965	0.887177	0.475961	3.57301e-05	0.297622	0.013005	0.584956	1.30468e-07	0.791659	5.59845e-16	0.506129	9.13591e-06	0.416583	0.000370151	0.17386	0.153088	0.206096	0.0893238	0.341684	0.00406059	-0.327769	0.00597207	-0.406756	0.000523772	-0.57252	2.74816e-07	-0.565021	4.24422e-07	-0.773037	7.10345e-15	-0.704461	1.43552e-11	-0.520845	4.47532e-06	-0.614206	1.98914e-08
AGL	red	9.98399	68.6651	red	red	0.119966	0.326171	-0.0166453	0.892019	0.311662	0.00913811	-0.112372	0.35794	0.139554	0.252767	0.169972	0.16263	0.145109	0.234182	-0.00418724	0.97276	0.21115	0.0815798	0.14522	0.233821	-0.210665	0.0822988	-0.625899	8.87662e-09	-0.671739	2.64379e-10	-0.371701	0.00166279	-0.641517	2.86354e-09	-0.654058	1.10072e-09	-0.445808	0.000123581	-0.391856	0.000869157	-0.234183	0.052775	-0.623086	1.08112e-08	-0.0796034	0.51557	-0.0442871	0.71785
AGMAT	NA	6.90716	47.5041	NA	darkgreen	0.190534	0.116839	-0.0396197	0.746528	0.246957	0.0407851	-0.101759	0.40541	0.113143	0.354631	0.192084	0.113836	0.166385	0.171815	0.0277035	0.821231	0.251876	0.0368151	0.0840709	0.492206	0.0795684	0.515756	-0.0171652	0.888668	-0.091315	0.455533	-0.0325804	0.790424	-0.220829	0.0682401	-0.362626	0.00219773	-0.333042	0.0051704	-0.282608	0.018632	-0.268628	0.0256269	-0.31731	0.00789195	-0.0939941	0.442361	-0.195626	0.1072
AGPAT1	blue	9.88723	67.9996	blue	blue	-0.0130653	0.915146	-0.498893	1.28222e-05	-0.372736	0.00160986	-0.377396	0.00139004	0.035328	0.773205	0.529855	2.84307e-06	0.297349	0.0130924	0.619986	1.34045e-08	0.783533	1.7493e-15	0.692688	4.27977e-11	0.578407	1.93894e-07	0.311129	0.00926422	0.409328	0.000478764	0.684687	8.73302e-11	-0.247174	0.040603	0.0130138	0.915479	-0.276303	0.021553	-0.467311	5.16199e-05	-0.747102	1.68022e-13	-0.506097	9.14986e-06	-0.582836	1.48465e-07	-0.594761	7.0915e-08
AGPAT2	turquoise	7.57496	52.0969	turquoise	turquoise	-0.146449	0.229845	0.251544	0.0370729	0.00979132	0.936358	0.221118	0.0678714	-0.115083	0.346389	-0.428725	0.0002375	-0.19357	0.111015	-0.356335	0.00265427	-0.613456	2.09243e-08	-0.488111	2.09503e-05	-0.336695	0.00467219	-0.0930041	0.447203	-0.127418	0.296793	-0.350806	0.00312347	0.340254	0.0042282	0.238176	0.0487515	0.380488	0.00125947	0.452461	9.49168e-05	0.604182	3.87144e-08	0.523183	3.98322e-06	0.488346	2.07306e-05	0.542037	1.50738e-06
AGPAT3	NA	7.22133	49.6648	NA	NA	0.152348	0.211413	0.143721	0.238735	0.0762849	0.533283	0.196041	0.106441	0.1916	0.114767	0.152142	0.212038	0.0726921	0.552793	0.059534	0.627021	0.0434551	0.722936	0.0309985	0.800385	0.125531	0.304062	0.1333	0.274867	0.100907	0.409374	0.0947723	0.438575	0.161806	0.184086	0.0451066	0.712854	0.105228	0.389507	0.0580904	0.635414	-0.0645162	0.598422	0.0415556	0.734589	-0.0936204	0.444185	0.0246643	0.84057
AGPAT4	blue	9.79252	67.3483	blue	blue	0.340655	0.00418059	-0.157196	0.197067	0.204463	0.0919447	-0.38184	0.00120594	0.121614	0.319519	0.408473	0.000493321	0.367722	0.00188096	0.488081	2.09783e-05	0.689821	5.54044e-11	0.358138	0.00251543	0.201428	0.0969798	-0.16912	0.164778	-0.28007	0.0197643	0.00186342	0.987876	-0.700362	2.11233e-11	-0.725407	1.79132e-12	-0.625101	9.38925e-09	-0.616555	1.69591e-08	-0.705927	1.24835e-11	-0.817482	1.04157e-17	-0.3973	0.000724282	-0.391759	0.000871961
AGPAT5	turquoise	9.16759	63.0503	turquoise	turquoise	-0.306434	0.0104414	0.226917	0.0607906	-0.00899766	0.941507	0.254313	0.0349709	-0.303574	0.0112205	-0.702204	1.77716e-11	-0.624627	9.7069e-09	-0.698351	2.54724e-11	-0.890592	1.2886e-24	-0.699708	2.24525e-11	-0.585407	1.26921e-07	-0.212425	0.0797119	-0.101409	0.407036	-0.470628	4.48791e-05	0.578124	1.97209e-07	0.370841	0.00170788	0.37681	0.00141609	0.659277	7.29656e-10	0.906258	9.42942e-27	0.697269	2.81536e-11	0.602551	4.30512e-08	0.477093	3.40253e-05
AGPAT6	NA	7.48075	51.449	NA	darkolivegreen	-0.0557484	0.649127	-0.0678628	0.579544	-0.242275	0.0448874	-0.127366	0.296992	-0.128119	0.29412	0.0140772	0.908601	0.105144	0.389885	0.128645	0.292127	0.0752857	0.538674	0.100455	0.411487	0.179657	0.139642	0.225082	0.0629635	0.338783	0.00440699	0.369348	0.00178887	0.0687637	0.574509	0.338669	0.00442111	0.176135	0.1477	0.138068	0.257905	-0.0488406	0.690242	0.136929	0.26189	-0.00446076	0.970982	-0.0753826	0.53815
AGPAT9	blue	7.08255	48.7104	blue	blue	0.351508	0.0030601	-0.220066	0.0692243	-0.0140767	0.908604	-0.28271	0.0185878	0.139178	0.254062	0.502975	1.06003e-05	0.18179	0.134924	0.412577	0.000426964	0.757961	4.68889e-14	0.42656	0.000257371	0.428977	0.000235279	0.153661	0.207457	0.318613	0.00762653	0.463116	6.14864e-05	-0.296158	0.0134798	-0.356842	0.00261457	-0.421577	0.000309029	-0.578977	1.87393e-07	-0.754547	7.05341e-14	-0.648174	1.73331e-09	-0.495878	1.47337e-05	-0.642654	2.6305e-09
AGPS	turquoise	8.0235	55.1818	turquoise	turquoise	-0.324598	0.00650529	0.206651	0.0884451	0.12257	0.315701	0.0783976	0.521972	-0.425195	0.00027067	-0.796982	2.58162e-16	-0.533764	2.3256e-06	-0.678722	1.46494e-10	-0.844742	7.36518e-20	-0.696785	2.94365e-11	-0.741612	3.12662e-13	-0.437345	0.000171544	-0.391748	0.000872294	-0.642718	2.61797e-09	0.234079	0.0528836	0.211531	0.0810182	0.250305	0.0380464	0.63265	5.48583e-09	0.858265	4.37581e-21	0.503478	1.03531e-05	0.619761	1.36135e-08	0.485286	2.37623e-05
AGR2	NA	7.09211	48.7761	NA	royalblue	0.00681366	0.955688	-0.00506197	0.967073	-0.0156038	0.898739	0.0323507	0.791869	0.122283	0.316842	0.238068	0.0488572	0.454502	8.74377e-05	0.322506	0.00687962	0.191342	0.115266	0.32127	0.00710935	0.189119	0.119632	0.191503	0.114954	0.0115581	0.924905	0.129911	0.287363	-0.149772	0.21933	0.133505	0.274121	0.00877211	0.942971	0.0283658	0.817031	-0.208104	0.0861804	-0.0153914	0.90011	-0.109416	0.370807	0.114139	0.350384
AGR3	NA	7.02257	48.2978	NA	pink	0.306273	0.0104839	0.209753	0.0836645	0.0750751	0.539814	0.245035	0.0424302	0.359095	0.00244447	0.335708	0.00480242	0.322508	0.00687914	0.254343	0.0349485	0.151147	0.215079	0.187423	0.123046	0.194158	0.109912	0.203371	0.0937326	0.0788733	0.519442	0.145318	0.233501	-0.00832647	0.945863	-0.0330246	0.787633	0.0790632	0.518434	-0.126088	0.301903	-0.188152	0.12157	-0.0304371	0.803927	-0.1413	0.246822	0.0850692	0.487062
AGRN	turquoise	9.53554	65.5809	turquoise	turquoise	-0.129036	0.290648	0.416958	0.000365213	0.179577	0.139822	0.368857	0.0018162	-0.0997572	0.414761	-0.569117	3.35176e-07	-0.14865	0.222842	-0.618874	1.44709e-08	-0.843161	1.00672e-19	-0.683715	9.5089e-11	-0.282829	0.0185361	-0.194137	0.109951	-0.223735	0.0645981	-0.407981	0.000501868	0.504834	9.71296e-06	0.403412	0.00058803	0.614275	1.97982e-08	0.614546	1.94388e-08	0.829568	1.29202e-18	0.712765	6.43105e-12	0.634867	4.67185e-09	0.759428	3.92584e-14
AGRP	blue	6.96918	47.9307	NA	grey60	0.0735025	0.548362	-0.198431	0.102159	-0.0747929	0.541344	-0.151689	0.213418	0.104291	0.393765	0.35401	0.00284331	0.0354578	0.772394	0.337876	0.00452055	0.421255	0.000312667	0.464818	5.72904e-05	0.255835	0.033859	0.2089	0.0849588	0.185914	0.126148	0.28712	0.0167556	-0.137912	0.25845	-0.0925388	0.449489	-0.184115	0.129921	-0.398715	0.000690426	-0.415479	0.000385073	-0.305503	0.0106897	-0.319589	0.00743297	-0.390026	0.00092346
AGT	turquoise	11.9732	82.3457	turquoise	turquoise	-0.320114	0.00733052	0.287836	0.0164733	-0.0388286	0.751424	0.446311	0.000121163	-0.100314	0.412148	-0.546247	1.2035e-06	-0.365965	0.00198518	-0.569287	3.319e-07	-0.906503	8.67479e-27	-0.617301	1.61173e-08	-0.429	0.000235082	-0.0939594	0.44253	-0.122656	0.315361	-0.436879	0.000174625	0.643844	2.40594e-09	0.450072	0.000104415	0.578413	1.93824e-07	0.695319	3.36785e-11	0.899958	7.50955e-26	0.814246	1.77488e-17	0.619178	1.41719e-08	0.677169	1.67278e-10
AGTPBP1	blue	9.08955	62.5136	blue	blue	0.217347	0.0728208	-0.419525	0.000332926	-0.15312	0.209082	-0.373495	0.00157207	0.151741	0.213261	0.649007	1.62631e-09	0.257896	0.0323995	0.627084	8.16461e-09	0.951536	4.9821e-36	0.659966	6.90664e-10	0.486463	2.25506e-05	0.184237	0.129663	0.322548	0.00687191	0.529153	2.94679e-06	-0.432691	0.000204705	-0.394588	0.000793481	-0.568914	3.39158e-07	-0.701009	1.98834e-11	-0.935193	6.45645e-32	-0.798257	2.13742e-16	-0.691368	4.82169e-11	-0.800942	1.42995e-16
AGTR1	NA	7.00669	48.1887	NA	paleturquoise	0.125515	0.304123	0.251907	0.0367914	0.0967092	0.429232	0.104908	0.390959	0.0831987	0.496723	-0.0761189	0.534177	0.123378	0.312495	-0.129495	0.288921	-0.173221	0.154626	-0.180581	0.137584	-0.0373376	0.760679	-0.140096	0.250912	-0.124398	0.308482	-0.0502838	0.681573	0.0391415	0.749487	0.0265346	0.828657	0.29947	0.0124263	0.154697	0.204374	0.158783	0.192528	0.126895	0.298794	0.285728	0.0173163	0.346674	0.00352101
AGTR2	NA	6.91632	47.5671	NA	cyan	0.26014	0.0308717	0.174312	0.152006	0.26837	0.0257743	0.0246066	0.840938	0.169667	0.163396	0.109781	0.369202	0.205133	0.090863	0.00555355	0.963877	0.0411471	0.737104	-0.011736	0.923752	0.184158	0.129829	-0.0177858	0.88467	-0.11725	0.337319	-0.0762213	0.533626	-0.0442286	0.718207	-0.17956	0.139859	0.0581353	0.635152	-0.154753	0.204208	-0.0759926	0.534858	-0.0701329	0.566895	0.0456292	0.709674	0.107256	0.380383
AGTRAP	turquoise	7.97375	54.8396	turquoise	turquoise	-0.317802	0.00779078	0.269333	0.0252273	-0.0208971	0.86467	0.345191	0.00367429	-0.203617	0.0933272	-0.655728	9.65859e-10	-0.360349	0.00235416	-0.55564	7.2019e-07	-0.917034	1.88318e-28	-0.716876	4.27596e-12	-0.470365	4.53832e-05	-0.142463	0.242913	-0.189884	0.118115	-0.463106	6.15133e-05	0.529435	2.90468e-06	0.42138	0.000311249	0.529728	2.86159e-06	0.743042	2.66384e-13	0.920114	5.57882e-29	0.802764	1.08462e-16	0.634916	4.65535e-09	0.71235	6.69873e-12
AGXT	NA	6.85991	47.1792	NA	NA	0.12826	0.293584	0.151255	0.214748	0.016946	0.890081	0.230516	0.0567047	0.200352	0.0988154	0.158008	0.194734	-0.00801305	0.947898	-0.0258636	0.832927	-0.0185914	0.879484	0.0837508	0.493861	0.145636	0.23247	0.0615285	0.615503	0.0845119	0.48993	0.164509	0.176768	0.142875	0.241541	0.112142	0.358932	0.199484	0.100316	-0.0610524	0.618244	0.00480232	0.968761	0.0568472	0.642679	0.0353226	0.773239	-0.087096	0.476706
AGXT2	NA	6.73302	46.3065	NA	NA	-0.0467674	0.702765	-0.0797736	0.51467	3.75199e-05	0.999756	-0.00390822	0.974575	-0.0257145	0.833876	0.0510203	0.677164	0.0210657	0.863589	0.136289	0.264147	0.0965482	0.430004	0.140138	0.250769	-0.00914165	0.940572	-0.0610753	0.618112	-0.0399284	0.74462	0.0334659	0.784864	-0.152695	0.210361	-0.0209109	0.864582	-0.0740437	0.545413	-0.00186328	0.987877	-0.0901472	0.461341	-0.125074	0.305842	-0.106678	0.382969	-0.0591909	0.629012
AGXT2L1	blue	11.8173	81.2738	NA	red	-0.0185445	0.879785	-0.335952	0.00476995	-0.0381602	0.755569	-0.0799907	0.513523	0.283526	0.0182362	0.534932	2.18901e-06	-0.00762209	0.950437	0.275031	0.0221875	0.502096	1.10463e-05	0.533708	2.33237e-06	0.0385918	0.752892	-0.276509	0.0214518	-0.170625	0.160996	-0.048942	0.689631	-0.344994	0.00369507	-0.517637	5.24348e-06	-0.543344	1.40611e-06	-0.54954	1.007e-06	-0.509928	7.62292e-06	-0.693581	3.94648e-11	-0.414381	0.000400471	-0.506469	8.98993e-06
AGXT2L2	turquoise	7.99896	55.013	turquoise	turquoise	-0.190142	0.117607	0.321708	0.00702717	-0.00417881	0.972815	0.295373	0.0137406	-0.170148	0.162188	-0.592536	8.15806e-08	-0.266922	0.0266159	-0.478093	3.25815e-05	-0.791169	6.00507e-16	-0.626201	8.68947e-09	-0.290495	0.0154603	0.0131392	0.914668	-0.0244578	0.841887	-0.320286	0.00729731	0.551105	9.24598e-07	0.405409	0.000548844	0.570135	3.15937e-07	0.519845	4.70264e-06	0.792351	5.06917e-16	0.783616	1.72962e-15	0.544765	1.30324e-06	0.651342	1.359e-09
AHCTF1	yellow	9.72862	66.9088	yellow	yellow	-0.104394	0.393295	0.297939	0.0129043	0.368455	0.00183894	0.21274	0.0792559	-0.0862678	0.480923	-0.489028	2.01067e-05	-0.308931	0.0098001	-0.598885	5.45391e-08	-0.663379	5.25133e-10	-0.565008	4.2474e-07	-0.623181	1.07398e-08	-0.702728	1.69163e-11	-0.702387	1.74691e-11	-0.757946	4.69741e-14	-0.0127608	0.917116	-0.211913	0.0804579	0.0793432	0.516948	0.30066	0.0120658	0.641772	2.80971e-09	0.156041	0.200421	0.531873	2.56377e-06	0.505785	9.28608e-06
AHCY	turquoise	10.6997	73.5872	turquoise	turquoise	-0.538909	1.77833e-06	-0.0828133	0.498726	-0.270286	0.0246956	0.0827148	0.499239	-0.41783	0.000353931	-0.653048	1.19076e-09	-0.525965	3.46386e-06	-0.434543	0.00019086	-0.719188	3.38853e-12	-0.506679	8.90072e-06	-0.446144	0.000121962	-0.148275	0.224024	-0.0320596	0.7937	-0.336666	0.00467606	0.436431	0.00017764	0.442985	0.000137999	0.285483	0.0174166	0.568904	3.39358e-07	0.765731	1.80426e-14	0.627559	7.89459e-09	0.350728	0.00313056	0.309675	0.00961569
AHCYL1	turquoise	12.4789	85.8237	turquoise	turquoise	-0.246259	0.0413763	0.229103	0.0582814	0.00105446	0.993139	0.264938	0.0278059	-0.0627619	0.608426	-0.450655	0.000102019	-0.273026	0.0232195	-0.584288	1.35906e-07	-0.725417	1.7894e-12	-0.487556	2.14773e-05	-0.412456	0.000428795	-0.191461	0.115035	-0.193777	0.110626	-0.42305	0.000292844	0.500459	1.19231e-05	0.292693	0.0146637	0.39071	0.000902838	0.580053	1.75662e-07	0.712584	6.54629e-12	0.571901	2.84972e-07	0.620886	1.25963e-08	0.599071	5.38904e-08
AHCYL2	turquoise	10.5713	72.7043	turquoise	turquoise	-0.258695	0.0318483	0.331397	0.00540965	0.0277532	0.820915	0.42795	0.000244441	-0.144951	0.234697	-0.618633	1.4712e-08	-0.433905	0.000195527	-0.642037	2.75472e-09	-0.938337	1.28431e-32	-0.676177	1.82001e-10	-0.450584	0.000102308	-0.112899	0.355675	-0.0950771	0.437097	-0.403869	0.000578836	0.644711	2.25398e-09	0.480896	2.88344e-05	0.569897	3.20325e-07	0.687342	6.90988e-11	0.937511	1.97958e-32	0.826459	2.24438e-18	0.589971	9.57586e-08	0.633331	5.22247e-09
AHDC1	NA	7.4168	51.0092	NA	tan	-0.0593736	0.627952	-0.22287	0.0656655	-0.0917317	0.45347	-0.19297	0.112147	-0.0282437	0.817804	0.10717	0.380764	0.202779	0.0947126	0.147489	0.226515	0.246462	0.041204	0.114008	0.350939	0.173525	0.153893	-0.0434385	0.723037	-0.0536672	0.661412	0.138649	0.255889	-0.182721	0.132904	-0.0985649	0.420388	-0.13459	0.270205	-0.216084	0.074542	-0.228393	0.0590873	-0.256976	0.0330442	-0.0233552	0.84893	-0.149215	0.221068
AHI1	blue	9.16738	63.0489	blue	blue	0.324894	0.00645392	-0.320677	0.00722213	-0.0202053	0.86911	-0.349696	0.00322614	0.240051	0.046951	0.703724	1.53947e-11	0.385211	0.00108132	0.627496	7.92993e-09	0.963352	5.17903e-40	0.683168	9.97428e-11	0.497239	1.38398e-05	0.117481	0.336361	0.166913	0.17044	0.452406	9.51256e-05	-0.55722	6.59561e-07	-0.495131	1.52466e-05	-0.588173	1.07053e-07	-0.749935	1.21197e-13	-0.966964	1.69654e-41	-0.859849	3.08433e-21	-0.670645	2.89581e-10	-0.703472	1.57669e-11
AHNAK	turquoise	11.1313	76.5558	turquoise	turquoise	-0.235894	0.0510193	0.380864	0.00124438	0.138691	0.255742	0.40803	0.000501007	-0.133199	0.275232	-0.632532	5.53274e-09	-0.353699	0.00286951	-0.591275	8.82853e-08	-0.94335	8.1395e-34	-0.70777	1.04585e-11	-0.565931	4.02848e-07	-0.276319	0.0215455	-0.356049	0.00267684	-0.588738	1.03378e-07	0.447921	0.000113713	0.263651	0.028602	0.475977	3.57042e-05	0.682352	1.07084e-10	0.93192	3.18994e-31	0.724188	2.03255e-12	0.680467	1.26075e-10	0.727684	1.41225e-12
AHNAK2	blue	8.03159	55.2374	blue	blue	0.298579	0.0127025	-0.36178	0.00225472	-0.0792631	0.517373	-0.381902	0.00120353	0.181577	0.135391	0.671468	2.70415e-10	0.398087	0.000705264	0.691729	4.66723e-11	0.975069	1.55033e-45	0.651333	1.35997e-09	0.58203	1.55897e-07	0.255599	0.0340293	0.29838	0.012765	0.526651	3.34576e-06	-0.46591	5.47399e-05	-0.398323	0.000699664	-0.545343	1.26343e-06	-0.715227	5.04073e-12	-0.968153	5.06849e-42	-0.778699	3.36727e-15	-0.695308	3.37116e-11	-0.7216	2.65163e-12
AHR	green	11.1933	76.9822	green	green	0.724553	1.95707e-12	0.932437	2.49159e-31	0.66843	3.47794e-10	0.663906	5.03235e-10	0.53614	2.05568e-06	0.0898074	0.463039	0.162544	0.182067	-0.244961	0.0424939	-0.33597	0.00476756	-0.302568	0.0115064	0.0466049	0.70375	0.0174743	0.886676	-0.132396	0.278164	-0.0905357	0.459404	0.202587	0.0950326	-0.0123751	0.919613	0.539951	1.68335e-06	0.0477102	0.69706	0.245949	0.0416408	0.34771	0.00341736	0.400978	0.000639207	0.484169	2.49674e-05
AHRR	NA	6.73207	46.3	NA	royalblue	0.0695685	0.570027	-0.0825511	0.500091	0.0491499	0.688381	-0.0298796	0.807449	0.174463	0.151646	0.309007	0.00978119	0.437305	0.000171807	0.205311	0.0905767	0.308095	0.0100108	0.230925	0.0562551	0.26181	0.0297737	0.116626	0.339914	-0.0125166	0.918697	0.112728	0.35641	-0.178068	0.143235	-0.190259	0.117377	-0.107355	0.37994	-0.241342	0.0457434	-0.317063	0.00794326	-0.225252	0.062759	-0.0336701	0.783583	-0.099611	0.415448
AHSA1	NA	10.2464	70.4698	NA	greenyellow	-0.144155	0.237307	-0.468415	4.92787e-05	-0.357465	0.00256649	-0.380147	0.00127329	-0.223893	0.0644038	0.226676	0.0610721	0.0100644	0.934586	0.497324	1.3786e-05	0.500582	1.18548e-05	0.38935	0.000944283	0.207517	0.0870899	0.305662	0.0106469	0.326988	0.00609969	0.386795	0.00102688	-0.13131	0.282161	-0.00233434	0.984812	-0.318712	0.00760662	-0.177933	0.143543	-0.456379	8.10447e-05	-0.288838	0.0160849	-0.286192	0.0171275	-0.539281	1.74383e-06
AHSA2	turquoise	8.69268	59.7841	turquoise	turquoise	-0.092098	0.451661	0.474744	3.76509e-05	0.313568	0.00869972	0.31472	0.00844374	-0.128897	0.291175	-0.638114	3.68401e-09	-0.291696	0.0150206	-0.732486	8.48658e-13	-0.859059	3.67374e-21	-0.721139	2.77948e-12	-0.555822	7.12937e-07	-0.530007	2.82115e-06	-0.499052	1.27281e-05	-0.599843	5.12843e-08	0.196919	0.104852	0.129496	0.28892	0.43713	0.00017296	0.492875	1.68992e-05	0.843293	9.81017e-20	0.514915	5.99032e-06	0.627669	7.83323e-09	0.677193	1.66936e-10
AHSG	NA	6.78632	46.6731	NA	salmon	-0.107133	0.380931	-0.0198684	0.871274	-0.19637	0.105844	0.0556755	0.649556	-0.0974569	0.425656	-0.154791	0.204095	0.117089	0.337989	0.0893947	0.465105	-0.154694	0.204383	-0.184682	0.128722	0.0653879	0.593479	0.399074	0.000682059	0.22482	0.0632778	0.0177741	0.884745	0.277556	0.0209433	0.189392	0.119089	0.063841	0.602264	0.299788	0.012329	0.165063	0.175296	0.331243	0.00543263	-0.0201069	0.869742	0.17303	0.155088
AHSP	NA	7.31123	50.2832	NA	NA	-0.140813	0.248469	-0.102231	0.403225	-0.099376	0.416555	0.0749863	0.540295	-0.0194667	0.873855	0.00263212	0.982875	-0.0634781	0.604333	0.0176163	0.885761	-0.053812	0.660554	-0.00772381	0.949776	0.0688293	0.574143	0.0351728	0.774175	-0.00092815	0.993961	-0.0603199	0.622472	0.146019	0.231231	-0.012843	0.916584	-0.0512304	0.675909	0.0714351	0.559698	0.0680809	0.578323	0.0698551	0.568436	-0.100865	0.409571	0.0807869	0.509327
AICDA	NA	6.89149	47.3964	NA	magenta	-0.243272	0.0439866	-0.125203	0.305337	-0.136878	0.262072	0.0310061	0.800336	0.0305203	0.803402	-0.00901125	0.941419	0.0566306	0.643948	-0.0340371	0.781282	-0.084755	0.488678	-0.0649365	0.596037	0.0452268	0.712122	-0.117439	0.336537	-0.149599	0.219868	-0.124087	0.309703	0.0383318	0.754504	-0.0677988	0.579902	-0.00943925	0.938641	0.023125	0.850401	0.0970584	0.42756	0.0344093	0.778951	0.0862766	0.480878	0.158224	0.194117
AIDA	turquoise	11.2257	77.2049	turquoise	turquoise	-0.285206	0.0175308	0.293343	0.0144349	0.0781716	0.523176	0.288017	0.0164026	-0.192079	0.113845	-0.65772	8.25555e-10	-0.370878	0.00170591	-0.718119	3.77424e-12	-0.873324	1.30893e-22	-0.670397	2.9561e-10	-0.574931	2.38439e-07	-0.337591	0.00455669	-0.30659	0.0104003	-0.551557	9.02017e-07	0.388443	0.000972902	0.316311	0.00810085	0.423597	0.000287036	0.654581	1.05664e-09	0.870305	2.7394e-22	0.636103	4.26923e-09	0.586544	1.18362e-07	0.675478	1.93104e-10
AIF1	turquoise	10.8783	74.8154	turquoise	turquoise	-0.255137	0.0343649	0.395306	0.000774606	0.157551	0.196045	0.288579	0.0161844	-0.263025	0.0289963	-0.765219	1.92356e-14	-0.335773	0.0047938	-0.704921	1.37408e-11	-0.964954	1.18833e-40	-0.771316	8.87494e-15	-0.574023	2.51563e-07	-0.333248	0.00514112	-0.3676	0.00188805	-0.541468	1.55357e-06	0.351067	0.00309974	0.355844	0.00269319	0.539285	1.74353e-06	0.697787	2.68366e-11	0.965636	6.22072e-41	0.744906	2.15809e-13	0.71453	5.40185e-12	0.76256	2.67596e-14
AIF1L	NA	12.4059	85.3221	NA	sienna3	0.0346311	0.777562	-0.01269	0.917575	-0.120796	0.322811	0.00559485	0.963609	-0.0405022	0.741078	-0.0360939	0.768424	-0.171298	0.159328	-0.0543604	0.65731	-0.0603408	0.622352	-0.0669971	0.584401	-0.0220616	0.857206	0.103816	0.395936	0.09434	0.440676	-0.0224804	0.854525	0.220934	0.068106	-0.115422	0.344961	-0.0285877	0.815624	-0.0626079	0.609308	0.0573612	0.639671	0.034208	0.780211	0.137043	0.26149	-0.00453578	0.970494
AIFM1	NA	9.39986	64.6477	NA	lightyellow	-0.130086	0.286709	-0.108771	0.37365	-0.292164	0.0148522	0.0556204	0.64988	0.0374044	0.760264	0.0788321	0.51966	0.180604	0.137532	0.145292	0.233586	0.0454931	0.710502	0.151082	0.215279	0.159043	0.191789	0.392645	0.000846658	0.387726	0.000996058	0.368606	0.00183037	0.229734	0.057573	0.443638	0.000134532	0.30475	0.0108943	0.223709	0.0646294	-0.0380309	0.756372	0.251175	0.0373606	-0.0928025	0.448193	0.0247816	0.839822
AIFM2	NA	7.2355	49.7623	NA	NA	0.0102872	0.933142	0.0503401	0.681236	0.00207212	0.986518	0.0791906	0.517757	0.0157882	0.897549	0.0378127	0.757726	0.0763795	0.532774	0.163834	0.178575	-0.0472101	0.700084	0.068527	0.575829	0.193675	0.110817	0.154082	0.206199	0.0249796	0.838559	0.0635827	0.603737	0.0315503	0.796907	0.175298	0.149666	0.110199	0.367372	-0.0099116	0.935577	0.0425837	0.728274	0.130487	0.285214	-0.119651	0.327451	0.0121231	0.921245
AIFM3	blue	7.62873	52.4667	blue	blue	0.287565	0.0165797	-0.313922	0.00862027	-0.0997728	0.414688	-0.237616	0.0493007	0.33609	0.00475176	0.802491	1.13071e-16	0.452788	9.3678e-05	0.73579	5.9403e-13	0.961577	2.4547e-39	0.810927	3.033e-17	0.605579	3.53309e-08	0.278147	0.0206612	0.301095	0.0119361	0.566615	3.87319e-07	-0.443257	0.000136546	-0.331587	0.00538151	-0.444165	0.000131793	-0.719206	3.38231e-12	-0.966485	2.72681e-41	-0.740436	3.56443e-13	-0.718872	3.49844e-12	-0.697221	2.82763e-11
AIG1	NA	9.46093	65.0677	NA	skyblue	-0.491262	1.81812e-05	-0.392832	0.000841419	-0.287241	0.0167076	-0.0599724	0.624482	-0.163246	0.180161	-0.134905	0.269075	-0.39855	0.000694284	-0.127512	0.296433	-0.134719	0.269742	-0.0383411	0.754446	-0.384482	0.00110726	-0.302489	0.0115289	-0.17283	0.155573	-0.339112	0.00436645	-0.0109187	0.929048	-0.0614638	0.615876	-0.256565	0.0333362	0.136371	0.263859	0.163483	0.179519	-0.0715156	0.559255	-0.0253816	0.835997	-0.0562993	0.645891
AIM1	NA	7.0075	48.1942	NA	NA	0.0435515	0.722346	-0.00258527	0.98318	-0.0218206	0.85875	-0.00470599	0.969387	0.0388327	0.751399	0.0712766	0.560571	0.0483323	0.693304	0.0332938	0.785944	0.0457001	0.709242	-0.0309452	0.800721	0.190936	0.116055	-0.0862837	0.480842	-0.0039744	0.974144	0.070557	0.564546	-0.00577625	0.96243	-0.069556	0.570097	0.0613666	0.616435	-0.0358458	0.769971	-0.0397642	0.745635	-0.0699244	0.568051	-0.171622	0.158528	-0.0266166	0.828136
AIM1L	NA	6.79718	46.7478	NA	NA	0.0012811	0.991664	-0.12585	0.302825	-0.049306	0.687442	-0.176491	0.146871	-0.0163384	0.893998	0.0164376	0.893359	-0.0556952	0.64944	-0.0326504	0.789985	0.0825738	0.499973	0.0655114	0.59278	0.0113879	0.926007	0.0521769	0.670263	0.107332	0.38004	-0.000802411	0.994779	-0.00120239	0.992177	-0.0334665	0.78486	-0.0768006	0.530511	-0.0186006	0.879425	-0.0932417	0.446038	-0.0544336	0.656877	-0.115451	0.344838	-0.0992845	0.416987
AIM2	turquoise	7.60958	52.335	turquoise	turquoise	-0.201279	0.097232	0.33894	0.0043876	0.115147	0.346117	0.3728	0.00160665	-0.118599	0.331752	-0.581528	1.60709e-07	-0.271192	0.0241988	-0.510161	7.53795e-06	-0.843197	9.9963e-20	-0.695385	3.34746e-11	-0.435789	0.000182039	-0.167779	0.168201	-0.218106	0.0718019	-0.436766	0.000175384	0.455405	8.43058e-05	0.382018	0.00119906	0.559317	5.86482e-07	0.634234	4.89183e-09	0.838561	2.45145e-19	0.71769	3.94066e-12	0.640291	3.13667e-09	0.68016	1.2946e-10
AIMP2	turquoise	10.6573	73.2956	turquoise	turquoise	-0.192956	0.112173	0.42752	0.000248383	0.118526	0.332051	0.354255	0.00282278	-0.203763	0.0930886	-0.714413	5.46501e-12	-0.338575	0.00443286	-0.728355	1.3161e-12	-0.968358	4.09273e-42	-0.763348	2.42753e-14	-0.477632	3.32397e-05	-0.172877	0.155459	-0.181657	0.135214	-0.438386	0.000164836	0.526083	3.4433e-06	0.455094	8.5371e-05	0.609871	2.66055e-08	0.712004	6.93008e-12	0.963989	2.9059e-40	0.842485	1.14956e-19	0.710064	8.37553e-12	0.736387	5.56646e-13
AIP	darkred	9.75418	67.0846	darkred	darkred	0.160851	0.186722	0.302841	0.0114281	0.00281449	0.981689	0.338791	0.00440597	0.186726	0.124472	0.0160754	0.895695	0.138217	0.257387	-0.0717924	0.557731	-0.201276	0.0972374	-0.157875	0.195117	0.377054	0.00140519	0.281497	0.0191208	0.336478	0.00470062	0.44201	0.000143326	0.370417	0.00173055	0.52403	3.81777e-06	0.744523	2.25378e-13	0.165676	0.173676	0.1951	0.108165	0.475268	3.68126e-05	0.0912139	0.456034	0.24296	0.0442669
AIPL1	NA	6.7698	46.5594	NA	lightgreen	-0.279826	0.0198765	-0.0968436	0.428588	-0.110538	0.365892	0.0525145	0.668254	-0.120836	0.322649	-0.174132	0.152436	-0.0447843	0.714818	-0.0941823	0.441443	-0.244861	0.042581	-0.135393	0.267332	-0.19769	0.103472	0.035805	0.770226	-0.0648552	0.596498	-0.210745	0.0821799	0.171396	0.159084	0.0688372	0.574098	0.0431899	0.724559	0.241622	0.0454857	0.254559	0.0347893	0.226508	0.0612691	0.339262	0.00434802	0.162198	0.18301
AIRE	green	12.0759	83.0525	green	green	0.837234	3.15286e-19	0.869354	3.44309e-22	0.635705	4.39522e-09	0.649639	1.54948e-09	0.668915	3.34171e-10	0.331503	0.00539398	0.261024	0.0302867	-0.0366245	0.765117	-0.0829022	0.498264	-0.0833631	0.49587	0.177651	0.144189	0.0536827	0.66132	-0.0893909	0.465124	0.0723349	0.554751	0.043148	0.724815	-0.127052	0.298193	0.420373	0.000322847	-0.200977	0.0977458	-0.00704938	0.954157	0.124508	0.308051	0.154501	0.204953	0.29259	0.0147003
AJAP1	blue	7.49981	51.5801	blue	blue	0.229531	0.0577997	-0.364324	0.00208724	-0.0839977	0.492584	-0.335444	0.00483785	0.22269	0.065889	0.703539	1.56674e-11	0.389845	0.000929002	0.72438	1.99247e-12	0.93737	2.13026e-32	0.711528	7.26072e-12	0.53508	2.17224e-06	0.249518	0.038676	0.219398	0.0700946	0.463423	6.07099e-05	-0.486625	2.23886e-05	-0.410729	0.000455767	-0.526446	3.38068e-06	-0.671916	2.60497e-10	-0.935374	5.89822e-32	-0.754442	7.14198e-14	-0.584139	1.37143e-07	-0.65867	7.65677e-10
AK1	NA	8.62803	59.3395	skyblue3	skyblue3	0.274696	0.0223572	-0.135423	0.267225	-0.0767892	0.530572	0.0333407	0.785649	0.367968	0.00186672	0.609617	2.70588e-08	0.416146	0.000376001	0.704056	1.49181e-11	0.593413	7.72066e-08	0.474719	3.76916e-05	0.49208	1.75197e-05	0.572909	2.6861e-07	0.298062	0.0128653	0.334189	0.00500912	-0.0400391	0.743936	-0.262251	0.0294897	-0.302698	0.0114689	-0.369634	0.00177308	-0.620052	1.33436e-08	-0.290162	0.0155841	-0.510578	7.38881e-06	-0.307014	0.0102892
AK2	turquoise	10.2113	70.2281	turquoise	turquoise	-0.237904	0.0490178	0.368899	0.00181385	0.0699987	0.567639	0.419034	0.000338895	-0.115515	0.344566	-0.640653	3.05362e-09	-0.283462	0.0182638	-0.660742	6.49175e-10	-0.947796	5.65684e-35	-0.753866	7.64618e-14	-0.457008	7.90011e-05	-0.209015	0.0847825	-0.246762	0.0409494	-0.498881	1.28289e-05	0.516284	5.60317e-06	0.369095	0.00180291	0.561429	5.20667e-07	0.671554	2.68488e-10	0.942307	1.4744e-33	0.795213	3.34766e-16	0.666418	4.10237e-10	0.777188	4.11842e-15
AK2P2	NA	7.26368	49.9561	NA	purple	0.318545	0.00764017	0.249174	0.0389544	0.286648	0.0169441	0.0525251	0.668191	0.182251	0.133922	0.126441	0.30054	0.190131	0.117629	0.093026	0.447096	0.0508029	0.678465	-0.043087	0.725189	0.184683	0.128721	0.173571	0.153781	0.0082543	0.946332	0.0655981	0.592289	0.069102	0.572623	-0.0852526	0.48612	0.0754313	0.537887	-0.0416401	0.73407	-0.0739715	0.545806	0.028351	0.817124	0.164202	0.177589	0.113894	0.351424
AK3	pink	11.0881	76.2583	black	black	0.440766	0.0001504	0.0727268	0.552603	0.142499	0.242794	0.34602	0.00358792	0.754052	7.47977e-14	0.79605	2.96152e-16	0.151466	0.214099	0.286691	0.0169265	0.502787	1.06942e-05	0.461655	6.5315e-05	0.39414	0.00080546	0.0476387	0.697492	0.197927	0.103051	0.297604	0.0130107	-0.0326728	0.789844	-0.367455	0.00189646	-0.152583	0.210702	-0.652162	1.27553e-09	-0.546131	1.21102e-06	-0.453787	8.99934e-05	-0.439119	0.000160262	-0.404512	0.000566138
AK3L1	blue	7.98177	54.8948	blue	blue	0.3603	0.00235761	-0.113915	0.351335	0.157509	0.196166	-0.240686	0.046354	0.255496	0.0341036	0.591435	8.74041e-08	0.446973	0.000118047	0.490805	1.85599e-05	0.76701	1.53634e-14	0.554839	7.52887e-07	0.451468	9.8761e-05	0.142132	0.24402	0.0887654	0.468266	0.298963	0.0125828	-0.468767	4.85542e-05	-0.460151	6.94836e-05	-0.466343	5.37569e-05	-0.53603	2.06758e-06	-0.785909	1.26014e-15	-0.676614	1.75363e-10	-0.375806	0.0014618	-0.434653	0.000190065
AK5	blue	9.79344	67.3546	blue	blue	0.272656	0.0234145	-0.387799	0.000993677	-0.135198	0.268029	-0.345654	0.00362581	0.238317	0.0486142	0.740649	3.48115e-13	0.384903	0.00109222	0.717399	4.05784e-12	0.990777	6.79561e-60	0.732082	8.86202e-13	0.563462	4.63925e-07	0.257712	0.0325281	0.296837	0.0132579	0.540838	1.60629e-06	-0.458758	7.35628e-05	-0.412769	0.000424069	-0.549113	1.0307e-06	-0.724547	1.95827e-12	-0.988295	1.91208e-56	-0.797764	2.29985e-16	-0.724593	1.94902e-12	-0.739526	3.94268e-13
AK7	NA	6.75197	46.4368	NA	green	0.285162	0.0175489	0.298625	0.0126883	0.259017	0.0316287	0.193245	0.111627	0.236117	0.0507942	0.158521	0.193272	0.215303	0.0756221	0.058667	0.632056	0.0146911	0.904633	-0.0159547	0.896474	0.150832	0.216046	-0.0484935	0.692333	-0.103514	0.397316	8.99593e-05	0.999415	-0.0824829	0.500447	-0.0851416	0.48669	0.107879	0.377603	-0.201113	0.097513	-0.0422758	0.730164	0.00867472	0.943603	0.0475405	0.698085	0.0843676	0.490674
AKAP1	NA	7.84299	53.9403	NA	tan	-0.0448744	0.714268	-0.0851687	0.48655	0.0943216	0.440765	-0.283318	0.0183255	-0.239189	0.047772	-0.0933069	0.445719	0.108443	0.375102	0.0377171	0.75832	0.118167	0.333527	0.10698	0.381614	-0.192456	0.113125	-0.214214	0.0771502	-0.310662	0.009376	-0.0986203	0.420125	-0.451927	9.69663e-05	-0.184874	0.128319	-0.291702	0.0150185	-0.00392875	0.974441	-0.113269	0.354092	-0.266233	0.0270238	-0.061164	0.617601	-0.014161	0.908059
AKAP10	NA	7.52283	51.7384	NA	greenyellow	-0.319774	0.00739659	-0.330596	0.0055297	-0.399577	0.000670486	-0.0518025	0.672495	-0.0971983	0.426891	-0.00112873	0.992656	-0.296544	0.0133533	-0.0178975	0.883951	0.0129897	0.915635	0.146877	0.22847	-0.117524	0.336185	-0.0174215	0.887016	0.243889	0.0434363	0.0841654	0.491718	0.153216	0.208792	0.140743	0.248706	-0.0840743	0.492188	0.065785	0.591233	0.0210262	0.863843	0.0180564	0.882927	-0.246716	0.0409886	-0.229411	0.0579353
AKAP11	blue	11.1994	77.0242	blue	blue	0.146723	0.228963	-0.477712	3.31243e-05	-0.116889	0.338819	-0.439337	0.000158921	0.105838	0.386746	0.596088	6.51951e-08	0.197652	0.103539	0.590195	9.44351e-08	0.922872	1.79853e-29	0.654752	1.04259e-09	0.301883	0.0117043	0.041453	0.73522	0.122525	0.315881	0.320476	0.0072607	-0.570841	3.03197e-07	-0.52352	3.91668e-06	-0.735417	6.18578e-13	-0.682194	1.08561e-10	-0.910928	1.8386e-27	-0.896875	1.97233e-25	-0.685434	8.17819e-11	-0.793516	4.28464e-16
AKAP12	blue	8.25219	56.7546	blue	blue	0.286413	0.0170384	-0.336786	0.00466036	-0.0419007	0.732468	-0.269467	0.0251521	0.297893	0.0129187	0.759097	4.087e-14	0.380931	0.0012417	0.675905	1.86242e-10	0.961288	3.14042e-39	0.746235	1.85544e-13	0.504377	9.92449e-06	0.20415	0.0924544	0.215254	0.0756912	0.440878	0.00014975	-0.499892	1.22411e-05	-0.463419	6.07198e-05	-0.550122	9.7561e-07	-0.748889	1.36809e-13	-0.968029	5.76018e-42	-0.810179	3.41743e-17	-0.709153	9.15082e-12	-0.722353	2.45495e-12
AKAP13	turquoise	9.4653	65.0978	turquoise	turquoise	-0.275939	0.0217329	0.264795	0.0278934	-0.0059285	0.96144	0.300375	0.0121512	-0.263302	0.0288214	-0.683553	9.64418e-11	-0.412046	0.000435068	-0.631959	5.76578e-09	-0.889154	1.94883e-24	-0.735897	5.87174e-13	-0.452705	9.39923e-05	-0.0218217	0.858743	-0.00154329	0.989959	-0.339991	0.00425975	0.63661	4.11408e-09	0.532685	2.45885e-06	0.525193	3.60113e-06	0.758652	4.31326e-14	0.904184	1.89688e-26	0.836512	3.61188e-19	0.620443	1.29877e-08	0.587446	1.11973e-07
AKAP14	NA	6.89317	47.4079	NA	grey60	-0.258691	0.0318516	-0.266518	0.0268545	-0.285558	0.0173858	-0.104839	0.391273	-0.0421332	0.731039	0.0791763	0.517833	0.107477	0.379394	0.246161	0.0414602	0.148988	0.221779	0.257922	0.0323819	0.00700828	0.954424	0.146465	0.229792	-0.0451637	0.712506	0.0333867	0.785361	-0.169598	0.163569	-0.000667072	0.99566	-0.167172	0.169768	-0.0570266	0.641628	-0.132252	0.278691	-0.0713982	0.559901	-0.223501	0.064885	-0.0310607	0.799993
AKAP2	NA	7.0695	48.6206	NA	sienna3	0.0918334	0.452967	-0.0771376	0.528703	-0.0599806	0.624434	-0.0411498	0.737087	0.151148	0.215076	0.143444	0.239651	0.166719	0.170944	0.05999	0.62438	0.155068	0.203277	0.0486185	0.69158	0.0465214	0.704256	0.0474404	0.698691	0.0510178	0.67718	0.041848	0.732791	-0.0500773	0.682811	-0.114211	0.350076	-0.151107	0.215203	-0.0203093	0.868443	-0.167866	0.167978	-0.116578	0.340115	-0.212434	0.079699	-0.0659778	0.590144
AKAP3	NA	6.8935	47.4102	NA	skyblue	-0.196673	0.105295	-0.00784089	0.949016	-0.0784699	0.521587	-0.0397272	0.745864	-0.220316	0.0689008	-0.307629	0.0101302	-0.377559	0.00138285	-0.309295	0.00970958	-0.314426	0.00850835	-0.178065	0.143243	-0.223155	0.0653118	-0.18552	0.126967	-0.0794748	0.516251	-0.181583	0.135377	0.117281	0.337193	0.119132	0.329568	0.0784542	0.52167	0.159901	0.189374	0.336628	0.00468099	0.177397	0.144774	0.210997	0.0818061	0.0152483	0.901034
AKAP4	NA	6.85854	47.1698	NA	NA	-0.117713	0.335403	-0.0982534	0.421865	-0.134295	0.271267	-0.147749	0.22569	-0.0901926	0.461115	-0.0545312	0.656301	-0.103742	0.396274	-0.030228	0.805247	0.0311297	0.799557	0.0830736	0.497373	-0.109396	0.370893	0.0276983	0.821264	0.143357	0.23994	0.0282875	0.817527	0.00588909	0.961696	0.0445112	0.716483	-0.171953	0.157714	-0.0331502	0.786845	-0.00696331	0.954716	0.00538744	0.964957	-0.0835702	0.494796	-0.17004	0.162459
AKAP5	NA	6.83347	46.9973	NA	NA	-0.0104654	0.931986	-0.00666484	0.956655	-0.0956773	0.434196	0.0744099	0.543422	0.0771404	0.528688	0.0629408	0.607403	0.190637	0.116637	0.0724104	0.554336	0.00617459	0.959841	0.0466561	0.70344	0.070388	0.565482	0.2298	0.0574998	0.0568793	0.642491	0.0338539	0.78243	0.071624	0.558658	0.00431069	0.971958	0.0694104	0.570906	0.0169635	0.889968	-0.0191898	0.875635	0.0860029	0.482276	-0.0172269	0.88827	0.133024	0.27587
AKAP6	blue	8.70696	59.8823	blue	blue	0.20696	0.0879603	-0.443965	0.000132829	-0.172956	0.155267	-0.381349	0.00122516	0.131255	0.282363	0.632976	5.35814e-09	0.261678	0.0298595	0.657409	8.46069e-10	0.931985	3.09304e-31	0.654842	1.0353e-09	0.547687	1.11353e-06	0.317532	0.00784629	0.403511	0.000586023	0.516903	5.43584e-06	-0.293464	0.0143928	-0.335918	0.00477454	-0.564046	4.48735e-07	-0.667409	3.78244e-10	-0.915578	3.29376e-28	-0.728716	1.26703e-12	-0.698673	2.47212e-11	-0.769607	1.10506e-14
AKAP7	turquoise	10.5437	72.5144	turquoise	turquoise	-0.382471	0.00118168	0.216868	0.0734707	0.00515366	0.966477	0.212423	0.0797148	-0.370577	0.00172196	-0.790188	6.90696e-16	-0.555339	7.32306e-07	-0.721907	2.56965e-12	-0.939492	6.94653e-33	-0.71753	4.00462e-12	-0.623868	1.02362e-08	-0.316446	0.0080725	-0.251372	0.0372064	-0.505157	9.56594e-06	0.45501	8.56624e-05	0.38362	0.00113862	0.401465	0.00062867	0.677313	1.65239e-10	0.963859	3.27255e-40	0.701238	1.94604e-11	0.656688	8.95598e-10	0.553742	7.99922e-07
AKAP8	NA	8.65563	59.5293	NA	darkolivegreen	-0.152036	0.212362	-0.163506	0.179458	-0.17775	0.143963	-0.0654602	0.593069	0.00359818	0.976591	0.122902	0.314383	0.130369	0.285653	0.23326	0.053743	0.143556	0.239281	0.317433	0.00786657	0.270799	0.0244134	0.264066	0.0283433	0.277667	0.0208902	0.344659	0.00373076	0.0530272	0.665208	0.338076	0.00449523	0.240976	0.0460835	-0.0269531	0.825997	-0.126522	0.30023	0.081893	0.503526	-0.134482	0.270592	-0.0529258	0.66581
AKAP8L	turquoise	8.48392	58.3483	NA	paleturquoise	0.115918	0.342874	0.452575	9.44805e-05	0.205481	0.0903042	0.294736	0.0139555	-0.0017508	0.988609	-0.319549	0.00744072	0.0965877	0.429815	-0.270243	0.0247196	-0.500325	1.19972e-05	-0.390561	0.000907288	-0.0649417	0.596007	-0.0250682	0.837994	-0.15847	0.193417	-0.0905311	0.459427	0.228692	0.0587468	0.314951	0.00839306	0.524109	3.80268e-06	0.414132	0.000404036	0.48014	2.98043e-05	0.480243	2.96702e-05	0.408573	0.000491601	0.581694	1.59108e-07
AKAP9	NA	7.00704	48.1911	NA	royalblue	0.233023	0.0539932	0.233866	0.0531054	0.18685	0.124217	0.157469	0.196282	0.257915	0.0323865	0.183581	0.131057	0.387028	0.0010191	0.111932	0.359841	0.0650891	0.595171	0.108813	0.373465	0.156029	0.200457	0.246231	0.0413998	0.0270039	0.825674	0.0690968	0.572652	-0.0163593	0.893864	0.0141403	0.908193	0.0779093	0.524575	0.0135838	0.911791	-0.107416	0.379667	0.0720594	0.556263	9.32331e-05	0.999393	0.175363	0.149511
AKIRIN1	greenyellow	8.32758	57.2731	greenyellow	greenyellow	-0.0556473	0.649722	-0.352465	0.00297547	-0.236129	0.0507816	-0.30025	0.012189	-0.152981	0.2095	0.147499	0.226484	-0.311264	0.00923229	0.0859085	0.482759	0.350179	0.00318112	0.247835	0.0400518	0.0770017	0.529432	0.0632554	0.605605	0.393374	0.000826329	0.333951	0.00504225	-0.000489047	0.996818	0.0181235	0.882495	-0.272199	0.0236571	-0.183121	0.132042	-0.309124	0.00975203	-0.285191	0.0175369	-0.221498	0.0673877	-0.557758	6.40028e-07
AKIRIN2	NA	10.1461	69.78	greenyellow	greenyellow	-0.262485	0.0293396	-0.357403	0.00257121	-0.230507	0.0567146	-0.241762	0.0453567	-0.235525	0.051394	-0.0111682	0.927431	-0.333173	0.0051518	0.0556233	0.649863	0.162569	0.181999	0.188371	0.121129	-0.290562	0.0154354	-0.371898	0.00165256	-0.14829	0.223977	-0.037431	0.760098	-0.287868	0.0164608	-0.0696305	0.569683	-0.335218	0.0048683	-0.110532	0.365918	-0.11974	0.327086	-0.360687	0.00233029	-0.20767	0.0868526	-0.416037	0.000377465
AKNA	turquoise	8.36479	57.529	turquoise	turquoise	-0.236066	0.050845	0.392078	0.00086278	0.112463	0.357548	0.296859	0.0132507	-0.280237	0.0196883	-0.724347	1.99939e-12	-0.215739	0.0750187	-0.56892	3.39026e-07	-0.923395	1.44467e-29	-0.704652	1.40963e-11	-0.455437	8.41977e-05	-0.112963	0.355403	-0.256206	0.0335923	-0.422537	0.000298393	0.417643	0.000356319	0.470983	4.42089e-05	0.58506	1.29647e-07	0.748576	1.41838e-13	0.921856	2.74228e-29	0.831516	9.0885e-19	0.717769	3.90972e-12	0.777433	3.9866e-15
AKNAD1	NA	6.98008	48.0056	NA	paleturquoise	-0.0385146	0.75337	0.235101	0.051827	0.10997	0.368374	0.131616	0.281031	-0.0781534	0.523273	-0.247743	0.040128	0.0140934	0.908496	-0.232918	0.0541053	-0.345602	0.00363122	-0.252167	0.0365907	-0.138536	0.256278	-0.0454487	0.710771	-0.204393	0.0920597	-0.196235	0.106089	0.135917	0.265466	0.174614	0.151285	0.341843	0.00404242	0.327724	0.00597943	0.321403	0.00708434	0.321392	0.00708645	0.386285	0.00104415	0.417836	0.000353862
AKR1A1	turquoise	10.9321	75.1857	turquoise	turquoise	-0.301353	0.0118599	0.344893	0.00370586	0.127333	0.297117	0.309566	0.00964249	-0.222488	0.0661414	-0.708937	9.34397e-12	-0.261189	0.0301779	-0.638787	3.50575e-09	-0.945009	3.08804e-34	-0.716189	4.58e-12	-0.548816	1.04746e-06	-0.270869	0.0243752	-0.406693	0.00052491	-0.578922	1.88002e-07	0.339184	0.00435766	0.330647	0.00552196	0.497264	1.38242e-05	0.683809	9.43094e-11	0.940489	4.04654e-33	0.748387	1.44959e-13	0.697846	2.66897e-11	0.783558	1.7434e-15
AKR1B1	turquoise	11.5807	79.6467	brown	brown	-0.323124	0.00676702	0.192868	0.112341	-0.154246	0.20571	0.215889	0.074811	-0.322691	0.0068458	-0.662276	5.73969e-10	-0.323175	0.00675788	-0.59381	7.53008e-08	-0.796152	2.91729e-16	-0.598698	5.51946e-08	-0.263732	0.0285516	0.0481294	0.694528	0.142716	0.242068	-0.110285	0.366997	0.636592	4.11943e-09	0.679845	1.33025e-10	0.633864	5.02465e-09	0.721482	2.68369e-12	0.820568	6.20516e-18	0.849266	2.9536e-20	0.523445	3.93133e-06	0.545011	1.28614e-06
AKR1B10	NA	6.72024	46.2186	NA	NA	0.0504848	0.680369	0.0134346	0.912757	-0.0561859	0.646556	-0.0641508	0.6005	-0.055014	0.653451	-0.0520376	0.671093	-0.056659	0.643781	0.013767	0.910607	0.0164465	0.893301	-0.00976219	0.936546	-0.098828	0.419142	0.0524509	0.668633	0.0423799	0.729524	0.0155184	0.89929	-0.016736	0.891435	-0.0753553	0.538298	-0.0868272	0.478073	-0.0710921	0.561589	-0.0151024	0.901976	-0.0234489	0.84833	-0.0896754	0.463699	-0.0602783	0.622713
AKR1B15	NA	6.79409	46.7265	NA	NA	0.115179	0.34598	0.108384	0.375362	0.0359771	0.769152	0.0813961	0.506128	0.0623276	0.610914	0.0160831	0.895646	-0.00596312	0.961215	-0.157531	0.196104	-0.0443013	0.717764	-0.0318589	0.794963	-0.0778027	0.525145	-0.0415958	0.734342	-0.027988	0.819426	0.0122404	0.920485	0.0536821	0.661324	-0.065606	0.592245	-0.00436237	0.971621	-0.0649097	0.596188	0.0315393	0.796976	-0.0227229	0.852973	0.0328343	0.788829	0.0679944	0.578807
AKR1C1	NA	6.75296	46.4437	NA	skyblue	-0.0785204	0.521318	0.00554267	0.963948	0.139959	0.251381	-0.0700574	0.567313	-0.00911427	0.94075	-0.0772897	0.527888	0.0172376	0.888201	-0.0812069	0.50712	-0.0735875	0.547898	-0.0336147	0.78393	-0.0452823	0.711784	-0.155211	0.202854	-0.17553	0.149118	-0.141954	0.244619	-0.0373748	0.760447	-0.119335	0.32874	-0.0119108	0.92262	0.0139354	0.909518	0.0724631	0.554048	-0.0252784	0.836654	0.110273	0.367049	0.105886	0.386531
AKR1C2	black	7.99143	54.9612	black	black	0.577276	2.07444e-07	0.0133616	0.913229	0.124413	0.308425	0.127721	0.295634	0.626281	8.64056e-09	0.87839	3.63119e-23	0.450164	0.000104035	0.591145	8.90005e-08	0.818653	8.56684e-18	0.586692	1.17293e-07	0.571251	2.96023e-07	0.179821	0.139275	0.1882	0.121472	0.462488	6.31063e-05	-0.357748	0.00254491	-0.463459	6.06177e-05	-0.300683	0.0120589	-0.722955	2.30776e-12	-0.858269	4.37188e-21	-0.654203	1.0883e-09	-0.608065	2.99936e-08	-0.510498	7.41704e-06
AKR1C3	turquoise	10.9403	75.2424	turquoise	turquoise	-0.266364	0.0269462	0.371666	0.00166461	0.0728762	0.551785	0.362359	0.00221559	-0.223301	0.0651313	-0.725713	1.73513e-12	-0.368596	0.00183095	-0.686515	7.43449e-11	-0.985362	3.26946e-53	-0.772272	7.84419e-15	-0.511967	6.91073e-06	-0.159788	0.189691	-0.203485	0.0935451	-0.479517	3.06256e-05	0.540637	1.62345e-06	0.452429	9.50386e-05	0.585494	1.26247e-07	0.756458	5.61682e-14	0.983854	8.53405e-52	0.855987	7.1819e-21	0.717458	4.03367e-12	0.75287	8.59951e-14
AKR1C4	turquoise	8.86923	60.9983	turquoise	turquoise	-0.323607	0.00668034	0.276419	0.0214963	0.00331916	0.978406	0.32735	0.00604028	-0.239218	0.0477443	-0.692975	4.16983e-11	-0.273609	0.0229152	-0.592516	8.16818e-08	-0.92396	1.13759e-29	-0.749881	1.21954e-13	-0.503503	1.03409e-05	-0.103517	0.397306	-0.196244	0.106073	-0.495586	1.49322e-05	0.495877	1.47343e-05	0.433028	0.000202121	0.536082	2.06197e-06	0.793867	4.07239e-16	0.921166	3.64085e-29	0.833892	5.883e-19	0.644034	2.37184e-09	0.744248	2.32523e-13
AKR1CL1	NA	6.92107	47.5998	NA	NA	-0.213513	0.0781466	-0.128207	0.293787	-0.197292	0.104183	-0.101232	0.407862	-0.17806	0.143254	-0.174841	0.150746	-0.144659	0.235651	-0.0575966	0.638295	-0.123976	0.31014	-0.109747	0.36935	-0.125662	0.303554	0.11841	0.332528	0.178689	0.141822	-0.00458099	0.9702	0.179829	0.139256	0.149453	0.220324	0.0258032	0.833311	0.13006	0.286804	0.146597	0.229367	0.192602	0.112847	-0.00384322	0.974998	0.0429606	0.725964
AKR1D1	purple	13.1729	90.5969	green	green	0.87772	4.31672e-23	0.882159	1.34697e-23	0.672528	2.47506e-10	0.57879	1.89499e-07	0.609422	2.74116e-08	0.282287	0.0187723	0.281087	0.0193036	-0.0883075	0.470573	-0.07368	0.547394	-0.167515	0.168882	0.255392	0.0341794	0.0745536	0.542641	-0.00112048	0.99271	0.122445	0.316196	0.10853	0.374716	-0.0929254	0.447589	0.462853	6.21596e-05	-0.169672	0.163383	-0.0110685	0.928077	0.145676	0.232339	0.185448	0.127116	0.278059	0.0207029
AKR1E2	NA	6.84864	47.1016	NA	NA	-0.0158174	0.89736	0.030322	0.804654	-0.102335	0.402744	0.118195	0.333413	0.0143724	0.906693	0.0155033	0.899388	-0.267857	0.0260699	-0.0593851	0.627885	-0.0572825	0.640131	-0.0417241	0.733553	-0.0822521	0.50165	-0.081792	0.504054	0.0202666	0.868717	-0.0203212	0.868366	0.118587	0.331803	-0.0524874	0.668416	-0.0617961	0.613965	-0.0646366	0.597739	0.0679273	0.579182	-0.0172031	0.888423	-0.0156863	0.898206	-0.10265	0.401292
AKR7A2	brown	11.4274	78.5921	brown	brown	-0.0929559	0.447439	0.416278	0.000374218	0.0623219	0.610947	0.619805	1.35726e-08	0.222196	0.0665074	-0.239172	0.0477884	-0.0167481	0.891356	-0.368593	0.0018311	-0.701943	1.82137e-11	-0.399847	0.000664355	-0.0923607	0.450366	0.176645	0.146512	-0.0074273	0.951702	-0.240022	0.0469787	0.61652	1.69999e-08	0.452896	9.3272e-05	0.656997	8.7403e-10	0.496593	1.42578e-05	0.665571	4.3957e-10	0.806546	6.05551e-17	0.448627	0.000110578	0.690988	4.98944e-11
AKR7A3	midnightblue	9.60076	66.0294	midnightblue	midnightblue	-0.0629502	0.607349	0.262995	0.0290153	0.116347	0.341078	0.598444	5.61015e-08	0.370367	0.00173322	0.071014	0.56202	0.0822164	0.501837	-0.0316868	0.796047	-0.392128	0.000861355	-0.107997	0.377081	-0.0813652	0.50629	0.0202436	0.868865	-0.129476	0.288996	-0.279703	0.0199329	0.34219	0.00400276	0.136131	0.264708	0.381566	0.00121662	0.154953	0.203615	0.35061	0.00314139	0.367187	0.00191213	0.147007	0.228055	0.448103	0.000112898
AKR7L	NA	6.78855	46.6884	NA	skyblue	-0.183821	0.130547	-0.209819	0.0835654	-0.148174	0.224342	-0.0058693	0.961825	-0.0550869	0.653022	-0.0222536	0.855977	-0.31648	0.00806527	-0.0851288	0.486756	-0.0601155	0.623654	-0.03902	0.750239	-0.0414519	0.735227	-0.187215	0.12347	0.0699115	0.568123	-0.059135	0.629336	0.107795	0.377979	-0.0467144	0.703086	-0.0765229	0.532003	-0.151224	0.214843	0.0935088	0.444731	-0.0550827	0.653046	-0.140822	0.24844	-0.21259	0.0794726
AKT1	turquoise	10.6854	73.4887	turquoise	turquoise	-0.26305	0.0289803	0.258555	0.0319447	-0.0215125	0.860725	0.317701	0.00781141	-0.146319	0.230264	-0.474046	3.87949e-05	-0.211786	0.0806441	-0.552191	8.71205e-07	-0.712293	6.73627e-12	-0.395397	0.000772237	-0.2451	0.0423736	-0.0827086	0.499271	-0.0461436	0.706548	-0.146278	0.230395	0.448387	0.000111635	0.617505	1.5895e-08	0.616487	1.70381e-08	0.601835	4.50969e-08	0.716988	4.22822e-12	0.677359	1.64587e-10	0.416231	0.000374861	0.535652	2.10858e-06
AKT1S1	NA	7.40898	50.9554	NA	paleturquoise	-0.0743947	0.543504	0.200224	0.0990349	0.0281139	0.818627	0.234605	0.0523371	-0.00422407	0.972521	-0.201056	0.09761	0.201175	0.0974086	-0.235955	0.0509576	-0.363789	0.00212152	-0.222352	0.0663108	0.10317	0.398895	0.143852	0.238304	-0.0373063	0.760874	-0.00834565	0.945739	0.308833	0.00982457	0.31104	0.00928532	0.42575	0.00026519	0.361176	0.00229623	0.341914	0.00403423	0.468099	4.99392e-05	0.330898	0.00548421	0.507282	8.64944e-06
AKT2	NA	6.8345	47.0044	NA	darkturquoise	-0.30228	0.0115893	-0.242153	0.0449981	-0.242515	0.0446692	-0.0691822	0.572176	-0.177819	0.143804	-0.0987315	0.419599	-0.0750613	0.539889	0.00807044	0.947526	-0.0904537	0.459813	0.0403212	0.742195	0.0810935	0.507715	0.202108	0.0958323	0.241564	0.0455389	-0.0115496	0.924959	0.295267	0.0137763	0.226008	0.0618583	-0.0427952	0.726977	0.22896	0.0584429	0.11202	0.359457	0.205463	0.0903327	-0.155011	0.203446	0.0124078	0.919401
AKT3	NA	7.14363	49.1304	NA	darkgreen	0.0205254	0.867055	-0.277455	0.0209923	-0.148611	0.222964	-0.202432	0.0952904	-0.0579519	0.636222	0.180701	0.137316	0.0505578	0.679932	0.32874	0.00581671	0.350213	0.003178	0.173662	0.153561	0.290711	0.0153803	0.177157	0.145327	0.237637	0.0492793	0.282333	0.0187517	-0.0659773	0.590146	-0.0661333	0.589266	-0.21821	0.0716636	-0.203896	0.0928706	-0.329514	0.00569544	-0.221402	0.0675092	-0.27784	0.0208076	-0.405641	0.000544448
AKTIP	blue	11.3665	78.1736	red	red	-0.0496179	0.685568	-0.359016	0.00245024	-0.033785	0.782862	-0.339499	0.00431922	-0.110277	0.367032	0.124952	0.306317	-0.168504	0.166343	0.0981147	0.422524	0.398145	0.000703891	0.222289	0.0663908	-0.137204	0.260924	-0.378843	0.00132749	-0.217398	0.0727523	-0.173904	0.152982	-0.373518	0.00157095	-0.574984	2.37686e-07	-0.73705	5.17745e-13	-0.402006	0.000617124	-0.374333	0.00153126	-0.697717	2.70111e-11	-0.322732	0.00683824	-0.514243	6.18924e-06
ALAD	blue	9.85977	67.8107	blue	blue	0.241712	0.0454022	-0.310811	0.00934023	-0.218504	0.0712724	-0.091064	0.456778	0.339795	0.00428333	0.733397	7.69546e-13	0.289616	0.0157891	0.622325	1.13995e-08	0.815932	1.3463e-17	0.626188	8.69741e-09	0.616471	1.70565e-08	0.468597	4.89025e-05	0.590789	9.1004e-08	0.65414	1.0937e-09	-0.0740032	0.545634	-0.122999	0.313997	-0.25164	0.0369983	-0.513701	6.35431e-06	-0.815525	1.43941e-17	-0.457154	7.85325e-05	-0.666522	4.0674e-10	-0.635	4.62676e-09
ALAS1	blue	7.48076	51.4491	blue	blue	-0.0143533	0.906816	-0.455097	8.53632e-05	-0.253073	0.0358999	-0.367862	0.00187285	0.0643444	0.599399	0.476508	3.48963e-05	0.309002	0.00978232	0.600791	4.82449e-08	0.728785	1.25777e-12	0.643352	2.49648e-09	0.301638	0.011776	0.16117	0.185839	0.0741255	0.544968	0.279063	0.0202296	-0.465227	5.63233e-05	-0.3136	0.00869246	-0.507711	8.47461e-06	-0.566428	3.91512e-07	-0.710399	8.10738e-12	-0.608978	2.82313e-08	-0.619859	1.3522e-08	-0.55878	6.04442e-07
ALAS2	NA	6.94335	47.753	NA	royalblue	0.139704	0.252253	0.11891	0.330475	0.0450858	0.712981	0.169501	0.163814	0.0509544	0.677559	0.123574	0.311723	0.262621	0.0292527	0.218941	0.0706941	0.0677182	0.580354	0.0388802	0.751105	0.251863	0.0368257	0.187498	0.122893	0.0724534	0.554101	0.194932	0.108475	-0.0156215	0.898625	0.176389	0.147107	0.228298	0.0591952	0.100787	0.409936	-0.0832033	0.496699	0.0816778	0.504652	-0.0279875	0.81943	0.0956162	0.43449
ALB	turquoise	7.85383	54.0149	green	green	0.414431	0.000399748	0.699044	2.38845e-11	0.447472	0.000115747	0.66072	6.50285e-10	0.571325	2.94743e-07	0.0799318	0.513834	0.0655659	0.592471	-0.356297	0.00265726	-0.42724	0.000250969	-0.276803	0.0213079	-0.137345	0.260432	-0.225474	0.0624939	-0.307836	0.010077	-0.31385	0.00863645	0.219795	0.0695764	-0.12656	0.300083	0.438307	0.00016534	0.0450576	0.713152	0.353448	0.00289075	0.279775	0.0199	0.385566	0.00106891	0.519274	4.83733e-06
ALCAM	turquoise	11.7333	80.6961	yellow	yellow	-0.302243	0.0116	0.294116	0.014167	0.213039	0.0788251	0.150837	0.216033	-0.331467	0.00539933	-0.759427	3.92652e-14	-0.347044	0.00348368	-0.74885	1.37423e-13	-0.878489	3.53903e-23	-0.677907	1.57063e-10	-0.643293	2.50752e-09	-0.54088	1.60271e-06	-0.554544	7.65286e-07	-0.669876	3.0864e-10	0.153814	0.207001	0.184633	0.128825	0.329571	0.00568664	0.605534	3.54359e-08	0.877114	5.04171e-23	0.510364	7.46511e-06	0.720045	3.10674e-12	0.695737	3.24115e-11
ALDH16A1	turquoise	7.48563	51.4826	NA	turquoise	-0.281866	0.0189572	0.12663	0.299812	0.0476414	0.697476	0.137875	0.258578	-0.241662	0.0454486	-0.471627	4.30152e-05	-0.065007	0.595637	-0.213175	0.0786298	-0.554027	7.87453e-07	-0.394265	0.000802098	-0.246218	0.0414111	0.025043	0.838155	-0.165013	0.175428	-0.332841	0.00519918	0.297757	0.0129619	0.328539	0.00584864	0.280654	0.0194987	0.504662	9.79202e-06	0.564555	4.35879e-07	0.539476	1.72603e-06	0.3329	0.00519067	0.530124	2.80431e-06
ALDH18A1	turquoise	8.77125	60.3245	brown	brown	-0.40959	0.000474386	0.0621643	0.611851	-0.258087	0.0322671	0.107262	0.380353	-0.306764	0.0103546	-0.560483	5.49247e-07	-0.10909	0.372244	-0.423699	0.000285972	-0.672043	2.57741e-10	-0.422392	0.000299974	-0.154661	0.20448	0.209181	0.08453	0.123796	0.310847	-0.0711446	0.5613	0.544313	1.33518e-06	0.680413	1.26662e-10	0.568093	3.55671e-07	0.711131	7.54805e-12	0.694876	3.50723e-11	0.794152	3.90702e-16	0.52404	3.81583e-06	0.554215	7.79325e-07
ALDH1A1	blue	9.64351	66.3234	blue	blue	0.312879	0.00885609	-0.290109	0.015604	-0.0697687	0.568915	-0.184431	0.129252	0.409208	0.00048078	0.83296	6.98285e-19	0.298877	0.0126096	0.624113	1.00628e-08	0.938665	1.07997e-32	0.804584	8.20662e-17	0.500616	1.18359e-05	0.170899	0.160314	0.255031	0.0344425	0.485793	2.32328e-05	-0.415065	0.000390818	-0.434998	0.000187592	-0.495345	1.50981e-05	-0.788811	8.39383e-16	-0.952248	3.06986e-36	-0.800438	1.54259e-16	-0.711187	7.5069e-12	-0.726301	1.63217e-12
ALDH1A2	pink	7.53902	51.8498	pink	pink	0.435518	0.000183925	0.314253	0.0085466	0.227607	0.0599892	0.637671	3.806e-09	0.765624	1.82861e-14	0.646058	2.03597e-09	0.239367	0.0476013	0.232539	0.0545083	0.213624	0.0779882	0.293519	0.0143736	0.275341	0.0220313	0.104287	0.393782	0.055897	0.648253	0.142788	0.24183	-0.00125488	0.991835	-0.192871	0.112335	0.168514	0.166318	-0.312197	0.00901312	-0.282399	0.0187233	-0.11068	0.365273	-0.275532	0.0219356	-0.0193535	0.874583
ALDH1A3	blue	7.3434	50.5044	blue	blue	0.261259	0.0301324	-0.401293	0.000632371	-0.103164	0.398924	-0.402877	0.000598952	0.162486	0.182226	0.664899	4.64275e-10	0.365751	0.00199825	0.704356	1.44999e-11	0.979931	1.16913e-48	0.662445	5.66225e-10	0.528378	3.06541e-06	0.215859	0.0748525	0.26875	0.0255575	0.513968	6.27259e-06	-0.504956	9.65699e-06	-0.419092	0.000338179	-0.586281	1.20291e-07	-0.695901	3.19304e-11	-0.967731	7.81862e-42	-0.801512	1.31193e-16	-0.709274	9.0437e-12	-0.754505	7.08864e-14
ALDH1B1	turquoise	7.96144	54.755	NA	lightcyan	-0.317771	0.00779727	-0.111591	0.361311	-0.219828	0.069533	-0.149288	0.220839	-0.393961	0.000810297	-0.411727	0.000439998	-0.533432	2.36583e-06	-0.35976	0.00239614	-0.32928	0.00573197	-0.170171	0.162131	-0.557978	6.32217e-07	-0.27578	0.0218122	-0.149977	0.218693	-0.265543	0.0274385	0.0809408	0.508517	0.0718495	0.557417	-0.105211	0.389583	0.356844	0.00261436	0.352705	0.0029546	0.105852	0.386685	0.156052	0.200388	-0.0219248	0.858083
ALDH1L1	blue	9.82038	67.5399	black	black	0.438033	0.000167084	0.000764972	0.995023	0.187673	0.122539	0.0797315	0.514893	0.498038	1.33389e-05	0.716003	4.66577e-12	0.214087	0.0773301	0.440669	0.000150964	0.634483	4.80416e-09	0.483451	2.57721e-05	0.433714	0.000196944	-0.0231686	0.850122	0.0870235	0.477075	0.325355	0.00637441	-0.330584	0.00553146	-0.436354	0.000178159	-0.232443	0.0546109	-0.678486	1.49478e-10	-0.659165	7.36153e-10	-0.5965	6.35106e-08	-0.500327	1.19961e-05	-0.498673	1.29534e-05
ALDH1L2	turquoise	8.08405	55.5982	turquoise	turquoise	-0.288678	0.0161466	0.315731	0.00822441	0.155546	0.20187	0.240676	0.046364	-0.248931	0.0391519	-0.702107	1.79357e-11	-0.301737	0.0117471	-0.641445	2.87898e-09	-0.885295	5.75017e-24	-0.637373	3.89035e-09	-0.591152	8.8963e-08	-0.381508	0.00121892	-0.443447	0.000135538	-0.633004	5.34716e-09	0.278795	0.0203552	0.228756	0.0586742	0.384772	0.00109688	0.606377	3.35265e-08	0.881141	1.76658e-23	0.600236	5.00046e-08	0.632579	5.514e-09	0.679031	1.42655e-10
ALDH2	NA	11.627	79.9648	NA	grey60	-0.261334	0.0300836	-0.255045	0.0344322	-0.405324	0.000550463	0.244451	0.0429402	0.35139	0.0030707	0.44257	0.000140244	-0.123668	0.311354	0.177147	0.14535	0.128757	0.291703	0.520734	4.49994e-06	0.112353	0.358021	0.168086	0.167413	0.254165	0.0350807	0.171168	0.159647	0.249235	0.0389051	0.135157	0.268174	0.0494918	0.686326	-0.174135	0.152428	-0.129668	0.288275	-0.0272165	0.824323	-0.225521	0.0624381	-0.222523	0.066098
ALDH3A1	NA	6.8786	47.3077	NA	cyan	0.210595	0.082402	0.128254	0.293608	0.256115	0.0336576	-0.0142999	0.907161	-0.00706983	0.954024	-0.0137125	0.910959	0.0949423	0.437751	0.132957	0.276113	0.0709733	0.562245	-0.141448	0.24632	0.0427027	0.727544	-0.042574	0.728333	-0.179189	0.140692	-0.0417674	0.733287	-0.139191	0.254016	-0.146395	0.230017	-0.0235733	0.847536	-0.00272828	0.982249	-0.088586	0.469169	-0.133394	0.274524	-0.000544535	0.996457	0.068551	0.575695
ALDH3A2	turquoise	10.5592	72.6213	turquoise	turquoise	-0.400938	0.000640084	0.0854397	0.48516	-0.0733204	0.549356	0.224013	0.0642574	-0.318016	0.00774725	-0.599408	5.27397e-08	-0.423736	0.000285579	-0.513047	6.55904e-06	-0.775352	5.24857e-15	-0.563854	4.53685e-07	-0.477214	3.38465e-05	-0.160228	0.188457	-0.175468	0.149265	-0.455394	8.43426e-05	0.485083	2.39764e-05	0.342015	0.00402265	0.307321	0.0102096	0.675133	1.98821e-10	0.790267	6.82909e-16	0.612409	2.24519e-08	0.560522	5.48028e-07	0.448074	0.000113027
ALDH3B1	turquoise	7.40328	50.9162	turquoise	turquoise	-0.208936	0.0849036	0.357039	0.00259925	0.140943	0.248031	0.301149	0.01192	-0.186999	0.123911	-0.638171	3.66856e-09	-0.238479	0.0484567	-0.580986	1.66059e-07	-0.847988	3.83493e-20	-0.670929	2.82827e-10	-0.350342	0.00316604	-0.173722	0.153418	-0.219497	0.0699654	-0.402154	0.000614002	0.453352	9.15802e-05	0.402747	0.000601617	0.527166	3.2598e-06	0.582214	1.54172e-07	0.851756	1.76362e-20	0.73649	5.50426e-13	0.610153	2.61097e-08	0.692593	4.31655e-11
ALDH3B2	NA	6.81203	46.8499	NA	NA	0.0598479	0.625203	0.0496962	0.685098	0.0490471	0.688999	0.036259	0.767394	0.122006	0.317949	0.0723279	0.554789	-0.124054	0.309832	-0.0446702	0.715513	0.000420519	0.997264	0.0666905	0.586125	-0.0898187	0.462982	-0.052512	0.668269	0.0267105	0.827539	-0.00839427	0.945423	-0.0253258	0.836352	0.0499519	0.683563	-0.00702699	0.954302	-0.0901574	0.46129	0.000917779	0.994028	-0.00637658	0.958528	0.0270641	0.825291	-0.0459552	0.707693
ALDH4A1	turquoise	10.6933	73.5435	turquoise	turquoise	-0.102538	0.401809	0.454153	8.86759e-05	0.166408	0.171756	0.562978	4.76878e-07	0.110861	0.364482	-0.398424	0.000697264	-0.208254	0.0859482	-0.569486	3.28073e-07	-0.850647	2.22176e-20	-0.580752	1.68417e-07	-0.324459	0.0065296	-0.0466661	0.703379	-0.181172	0.136279	-0.42072	0.000318805	0.564696	4.32386e-07	0.323846	0.00663778	0.595183	6.90466e-08	0.578935	1.8786e-07	0.816092	1.31112e-17	0.771762	8.37892e-15	0.689127	5.895e-11	0.739365	4.01363e-13
ALDH5A1	turquoise	11.0303	75.8613	turquoise	turquoise	-0.363685	0.00212822	0.142948	0.241296	-0.0300609	0.806303	0.213286	0.0784702	-0.265102	0.0277062	-0.651501	1.34244e-09	-0.562436	4.918e-07	-0.734314	6.97104e-13	-0.826519	2.22076e-18	-0.616802	1.66761e-08	-0.611929	2.31864e-08	-0.37	0.00175307	-0.222427	0.0662174	-0.50638	9.02801e-06	0.430172	0.000225014	0.331632	0.00537485	0.355613	0.00271171	0.569363	3.30434e-07	0.839928	1.88716e-19	0.560371	5.52712e-07	0.546267	1.20222e-06	0.460918	6.73262e-05
ALDH6A1	NA	10.0895	69.3909	NA	skyblue	0.0587519	0.631563	0.074665	0.542037	0.210696	0.0822529	0.056735	0.643335	-0.0257116	0.833894	-0.0850453	0.487184	-0.254433	0.0348821	-0.251549	0.0370692	-0.182397	0.133604	-0.14862	0.222935	-0.240085	0.0469194	-0.112971	0.355366	-0.198381	0.102246	-0.409642	0.000473525	0.131049	0.283124	-0.321518	0.00706283	-0.272534	0.023479	0.0907709	0.458234	0.152751	0.210193	-0.0487466	0.690808	0.273107	0.0231773	0.0298172	0.807843
ALDH7A1	blue	10.2608	70.569	greenyellow	greenyellow	-0.0472666	0.699742	-0.348464	0.0033436	-0.185287	0.127453	-0.21506	0.0759619	-0.0296491	0.808906	0.246168	0.0414536	-0.365033	0.00204258	0.298846	0.0126193	0.383335	0.00114918	0.30803	0.0100274	-0.150487	0.217112	-0.11819	0.333434	0.109311	0.371268	0.0461811	0.706321	-0.221299	0.0676409	-0.305387	0.0107211	-0.437154	0.000172804	-0.368235	0.00185142	-0.366221	0.00196973	-0.463444	6.06561e-05	-0.422332	0.000300634	-0.613641	2.06643e-08
ALDH8A1	NA	7.04983	48.4854	NA	NA	0.206181	0.0891877	0.161147	0.185903	0.0827391	0.499113	0.165522	0.174082	0.217311	0.0728697	0.222836	0.0657074	0.033143	0.78689	0.128559	0.292452	0.105668	0.387516	0.152625	0.210574	0.200197	0.0990813	0.212845	0.0791044	0.152075	0.212243	0.111402	0.36213	0.156473	0.199161	-0.0257053	0.833934	0.0714826	0.559436	-0.151764	0.21319	-0.125426	0.30447	-0.00496352	0.967713	0.00579207	0.962327	-0.0608418	0.619459
ALDH9A1	turquoise	13.1413	90.3796	turquoise	turquoise	-0.28692	0.0168353	0.265686	0.0273518	-0.0576867	0.637769	0.348517	0.00333848	-0.183144	0.131993	-0.58757	1.11117e-07	-0.464813	5.73031e-05	-0.648645	1.6721e-09	-0.870443	2.64945e-22	-0.595589	6.72913e-08	-0.427339	0.000250055	-0.0890516	0.466826	-0.0480766	0.694847	-0.37706	0.00140494	0.680742	1.23117e-10	0.442253	0.000141983	0.490418	1.88871e-05	0.657499	8.40066e-10	0.873083	1.38951e-22	0.759489	3.8971e-14	0.652299	1.26203e-09	0.594683	7.12641e-08
ALDOA	blue	12.0773	83.062	blue	blue	0.178745	0.141695	-0.460266	6.91554e-05	-0.220105	0.0691734	-0.361114	0.00230052	0.192472	0.113093	0.729789	1.13123e-12	0.373267	0.00158335	0.751835	9.71091e-14	0.973955	6.59225e-45	0.78377	1.69335e-15	0.605787	3.48511e-08	0.350951	0.00311034	0.384672	0.00110044	0.598352	5.64321e-08	-0.382542	0.00117897	-0.288005	0.0164074	-0.515212	5.90412e-06	-0.66924	3.25323e-10	-0.96198	1.73434e-39	-0.723186	2.25365e-12	-0.742646	2.7848e-13	-0.764784	2.03087e-14
ALDOB	NA	6.9825	48.0223	NA	darkolivegreen	-0.167195	0.169707	-0.2604	0.0306984	-0.331339	0.00541835	-0.0876849	0.473719	-0.036838	0.763787	0.114725	0.347898	-0.153943	0.206615	0.0824626	0.500552	0.167182	0.169743	0.203334	0.093793	0.150021	0.218555	0.171927	0.157778	0.300611	0.0120803	0.399619	0.000669535	0.108812	0.373467	0.208848	0.0850379	-0.0343872	0.779089	-0.13486	0.269237	-0.122053	0.317762	-0.0502692	0.68166	-0.1998	0.0997669	-0.273431	0.0230079
ALDOC	blue	13.852	95.2674	blue	blue	0.127808	0.295303	-0.440934	0.000149429	-0.228485	0.058982	-0.204573	0.0917676	0.316565	0.00804733	0.785484	1.33669e-15	0.376429	0.00143327	0.716102	4.62023e-12	0.881252	1.71515e-23	0.803343	9.92817e-17	0.613625	2.06866e-08	0.421765	0.000306911	0.414006	0.00040585	0.537195	1.94556e-06	-0.220393	0.0688009	-0.229006	0.0583906	-0.434574	0.000190639	-0.64949	1.56726e-09	-0.881557	1.58195e-23	-0.62087	1.26102e-08	-0.679713	1.34537e-10	-0.657018	8.72602e-10
ALG1	NA	7.08905	48.7551	NA	orange	-0.304487	0.0109663	-0.288205	0.0163294	-0.20491	0.091221	-0.0635762	0.603774	-0.152515	0.210908	-0.0480608	0.694943	-0.196555	0.10551	0.08925	0.465831	0.0039435	0.974345	0.0916863	0.453694	-0.198348	0.102305	-0.132937	0.276187	-0.0534865	0.662483	-0.0021432	0.986056	-0.148301	0.223942	0.0987921	0.419312	-0.070279	0.566085	0.062442	0.610258	0.0237611	0.846336	-0.049101	0.688675	-0.142761	0.24192	-0.115472	0.344749
ALG10	NA	7.00929	48.2065	NA	brown	-0.0946547	0.439146	0.170175	0.162121	-0.0639907	0.601411	0.204129	0.0924894	0.0110303	0.928324	-0.157954	0.194891	-0.038105	0.755912	-0.174897	0.150613	-0.336026	0.00476021	-0.0724494	0.554123	-0.0266331	0.828031	0.220851	0.0682128	0.149085	0.221475	-0.015899	0.896834	0.364981	0.00204583	0.412315	0.000430941	0.352103	0.00300719	0.175934	0.14817	0.329646	0.00567496	0.464747	5.74605e-05	0.102823	0.400492	0.309496	0.00965992
ALG10B	turquoise	8.19174	56.3389	skyblue	skyblue	-0.360717	0.00232824	0.0870203	0.47709	0.107299	0.380189	0.110297	0.366943	-0.299341	0.0124659	-0.58198	1.56378e-07	-0.523035	4.01275e-06	-0.647603	1.81045e-09	-0.685006	8.49156e-11	-0.463679	6.00693e-05	-0.622643	1.11497e-08	-0.564616	4.34368e-07	-0.442937	0.000138257	-0.558584	6.11133e-07	0.135239	0.26788	0.0807335	0.509608	0.134909	0.269063	0.433524	0.000198367	0.698011	2.6287e-11	0.286147	0.0171458	0.520311	4.59526e-06	0.341675	0.00406166
ALG11	NA	7.2906	50.1413	NA	darkorange	-0.17994	0.139009	0.132701	0.277048	0.123282	0.312877	-0.0150319	0.902432	-0.303453	0.0112545	-0.507146	8.70544e-06	-0.314535	0.00848442	-0.522926	4.03481e-06	-0.482546	2.6821e-05	-0.392224	0.000858605	-0.542134	1.49961e-06	-0.394851	0.000786515	-0.326483	0.00618353	-0.409883	0.000469537	0.0197138	0.872268	0.0569859	0.641867	0.0117503	0.923659	0.32679	0.00613258	0.49473	1.55287e-05	0.199654	0.100019	0.373193	0.00158703	0.253984	0.0352157
ALG12	NA	7.15464	49.2062	NA	saddlebrown	-0.22655	0.0612194	-0.182637	0.133085	-0.201679	0.0965553	-0.194808	0.108704	-0.248664	0.0393697	-0.186454	0.12503	-0.0365718	0.765445	0.00953687	0.938008	-0.0519357	0.671701	-0.00987131	0.935839	-0.0871881	0.476238	0.0508284	0.678312	-0.0819436	0.503262	-0.154778	0.204132	-0.0316633	0.796195	-0.107513	0.379235	-0.171451	0.158949	0.0426943	0.727596	0.0651657	0.594737	0.0169059	0.890339	0.0267873	0.82705	-0.0180458	0.882995
ALG13	turquoise	8.93689	61.4637	turquoise	turquoise	-0.253187	0.0358132	0.313536	0.00870692	0.0627061	0.608746	0.306593	0.0103994	-0.210654	0.0823155	-0.671485	2.70037e-10	-0.511986	6.90431e-06	-0.730505	1.04842e-12	-0.900494	6.3284e-26	-0.682396	1.06672e-10	-0.57046	3.10002e-07	-0.26437	0.0281548	-0.184942	0.128175	-0.49442	1.575e-05	0.513476	6.42404e-06	0.33634	0.00471871	0.473997	3.88758e-05	0.677585	1.6144e-10	0.900069	7.24781e-26	0.697083	2.86389e-11	0.6503	1.47267e-09	0.561862	5.08069e-07
ALG14	NA	8.17015	56.1904	NA	brown	-0.0780523	0.523812	0.190999	0.115931	0.0412161	0.736679	0.18986	0.118162	-0.000987599	0.993574	-0.18096	0.136745	-0.223964	0.0643171	-0.17013	0.162233	-0.352844	0.00294255	-0.111376	0.362247	-0.238788	0.0481584	0.13836	0.256889	-0.0178818	0.884052	-0.320139	0.00732565	0.307474	0.0101701	0.0817207	0.504427	0.129329	0.289545	0.230548	0.0566693	0.338576	0.00443274	0.349914	0.00320577	0.237687	0.0492303	0.239895	0.0470994
ALG1L	turquoise	8.32559	57.2594	turquoise	turquoise	0.134439	0.270746	0.611113	2.44895e-08	0.341065	0.00413241	0.585798	1.23915e-07	0.166607	0.171235	-0.356849	0.00261396	-0.124117	0.309585	-0.526074	3.44477e-06	-0.740724	3.45216e-13	-0.60658	3.30827e-08	-0.293373	0.0144245	-0.178367	0.142553	-0.327257	0.00605554	-0.357981	0.00252731	0.310681	0.00937127	0.179462	0.140078	0.561437	5.20434e-07	0.407537	0.000509706	0.704525	1.42675e-11	0.61665	1.68497e-08	0.5722	2.80028e-07	0.676049	1.83975e-10
ALG2	NA	6.88159	47.3282	NA	NA	-0.075542	0.537289	-0.0294074	0.810435	-0.0825538	0.500077	0.015472	0.899589	-0.0130463	0.915269	-0.0944183	0.440295	-0.00664907	0.956758	-0.0366966	0.764668	-0.0301727	0.805596	-0.115719	0.343712	-0.228669	0.0587722	-0.115089	0.346363	-0.134595	0.270186	-0.132687	0.277099	-0.139386	0.253346	-0.0732094	0.549963	-0.117089	0.337987	0.118082	0.33388	0.0353257	0.773219	-0.0333705	0.785462	0.0964799	0.430332	0.0499201	0.683754
ALG3	brown	8.51839	58.5854	brown	brown	-0.253253	0.0357637	0.224697	0.0634273	-0.0285665	0.815759	0.231272	0.0558761	-0.221539	0.0673357	-0.506684	8.89849e-06	0.113712	0.3522	-0.260991	0.030308	-0.656725	8.93023e-10	-0.48732	2.17041e-05	-0.0734789	0.548491	0.21578	0.0749615	-0.00708441	0.953929	-0.17269	0.155914	0.483892	2.52748e-05	0.528347	3.07012e-06	0.598216	5.69248e-08	0.708054	1.01763e-11	0.649109	1.61373e-09	0.789647	7.45768e-16	0.52075	4.49652e-06	0.742823	2.73006e-13
ALG5	yellow	9.51574	65.4447	yellow	yellow	-0.110744	0.364992	0.314989	0.00838496	0.394063	0.00080754	0.0926496	0.448944	-0.110679	0.365275	-0.45518	8.50764e-05	-0.0315772	0.796737	-0.432717	0.000204501	-0.560435	5.50731e-07	-0.473325	4.00106e-05	-0.559882	5.68169e-07	-0.677468	1.63066e-10	-0.843363	9.67501e-20	-0.736792	5.32547e-13	-0.277167	0.0211313	-0.252188	0.0365749	0.0670971	0.583839	0.314505	0.00849094	0.533082	2.40904e-06	0.116526	0.340332	0.509549	7.76254e-06	0.61179	2.34042e-08
ALG6	turquoise	8.37288	57.5846	turquoise	turquoise	-0.342908	0.00392191	0.230772	0.0564232	0.0955197	0.434956	0.144234	0.237045	-0.339721	0.0042923	-0.745159	2.097e-13	-0.407665	0.000507435	-0.698795	2.44428e-11	-0.855971	7.20688e-21	-0.672222	2.53922e-10	-0.580931	1.66611e-07	-0.47513	3.70314e-05	-0.426935	0.000253826	-0.567598	3.65972e-07	0.230176	0.0570816	0.208047	0.0862685	0.334884	0.0049136	0.539608	1.71405e-06	0.876368	6.0995e-23	0.532472	2.48597e-06	0.64697	1.89972e-09	0.577871	2.00204e-07
ALG8	turquoise	8.85891	60.9273	turquoise	turquoise	-0.334859	0.00491706	0.238495	0.0484416	0.136432	0.263642	0.155213	0.202848	-0.3553	0.00273699	-0.754202	7.34802e-14	-0.544202	1.34311e-06	-0.716401	4.48392e-12	-0.863771	1.27321e-21	-0.657391	8.47272e-10	-0.786746	1.12147e-15	-0.561819	5.09291e-07	-0.496693	1.4192e-05	-0.674588	2.08187e-10	0.156806	0.198197	0.131778	0.280433	0.233827	0.0531465	0.569695	3.24115e-07	0.874328	1.01983e-22	0.467023	5.22477e-05	0.615394	1.83524e-08	0.499501	1.24658e-05
ALG9	turquoise	9.08857	62.5068	turquoise	turquoise	-0.255051	0.0344282	0.253152	0.0358397	-0.0110308	0.928321	0.0877691	0.473293	-0.41089	0.000453189	-0.732282	8.67404e-13	-0.380451	0.00126096	-0.58987	9.6365e-08	-0.76641	1.6569e-14	-0.657647	8.30315e-10	-0.386654	0.00103165	-0.109194	0.371784	-0.0518411	0.672264	-0.283156	0.018395	0.414258	0.000402226	0.452593	9.44153e-05	0.505363	9.47302e-06	0.691389	4.81252e-11	0.786162	1.21655e-15	0.719825	3.1768e-12	0.579992	1.76303e-07	0.57743	2.05547e-07
ALK	blue	7.56095	52.0006	blue	blue	0.234946	0.0519858	-0.29341	0.0144115	-0.127512	0.296432	-0.208286	0.0858994	0.276418	0.0214965	0.702314	1.75886e-11	0.454339	8.80139e-05	0.624936	9.49865e-09	0.845127	6.82289e-20	0.670562	2.91586e-10	0.616578	1.69326e-08	0.27805	0.0207071	0.36344	0.00214413	0.602689	4.26653e-08	-0.335842	0.00478467	-0.173829	0.15316	-0.30071	0.0120506	-0.507652	8.49826e-06	-0.842748	1.09184e-19	-0.571907	2.84882e-07	-0.625261	9.28405e-09	-0.593661	7.60087e-08
ALKBH1	turquoise	8.13795	55.9689	turquoise	turquoise	-0.368882	0.0018148	0.172625	0.156072	-0.0105842	0.931216	0.159974	0.189169	-0.373793	0.00155743	-0.746384	1.82406e-13	-0.489149	1.99974e-05	-0.69147	4.77751e-11	-0.853769	1.15428e-20	-0.68624	7.61727e-11	-0.572697	2.7198e-07	-0.367057	0.0019198	-0.291424	0.0151192	-0.509063	7.94515e-06	0.380945	0.00124117	0.316937	0.00796947	0.367102	0.00191718	0.61117	2.43961e-08	0.875444	7.7059e-23	0.597905	5.80672e-08	0.6004	4.94778e-08	0.542087	1.50342e-06
ALKBH2	turquoise	8.68984	59.7645	turquoise	turquoise	-0.304221	0.0110401	0.296972	0.0132141	-0.0186098	0.879365	0.232467	0.0545853	-0.314388	0.00851685	-0.69701	2.88332e-11	-0.27238	0.0235605	-0.548546	1.06292e-06	-0.87721	4.91962e-23	-0.59522	6.88829e-08	-0.364463	0.00207843	0.00101966	0.993365	-0.0923607	0.450366	-0.2761	0.0216532	0.528931	2.98026e-06	0.601816	4.51531e-08	0.605805	3.48108e-08	0.73938	4.007e-13	0.888249	2.52062e-24	0.864424	1.09612e-21	0.631805	5.83023e-09	0.689715	5.59309e-11
ALKBH3	turquoise	8.88747	61.1237	turquoise	turquoise	-0.374149	0.00154011	0.108193	0.376209	-0.0987679	0.419427	0.065757	0.591391	-0.292268	0.014815	-0.624021	1.01279e-08	-0.134895	0.26911	-0.514729	6.04484e-06	-0.702987	1.65063e-11	-0.553594	8.06482e-07	-0.384982	0.00108941	-0.183453	0.131331	-0.25376	0.0353827	-0.361631	0.00226491	0.218369	0.0714518	0.326772	0.00613546	0.306352	0.0104631	0.562695	4.84597e-07	0.721362	2.71683e-12	0.572998	2.67218e-07	0.447529	0.000115486	0.569947	3.19407e-07
ALKBH4	lightyellow	8.0179	55.1432	lightyellow	lightyellow	-0.18078	0.137142	0.0170614	0.889337	-0.152817	0.209995	-0.0249692	0.838625	-0.218498	0.0712806	-0.281917	0.0189345	-0.00857332	0.944261	-0.210546	0.0824757	-0.303774	0.0111645	-0.16322	0.18023	0.193228	0.111658	0.429169	0.000233598	0.406053	0.000536711	0.223044	0.0654492	0.537119	1.95335e-06	0.674663	2.0687e-10	0.471418	4.33998e-05	0.371741	0.0016607	0.330567	0.00553403	0.591561	8.67205e-08	0.321731	0.00702291	0.216534	0.073926
ALKBH5	blue	12.0773	83.0617	blue	blue	0.134251	0.271427	-0.493909	1.61221e-05	-0.29307	0.0145308	-0.377413	0.00138926	0.152474	0.211033	0.673934	2.19963e-10	0.367178	0.00191267	0.712385	6.67525e-12	0.944856	3.38223e-34	0.713591	5.92767e-12	0.588591	1.04321e-07	0.390257	0.000916461	0.449661	0.000106136	0.589495	9.86353e-08	-0.299332	0.0124687	-0.253439	0.0356236	-0.519631	4.75262e-06	-0.622887	1.09619e-08	-0.927	3.04804e-30	-0.680551	1.25169e-10	-0.72517	1.83584e-12	-0.746126	1.87866e-13
ALKBH6	blue	8.53992	58.7335	blue	blue	0.275173	0.0221157	-0.349209	0.00327212	-0.147466	0.22659	-0.30112	0.0119287	0.239106	0.0478516	0.718405	3.66711e-12	0.446544	0.000120055	0.733504	7.6074e-13	0.950722	8.58912e-36	0.697358	2.79225e-11	0.655096	1.0149e-09	0.394792	0.000788065	0.38998	0.000924864	0.626672	8.40565e-09	-0.362372	0.00221469	-0.284767	0.0177128	-0.439704	0.000156695	-0.652977	1.19738e-09	-0.947626	6.29078e-35	-0.665771	4.32482e-10	-0.674261	2.14003e-10	-0.692805	4.23448e-11
ALKBH7	brown	9.15322	62.9515	brown	brown	-0.220021	0.0692828	0.206836	0.0881541	-0.11035	0.366709	0.463807	5.975e-05	0.117224	0.337426	-0.198004	0.102914	0.024877	0.839213	-0.203426	0.0936415	-0.54194	1.51515e-06	-0.271347	0.0241151	0.0404726	0.741261	0.19405	0.110114	0.0763774	0.532785	-0.0758452	0.535652	0.53427	2.26546e-06	0.501445	1.13872e-05	0.596629	6.29898e-08	0.384117	0.00112044	0.538234	1.84249e-06	0.697247	2.82086e-11	0.24425	0.0431171	0.486877	2.21381e-05
ALKBH8	NA	7.01019	48.2127	NA	lightcyan	-0.111231	0.362873	0.0535309	0.662219	0.184077	0.130001	-0.339184	0.00435758	-0.491931	1.76388e-05	-0.508448	8.18194e-06	-0.213633	0.0779754	-0.245032	0.0424324	-0.219877	0.0694695	-0.303947	0.0111161	-0.438016	0.000167191	-0.289001	0.0160227	-0.299562	0.0123981	-0.277443	0.020998	-0.247897	0.0400005	0.0356964	0.770904	-0.124859	0.306678	0.221065	0.0679391	0.250672	0.0377558	0.0067412	0.956159	0.363919	0.00211315	0.0486124	0.691617
ALLC	NA	6.77737	46.6115	NA	steelblue	0.114716	0.347937	0.241424	0.045668	0.177138	0.145369	0.0982859	0.421711	0.0133949	0.913014	-0.114443	0.349095	-0.386444	0.00103876	-0.232114	0.0549646	-0.202363	0.0954061	-0.0768125	0.530447	-0.126175	0.301568	-0.0342438	0.779987	0.149267	0.220904	-0.0502887	0.681543	0.238022	0.0489025	0.193072	0.111954	0.195308	0.107783	0.0926189	0.449095	0.202939	0.0944461	0.198091	0.10276	0.0930992	0.446737	0.00293886	0.98088
ALMS1	turquoise	7.27793	50.0541	NA	turquoise	-0.426831	0.000254798	-0.0767586	0.530736	-0.238868	0.0480813	0.00375597	0.975565	-0.320152	0.00732324	-0.478712	3.17173e-05	-0.497344	1.37731e-05	-0.367966	0.00186684	-0.500033	1.21615e-05	-0.283655	0.0181813	-0.444068	0.000132293	-0.15475	0.204216	-0.0829251	0.498145	-0.293511	0.0143765	0.332193	0.00529277	0.247424	0.0403938	0.0716102	0.558734	0.394519	0.00079531	0.536515	2.01587e-06	0.366913	0.00192831	0.316532	0.00805429	0.203225	0.0939734
ALMS1P	NA	6.99205	48.088	NA	NA	0.0156516	0.898431	0.0332469	0.786238	0.00397755	0.974124	0.127588	0.296144	0.192594	0.112862	0.051152	0.676377	0.093248	0.446007	0.0715657	0.558979	-0.0541855	0.658344	-0.0840235	0.492451	-0.0169711	0.889919	0.105384	0.388798	-0.036252	0.767438	-0.101773	0.405346	0.120064	0.325772	-0.105327	0.389056	-0.0170003	0.889731	0.0327886	0.789116	0.0433215	0.723753	0.0774383	0.527093	0.103918	0.39547	0.120005	0.326009
ALOX12	NA	6.8116	46.8469	NA	NA	0.108604	0.374389	0.00315845	0.979451	0.119614	0.327601	-0.123364	0.312552	-0.0923341	0.450497	0.0638222	0.602371	0.022083	0.85707	0.173438	0.154102	0.160688	0.187176	0.161155	0.18588	0.0173627	0.887395	-0.0228991	0.851846	-0.0578138	0.637028	-0.00727997	0.952659	-0.220658	0.06846	-0.128329	0.293323	-0.141639	0.245679	-0.0370478	0.762481	-0.176971	0.145757	-0.217495	0.0726224	-0.194743	0.108824	-0.142695	0.242139
ALOX12B	blue	6.9837	48.0306	blue	blue	0.197079	0.104565	-0.272316	0.0235946	-0.10396	0.395277	-0.205708	0.0899416	0.188753	0.120362	0.557243	6.58719e-07	0.278059	0.0207028	0.539108	1.75982e-06	0.697058	2.87051e-11	0.593126	7.86116e-08	0.38058	0.00125575	0.245121	0.0423553	0.184138	0.129872	0.364083	0.00210261	-0.3212	0.00712274	-0.339832	0.00427889	-0.483276	2.59718e-05	-0.496022	1.46363e-05	-0.698808	2.44148e-11	-0.584658	1.32867e-07	-0.467871	5.042e-05	-0.535983	2.07262e-06
ALOX12P2	NA	6.87829	47.3056	NA	saddlebrown	0.074157	0.544797	-0.0591697	0.629135	0.0630917	0.60654	-0.156862	0.198033	-0.0591433	0.629288	-0.00260324	0.983063	-0.114	0.350976	0.0297935	0.807993	0.176208	0.14753	0.00538912	0.964946	-0.0755708	0.537133	-0.250281	0.0380659	-0.0949607	0.437661	-0.0713372	0.560238	-0.276239	0.0215845	-0.296074	0.0135076	-0.301162	0.0119163	-0.204648	0.0916452	-0.163179	0.180343	-0.316128	0.00813963	-0.171525	0.158765	-0.180645	0.13744
ALOX15	NA	6.86135	47.1891	NA	NA	0.166621	0.1712	0.125364	0.30471	0.184761	0.128555	0.0049034	0.968104	0.0509401	0.677644	0.0302725	0.804967	0.13057	0.284906	1.85533e-05	0.999879	0.0414067	0.735505	-0.0992855	0.416982	0.0173535	0.887454	0.014105	0.908421	-0.07796	0.524305	-0.0980143	0.423001	-0.0990984	0.417864	-0.115596	0.344229	-0.064377	0.599213	0.0576551	0.637954	-0.0583191	0.634082	-0.0640542	0.60105	0.0428291	0.726769	0.0571316	0.641014
ALOX15B	turquoise	7.524	51.7465	turquoise	turquoise	-0.318263	0.00769713	0.25547	0.0341225	0.0543106	0.657604	0.161287	0.185516	-0.386816	0.00102618	-0.743606	2.49996e-13	-0.338417	0.00445255	-0.619575	1.37897e-08	-0.843507	9.40486e-20	-0.638431	3.59898e-09	-0.400883	0.000641288	-0.130977	0.283391	-0.138781	0.25543	-0.333584	0.0050937	0.401024	0.000638218	0.539061	1.76416e-06	0.556967	6.68947e-07	0.715901	4.71358e-12	0.863716	1.2894e-21	0.779338	3.09093e-15	0.651	1.39541e-09	0.622599	1.11839e-08
ALOX5	turquoise	9.14745	62.9118	turquoise	turquoise	-0.243712	0.0435932	0.37521	0.00148955	0.0916009	0.454117	0.341231	0.00411305	-0.227582	0.0600185	-0.722237	2.48421e-12	-0.33293	0.00518638	-0.67365	2.25292e-10	-0.956533	1.40982e-37	-0.763768	2.30434e-14	-0.446044	0.000122439	-0.101548	0.40639	-0.15173	0.213294	-0.414576	0.000397691	0.554873	7.51448e-07	0.479863	3.01665e-05	0.601151	4.71375e-08	0.724634	1.9408e-12	0.960308	7.14032e-39	0.867468	5.39133e-22	0.705348	1.3193e-11	0.734785	6.62472e-13
ALOX5AP	turquoise	10.5283	72.4086	turquoise	turquoise	-0.100626	0.410688	0.476092	3.5529e-05	0.217348	0.0728201	0.478602	3.1869e-05	-0.0216094	0.860104	-0.590928	9.02136e-08	-0.332872	0.00519464	-0.661907	5.9129e-10	-0.933072	1.83521e-31	-0.775958	4.84635e-15	-0.499243	1.2616e-05	-0.2288	0.0586244	-0.277207	0.021112	-0.561739	5.11615e-07	0.496003	1.46495e-05	0.22372	0.0646155	0.506701	8.89124e-06	0.595823	6.63013e-08	0.912918	8.91423e-28	0.736509	5.49267e-13	0.675629	1.90645e-10	0.730136	1.09032e-12
ALOXE3	blue	7.04439	48.4479	blue	blue	0.283262	0.0183494	-0.0789472	0.519049	0.0263128	0.830068	-0.149266	0.220907	0.24445	0.0429412	0.516166	5.63558e-06	0.509501	7.78037e-06	0.531381	2.62947e-06	0.621185	1.23385e-08	0.488488	2.05997e-05	0.500592	1.18493e-05	0.346754	0.00351289	0.253411	0.0356445	0.380867	0.00124424	-0.238161	0.0487667	-0.130265	0.286042	-0.194616	0.10906	-0.396777	0.000737203	-0.632083	5.71455e-09	-0.371237	0.00168697	-0.401824	0.000620987	-0.308246	0.00997248
ALPI	NA	7.06555	48.5935	NA	saddlebrown	-0.158455	0.19346	-0.125351	0.30476	-0.108613	0.37435	-0.0350212	0.775122	-0.165552	0.174002	-0.10391	0.395507	-0.298037	0.0128731	-0.0940963	0.441863	-0.0568514	0.642654	0.00108412	0.992946	-0.097224	0.426768	-0.0328229	0.788901	-0.00390913	0.974569	-0.140371	0.249973	0.108518	0.374767	-0.0413716	0.735721	-0.212419	0.0797212	-0.102604	0.401502	0.088718	0.468504	-0.0247957	0.839731	0.0335903	0.784083	-0.137424	0.260153
ALPK1	turquoise	7.24675	49.8397	turquoise	turquoise	-0.272531	0.0234805	0.258184	0.0322005	0.0709936	0.562133	0.271064	0.0242684	-0.261125	0.0302204	-0.700227	2.13918e-11	-0.450066	0.00010444	-0.640119	3.17702e-09	-0.849177	3.00838e-20	-0.771263	8.93637e-15	-0.51384	6.31168e-06	-0.306383	0.010455	-0.234231	0.0527249	-0.444649	0.000129325	0.393581	0.000820636	0.319932	0.00736584	0.431026	0.000217927	0.58558	1.2558e-07	0.868356	4.36957e-22	0.647629	1.80682e-09	0.601037	4.74864e-08	0.561323	5.23795e-07
ALPK2	NA	6.83822	47.03	NA	NA	-0.14219	0.243828	-4.19e-05	0.999727	-0.153759	0.207164	0.0943138	0.440803	-0.016603	0.892292	-0.0943847	0.440458	0.00176524	0.988515	-0.0230377	0.85096	-0.176985	0.145724	-0.125267	0.30509	-0.168948	0.165213	0.118596	0.331765	0.0209568	0.864288	0.0125434	0.918524	0.132418	0.278083	0.174398	0.1518	0.192927	0.112228	0.177944	0.143519	0.177131	0.145387	0.21244	0.0796906	0.0390331	0.750158	0.11291	0.35563
ALPK3	NA	6.93415	47.6898	NA	saddlebrown	0.247425	0.0403925	0.214121	0.0772813	0.154028	0.206361	0.179061	0.140981	0.103059	0.399407	0.0706837	0.563845	-0.188406	0.121058	0.0153601	0.900312	-0.00624905	0.959357	-0.0329435	0.788143	0.000366789	0.997613	0.00264691	0.982779	0.0753917	0.538101	0.000938077	0.993896	0.0652479	0.594271	-0.156844	0.198085	0.00623781	0.95943	-0.180207	0.138414	-0.00941305	0.938811	-0.0119722	0.922222	0.0497137	0.684992	-0.0831541	0.496955
ALPL	blue	9.37655	64.4874	NA	salmon	-0.23016	0.0570993	-0.218054	0.0718716	-0.429032	0.000234797	0.075619	0.536873	0.0706035	0.564289	0.216023	0.0746263	0.237579	0.0493364	0.262229	0.0295039	0.15618	0.200015	0.400903	0.000640859	0.297652	0.0129955	0.515267	5.88846e-06	0.42081	0.00031777	0.395076	0.000780604	0.150487	0.21711	0.469381	4.73127e-05	0.23671	0.0501983	0.0507131	0.679002	-0.144502	0.236167	0.245931	0.0416567	-0.191276	0.115395	0.00995366	0.935305
ALPP	green	10.6953	73.5573	green	green	0.749832	1.22654e-13	0.973288	1.52152e-44	0.744981	2.14002e-13	0.632098	5.70839e-09	0.534083	2.28758e-06	0.0587181	0.631759	0.190657	0.116597	-0.353299	0.00290349	-0.357025	0.00260035	-0.335881	0.00477948	0.0152544	0.900994	-0.108761	0.373694	-0.198591	0.101877	-0.120505	0.323984	0.142389	0.243161	-0.0204446	0.867574	0.567542	3.67176e-07	0.0656037	0.592258	0.266738	0.026724	0.309725	0.00960348	0.444011	0.000132588	0.547071	1.15123e-06
ALPPL2	NA	7.03631	48.3924	NA	saddlebrown	0.0270572	0.825335	-0.0796538	0.515304	-0.0675864	0.581092	-0.167482	0.168967	-0.0825004	0.500356	-0.0178173	0.884467	-0.120175	0.32532	-0.053094	0.664811	0.0742454	0.544316	0.0825791	0.499945	0.0439421	0.719958	0.0130469	0.915265	0.089745	0.463351	0.0539531	0.659719	-0.00924004	0.939934	-0.0456992	0.709248	-0.0754748	0.537652	-0.197454	0.103893	-0.0673692	0.582311	-0.102928	0.400011	-0.0886374	0.46891	-0.155228	0.202805
ALS2	blue	9.85983	67.8112	blue	blue	0.253672	0.0354482	-0.25482	0.0345971	0.0274024	0.823142	-0.260687	0.0305084	0.191843	0.114299	0.574459	2.45182e-07	0.498569	1.30154e-05	0.562225	4.97714e-07	0.795396	3.25939e-16	0.570513	3.09047e-07	0.511744	6.98525e-06	0.194306	0.109636	0.107942	0.377325	0.296743	0.0132885	-0.422387	0.000300025	-0.418698	0.000343024	-0.534548	2.23309e-06	-0.593389	7.73238e-08	-0.801951	1.22732e-16	-0.682293	1.07636e-10	-0.515746	5.75238e-06	-0.483277	2.59706e-05
ALS2CL	NA	6.77892	46.6221	NA	blue	0.0645299	0.598345	-0.113587	0.352735	-0.0759501	0.535086	-0.0619799	0.612909	0.0963265	0.431069	0.223395	0.0650158	-0.0201989	0.869152	0.203204	0.0940089	0.243807	0.0435094	0.193945	0.11031	0.218766	0.0709258	0.137994	0.258165	0.168181	0.167169	0.127139	0.297862	-0.036998	0.762791	-0.145531	0.232811	-0.104818	0.391366	-0.33404	0.00502992	-0.240969	0.0460903	-0.182988	0.13233	-0.218649	0.0710804	-0.297208	0.0131377
ALS2CR11	NA	6.76255	46.5096	NA	NA	-0.128829	0.291431	-0.026564	0.82847	-0.00489825	0.968137	-0.042319	0.729898	-0.0460043	0.707394	-0.0764383	0.532457	-0.000841258	0.994526	-0.00919217	0.940245	-0.0833117	0.496137	0.00832289	0.945887	-0.0975889	0.425026	-0.12404	0.309887	-0.0976403	0.424781	-0.157443	0.196356	-0.0589224	0.630572	0.0386043	0.752814	0.0575874	0.638349	0.123387	0.312461	0.0808809	0.508832	0.00967927	0.937084	0.0357941	0.770294	0.123945	0.310261
ALS2CR12	NA	7.08495	48.7269	NA	blue	0.258887	0.0317175	-0.0328272	0.788873	-0.00390517	0.974595	-0.118244	0.333214	0.156323	0.199598	0.310293	0.009465	0.238099	0.0488265	0.271984	0.0237719	0.382293	0.0011885	0.216513	0.0739545	0.245653	0.041895	0.208282	0.0859063	0.256398	0.0334546	0.365606	0.00200711	-0.0780955	0.523582	-0.0233782	0.848782	-0.118837	0.330774	-0.16391	0.178371	-0.381682	0.00121211	-0.219201	0.0703526	-0.235151	0.0517758	-0.275252	0.0220762
ALS2CR14	green	7.39978	50.8921	green	green	0.396807	0.000736447	0.632836	5.41282e-09	0.484203	2.49299e-05	0.485883	2.31403e-05	0.40172	0.000623187	0.0333014	0.785896	0.125721	0.303323	-0.293816	0.0142705	-0.328866	0.00579681	-0.281395	0.0191661	-0.0520938	0.670759	-0.122912	0.314344	-0.269625	0.0250631	-0.224379	0.063812	0.136607	0.263024	-0.119508	0.328033	0.308811	0.00983007	0.11035	0.366712	0.263615	0.0286244	0.230708	0.0564932	0.432408	0.000206898	0.475627	3.62474e-05
ALS2CR16	blue	7.55348	51.9492	NA	blue	0.0866086	0.479185	-0.248575	0.0394422	-0.0198717	0.871253	-0.538298	1.8363e-06	-0.150685	0.216499	0.172102	0.157349	0.141798	0.245143	0.230086	0.0571807	0.527943	3.1338e-06	0.375663	0.00146841	0.312148	0.00902464	0.12408	0.309728	0.155659	0.201539	0.357558	0.00255937	-0.365846	0.00199245	-0.159201	0.191344	-0.379732	0.00129031	-0.406186	0.000534251	-0.505298	9.50231e-06	-0.464083	5.90689e-05	-0.316719	0.00801493	-0.451842	9.72957e-05
ALS2CR4	greenyellow	8.97204	61.7054	greenyellow	greenyellow	-0.305699	0.0106369	-0.461255	6.63995e-05	-0.233855	0.0531168	-0.344372	0.00376146	-0.302592	0.0114993	-0.0579053	0.636494	-0.493034	1.67769e-05	0.108848	0.37331	0.211237	0.0814504	0.140391	0.249906	-0.382585	0.00117733	-0.396796	0.00073673	-0.130026	0.286933	-0.156615	0.198749	-0.327001	0.00609755	-0.332511	0.00524663	-0.5774	2.05921e-07	-0.223537	0.0648403	-0.160272	0.188336	-0.483457	2.57656e-05	-0.333105	0.0051614	-0.58984	9.65404e-08
ALS2CR8	NA	6.94225	47.7455	NA	NA	-0.0833389	0.495996	0.000486854	0.996832	0.0176261	0.885698	-0.0506426	0.679424	-0.186266	0.125418	-0.211231	0.0814603	-0.283788	0.0181249	-0.251905	0.0367927	-0.108429	0.375162	-0.064127	0.600636	-0.277535	0.0209538	-0.152776	0.210117	-0.0378252	0.757648	-0.075684	0.536522	-0.0576507	0.63798	0.220146	0.0691203	0.063622	0.603513	0.170134	0.162222	0.121835	0.318632	0.0500296	0.683097	0.0168909	0.890436	0.0384124	0.754004
ALX1	NA	7.27753	50.0513	NA	salmon	-0.0204527	0.867522	-0.0806951	0.50981	-0.121274	0.320882	0.00305114	0.980149	0.011663	0.924225	0.124426	0.308373	0.172698	0.155895	0.200214	0.0990517	0.134006	0.272309	0.179589	0.139793	0.190417	0.117068	0.460445	6.86499e-05	0.27061	0.0245171	0.223688	0.0646547	0.120848	0.3226	0.131156	0.28273	-0.0483425	0.693243	-0.0398517	0.745095	-0.131786	0.280402	0.0814316	0.505942	0.0476619	0.697351	-0.0189614	0.877104
ALX3	NA	6.98668	48.051	NA	turquoise	-0.25527	0.0342678	-0.025663	0.834204	-0.0991127	0.417797	0.102167	0.403521	-0.170909	0.16029	-0.29382	0.0142692	-0.340473	0.00420217	-0.226022	0.0618426	-0.345072	0.00368687	-0.219045	0.0705577	-0.306748	0.0103589	-0.0789365	0.519106	-0.055685	0.6495	-0.156614	0.198753	0.15437	0.205342	0.18431	0.129508	0.139947	0.25142	0.194319	0.109612	0.360486	0.00234442	0.294384	0.0140752	0.0246896	0.840408	0.0890579	0.466795
ALX4	NA	6.79739	46.7492	NA	NA	-0.0591097	0.629483	-0.0471209	0.700624	0.0113901	0.925993	-0.0279544	0.819639	0.0260522	0.831726	-0.0147825	0.904042	-0.0139417	0.909477	0.0454895	0.710523	-0.0164958	0.892984	0.0380966	0.755964	-0.116035	0.342384	-0.153536	0.207833	-0.249079	0.0390311	-0.223134	0.0653376	-0.188263	0.121346	-0.120789	0.322835	-0.0861863	0.481339	-0.0670248	0.584245	0.00965158	0.937264	-0.0764069	0.532627	-0.036618	0.765158	0.0445334	0.716348
AMAC1	NA	6.84487	47.0757	NA	tan	-0.193163	0.111781	-0.103392	0.397876	-0.0122805	0.920225	-0.107891	0.377551	-0.077006	0.529408	-0.0821082	0.502402	0.0751328	0.539502	0.038066	0.756153	-0.0621977	0.611659	-0.0378379	0.75757	-0.0662189	0.588783	-0.0299834	0.806793	-0.131967	0.279737	-0.215311	0.0756121	-0.0476094	0.697669	-0.0686422	0.575186	-0.0171842	0.888545	0.0847564	0.48867	0.053219	0.664069	0.0239954	0.844839	0.135606	0.266573	0.183413	0.131417
AMAC1L1	NA	6.8897	47.3841	NA	saddlebrown	0.00484233	0.968501	0.0107202	0.930334	-0.119006	0.330085	-0.0347942	0.776542	-0.0382993	0.754706	-0.0679435	0.579091	-0.129655	0.288321	-0.0527766	0.666696	-0.0671215	0.583701	-0.017702	0.885209	0.0149103	0.903217	0.0795207	0.516008	0.145505	0.232895	0.0426569	0.727825	0.187278	0.123343	0.0349669	0.775462	0.023462	0.848247	-0.0463975	0.705007	0.0649378	0.596029	0.0664768	0.587329	-0.0557963	0.648846	0.0512954	0.675521
AMAC1L2	NA	7.0197	48.2782	NA	NA	0.00836707	0.9456	0.119171	0.32941	0.0362294	0.767579	0.116179	0.341782	0.00109184	0.992896	-0.0788826	0.519392	0.0583265	0.634038	-0.175606	0.14894	-0.146163	0.230767	-0.0774673	0.526938	-0.00992848	0.935468	0.0286058	0.81551	-0.00927192	0.939727	-0.0156438	0.89848	0.094366	0.440549	0.213117	0.0787136	0.196128	0.106282	0.140071	0.250997	0.143422	0.239722	0.189222	0.119426	0.132856	0.276483	0.0898264	0.462944
AMAC1L3	NA	7.20142	49.5279	NA	saddlebrown	0.131514	0.281406	0.0710312	0.561926	-0.0437817	0.720938	0.177927	0.143559	0.12416	0.309417	0.11544	0.344881	-0.105379	0.388825	0.0086062	0.944047	0.0180853	0.882741	0.0188691	0.877697	0.16914	0.164726	0.195512	0.107408	0.226827	0.0608955	0.109535	0.370282	0.294417	0.0140639	-0.0145978	0.905236	0.0211246	0.863211	-0.161166	0.185851	-0.0195101	0.873576	0.0453115	0.711606	-0.142883	0.241513	-0.0982311	0.421971
AMACR	blue	7.947	54.6556	orange	orange	-0.0943109	0.440817	-0.424271	0.000280022	-0.267291	0.0263989	-0.328962	0.00578168	-0.164534	0.176702	0.196832	0.105009	-0.262878	0.0290892	0.309055	0.00976919	0.453953	8.93918e-05	0.392165	0.000860284	0.00509091	0.966885	0.0829565	0.497982	0.270683	0.0244771	0.234414	0.052535	-0.161412	0.185171	-0.16318	0.180339	-0.428517	0.000239349	-0.278436	0.0205243	-0.42214	0.000302743	-0.394775	0.000788515	-0.470206	4.56892e-05	-0.673702	2.24296e-10
AMBN	NA	6.84002	47.0424	NA	NA	0.00779576	0.949309	0.00691088	0.955057	0.0446194	0.715823	-0.0107241	0.930309	0.0286305	0.815353	0.0291502	0.812062	0.109337	0.371155	-0.0125677	0.918366	0.0621243	0.61208	0.018974	0.877023	0.111608	0.361239	0.0052436	0.965892	-0.0339103	0.782077	0.0943163	0.440791	-0.07848	0.521533	-0.0364838	0.765994	-0.0202303	0.86895	-0.0203118	0.868427	-0.063665	0.603267	-0.031545	0.79694	-0.16462	0.176471	0.00799431	0.94802
AMBP	NA	6.80524	46.8032	NA	grey60	-0.200473	0.0986066	-0.220164	0.0690973	-0.175882	0.148291	-0.140772	0.248608	-0.0778663	0.524805	0.0719201	0.557029	0.133059	0.275743	0.104834	0.391295	0.141426	0.246396	0.243991	0.0433459	0.194487	0.1093	0.204229	0.0923267	0.154967	0.203576	0.208852	0.0850316	-0.0654501	0.593127	0.211835	0.0805713	0.0272586	0.824056	-0.0321642	0.793042	-0.125321	0.30488	0.0165612	0.892562	-0.140839	0.248383	-0.0392734	0.748671
AMBRA1	NA	7.34704	50.5294	NA	NA	0.0144328	0.906302	0.0202894	0.868571	0.0534638	0.662617	-0.0568195	0.642841	-0.171892	0.157863	-0.128942	0.291004	-0.0662961	0.588347	-0.0534064	0.662958	-0.00916408	0.940427	-0.113896	0.351419	0.113149	0.354604	0.0378711	0.757363	0.167577	0.168722	0.150709	0.216428	0.109764	0.369278	0.120215	0.325157	0.0317338	0.795751	0.0873941	0.475193	0.0371338	0.761946	0.080192	0.512461	0.0750926	0.539719	0.0133726	0.913157
AMD1	blue	10.3416	71.1245	blue	blue	0.168772	0.165662	-0.429217	0.000233186	-0.106278	0.384765	-0.370319	0.0017358	0.15753	0.196105	0.657487	8.40886e-10	0.257825	0.0324494	0.617688	1.56963e-08	0.939684	6.2646e-33	0.725302	1.81098e-12	0.44225	0.000141998	0.170737	0.160717	0.282727	0.0185804	0.457058	7.88399e-05	-0.490282	1.90033e-05	-0.395288	0.000775062	-0.596018	6.5487e-08	-0.683282	9.87512e-11	-0.927224	2.75994e-30	-0.800382	1.55576e-16	-0.684793	8.65243e-11	-0.802012	1.21606e-16
AMDHD1	NA	6.89813	47.442	NA	blue	0.0180826	0.882758	-0.111939	0.359807	-0.0820759	0.50257	-0.0407395	0.739615	0.0644883	0.598581	0.187527	0.122834	0.105107	0.390054	0.0429636	0.725945	0.239301	0.0476644	0.207347	0.0873542	0.100004	0.413604	0.0693353	0.571324	0.131961	0.279758	0.208685	0.0852873	-0.185278	0.127473	-0.0331309	0.786966	-0.0567759	0.643096	-0.125784	0.303082	-0.24345	0.0438273	-0.163462	0.179577	-0.179227	0.140606	-0.164274	0.177395
AMDHD2	NA	7.66818	52.738	NA	turquoise	0.0770589	0.529125	0.315644	0.00824318	0.229027	0.0583673	0.11895	0.330314	-0.219457	0.0700171	-0.403473	0.00058679	-0.0876953	0.473666	-0.278145	0.020662	-0.434746	0.000189397	-0.481141	2.85274e-05	-0.0898358	0.462897	-0.0649364	0.596037	-0.144633	0.235737	-0.153515	0.207894	0.138318	0.257036	0.216414	0.0740895	0.352922	0.00293582	0.337718	0.00454054	0.430951	0.000218541	0.385284	0.00107878	0.402458	0.000607633	0.379697	0.00129178
AMELX	NA	6.83838	47.0311	NA	NA	0.108729	0.373835	0.15433	0.205462	0.0924028	0.450159	0.114239	0.34996	0.114162	0.350285	-0.0559455	0.647968	-0.0721872	0.555562	0.0148187	0.903809	-0.0916908	0.453672	-0.127203	0.297616	-0.142026	0.244376	-0.020928	0.864472	-0.0360444	0.768733	-0.122285	0.316835	0.0791744	0.517843	-0.0288894	0.813713	0.107181	0.380719	0.0575287	0.638692	0.0754302	0.537893	0.0895075	0.46454	0.0404672	0.741294	0.143185	0.240509
AMELY	NA	6.83854	47.0322	NA	darkorange	-0.160605	0.187406	-0.00871272	0.943356	-0.0706377	0.5641	-0.0765784	0.531704	-0.08506	0.487109	-0.180283	0.138245	-0.0347141	0.777043	-0.0428674	0.726535	-0.186346	0.125253	-0.0266585	0.827869	-0.222726	0.0658441	0.0231379	0.850318	-0.104074	0.394757	-0.150497	0.21708	0.0715836	0.55888	0.106341	0.384483	-0.00830693	0.94599	0.134263	0.271382	0.197835	0.103213	0.149793	0.219263	0.157377	0.196546	0.182976	0.132355
AMFR	NA	9.37771	64.4954	NA	darkgreen	0.0176777	0.885366	-0.205939	0.0895733	0.0337059	0.783358	-0.207965	0.0863954	-0.126551	0.300118	0.0646902	0.597434	-0.211561	0.080973	0.0368518	0.763701	0.210229	0.0829492	0.108545	0.37465	0.0428306	0.72676	0.0530426	0.665116	0.193978	0.110248	-0.0281974	0.818098	0.0931641	0.446419	-0.154048	0.206301	-0.348511	0.00333905	-0.141202	0.247152	-0.197544	0.103731	-0.285336	0.0174771	-0.0876314	0.47399	-0.301245	0.0118918
AMH	turquoise	7.41966	51.0289	turquoise	turquoise	0.00528533	0.965621	0.601337	4.65738e-08	0.336819	0.00465607	0.438392	0.000164801	-0.0356255	0.771347	-0.574281	2.47775e-07	-0.237114	0.0497963	-0.68938	5.76324e-11	-0.881927	1.43305e-23	-0.655049	1.01863e-09	-0.430576	0.000221636	-0.271263	0.0241607	-0.329505	0.00569688	-0.446354	0.000120958	0.399747	0.000666622	0.272848	0.0233133	0.585092	1.29387e-07	0.548954	1.0396e-06	0.856035	7.10858e-21	0.689201	5.8565e-11	0.713553	5.95017e-12	0.756892	5.33229e-14
AMHR2	NA	6.76419	46.5208	NA	saddlebrown	0.259806	0.031095	0.142554	0.242609	0.163718	0.178889	0.0964217	0.430612	0.212768	0.0792152	0.160768	0.186953	0.10459	0.392402	-0.0400512	0.743862	0.0885977	0.46911	0.0509756	0.677432	0.121467	0.320108	0.0245749	0.84114	0.0643663	0.599275	0.0624634	0.610136	0.0377233	0.758281	-0.0685321	0.575801	0.0257968	0.833352	-0.295608	0.013662	-0.103792	0.396046	-0.0949405	0.437759	-0.0274683	0.822724	-0.132669	0.277164
AMICA1	NA	6.99312	48.0953	NA	purple	0.339935	0.00426639	0.231223	0.0559297	0.158922	0.192132	0.187276	0.123347	0.186758	0.124406	0.118323	0.332885	-0.0929276	0.447579	-0.0127367	0.917273	0.0312424	0.798847	-0.0667089	0.586022	0.0512271	0.675929	0.02166	0.859779	0.0359689	0.769204	0.0937219	0.443689	0.039078	0.74988	-0.140245	0.250403	0.0456221	0.709717	-0.209276	0.0843854	-0.0548953	0.654151	-0.0342672	0.779841	0.0330983	0.787171	-0.0948798	0.438053
AMIGO1	blue	7.34691	50.5285	blue	blue	0.136412	0.263714	-0.309636	0.00962537	-0.0420501	0.73155	-0.331853	0.00534234	0.0264453	0.829225	0.431564	0.000213572	0.274913	0.0222469	0.477244	3.38031e-05	0.675452	1.93532e-10	0.472565	4.13307e-05	0.371201	0.0016889	0.137107	0.261267	0.106905	0.381952	0.33639	0.00471211	-0.431836	0.000211401	-0.293629	0.0143355	-0.396085	0.00075458	-0.518581	5.00553e-06	-0.665296	4.49557e-10	-0.55898	5.97692e-07	-0.527072	3.27541e-06	-0.532813	2.44268e-06
AMIGO2	NA	6.9911	48.0814	NA	royalblue	-0.00656182	0.957324	-0.131045	0.283139	-0.118268	0.333114	-0.0548527	0.654403	0.116212	0.341643	0.22054	0.0686122	0.306465	0.0104331	0.274456	0.0224795	0.19999	0.0994384	0.26416	0.0282847	0.170501	0.161307	0.229814	0.0574835	0.0372097	0.761474	0.113993	0.351003	-0.0881526	0.471354	-0.00105377	0.993144	-0.102555	0.401728	-0.130298	0.285918	-0.210313	0.0828236	-0.104044	0.394893	-0.222105	0.0666206	-0.0923805	0.450269
AMIGO3	NA	6.87642	47.2927	NA	plum1	-0.0771703	0.528528	-0.00645394	0.958025	-0.0244978	0.841632	0.154533	0.204861	0.00995916	0.935269	0.0130024	0.915553	-0.0557978	0.648837	-0.037208	0.761485	-0.100051	0.413383	0.00617687	0.959826	-0.0183411	0.881095	-0.0738534	0.546449	-0.0418596	0.73272	-0.0244244	0.8421	0.061541	0.615431	0.0460275	0.707253	0.147308	0.227093	-2.16951e-05	0.999859	0.106936	0.381811	0.0408235	0.739097	0.121086	0.321639	0.0210956	0.863397
AMMECR1	turquoise	7.76584	53.4097	turquoise	turquoise	-0.425029	0.000272329	0.01454	0.905609	-0.101701	0.40568	-0.0768993	0.529981	-0.431721	0.000212316	-0.682571	1.05069e-10	-0.366029	0.0019813	-0.550131	9.75138e-07	-0.653149	1.18144e-09	-0.516113	5.65007e-06	-0.61123	2.42981e-08	-0.378438	0.00134472	-0.338576	0.00443274	-0.403527	0.000585696	0.138683	0.255772	0.26679	0.0266935	0.190725	0.116466	0.537942	1.87097e-06	0.683972	9.29778e-11	0.396643	0.000740523	0.527625	3.18488e-06	0.39193	0.000867024
AMMECR1L	turquoise	8.67841	59.6859	turquoise	turquoise	-0.306483	0.0104284	0.280696	0.01948	0.0869333	0.477533	0.20366	0.0932566	-0.30653	0.0104161	-0.7084	9.84232e-12	-0.218908	0.0707385	-0.60096	4.7723e-08	-0.853546	1.21006e-20	-0.681988	1.10521e-10	-0.423493	0.000288132	-0.173671	0.15354	-0.272461	0.0235178	-0.488424	2.06589e-05	0.376961	0.00140932	0.385094	0.00108547	0.476454	3.49773e-05	0.693903	3.83249e-11	0.858168	4.46997e-21	0.717044	4.20455e-12	0.733736	7.41983e-13	0.770437	9.93703e-15
AMN	NA	6.85061	47.1152	NA	NA	0.00277703	0.981932	0.0267986	0.826978	0.0037081	0.975876	0.104643	0.392162	0.048767	0.690685	0.0115091	0.925222	0.0867218	0.478609	0.0749849	0.540303	-0.0561219	0.646932	-0.0729161	0.551566	0.000408233	0.997344	0.156635	0.198691	-0.00658003	0.957206	0.0349309	0.775687	0.0861848	0.481347	0.131031	0.28319	0.104038	0.394919	0.108547	0.374641	0.041548	0.734636	0.127566	0.296227	0.17057	0.161134	0.134121	0.271893
AMN1	blue	8.65784	59.5445	blue	blue	0.219019	0.0705915	-0.400292	0.000654357	-0.11648	0.340526	-0.38651	0.0010365	0.167654	0.168524	0.629557	6.84893e-09	0.320521	0.00725204	0.623303	1.06487e-08	0.921797	2.80974e-29	0.627144	8.12961e-09	0.487041	2.19763e-05	0.208004	0.0863351	0.323607	0.00668033	0.454311	8.81124e-05	-0.401878	0.00061983	-0.379208	0.00131211	-0.549409	1.01424e-06	-0.631808	5.82903e-09	-0.915097	3.9528e-28	-0.760254	3.55034e-14	-0.672859	2.40736e-10	-0.693954	3.81465e-11
AMOT	turquoise	11.1362	76.5893	turquoise	turquoise	-0.203941	0.0927961	0.329443	0.00570645	0.144002	0.237809	0.444108	0.000132088	-0.0253164	0.836412	-0.48432	2.48008e-05	-0.490113	1.91487e-05	-0.574731	2.41269e-07	-0.841346	1.43513e-19	-0.563908	4.52278e-07	-0.571054	2.99442e-07	-0.306412	0.0104473	-0.31983	0.00738581	-0.5967	6.2705e-08	0.440135	0.000154114	0.13177	0.280461	0.33535	0.00485052	0.474668	3.77734e-05	0.825573	2.62178e-18	0.563073	4.743e-07	0.553707	8.01483e-07	0.538363	1.83011e-06
AMOTL1	NA	6.94167	47.7414	NA	white	0.18443	0.129254	0.0937131	0.443732	0.0463628	0.705218	-0.022028	0.857422	0.0814064	0.506074	0.126808	0.299129	0.273813	0.0228094	0.125205	0.30533	0.13455	0.27035	0.0649495	0.595963	0.349143	0.00327843	0.256475	0.0334001	0.159456	0.190625	0.193837	0.110512	0.0866961	0.47874	0.0285169	0.816073	0.0894988	0.464583	-0.104382	0.393348	-0.148591	0.223028	0.0130629	0.915161	-0.0776423	0.526002	0.0170132	0.889648
AMOTL2	NA	7.37582	50.7274	NA	paleturquoise	0.174136	0.152427	0.353174	0.00291418	0.283162	0.0183923	0.201062	0.0975998	0.105636	0.387662	-0.0806636	0.509975	0.0439842	0.719701	-0.221349	0.0675764	-0.268475	0.0257144	-0.184592	0.128913	-0.100865	0.409573	0.0585628	0.632663	-0.119655	0.327436	-0.181218	0.136178	0.110534	0.365907	0.030984	0.800476	0.215641	0.0751542	0.211666	0.0808195	0.232746	0.0542876	0.26575	0.0273134	0.320427	0.00727002	0.357317	0.00257785
AMPD1	NA	6.72861	46.2762	NA	NA	-0.0659923	0.590062	-0.163748	0.178806	0.022939	0.851591	-0.193356	0.111417	-0.121407	0.320348	-0.0102815	0.933178	-0.00872991	0.943244	0.029884	0.807421	0.152989	0.209476	0.115785	0.343432	0.017993	0.883335	-0.173244	0.154569	-0.0553693	0.651358	-0.0125401	0.918545	-0.197748	0.103368	-0.119638	0.327502	-0.191573	0.114819	-0.131128	0.282834	-0.137989	0.258182	-0.261707	0.0298407	-0.363162	0.00216232	-0.169574	0.163631
AMPD2	NA	6.78201	46.6434	NA	purple	0.394878	0.000785812	0.273003	0.0232314	0.375424	0.00147955	0.0427448	0.727286	0.202131	0.095795	0.185075	0.127896	0.198279	0.102428	0.144624	0.235765	0.197981	0.102955	0.0441457	0.718714	0.133802	0.273045	-0.0518114	0.672441	-0.0329686	0.787985	0.0527521	0.666842	-0.231125	0.0560361	-0.163469	0.179558	0.0346141	0.777669	-0.210118	0.0831161	-0.228442	0.059031	-0.166879	0.170527	-0.106714	0.382809	-0.106161	0.385294
AMPD3	NA	6.94002	47.7301	NA	skyblue	-0.0467641	0.702785	0.0654923	0.592888	0.102897	0.400153	0.148916	0.222004	0.0889613	0.46728	-0.0240807	0.844294	0.0399856	0.744267	-0.0825896	0.499891	-0.176488	0.146877	-0.154827	0.203988	0.018323	0.881211	-0.139012	0.254634	-0.124815	0.306852	-0.202316	0.095484	0.0615049	0.615639	-0.0293614	0.810726	0.0543058	0.657632	0.0407566	0.739509	0.164209	0.17757	0.0665263	0.58705	0.0571963	0.640635	0.15394	0.206622
AMPH	blue	10.6695	73.3798	blue	blue	0.256939	0.0330707	-0.389084	0.000952604	-0.131136	0.282802	-0.345793	0.00361139	0.227666	0.0599207	0.737688	4.82764e-13	0.398387	0.000698148	0.734613	6.74918e-13	0.992406	1.03756e-62	0.764123	2.2051e-14	0.577426	2.05594e-07	0.292108	0.014872	0.306405	0.0104491	0.537085	1.95676e-06	-0.466957	5.23918e-05	-0.381313	0.00122658	-0.549957	9.84386e-07	-0.720263	3.03875e-12	-0.989102	1.7693e-57	-0.780824	2.53025e-15	-0.73721	5.08749e-13	-0.744149	2.35139e-13
AMT	blue	8.26668	56.8542	blue	blue	0.338793	0.00440583	-0.17005	0.162433	-0.0561192	0.646948	-0.120836	0.322649	0.398835	0.000687601	0.787262	1.04345e-15	0.45346	9.11847e-05	0.695339	3.36173e-11	0.844299	8.0431e-20	0.787675	9.84855e-16	0.647094	1.88199e-09	0.336159	0.00474259	0.338713	0.00441567	0.596157	6.49077e-08	-0.309343	0.00969774	-0.247597	0.0402492	-0.279529	0.0200134	-0.697544	2.74466e-11	-0.857395	5.29236e-21	-0.58047	1.71312e-07	-0.649243	1.59724e-09	-0.569646	3.25043e-07
AMTN	NA	6.73417	46.3144	NA	NA	0.0823497	0.501141	0.00997889	0.935141	-0.0376469	0.758756	0.0668046	0.585484	0.0747855	0.541384	-0.0294714	0.81003	-0.230424	0.056807	-0.137728	0.25909	-0.0476222	0.697592	-0.174006	0.152738	-0.111585	0.361338	-0.117008	0.338326	0.00801381	0.947893	-0.0875298	0.474505	0.0887025	0.468582	-0.11591	0.342911	-0.0934217	0.445157	-0.0232764	0.849433	0.0533399	0.663352	-0.0157814	0.897593	0.0290969	0.812399	-0.0702739	0.566114
AMY1A	NA	8.71034	59.9056	NA	magenta	0.0382743	0.754861	0.218524	0.0712457	0.29108	0.0152445	0.113591	0.352717	-0.00316157	0.979431	-0.241093	0.0459749	-0.142534	0.242677	-0.196852	0.104973	-0.312348	0.00897827	-0.3072	0.0102408	-0.520354	4.58553e-06	-0.335126	0.00488078	-0.452852	9.34393e-05	-0.582151	1.54759e-07	-0.179451	0.140104	-0.327963	0.0059409	-0.159155	0.191475	0.0827519	0.499046	0.280091	0.0197549	-0.00593761	0.961381	0.231877	0.0552194	0.239786	0.0472022
AMY1B	NA	7.46415	51.3349	NA	lightcyan	0.00811209	0.947255	0.152504	0.21094	0.17056	0.16116	-0.00134732	0.991234	-0.136097	0.264827	-0.293018	0.0145489	-0.203215	0.09399	-0.292851	0.0146077	-0.311659	0.009139	-0.370491	0.00172656	-0.224321	0.0638821	-0.203515	0.0934952	-0.124995	0.306147	-0.294628	0.013992	0.144911	0.234827	0.0326083	0.790249	0.0755978	0.536987	0.132656	0.277214	0.306562	0.0104076	0.15673	0.198416	0.163385	0.179786	0.129212	0.289986
AMY1C	NA	12.1238	83.3817	NA	yellowgreen	-0.175454	0.149297	0.0420981	0.731255	-0.0402889	0.742394	0.0372403	0.761284	-0.172578	0.156187	-0.286205	0.0171223	-0.0639402	0.601699	-0.188299	0.121274	-0.312002	0.00905851	-0.239175	0.0477855	-0.204762	0.0914603	0.0451833	0.712387	0.110528	0.365933	-0.185342	0.127338	0.259394	0.0313727	0.346253	0.00356397	0.316443	0.00807312	0.428383	0.000240542	0.301607	0.0117853	0.352029	0.00301374	0.228321	0.0591692	0.255267	0.0342705
AMY2A	turquoise	7.82257	53.7999	turquoise	turquoise	0.0301586	0.805686	0.475808	3.5966e-05	0.313189	0.00878541	0.315958	0.00817584	-0.020763	0.865531	-0.461038	6.69951e-05	-0.110156	0.367561	-0.577962	1.9912e-07	-0.656218	9.2939e-10	-0.553087	8.29348e-07	-0.369487	0.00178116	-0.356777	0.0026196	-0.372108	0.00164179	-0.411643	0.000441299	0.176491	0.146869	0.13029	0.285947	0.411033	0.000450909	0.366306	0.00196459	0.63122	6.08047e-09	0.423814	0.00028476	0.506531	8.9633e-06	0.594288	7.30663e-08
AMY2B	turquoise	7.22961	49.7218	NA	paleturquoise	0.102009	0.404255	0.401936	0.000618596	0.318535	0.00764227	0.323756	0.00665377	0.135281	0.267732	-0.214174	0.077206	-0.0348502	0.776192	-0.407633	0.000508007	-0.467658	5.0874e-05	-0.388862	0.000959584	-0.233928	0.0530407	-0.231047	0.0561217	-0.236644	0.050265	-0.335862	0.00478189	0.187348	0.123199	-0.00207396	0.986506	0.347433	0.0034448	0.180855	0.136977	0.427654	0.000247144	0.315861	0.00819666	0.417925	0.00035272	0.511048	7.22348e-06
AMZ1	NA	7.07361	48.6489	NA	yellowgreen	-0.297874	0.012925	-0.13156	0.281235	-0.181834	0.134829	-0.02681	0.826906	-0.273598	0.022921	-0.248008	0.0399088	-0.160329	0.188177	-0.166879	0.170528	-0.22091	0.0681364	-0.0951547	0.436722	-0.168382	0.166656	-0.0300108	0.806619	-0.00201917	0.986863	-0.0381578	0.755584	0.125533	0.304056	0.271219	0.0241844	0.0955759	0.434685	0.291738	0.0150053	0.248719	0.0393242	0.219452	0.0700232	0.12402	0.309965	0.0071564	0.953462
AMZ2	NA	11.5684	79.5618	NA	darkgrey	-0.057296	0.640052	-0.295763	0.0136104	-0.351112	0.00309568	0.000790824	0.994854	0.1163	0.341277	0.275261	0.0220717	-0.248903	0.0391742	0.064611	0.597884	0.272082	0.0237194	0.213547	0.0780969	0.303436	0.0112593	0.219709	0.0696884	0.577645	2.02933e-07	0.437201	0.00017249	0.342967	0.00391535	0.0441271	0.718827	-0.066468	0.587379	-0.28274	0.0185745	-0.237406	0.0495074	-0.101627	0.406022	-0.322877	0.00681191	-0.513139	6.52998e-06
ANAPC1	NA	8.68219	59.7119	NA	lightyellow	-0.376769	0.00141793	-0.205758	0.0898604	-0.324324	0.00655331	-0.171845	0.157978	-0.439651	0.000157016	-0.430579	0.000221607	-0.0581593	0.635012	-0.196021	0.106477	-0.276154	0.0216267	-0.285033	0.0176022	0.0561274	0.6469	0.184932	0.128197	0.275424	0.0219898	0.115509	0.344591	0.305274	0.0107515	0.490895	1.84849e-05	0.282322	0.0187569	0.346411	0.00354781	0.322772	0.0068309	0.43082	0.000219622	0.109483	0.370513	0.138477	0.256486
ANAPC10	turquoise	8.86512	60.97	yellow	yellow	-0.394585	0.000793547	0.108941	0.372901	0.0797261	0.514921	0.112758	0.356282	-0.334491	0.00496752	-0.669724	3.1255e-10	-0.514682	6.05861e-06	-0.604919	3.68921e-08	-0.761909	2.89917e-14	-0.601257	4.68151e-08	-0.815412	1.46645e-17	-0.58969	9.74438e-08	-0.56143	5.20649e-07	-0.740494	3.54168e-13	0.0587584	0.631525	0.000484567	0.996847	0.0575739	0.638428	0.507953	8.3775e-06	0.777036	4.20219e-15	0.335587	0.00481862	0.553177	8.25241e-07	0.437383	0.000171296
ANAPC11	brown	10.836	74.5247	brown	brown	-0.0323619	0.791798	0.400314	0.00065387	0.0280142	0.81926	0.391815	0.000870343	0.0636369	0.603427	-0.303475	0.0112484	0.133168	0.275344	-0.372495	0.00162204	-0.598524	5.58157e-08	-0.428936	0.000235643	0.0678462	0.579636	0.222525	0.0660954	0.121338	0.320626	0.0267877	0.827048	0.517211	5.35437e-06	0.593056	7.89576e-08	0.780806	2.53647e-15	0.54609	1.2137e-06	0.581524	1.60754e-07	0.802851	1.07038e-16	0.444099	0.000132135	0.654211	1.08761e-09
ANAPC13	turquoise	12.0473	82.8557	turquoise	turquoise	-0.354381	0.00281234	0.162431	0.182374	-0.00167878	0.989077	0.0745726	0.542538	-0.438328	0.000165208	-0.741675	3.10486e-13	-0.506562	8.9501e-06	-0.652666	1.22662e-09	-0.77247	7.64601e-15	-0.587174	1.13863e-07	-0.481617	2.7938e-05	-0.127616	0.296035	-0.105615	0.387754	-0.366188	0.0019717	0.448855	0.000109584	0.39091	0.00089688	0.326158	0.00623803	0.559561	5.78508e-07	0.800014	1.64407e-16	0.629239	7.00616e-09	0.605986	3.43998e-08	0.446668	0.000119472
ANAPC2	NA	7.34821	50.5375	NA	lightyellow	-0.258905	0.0317053	-0.16996	0.162659	-0.360188	0.00236558	0.00572254	0.962779	-0.0749741	0.540361	-0.0233363	0.84905	0.0128117	0.916787	0.0125573	0.918433	-0.0312997	0.798486	0.0767964	0.530534	0.143427	0.239708	0.209965	0.0833458	0.333162	0.00515328	0.332687	0.00522127	0.25004	0.0382579	0.371797	0.0016578	0.22822	0.0592839	0.204982	0.0911048	0.0737434	0.547049	0.2376	0.0493162	0.037412	0.760216	0.0525592	0.667989
ANAPC4	turquoise	9.53159	65.5537	brown	brown	-0.203758	0.0930953	0.246313	0.0413301	-0.00724909	0.95286	0.0763047	0.533177	-0.319112	0.00752704	-0.628573	7.34632e-09	-0.186005	0.125959	-0.595107	6.93763e-08	-0.68554	8.10207e-11	-0.536681	1.99851e-06	-0.243144	0.0441009	-0.0064459	0.958078	0.0595472	0.626945	-0.124274	0.308968	0.4658	5.49909e-05	0.632621	5.49711e-09	0.551839	8.88189e-07	0.658303	7.88328e-10	0.699716	2.24377e-11	0.704635	1.412e-11	0.526254	3.4136e-06	0.573606	2.57826e-07
ANAPC5	blue	10.8548	74.6543	blue	blue	0.298	0.0128848	-0.155705	0.201403	-0.00953806	0.938	-0.167476	0.168982	0.322039	0.00696559	0.587397	1.12307e-07	0.450276	0.00010357	0.508882	8.01413e-06	0.686239	7.61794e-11	0.509245	7.87623e-06	0.569416	3.29416e-07	0.17135	0.159198	0.185451	0.127111	0.450059	0.000104469	-0.31656	0.00804838	-0.275844	0.0217803	-0.27835	0.020565	-0.672525	2.47566e-10	-0.685163	8.37591e-11	-0.539309	1.74129e-06	-0.516432	5.56256e-06	-0.435626	0.000183172
ANAPC7	orange	7.59206	52.2146	orange	orange	-0.318202	0.00770949	-0.478483	3.20348e-05	-0.385215	0.00108119	-0.382238	0.00119059	-0.299702	0.0123554	-0.0323071	0.792143	-0.279909	0.0198381	0.248277	0.0396871	0.208017	0.0863148	0.25999	0.030972	-0.117572	0.335984	0.141222	0.247086	0.202458	0.0952466	0.135265	0.267789	-0.109645	0.369799	0.0166125	0.892231	-0.302876	0.011418	-0.000519677	0.996619	-0.162644	0.181793	-0.120598	0.323607	-0.39641	0.000746378	-0.421471	0.000310216
ANG	NA	7.72202	53.1083	NA	brown	0.0992206	0.417288	0.178255	0.142809	0.0483688	0.693085	0.206576	0.0885632	0.0712626	0.560649	-0.0352311	0.77381	-0.0986745	0.419869	0.0453352	0.711462	-0.152823	0.209977	-0.108153	0.376386	0.168781	0.165638	0.230775	0.0564196	0.201021	0.0976703	0.0843793	0.490614	0.223485	0.0649046	0.166102	0.172555	0.260242	0.0308033	-0.00448161	0.970846	0.154979	0.203538	0.307034	0.0102839	0.107099	0.381082	0.0615642	0.615298
ANGEL1	turquoise	8.86513	60.9701	turquoise	turquoise	-0.173143	0.154815	0.39185	0.000869343	0.177751	0.14396	0.290969	0.0152852	-0.177137	0.145373	-0.607691	3.07435e-08	-0.131392	0.281858	-0.583765	1.40313e-07	-0.805552	7.06638e-17	-0.643491	2.47057e-09	-0.345818	0.00360878	-0.267688	0.0261676	-0.329298	0.00572907	-0.351707	0.00304228	0.279713	0.0199281	0.406206	0.000533867	0.595781	6.64774e-08	0.530042	2.81607e-06	0.806809	5.8122e-17	0.668461	3.46905e-10	0.623415	1.05654e-08	0.720297	3.0283e-12
ANGEL2	turquoise	10.842	74.566	steelblue	steelblue	-0.265271	0.0276032	0.14384	0.238341	0.12497	0.306246	-0.000982845	0.993605	-0.345859	0.00360454	-0.624898	9.52405e-09	-0.574617	2.42903e-07	-0.630783	6.27397e-09	-0.638733	3.51984e-09	-0.447124	0.000117344	-0.714404	5.46977e-12	-0.61919	1.41594e-08	-0.492746	1.69981e-05	-0.602012	4.45824e-08	0.0150171	0.902527	-0.0300278	0.806512	0.000195569	0.998728	0.310289	0.00946599	0.653061	1.18958e-09	0.177923	0.143567	0.428869	0.00023623	0.268415	0.0257482
ANGPT1	NA	7.48234	51.4599	NA	pink	0.104778	0.39155	0.061351	0.616525	0.176925	0.145862	0.211223	0.081472	0.272017	0.0237539	0.215306	0.0756183	-0.118372	0.332686	0.0869419	0.477489	0.0491458	0.688405	0.0211343	0.863149	-0.128702	0.291911	-0.19618	0.106188	-0.107915	0.377444	-0.179374	0.140276	-0.046428	0.704822	-0.283123	0.0184092	-0.111646	0.361074	-0.136088	0.26486	-0.0628676	0.607822	-0.156836	0.198109	0.0147103	0.904509	-0.105892	0.386503
ANGPT2	turquoise	7.32751	50.3951	turquoise	turquoise	-0.329082	0.00576298	0.209943	0.0833786	-0.0571313	0.641016	0.347783	0.00341015	-0.212659	0.079374	-0.605644	3.51814e-08	-0.347288	0.00345921	-0.569541	3.2703e-07	-0.853677	1.17703e-20	-0.662301	5.72845e-10	-0.437984	0.000167397	-0.0985087	0.420654	-0.0849021	0.487921	-0.380202	0.00127108	0.578086	1.97657e-07	0.458631	7.39442e-05	0.508294	8.24227e-06	0.693825	3.86003e-11	0.863872	1.24429e-21	0.774947	5.53554e-15	0.54999	9.82624e-07	0.578349	1.9457e-07
ANGPT4	NA	6.72366	46.2421	NA	NA	0.10339	0.397888	0.139541	0.252811	0.0481115	0.694637	0.157295	0.196783	0.0797334	0.514883	-0.00921243	0.940113	0.0476223	0.697591	0.0304909	0.803587	-0.071949	0.55687	-0.162161	0.183112	-0.0574042	0.63942	0.00389691	0.974648	-0.0427376	0.72733	-0.045164	0.712505	-0.0397781	0.745549	-0.105428	0.388603	0.129526	0.288805	0.0887776	0.468204	0.0475175	0.698225	0.0788066	0.519796	0.0598351	0.625277	0.153511	0.207908
ANGPTL1	turquoise	7.09884	48.8224	turquoise	turquoise	-0.218197	0.0716809	0.326684	0.00615013	0.112497	0.357404	0.279712	0.0199287	-0.216436	0.0740598	-0.647789	1.78501e-09	-0.384676	0.00110032	-0.675445	1.93638e-10	-0.857429	5.254e-21	-0.690095	5.40628e-11	-0.519722	4.73139e-06	-0.275104	0.0221509	-0.243248	0.0440082	-0.435406	0.000184707	0.440387	0.000152619	0.321668	0.00703468	0.431475	0.000214287	0.658647	7.67072e-10	0.858922	3.78679e-21	0.654395	1.07211e-09	0.700982	1.99343e-11	0.623578	1.04461e-08
ANGPTL2	turquoise	11.129	76.5401	turquoise	turquoise	-0.365473	0.00201529	0.248877	0.0391957	-0.0461241	0.706667	0.237441	0.0494728	-0.373613	0.00156626	-0.785174	1.39539e-15	-0.382844	0.00116756	-0.639574	3.30791e-09	-0.936592	3.17998e-32	-0.721737	2.61489e-12	-0.465926	5.47019e-05	-0.0760325	0.534642	-0.0898579	0.462786	-0.379835	0.00128608	0.538444	1.8223e-06	0.576566	2.16404e-07	0.577856	2.00391e-07	0.775021	5.48221e-15	0.954629	5.74977e-37	0.876194	6.37477e-23	0.636741	4.07468e-09	0.66331	5.28093e-10
ANGPTL3	NA	6.93363	47.6861	NA	magenta	0.136755	0.262504	0.135516	0.266894	0.191191	0.115559	0.0845847	0.489555	0.153613	0.2076	0.0444443	0.716891	0.208095	0.0861942	0.017699	0.885229	-0.00716529	0.953404	-0.129762	0.28792	-0.046246	0.705927	-0.167245	0.169578	-0.272839	0.0233177	-0.220094	0.069188	-0.0772097	0.528317	-0.251246	0.0373049	-0.0589722	0.630282	0.0117303	0.923789	-0.0211474	0.863065	-0.0877112	0.473586	0.171797	0.158096	0.215509	0.075336
ANGPTL4	blue	9.13589	62.8323	blue	blue	0.411607	0.000441866	-0.193586	0.110984	0.00799149	0.948038	-0.0566687	0.643724	0.539277	1.74423e-06	0.906168	9.72604e-27	0.469227	4.76207e-05	0.730412	1.05889e-12	0.922665	1.96087e-29	0.75884	4.2161e-14	0.61241	2.24494e-08	0.282213	0.0188046	0.242375	0.0447964	0.469511	4.70518e-05	-0.365204	0.00203193	-0.469316	4.74415e-05	-0.431765	0.000211967	-0.780956	2.48536e-15	-0.950392	1.06824e-35	-0.724602	1.94716e-12	-0.675955	1.85454e-10	-0.618734	1.46106e-08
ANGPTL5	NA	6.87496	47.2827	NA	darkmagenta	-0.0930589	0.446935	-0.174073	0.152577	-0.106309	0.384628	-0.0497355	0.684862	-0.0713688	0.560064	0.0427664	0.727154	-0.125386	0.304625	0.0999132	0.414028	0.138928	0.254925	0.0770125	0.529374	-0.00750348	0.951207	-0.108376	0.3754	0.0928562	0.447929	0.0113413	0.926309	-0.0313347	0.798265	-0.0520588	0.670967	-0.278712	0.0203939	-0.1058	0.386921	-0.106244	0.384917	-0.190117	0.117656	-0.179239	0.140579	-0.192442	0.113151
ANGPTL6	NA	6.96811	47.9233	NA	black	0.440573	0.00015153	0.107589	0.378897	0.217113	0.0731372	0.126703	0.299534	0.376285	0.00143981	0.477368	3.36223e-05	0.348412	0.00334859	0.410664	0.000456808	0.437226	0.000172326	0.179601	0.139767	0.47101	4.41578e-05	0.0685243	0.575844	0.0485932	0.691732	0.1785	0.142252	-0.142244	0.243646	-0.362028	0.00223786	-0.162613	0.181878	-0.447737	0.00011454	-0.46492	5.70472e-05	-0.355511	0.00271988	-0.325912	0.00627947	-0.237264	0.0496482
ANGPTL7	NA	6.78414	46.658	NA	darkgreen	0.00781806	0.949164	-0.0843851	0.490584	-0.0832403	0.496507	0.0161818	0.895008	-0.0346007	0.777753	0.00632114	0.958888	-0.113891	0.351436	0.111268	0.362713	0.111663	0.361002	-0.0135348	0.912108	-0.0699076	0.568144	-0.0318225	0.795193	0.0382752	0.754855	0.0351396	0.774382	-0.127984	0.294633	-0.153685	0.207387	-0.0786157	0.520811	-0.0691413	0.572404	-0.104245	0.393976	-0.127818	0.295267	-0.132102	0.279242	-0.158171	0.19427
ANK1	blue	7.70716	53.0061	blue	blue	0.214868	0.0762306	-0.401282	0.000632618	-0.11502	0.346654	-0.39247	0.000851623	0.142697	0.242132	0.657324	8.51781e-10	0.382438	0.00118295	0.698707	2.46436e-11	0.95455	6.08511e-37	0.719107	3.41625e-12	0.523345	3.95103e-06	0.243033	0.0442006	0.253898	0.0352792	0.519682	4.74068e-06	-0.502898	1.0639e-05	-0.367847	0.00187373	-0.559279	5.87746e-07	-0.68874	6.10227e-11	-0.943226	8.7378e-34	-0.77465	5.75557e-15	-0.668943	3.33405e-10	-0.728405	1.30921e-12
ANK2	blue	10.5187	72.3427	blue	blue	0.301802	0.011728	-0.333758	0.00506918	-0.023897	0.845468	-0.303605	0.0112117	0.256329	0.0335042	0.696663	2.97691e-11	0.384475	0.00110749	0.640579	3.07053e-09	0.910669	2.01817e-27	0.610055	2.62799e-08	0.484248	2.48803e-05	0.170771	0.160632	0.174566	0.1514	0.351697	0.00304323	-0.459654	7.09151e-05	-0.497587	1.36195e-05	-0.606641	3.29488e-08	-0.644869	2.22733e-09	-0.919466	7.23518e-29	-0.804626	8.15288e-17	-0.629487	6.883e-09	-0.636784	4.06203e-09
ANK3	blue	8.47038	58.2552	blue	blue	0.222203	0.0664979	-0.382788	0.00116965	-0.118616	0.331684	-0.401082	0.000636947	0.155572	0.201793	0.62104	1.24623e-08	0.419531	0.000332852	0.69422	3.72359e-11	0.919501	7.13442e-29	0.648727	1.66165e-09	0.458775	7.35105e-05	0.209783	0.0836194	0.167423	0.169118	0.384553	0.00110472	-0.515143	5.92413e-06	-0.471265	4.36825e-05	-0.597751	5.8643e-08	-0.631112	6.12783e-09	-0.919916	6.04243e-29	-0.78403	1.63389e-15	-0.621735	1.18768e-08	-0.619656	1.37132e-08
ANKAR	turquoise	7.00721	48.1922	turquoise	turquoise	-0.20884	0.0850506	0.210588	0.0824133	0.0932822	0.44584	0.196989	0.104726	-0.185411	0.127194	-0.471598	4.30694e-05	-0.107822	0.377859	-0.442657	0.000139773	-0.63555	4.44512e-09	-0.437562	0.000170127	-0.317933	0.007764	-0.0815719	0.505207	-0.198512	0.102015	-0.3607	0.00232939	0.285438	0.0174351	0.333565	0.00509633	0.359627	0.00240575	0.530931	2.69087e-06	0.629981	6.64466e-09	0.517923	5.17029e-06	0.51194	6.91979e-06	0.578768	1.89752e-07
ANKDD1A	NA	9.19191	63.2175	NA	violet	0.346535	0.00353515	0.371348	0.00168114	0.361354	0.00228393	0.297843	0.0129347	0.249062	0.0390454	-0.0442965	0.717793	-0.425654	0.000266129	-0.362771	0.00218807	-0.22388	0.0644205	-0.366974	0.00192469	-0.364735	0.00206127	-0.435246	0.000185835	-0.187759	0.122364	-0.281886	0.0189485	0.0731247	0.550426	-0.329491	0.00569911	-0.0716026	0.558776	-0.176087	0.147812	0.205255	0.090667	-0.0737553	0.546983	0.181512	0.135532	-0.0627869	0.608283
ANKFN1	turquoise	6.93203	47.6752	turquoise	turquoise	-0.317918	0.00776723	0.147859	0.22534	0.0198942	0.871109	0.0374091	0.760234	-0.401143	0.000635622	-0.670961	2.8208e-10	-0.245911	0.0416736	-0.551782	8.90976e-07	-0.71383	5.78963e-12	-0.598236	5.68532e-08	-0.411397	0.00044515	-0.118508	0.332128	-0.156593	0.198814	-0.342076	0.00401574	0.32548	0.00635301	0.41456	0.000397913	0.327432	0.006027	0.607495	3.11439e-08	0.7356	6.06421e-13	0.614522	1.94706e-08	0.597129	6.10157e-08	0.495777	1.4802e-05
ANKFY1	turquoise	10.8346	74.5151	turquoise	turquoise	-0.272266	0.0236215	0.354186	0.0028286	0.057723	0.637557	0.363144	0.00216346	-0.223158	0.0653085	-0.714307	5.52282e-12	-0.374711	0.00151312	-0.693612	3.93554e-11	-0.980206	7.40848e-49	-0.751098	1.05846e-13	-0.482182	2.72532e-05	-0.137194	0.260959	-0.159882	0.189427	-0.442159	0.000142503	0.591424	8.74634e-08	0.488728	2.03792e-05	0.600016	5.0718e-08	0.759307	3.98427e-14	0.980391	5.41648e-49	0.862494	1.7034e-21	0.698157	2.59336e-11	0.731687	9.2444e-13
ANKH	NA	6.88909	47.3799	NA	NA	0.174214	0.15224	0.173182	0.154719	0.151633	0.21359	0.0207631	0.86553	0.047111	0.700684	0.0314569	0.797495	-0.0817206	0.504428	0.0183541	0.881011	0.0349883	0.775328	-0.00724965	0.952856	0.0541987	0.658266	0.0344814	0.7785	0.0779771	0.524213	0.109523	0.370334	-0.0392624	0.748738	0.0135484	0.91202	0.0717471	0.55798	0.0372951	0.760943	-0.0390511	0.750046	0.0235878	0.847443	-0.00805016	0.947657	-0.0432296	0.724316
ANKHD1	turquoise	8.71737	59.9539	turquoise	turquoise	-0.242786	0.0444239	0.290934	0.0152981	0.0378398	0.757558	0.266588	0.026813	-0.283684	0.0181689	-0.67842	1.50324e-10	-0.232685	0.0543532	-0.56027	5.55887e-07	-0.83466	5.10325e-19	-0.689504	5.70005e-11	-0.390794	0.000900319	-0.0672587	0.582931	-0.145435	0.233121	-0.399886	0.000663476	0.491964	1.76119e-05	0.440977	0.000149181	0.469836	4.64106e-05	0.747013	1.69741e-13	0.835611	4.2753e-19	0.753502	7.98274e-14	0.587832	1.09334e-07	0.705416	1.31079e-11
ANKHD1-EIF4EBP3	turquoise	7.0806	48.697	turquoise	turquoise	-0.361925	0.00224484	0.0783986	0.521967	-0.049709	0.685021	-0.0343684	0.779207	-0.493152	1.66877e-05	-0.69836	2.54508e-11	-0.295585	0.0136696	-0.49452	1.56785e-05	-0.66674	3.9958e-10	-0.556154	6.99914e-07	-0.525386	3.56637e-06	-0.237255	0.0496567	-0.26143	0.0300207	-0.344897	0.00370535	0.128096	0.294207	0.381734	0.00121008	0.293539	0.0143668	0.671189	2.76767e-10	0.692257	4.44968e-11	0.523391	3.94204e-06	0.516965	5.41915e-06	0.442445	0.000140927
ANKIB1	turquoise	11.3246	77.8855	turquoise	turquoise	-0.275229	0.0220879	0.337637	0.00455086	0.114275	0.349807	0.31863	0.00762312	-0.233417	0.0535772	-0.722134	2.51072e-12	-0.42563	0.000266369	-0.747962	1.52237e-13	-0.965516	6.97769e-41	-0.740821	3.41495e-13	-0.571169	2.97446e-07	-0.286999	0.0168037	-0.295659	0.013645	-0.572535	2.74579e-07	0.508253	8.25869e-06	0.340895	0.00415237	0.468815	4.8455e-05	0.686006	7.77647e-11	0.962239	1.38518e-39	0.7251	1.84925e-12	0.731897	9.03885e-13	0.705542	1.29512e-11
ANKK1	NA	6.78945	46.6946	NA	NA	0.106353	0.384428	0.167378	0.169236	0.120268	0.324942	0.161194	0.185773	0.13648	0.263472	-0.025269	0.836714	-0.179234	0.140591	-0.043468	0.722857	-0.148215	0.224213	-0.152729	0.210261	-0.162676	0.181707	0.00640905	0.958317	0.038479	0.753591	-0.121865	0.318515	0.156482	0.199137	-0.0902018	0.461069	0.0035346	0.977005	0.052357	0.669191	0.134789	0.26949	0.117206	0.337501	0.0760456	0.534572	-0.00832623	0.945865
ANKLE1	NA	6.87251	47.2658	NA	salmon	0.0521676	0.670319	0.0200123	0.87035	-0.00356349	0.976817	0.0829562	0.497983	0.204621	0.0916899	0.159214	0.191306	0.252089	0.0366512	0.11704	0.338192	0.0763615	0.532871	0.115217	0.345821	0.194285	0.109675	0.32926	0.00573508	0.210202	0.0829891	0.00873408	0.943217	0.207825	0.0866121	0.00885116	0.942458	0.0497524	0.68476	-0.0862697	0.480914	-0.0991513	0.417615	0.112049	0.359335	0.0634869	0.604283	0.107094	0.381106
ANKLE2	darkgrey	9.04709	62.2215	darkgrey	darkgrey	-0.145106	0.234192	-0.283633	0.0181907	-0.405951	0.000538611	-0.20083	0.0979963	-0.153836	0.206936	0.06066	0.620508	-0.310237	0.00947852	0.079812	0.514467	0.184976	0.128103	0.244197	0.0431636	0.210654	0.082315	0.420323	0.000323435	0.69916	2.36289e-11	0.528832	2.99536e-06	0.419259	0.000336141	0.375084	0.00149545	0.016447	0.893298	-0.091991	0.452189	-0.134223	0.271526	0.0620936	0.612256	-0.214649	0.076537	-0.420801	0.000317877
ANKMY1	turquoise	7.98606	54.9243	turquoise	turquoise	0.105615	0.387757	0.558068	6.29037e-07	0.243948	0.0433841	0.317941	0.00776241	-0.0237827	0.846198	-0.498408	1.3113e-05	-0.194905	0.108525	-0.61127	2.42329e-08	-0.720689	2.90973e-12	-0.588686	1.0371e-07	-0.247071	0.0406896	-0.0844821	0.490083	-0.0785639	0.521086	-0.201306	0.0971862	0.427806	0.000245755	0.367004	0.00192293	0.581325	1.62698e-07	0.439542	0.000157675	0.700787	2.03014e-11	0.662256	5.7489e-10	0.524477	3.73313e-06	0.601098	4.72981e-08
ANKMY2	red	9.88353	67.9742	red	red	0.00550974	0.964162	-0.155757	0.201252	0.220232	0.069009	-0.222884	0.0656481	-0.020251	0.868817	0.0677197	0.580345	-0.112522	0.357297	-0.00373633	0.975693	0.218562	0.0711962	0.083449	0.495425	-0.299856	0.0123083	-0.610037	2.63126e-08	-0.572373	2.77204e-07	-0.338431	0.00445072	-0.657308	8.52892e-10	-0.637667	3.80715e-09	-0.584241	1.36298e-07	-0.411512	0.000443358	-0.212044	0.0802666	-0.61487	1.90175e-08	-0.10855	0.374625	-0.285446	0.0174319
ANKRA2	turquoise	9.36184	64.3862	turquoise	turquoise	-0.381451	0.00122115	0.146662	0.229162	-0.0121108	0.921325	0.0461107	0.706748	-0.467402	5.14232e-05	-0.801014	1.41438e-16	-0.632379	5.59415e-09	-0.752489	8.99424e-14	-0.817346	1.06544e-17	-0.651773	1.31453e-09	-0.699404	2.30988e-11	-0.437409	0.000171123	-0.241014	0.0460482	-0.506009	9.18805e-06	0.290807	0.015345	0.291485	0.0150968	0.263203	0.0288839	0.605904	3.45862e-08	0.846173	5.53401e-20	0.521118	4.41507e-06	0.574385	2.46257e-07	0.420627	0.00031989
ANKRD1	NA	6.86961	47.2459	NA	NA	0.19322	0.111674	0.12499	0.306167	0.141939	0.24467	-0.0309161	0.800904	0.155165	0.20299	0.105835	0.386759	-0.120065	0.325768	-0.0529088	0.665911	0.0916212	0.454016	0.0635185	0.604103	-0.0117453	0.923692	-0.24732	0.0404806	0.00441434	0.971284	0.0211084	0.863315	-0.155562	0.201825	-0.180251	0.138316	-0.0110625	0.928116	-0.25812	0.0322446	-0.0914875	0.454678	-0.180397	0.137992	-0.169525	0.163753	-0.191106	0.115722
ANKRD10	turquoise	8.75427	60.2077	turquoise	turquoise	-0.0738723	0.546346	0.389212	0.00094859	0.18836	0.12115	0.241797	0.0453243	-0.182602	0.13316	-0.609037	2.81222e-08	-0.342066	0.00401693	-0.752992	8.47682e-14	-0.778859	3.29593e-15	-0.673683	2.2467e-10	-0.518827	4.94509e-06	-0.25169	0.0369592	-0.205124	0.0908767	-0.386631	0.00103242	0.343665	0.00383822	0.334437	0.00497497	0.418467	0.0003459	0.61896	1.43852e-08	0.767593	1.4274e-14	0.584804	1.31692e-07	0.635125	4.58509e-09	0.57407	2.50879e-07
ANKRD11	blue	10.3205	70.9794	blue	blue	0.112865	0.355822	-0.413225	0.000417263	-0.278044	0.0207101	-0.274836	0.022286	0.215767	0.0749788	0.679444	1.37693e-10	0.445519	0.00012499	0.715932	4.69898e-12	0.861688	2.04383e-21	0.760729	3.35042e-14	0.626623	8.43457e-09	0.47597	3.57153e-05	0.413525	0.000412848	0.585069	1.2957e-07	-0.271341	0.0241182	-0.13744	0.260096	-0.384692	0.00109974	-0.591765	8.56209e-08	-0.849564	2.77853e-20	-0.540635	1.62363e-06	-0.653474	1.15194e-09	-0.616552	1.6963e-08
ANKRD12	NA	9.61752	66.1447	NA	lightcyan	-0.179864	0.139178	-0.224505	0.0636588	-0.0764331	0.532486	-0.178378	0.142529	-0.247489	0.0403394	-0.165534	0.174049	-0.404006	0.000576118	-0.162553	0.182041	0.0023343	0.984812	-0.00285515	0.981424	-0.382704	0.00117285	-0.424519	0.000277489	-0.237444	0.0494702	-0.224696	0.0634283	-0.243502	0.0437805	-0.167067	0.17004	-0.365608	0.00200704	-0.0219506	0.857918	0.0219578	0.857871	-0.296904	0.0132362	-0.050259	0.681721	-0.267623	0.0262052
ANKRD13A	turquoise	9.48231	65.2148	turquoise	turquoise	-0.25485	0.0345752	0.362625	0.00219778	0.205214	0.0907314	0.284956	0.0176342	-0.20883	0.0850654	-0.710288	8.19543e-12	-0.331128	0.00544966	-0.737342	5.01439e-13	-0.9339	1.22563e-31	-0.733943	7.25635e-13	-0.567991	3.57756e-07	-0.376612	0.00142501	-0.420643	0.000319704	-0.624601	9.72412e-09	0.347691	0.00341918	0.254052	0.0351646	0.44062	0.000151254	0.640679	3.04778e-09	0.924777	8.02864e-30	0.653864	1.11747e-09	0.736746	5.35216e-13	0.775807	4.94399e-15
ANKRD13B	NA	7.40288	50.9135	NA	paleturquoise	0.0387578	0.751863	0.220144	0.0691227	0.0494442	0.686612	0.138393	0.256777	0.0664812	0.587304	-0.118653	0.33153	0.020961	0.864261	-0.132144	0.279089	-0.209381	0.084227	-0.0885761	0.469219	-0.116807	0.339164	-0.152571	0.210737	-0.0916573	0.453838	-0.108647	0.3742	0.00981828	0.936183	0.128603	0.292284	0.234207	0.0527498	0.104972	0.390669	0.195941	0.106623	0.168887	0.165369	0.115781	0.343451	0.256772	0.0331887
ANKRD13C	violet	8.35659	57.4726	violet	violet	-0.359721	0.00239898	-0.333319	0.00513104	-0.0422492	0.730327	-0.268254	0.025841	-0.325832	0.00629304	-0.29003	0.0156332	-0.450295	0.000103492	-0.153235	0.208736	-0.0790702	0.518396	-0.12189	0.318412	-0.522787	4.06278e-06	-0.5294	2.90984e-06	-0.411072	0.00045029	-0.484979	2.40876e-05	-0.298367	0.0127691	-0.382048	0.00119789	-0.485219	2.38322e-05	-0.0193742	0.87445	0.108403	0.37528	-0.30475	0.0108943	-0.0275355	0.822297	-0.163379	0.179801
ANKRD13D	NA	7.1719	49.3249	NA	NA	0.128759	0.291697	0.121658	0.319341	0.103707	0.396433	0.101832	0.405073	0.0331411	0.786902	-0.0310067	0.800333	-0.108564	0.374565	-0.000191581	0.998753	-0.0481875	0.694178	-0.122239	0.31702	-0.135265	0.26779	-0.168342	0.166757	-0.184085	0.129985	-0.104982	0.390623	-0.101803	0.405207	-0.104967	0.390689	-0.0873702	0.475314	0.0654839	0.592936	0.0398554	0.745071	-0.0509252	0.677733	-0.0619054	0.613337	-0.0108569	0.929448
ANKRD16	blue	7.80457	53.6761	blue	blue	0.227135	0.0605359	-0.259522	0.0312861	-0.0193531	0.874585	-0.242047	0.0450952	0.152741	0.210223	0.53668	1.99861e-06	0.128485	0.292733	0.466092	5.43247e-05	0.714479	5.42924e-12	0.557296	6.56772e-07	0.428465	0.000239807	0.129014	0.290732	0.289956	0.0156612	0.454915	8.59933e-05	-0.317594	0.00783335	-0.258493	0.0319873	-0.374229	0.00153624	-0.575415	2.31703e-07	-0.701627	1.87625e-11	-0.593336	7.75805e-08	-0.496379	1.43983e-05	-0.682108	1.0938e-10
ANKRD17	turquoise	9.6104	66.0957	turquoise	turquoise	-0.337202	0.00460653	0.158674	0.192837	0.0601	0.623744	0.163788	0.1787	-0.335495	0.00483098	-0.714543	5.39515e-12	-0.54426	1.33891e-06	-0.698458	2.52211e-11	-0.822086	4.7921e-18	-0.681756	1.12773e-10	-0.679541	1.36545e-10	-0.490693	1.86547e-05	-0.378149	0.00135716	-0.662889	5.46346e-10	0.298339	0.0127777	0.149027	0.221656	0.161244	0.185634	0.531675	2.59001e-06	0.840909	1.56202e-19	0.457561	7.72445e-05	0.519675	4.74222e-06	0.433064	0.000201846
ANKRD18A	NA	6.80354	46.7915	NA	cyan	0.197248	0.104262	0.128366	0.293182	0.237486	0.0494282	-0.0742651	0.544209	-0.00861827	0.943969	0.0647893	0.596872	-0.0617561	0.614195	-0.0751292	0.539521	0.105899	0.386472	0.122381	0.316455	-0.00634844	0.958711	-0.0710843	0.561633	-0.0572461	0.640344	0.0772446	0.52813	-0.202938	0.0944478	-0.0888586	0.467797	-0.122151	0.31737	-0.0782046	0.523	-0.121401	0.320374	-0.147496	0.226495	0.00700298	0.954458	-0.0438239	0.72068
ANKRD18B	NA	6.81586	46.8762	NA	NA	0.0410836	0.737495	0.0432733	0.724049	-0.0237353	0.846501	0.0665646	0.586834	0.0769146	0.529899	0.123395	0.312431	0.0489296	0.689706	0.0693925	0.571006	0.0134687	0.912536	0.127899	0.294956	0.171167	0.159651	0.164641	0.176415	0.105904	0.386451	0.202446	0.0952675	0.100761	0.41006	0.116054	0.342307	0.118247	0.333199	-0.0485404	0.69205	-0.0148396	0.903674	0.0631575	0.606164	-0.00701425	0.954385	0.00808832	0.947409
ANKRD19	NA	7.04203	48.4317	blue	blue	0.338484	0.00444412	-0.0951106	0.436935	0.0567023	0.643527	-0.192422	0.11319	0.208176	0.0860687	0.443542	0.000135035	0.262068	0.0296073	0.350594	0.00314288	0.610234	2.59692e-08	0.379739	0.00129004	0.255872	0.0338321	0.062593	0.609394	0.0708956	0.562674	0.295965	0.0135436	-0.400645	0.000646538	-0.377551	0.00138319	-0.407297	0.000513983	-0.533834	2.31724e-06	-0.624439	9.83562e-09	-0.566882	3.81409e-07	-0.516237	5.61584e-06	-0.427063	0.000252619
ANKRD2	blue	6.90759	47.5071	NA	blue	0.137976	0.258226	-0.168132	0.167296	0.0280252	0.81919	-0.164748	0.176132	0.145887	0.231658	0.363717	0.00212616	0.242122	0.0450268	0.286017	0.0171986	0.432894	0.00020314	0.391879	0.000868497	0.327441	0.00602544	0.158364	0.193718	0.071503	0.559324	0.145967	0.2314	-0.283474	0.0182586	-0.159182	0.191397	-0.216467	0.0740176	-0.341515	0.00408008	-0.446575	0.000119909	-0.368426	0.00184056	-0.318475	0.00765436	-0.260455	0.0306618
ANKRD20A1	NA	7.75985	53.3686	NA	purple	0.421117	0.000314239	0.225323	0.0626742	0.369652	0.00177212	-0.118984	0.330175	0.138078	0.257872	0.268618	0.0256324	0.185815	0.126353	0.126261	0.301236	0.369721	0.00176832	0.262035	0.0296288	0.151699	0.213389	-0.157447	0.196344	-0.203396	0.0936919	0.176376	0.147139	-0.463122	6.14725e-05	-0.365382	0.00202096	-0.109459	0.370619	-0.446449	0.000120507	-0.393937	0.000810948	-0.426801	0.000255081	0.107542	0.379104	-0.159405	0.190767
ANKRD20A2	NA	6.74994	46.4229	NA	NA	-0.0341098	0.780826	-0.0166633	0.891903	-0.044701	0.715325	-0.120392	0.324444	-0.0302612	0.805038	-0.0748469	0.541051	0.0767909	0.530563	-0.0309221	0.800866	-0.0247537	0.839999	0.00152081	0.990105	0.0361936	0.767802	0.171726	0.158272	0.126506	0.30029	0.0999946	0.413646	0.0734863	0.54845	0.122623	0.315489	0.0327865	0.789129	-0.0921608	0.451351	0.0339546	0.781799	0.106195	0.385138	-0.0189755	0.877013	-0.0512556	0.675759
ANKRD20A3	NA	6.88726	47.3672	NA	NA	-0.058054	0.635626	-0.107321	0.380092	-0.110796	0.364764	-0.0639799	0.601473	-0.103854	0.395759	-0.00290563	0.981096	-0.0016301	0.989394	0.104624	0.39225	0.0212695	0.862282	0.0703787	0.565533	0.00162605	0.98942	0.109523	0.370336	-0.0116117	0.924557	0.0067946	0.955812	-0.0483965	0.692918	-0.0436789	0.721567	-0.0431265	0.724947	0.0056816	0.963045	-0.0257407	0.833709	0.0243577	0.842526	-0.124386	0.30853	-0.0704878	0.564929
ANKRD20A4	NA	6.77228	46.5765	NA	NA	-0.124949	0.306325	-0.00418018	0.972806	-0.0589943	0.630154	0.0382406	0.75507	-0.0658024	0.591134	-0.102499	0.401987	-0.0332202	0.786405	-0.0203153	0.868404	-0.113522	0.353013	-0.0810681	0.507849	-0.12945	0.289093	0.0318431	0.795063	-0.0749472	0.540507	-0.0735694	0.547997	0.0620067	0.612755	0.122326	0.316673	0.0635914	0.603687	0.122568	0.315708	0.112198	0.35869	0.108943	0.372889	0.0341199	0.780763	0.0988446	0.419064
ANKRD20B	blue	7.34083	50.4867	blue	blue	0.0505712	0.679851	-0.376554	0.00142761	-0.203956	0.092772	-0.391698	0.000873739	-0.0448857	0.7142	0.294667	0.0139788	0.268748	0.0255582	0.456692	8.0022e-05	0.601385	4.64303e-08	0.387196	0.00101352	0.377352	0.00139197	0.244099	0.0432504	0.220419	0.0687673	0.409901	0.000469239	-0.242574	0.0446155	-0.144317	0.236773	-0.348719	0.00331895	-0.330578	0.00553246	-0.573151	2.64825e-07	-0.429264	0.000232778	-0.436034	0.000180349	-0.47459	3.79005e-05
ANKRD21	NA	6.86285	47.1994	NA	NA	-0.207966	0.0863929	-0.0709074	0.562609	-0.161412	0.18517	0.0176601	0.885479	-0.136568	0.263163	-0.162438	0.182356	-0.0718081	0.557645	0.0173232	0.88765	-0.172775	0.155707	-0.094468	0.440053	-0.07861	0.520841	0.0448198	0.714601	-0.0401399	0.743314	-0.0522914	0.669582	0.147967	0.225	0.153148	0.208998	0.0545808	0.656008	0.221661	0.0671808	0.180836	0.137019	0.172287	0.156896	-0.0112444	0.926937	0.134013	0.272284
ANKRD22	turquoise	8.75855	60.2371	turquoise	turquoise	-0.217935	0.0720315	0.3895	0.000939638	0.19087	0.116182	0.408852	0.000486813	-0.0507479	0.678794	-0.582383	1.52599e-07	-0.374281	0.00153373	-0.706361	1.19753e-11	-0.90625	9.45686e-27	-0.659957	6.91143e-10	-0.561287	5.24867e-07	-0.375671	0.00146806	-0.364703	0.00206326	-0.576774	2.13746e-07	0.407015	0.00051907	0.213853	0.0776611	0.465438	5.58288e-05	0.561903	5.06873e-07	0.89495	3.55046e-25	0.636477	4.15431e-09	0.686789	7.25701e-11	0.67208	2.56957e-10
ANKRD23	NA	7.20647	49.5626	NA	steelblue	0.0693987	0.570972	0.232865	0.0541613	0.100834	0.409716	0.103479	0.397477	-0.0414276	0.735377	-0.266662	0.026769	-0.0718386	0.557477	-0.413184	0.000417872	-0.299701	0.0123557	-0.341608	0.00406938	-0.137245	0.260783	-0.2344	0.05255	-0.0925294	0.449535	-0.14321	0.240427	0.0911404	0.456398	0.104705	0.391882	0.221025	0.0679898	0.193963	0.110277	0.299335	0.012468	0.177801	0.143846	0.292747	0.0146448	0.242995	0.0442346
ANKRD24	blue	8.85965	60.9324	blue	blue	0.339692	0.00429573	-0.314305	0.00853505	-0.0778455	0.524916	-0.312708	0.0088952	0.256304	0.0335219	0.733563	7.55941e-13	0.415246	0.000388298	0.724892	1.88971e-12	0.976803	1.42497e-46	0.698136	2.59844e-11	0.632869	5.39984e-09	0.302842	0.0114278	0.350296	0.00317025	0.600729	4.84403e-08	-0.41904	0.000338821	-0.368717	0.0018241	-0.472444	4.15451e-05	-0.715013	5.14893e-12	-0.974652	2.68719e-45	-0.739273	4.05457e-13	-0.715326	4.99126e-12	-0.719148	3.40236e-12
ANKRD26	turquoise	7.4209	51.0374	NA	turquoise	-0.215175	0.0758009	0.125504	0.304166	0.0196523	0.872662	0.0774691	0.526928	-0.327415	0.00602965	-0.523226	3.97458e-06	-0.395465	0.000770477	-0.485246	2.38036e-05	-0.566225	3.96103e-07	-0.464521	5.8004e-05	-0.348417	0.0033482	-0.122778	0.314876	-0.0559879	0.64772	-0.227169	0.0604962	0.357799	0.00254104	0.347003	0.0034878	0.244034	0.043308	0.52358	3.90478e-06	0.588308	1.06167e-07	0.463737	5.99227e-05	0.488658	2.04431e-05	0.30258	0.0115028
ANKRD27	NA	7.82024	53.7838	NA	darkgreen	-0.0975259	0.425326	-0.383351	0.00114857	-0.146965	0.22819	-0.511116	7.20009e-06	-0.255955	0.0337723	0.0668225	0.585382	0.00258317	0.983193	0.295244	0.0137838	0.448229	0.000112333	0.240962	0.0460962	0.00676382	0.956012	-0.0466358	0.703563	0.0586721	0.632026	0.119528	0.327953	-0.333555	0.0050977	-0.194299	0.10965	-0.443179	0.000136958	-0.199754	0.0998472	-0.415476	0.000385117	-0.477865	3.29061e-05	-0.266428	0.0269081	-0.441032	0.000148862
ANKRD28	turquoise	9.39102	64.587	yellow	yellow	-0.315191	0.00834089	0.219492	0.0699719	0.140259	0.250354	0.120068	0.325756	-0.300187	0.0122081	-0.662146	5.80036e-10	-0.216635	0.0737876	-0.607967	3.01876e-08	-0.760615	3.39744e-14	-0.543046	1.42862e-06	-0.486475	2.25384e-05	-0.385218	0.00108108	-0.472308	4.17857e-05	-0.497566	1.36329e-05	0.145906	0.231596	0.194046	0.110122	0.323239	0.00674627	0.474297	3.83791e-05	0.77339	6.78472e-15	0.491482	1.80011e-05	0.609008	2.8175e-08	0.623476	1.05209e-08
ANKRD29	blue	7.87733	54.1765	blue	blue	0.282475	0.0186898	-0.370652	0.00171794	-0.0613953	0.61627	-0.347865	0.00340204	0.226902	0.0608081	0.714034	5.67397e-12	0.36166	0.0022629	0.682712	1.03785e-10	0.97903	5.01983e-48	0.715331	4.98874e-12	0.514295	6.1738e-06	0.196775	0.105111	0.223297	0.0651364	0.456826	7.95865e-05	-0.504424	9.90216e-06	-0.458154	7.53989e-05	-0.602329	4.36752e-08	-0.747953	1.52385e-13	-0.978074	2.20374e-47	-0.836066	3.92652e-19	-0.732554	8.42542e-13	-0.748676	1.40205e-13
ANKRD30A	turquoise	7.30878	50.2663	turquoise	turquoise	-0.0829238	0.498151	0.428021	0.000243798	0.294205	0.0141367	0.449055	0.000108721	0.0331402	0.786907	-0.480366	2.9511e-05	-0.311364	0.00920858	-0.601231	4.68927e-08	-0.817512	1.03649e-17	-0.662056	5.84233e-10	-0.50388	1.01591e-05	-0.362126	0.00223129	-0.425062	0.000272	-0.612531	2.22687e-08	0.387985	0.000987637	0.0654086	0.593361	0.368543	0.00183391	0.408397	0.000494621	0.791828	5.46464e-16	0.522302	4.16235e-06	0.650877	1.40868e-09	0.648124	1.73988e-09
ANKRD30B	green	10.7358	73.8356	green	green	0.62105	1.24544e-08	0.928614	1.47951e-30	0.616302	1.72542e-08	0.699957	2.19388e-11	0.472064	4.22225e-05	-0.00898901	0.941563	0.0685845	0.575508	-0.313036	0.00882029	-0.470713	4.47175e-05	-0.360347	0.00235427	-0.0648406	0.596581	-0.0215086	0.86075	-0.181112	0.136411	-0.176398	0.147087	0.241686	0.0454263	0.0355309	0.771937	0.57561	2.29046e-07	0.145825	0.231857	0.385699	0.00106431	0.436456	0.000177472	0.421947	0.000304884	0.562518	4.89492e-07
ANKRD31	NA	6.87679	47.2952	NA	grey60	0.0199357	0.870842	-0.0820004	0.502965	-0.0205896	0.866644	-0.00940281	0.938878	0.0963613	0.430902	0.211732	0.0807231	0.106274	0.384783	-0.0184162	0.880611	0.217967	0.0719879	0.289334	0.0158957	0.132392	0.278179	-0.0866831	0.478806	-0.0108097	0.929754	0.223328	0.0650978	-0.279131	0.0201981	-0.113242	0.354208	-0.0398732	0.744961	-0.192491	0.113058	-0.216122	0.0744895	-0.21317	0.0786372	-0.205623	0.0900774	-0.203393	0.0936962
ANKRD32	NA	7.89471	54.296	blue	blue	0.201683	0.0965485	-0.277643	0.0209018	-0.00271064	0.982364	-0.364464	0.00207833	0.118869	0.330645	0.481289	2.83422e-05	0.21381	0.0777232	0.434463	0.000191444	0.740939	3.37051e-13	0.535768	2.09596e-06	0.274716	0.0223468	-0.0421431	0.730978	0.0762253	0.533604	0.326266	0.00621984	-0.538387	1.82774e-06	-0.381937	0.00120221	-0.472201	4.19771e-05	-0.575146	2.35422e-07	-0.727958	1.37226e-12	-0.729416	1.17679e-12	-0.498565	1.3018e-05	-0.614868	1.90201e-08
ANKRD33	NA	8.96773	61.6758	salmon	salmon	0.162276	0.182797	-0.141056	0.247648	-0.200968	0.09776	-0.00294	0.980872	0.202753	0.0947559	0.413448	0.000413969	0.256903	0.0330963	0.594664	7.13489e-08	0.432385	0.000207078	0.354803	0.00277751	0.621243	1.22891e-08	0.667149	3.86402e-10	0.514332	6.16265e-06	0.499218	1.26301e-05	0.141067	0.247609	0.057071	0.641368	0.0140821	0.908569	-0.368165	0.00185541	-0.427041	0.000252825	-0.0176307	0.885669	-0.361267	0.00228993	-0.2577	0.0325362
ANKRD34A	blue	8.55426	58.8321	blue	blue	0.263098	0.0289502	-0.387677	0.000997668	-0.11647	0.340566	-0.341009	0.00413902	0.231308	0.0558368	0.737928	4.70246e-13	0.413017	0.000420365	0.755358	6.40537e-14	0.992561	5.20796e-63	0.74095	3.36624e-13	0.585553	1.25788e-07	0.268999	0.0254159	0.286971	0.016815	0.539404	1.73264e-06	-0.47543	3.65567e-05	-0.391811	0.000870456	-0.53899	1.77081e-06	-0.718764	3.53672e-12	-0.98771	9.71425e-56	-0.786579	1.14803e-15	-0.73317	7.88612e-13	-0.748263	1.47045e-13
ANKRD34B	NA	6.71634	46.1917	NA	skyblue3	0.0693134	0.571446	-0.315271	0.00832367	-0.16781	0.16812	-0.18608	0.125803	0.0751846	0.539222	0.346142	0.0035754	0.0753509	0.538322	0.51587	5.71752e-06	0.515751	5.75092e-06	0.324397	0.00654043	0.120902	0.32238	0.0578543	0.636791	0.0904093	0.460034	0.166527	0.171446	-0.290381	0.0155025	-0.308453	0.00992001	-0.383674	0.00113662	-0.403255	0.000591206	-0.511609	7.03105e-06	-0.471854	4.26019e-05	-0.537925	1.87264e-06	-0.417917	0.000352829
ANKRD34C	NA	6.96146	47.8776	NA	royalblue	0.299402	0.0124474	0.108966	0.372788	0.261942	0.0296883	-0.0740725	0.545256	0.125554	0.303971	0.200276	0.0989456	0.432713	0.000204536	0.14025	0.250386	0.254871	0.0345601	0.125254	0.305138	0.303671	0.0111934	0.157838	0.195223	-0.018009	0.883232	0.064404	0.59906	-0.205708	0.0899403	-0.200177	0.0991151	-0.127054	0.298184	-0.126125	0.301761	-0.285977	0.0172148	-0.184564	0.128972	-0.0836029	0.494627	0.0243874	0.842337
ANKRD35	NA	9.94441	68.3929	midnightblue	midnightblue	0.445576	0.000124712	0.656435	9.13626e-10	0.353234	0.00290905	0.678228	1.52815e-10	0.60162	4.57289e-08	0.274947	0.0222298	0.320899	0.00717969	-0.0207637	0.865527	-0.229549	0.0577796	-0.00300057	0.980478	0.289663	0.0157711	0.190836	0.116248	0.0482995	0.693503	0.14771	0.225814	0.281465	0.0191349	0.193284	0.111554	0.625584	9.07593e-09	-0.0488244	0.69034	0.160942	0.186471	0.408006	0.00050143	0.191347	0.115257	0.447967	0.000113506
ANKRD36	NA	6.80798	46.822	NA	NA	0.000521214	0.996609	-0.0116339	0.924413	-0.0687434	0.574621	0.0180582	0.882915	-0.0449719	0.713674	0.00140055	0.990887	0.0668674	0.58513	0.0631379	0.606276	-0.00381232	0.975199	-0.0205769	0.866725	0.0837973	0.493621	0.0793958	0.51667	0.011817	0.923227	0.160509	0.187674	0.0516738	0.673262	0.151629	0.213602	0.0883958	0.470127	0.12431	0.308827	0.0108517	0.929482	0.0657838	0.59124	0.1697	0.163313	-0.00905364	0.941143
ANKRD36B	NA	7.05352	48.5107	NA	turquoise	-0.00279693	0.981803	0.225385	0.0626003	0.148087	0.224619	0.148029	0.224803	-0.0664354	0.587562	-0.211975	0.0803675	-0.175079	0.150182	-0.236059	0.0508527	-0.299012	0.0125678	-0.195692	0.107078	-0.144099	0.237489	0.0217449	0.859235	0.0527092	0.667097	-0.119886	0.326495	0.249374	0.0387923	0.116462	0.3406	0.219882	0.0694633	0.195493	0.107442	0.295767	0.0136093	0.255776	0.0339016	0.24396	0.0433734	0.164945	0.175609
ANKRD37	turquoise	8.31384	57.1786	turquoise	turquoise	-0.374084	0.00154329	0.0916205	0.45402	-0.0636772	0.603198	0.257702	0.0325352	-0.22113	0.0678554	-0.574755	2.40924e-07	-0.47748	3.34599e-05	-0.46132	6.62214e-05	-0.75724	5.11396e-14	-0.622377	1.13587e-08	-0.510355	7.4683e-06	-0.284187	0.017956	-0.233236	0.0537677	-0.456613	8.0279e-05	0.389136	0.000950989	0.205574	0.0901552	0.305247	0.0107588	0.493281	1.65898e-05	0.782503	2.01421e-15	0.539032	1.76685e-06	0.49105	1.83558e-05	0.407238	0.000515047
ANKRD38	NA	7.1834	49.404	NA	sienna3	0.0394136	0.747803	-0.188825	0.120218	-0.186035	0.125897	-0.100841	0.409684	-0.0160694	0.895734	0.143173	0.240549	0.174359	0.151894	0.125093	0.305765	0.229706	0.0576044	0.00219151	0.985741	0.297326	0.0130998	0.213081	0.0787643	0.255044	0.0344332	0.162113	0.183245	0.116253	0.341473	-0.0874046	0.47514	-0.121112	0.321536	-0.0741718	0.544716	-0.22799	0.0595483	-0.110622	0.365524	-0.0934704	0.444919	-0.100415	0.411676
ANKRD39	blue	8.27156	56.8878	blue	blue	0.201404	0.0970193	-0.412078	0.000434571	-0.169629	0.163492	-0.338714	0.00441552	0.218981	0.0706426	0.73121	9.7272e-13	0.392664	0.00084613	0.746431	1.81433e-13	0.973871	7.33454e-45	0.784354	1.56272e-15	0.601207	4.69677e-08	0.318492	0.00765086	0.36056	0.00233925	0.595902	6.59704e-08	-0.433628	0.000197587	-0.295151	0.013815	-0.483354	2.58823e-05	-0.682149	1.08989e-10	-0.961837	1.96306e-39	-0.722897	2.32155e-12	-0.711001	7.64499e-12	-0.725812	1.71748e-12
ANKRD40	blue	7.97984	54.8815	NA	skyblue3	-0.0193651	0.874508	-0.301092	0.011937	-0.247762	0.0401125	-0.162989	0.180857	0.0875777	0.474262	0.388639	0.000966641	0.32175	0.00701943	0.54626	1.20268e-06	0.478011	3.26977e-05	0.504556	9.84112e-06	0.416213	0.000375101	0.361051	0.00230491	0.180131	0.138582	0.304416	0.0109859	-0.116215	0.341632	-0.119547	0.327875	-0.27263	0.0234279	-0.287331	0.0166721	-0.471453	4.33344e-05	-0.279243	0.0201457	-0.391621	0.000875986	-0.346348	0.00355425
ANKRD41	NA	6.86591	47.2205	NA	NA	0.097335	0.426238	0.033776	0.782919	0.0263014	0.83014	0.0640574	0.601032	0.188505	0.120859	0.125222	0.305264	0.106937	0.381809	0.118774	0.331033	0.0897287	0.463432	0.0839478	0.492842	-0.0463177	0.705491	0.0867642	0.478393	-0.0621413	0.611983	-0.00905309	0.941147	-0.0984473	0.420945	-0.0904889	0.459637	-0.0322674	0.792393	-0.0389528	0.750655	-0.112714	0.35647	-0.0669845	0.584471	-0.0980864	0.422658	-0.0600616	0.623966
ANKRD42	NA	6.80949	46.8324	NA	skyblue3	-0.0292784	0.811251	-0.124889	0.30656	-0.102799	0.400603	-0.0147718	0.904112	0.019963	0.870667	0.120963	0.322134	-0.175731	0.148647	0.24927	0.0388769	0.13874	0.255574	0.112888	0.355725	-0.0287256	0.81475	-0.0319175	0.794594	0.0235406	0.847745	-0.0422465	0.730343	-0.0861615	0.481466	-0.202634	0.0949538	-0.153083	0.209193	-0.189095	0.119679	-0.134648	0.269999	-0.166707	0.170975	-0.243777	0.0435361	-0.223031	0.0654659
ANKRD43	blue	9.46176	65.0734	blue	blue	0.186545	0.124843	-0.387118	0.00101609	-0.155386	0.20234	-0.263655	0.0285999	0.294672	0.013977	0.773219	6.93745e-15	0.234563	0.0523809	0.692313	4.42726e-11	0.935679	5.05741e-32	0.844209	8.18708e-20	0.449767	0.000105691	0.154865	0.203875	0.257036	0.033002	0.505738	9.30644e-06	-0.468982	4.81151e-05	-0.375853	0.00145963	-0.514734	6.04323e-06	-0.763958	2.25085e-14	-0.929248	1.10915e-30	-0.788975	8.20215e-16	-0.732381	8.58253e-13	-0.781734	2.23661e-15
ANKRD44	NA	7.03944	48.4139	green	green	0.432112	0.000209219	0.653333	1.16469e-09	0.605449	3.56336e-08	0.395493	0.000769751	0.33103	0.00546443	0.0502034	0.682055	0.00625177	0.959339	-0.320873	0.00718474	-0.246293	0.041347	-0.103961	0.395273	-0.106055	0.385768	-0.223858	0.0644467	-0.284209	0.0179466	-0.230347	0.0568912	-0.0153317	0.900496	-0.109126	0.372082	0.247884	0.0400113	0.0500205	0.683152	0.183693	0.130819	0.0976517	0.424727	0.431847	0.00021131	0.314511	0.00848957
ANKRD45	NA	6.90162	47.466	NA	NA	0.0415033	0.734911	-0.057993	0.635982	0.00266901	0.982635	0.0343118	0.779561	0.17507	0.150204	0.133838	0.272916	0.0709633	0.562301	0.171619	0.158535	0.0891936	0.466114	0.00728859	0.952603	0.0838217	0.493494	0.0563405	0.645649	0.0302686	0.804991	-0.006627	0.956901	0.0116609	0.924238	-0.132571	0.277522	-0.0330327	0.787583	-0.189008	0.119852	-0.0904967	0.459599	-0.0893176	0.465492	-0.115618	0.344133	-0.0746366	0.542191
ANKRD46	blue	11.2042	77.0574	blue	blue	0.172427	0.156555	-0.429927	0.000227084	-0.0838274	0.493465	-0.461213	6.65133e-05	0.000702028	0.995432	0.509841	7.65478e-06	0.10261	0.401476	0.539972	1.6815e-06	0.879205	2.93859e-23	0.593493	7.68166e-08	0.361964	0.00224219	0.0664278	0.587605	0.204049	0.092619	0.408862	0.000486646	-0.507299	8.64244e-06	-0.40976	0.000471561	-0.647275	1.8562e-09	-0.678286	1.52063e-10	-0.854141	1.06649e-20	-0.824687	3.0598e-18	-0.63288	5.39528e-09	-0.836807	3.41669e-19
ANKRD47	turquoise	7.52556	51.7572	NA	brown	-0.301173	0.0119129	0.0578485	0.636825	-0.130801	0.284044	0.241532	0.0455679	-0.12856	0.292447	-0.353077	0.00292247	-0.141424	0.246402	-0.235199	0.051727	-0.515734	5.75571e-06	-0.384937	0.00109103	-0.0857774	0.48343	0.0737186	0.547184	0.040796	0.739267	-0.0664692	0.587372	0.442965	0.000138107	0.389686	0.000933905	0.394731	0.000789672	0.414435	0.000399696	0.541737	1.53155e-06	0.549973	9.83561e-07	0.303156	0.0113384	0.361273	0.0022895
ANKRD49	turquoise	8.43572	58.0168	turquoise	turquoise	-0.371775	0.00165894	0.234432	0.0525169	-0.0110736	0.928044	0.208529	0.0855267	-0.358062	0.00252115	-0.78454	1.52309e-15	-0.460699	6.79348e-05	-0.702835	1.67457e-11	-0.928606	1.48485e-30	-0.715314	4.99723e-12	-0.608967	2.82526e-08	-0.330889	0.00548555	-0.277351	0.0210424	-0.478557	3.19323e-05	0.399676	0.000668241	0.394256	0.00080235	0.439163	0.000159991	0.678992	1.43133e-10	0.947165	8.37386e-35	0.695558	3.29487e-11	0.633928	5.00165e-09	0.627858	7.72879e-09
ANKRD5	NA	6.84642	47.0864	NA	darkmagenta	-0.147077	0.227831	-0.140785	0.248565	-0.0897424	0.463364	-0.189077	0.119715	-0.192234	0.113549	-0.103128	0.399091	-0.301727	0.0117501	0.0151508	0.901664	0.0122333	0.920531	0.121733	0.319043	0.0159895	0.89625	-0.0112737	0.926747	0.166119	0.172511	0.0794813	0.516217	0.100138	0.412973	0.153395	0.208254	-0.0322669	0.792396	-0.0621533	0.611914	0.0180895	0.882714	0.000314877	0.997951	-0.136959	0.261784	-0.156604	0.19878
ANKRD50	darkmagenta	8.54795	58.7887	darkmagenta	darkmagenta	-0.206884	0.0880792	-0.201199	0.0973678	-0.272328	0.0235885	-0.286564	0.0169777	-0.375639	0.00146952	-0.263558	0.0286604	-0.262041	0.0296244	-0.235796	0.0511186	-0.0297866	0.808037	-0.00576881	0.962478	-0.0522274	0.669963	0.0346505	0.777441	0.32635	0.00620574	0.31515	0.00834974	0.0951823	0.436588	0.381892	0.00120392	0.0603233	0.622453	0.134717	0.269748	0.0845874	0.489541	0.0985896	0.420271	-0.00830783	0.945984	-0.202889	0.0945296
ANKRD52	blue	7.54618	51.899	blue	blue	0.184327	0.129473	-0.209127	0.0846124	-0.0938697	0.442968	-0.121199	0.321185	0.235138	0.0517886	0.591452	8.73105e-08	0.399736	0.000666883	0.600768	4.83167e-08	0.64059	3.06793e-09	0.614141	1.99784e-08	0.478661	3.17882e-05	0.326798	0.00613119	0.156395	0.199388	0.372436	0.00162504	-0.294795	0.0139353	-0.199484	0.100315	-0.346806	0.00350768	-0.447971	0.000113486	-0.644846	2.23125e-09	-0.456357	8.11165e-05	-0.424813	0.000274505	-0.411003	0.000451391
ANKRD53	NA	7.01491	48.2452	NA	saddlebrown	0.0267583	0.827235	-0.0208655	0.864873	-0.14183	0.245035	0.0944403	0.440188	0.144826	0.235105	0.170509	0.161286	-0.205075	0.0909551	0.0472032	0.700125	0.0725914	0.553344	0.173361	0.154288	-0.00435	0.971702	0.0177396	0.884967	0.0919605	0.452339	0.105251	0.389403	0.0647361	0.597173	-0.0537566	0.660882	-0.076397	0.53268	-0.210934	0.0818993	-0.0667263	0.585924	-0.0713827	0.559987	-0.183359	0.131532	-0.180093	0.138668
ANKRD54	darkolivegreen	9.0647	62.3427	darkolivegreen	darkolivegreen	0.190769	0.116379	-0.0241359	0.843942	-0.175925	0.148192	-0.0067615	0.956027	0.174715	0.151045	0.345664	0.00362475	0.321589	0.00704952	0.36574	0.00199895	0.369309	0.00179101	0.305191	0.0107741	0.656777	8.89365e-10	0.51644	5.5604e-06	0.556779	6.75956e-07	0.778238	3.58115e-15	0.16074	0.187031	0.373934	0.00155054	0.301378	0.0118523	-0.158624	0.192979	-0.357907	0.00253283	0.0547375	0.655083	-0.226443	0.061345	-0.122577	0.315672
ANKRD55	NA	7.00554	48.1808	NA	darkred	0.0748654	0.54095	0.224109	0.0641406	0.0842601	0.491229	-0.0580349	0.635738	-0.166662	0.171092	-0.25056	0.0378443	-0.200998	0.0977094	-0.235432	0.0514888	-0.171949	0.157723	-0.119474	0.328173	-0.0772088	0.528322	-0.0311028	0.799727	0.0481607	0.69434	0.138917	0.254963	0.0212419	0.862459	0.208021	0.0863084	0.246481	0.0411872	0.163576	0.179269	0.185043	0.127964	0.209918	0.083416	0.229519	0.0578142	0.102408	0.40241
ANKRD56	blue	6.94126	47.7386	NA	blue	-0.0472654	0.699749	-0.379282	0.001309	-0.163551	0.179337	-0.413116	0.000418886	-0.143842	0.238336	0.233125	0.0538852	0.0759214	0.535241	0.394193	0.00080404	0.545317	1.26519e-06	0.419589	0.000332162	0.197803	0.103271	0.0192287	0.875385	0.114124	0.350449	0.214716	0.0764435	-0.420375	0.000322831	-0.167344	0.169322	-0.399957	0.000661885	-0.33202	0.00531797	-0.512206	6.83125e-06	-0.47841	3.21362e-05	-0.423955	0.000283292	-0.456143	8.18245e-05
ANKRD57	turquoise	9.69161	66.6542	turquoise	turquoise	-0.254785	0.0346228	0.347549	0.00343327	0.154525	0.204882	0.279022	0.0202487	-0.275401	0.0220012	-0.762326	2.75427e-14	-0.474241	3.84722e-05	-0.737713	4.81466e-13	-0.956513	1.43124e-37	-0.781115	2.43249e-15	-0.623846	1.0252e-08	-0.39323	0.000830327	-0.367867	0.00187256	-0.601225	4.69115e-08	0.381329	0.00122594	0.259909	0.0310263	0.417024	0.000364344	0.653388	1.15968e-09	0.961449	2.73669e-39	0.666769	3.9863e-10	0.727501	1.4396e-12	0.661138	6.28915e-10
ANKRD58	NA	6.95856	47.8576	NA	NA	0.0521989	0.670133	0.0488547	0.690157	-0.00620882	0.959618	-0.0979478	0.423317	0.00698327	0.954586	0.0648544	0.596502	0.0780898	0.523612	0.0540644	0.65906	0.0788011	0.519825	0.218308	0.0715335	-0.106772	0.382547	-0.00480405	0.96875	-0.133037	0.275823	0.0428081	0.726898	-0.195007	0.108337	0.0306072	0.802853	-0.0717145	0.55816	-0.0379642	0.756786	-0.0990622	0.418036	-0.0755918	0.53702	-0.0303541	0.804451	0.0242765	0.843044
ANKRD6	turquoise	9.34181	64.2485	turquoise	turquoise	-0.277792	0.0208301	0.326183	0.00623374	0.13963	0.252507	0.341988	0.00402578	-0.163491	0.179499	-0.660384	6.68016e-10	-0.288978	0.0160313	-0.598194	5.70066e-08	-0.904428	1.74844e-26	-0.703901	1.51395e-11	-0.60117	4.70779e-08	-0.43125	0.000216106	-0.493445	1.64661e-05	-0.644883	2.22505e-09	0.270289	0.0246939	0.195173	0.108031	0.420209	0.000324773	0.591881	8.50013e-08	0.899795	7.90988e-26	0.617657	1.57296e-08	0.645593	2.10878e-09	0.730002	1.10596e-12
ANKRD7	NA	6.92952	47.6579	NA	NA	0.0693996	0.570967	-0.0205657	0.866797	-0.0372326	0.761331	-0.0692504	0.571797	-0.036374	0.766678	0.0923801	0.450271	-0.0300394	0.806439	0.204777	0.0914364	0.150006	0.218602	0.160849	0.186729	0.0611884	0.617461	0.172086	0.157388	0.102561	0.401701	0.103649	0.396701	0.004727	0.969251	-0.096625	0.429636	-0.118175	0.333497	-0.111504	0.361689	-0.150462	0.217189	-0.0827655	0.498975	-0.108079	0.376718	-0.147691	0.225875
ANKRD9	blue	10.1895	70.0786	blue	blue	0.277147	0.021141	-0.365912	0.00198844	-0.10707	0.381212	-0.283984	0.0180417	0.293852	0.0142582	0.789905	7.18972e-16	0.425232	0.000270298	0.751861	9.6817e-14	0.986491	2.26289e-54	0.780369	2.69057e-15	0.62034	1.30809e-08	0.319662	0.00741862	0.33254	0.00524239	0.546252	1.20315e-06	-0.415867	0.000379771	-0.36987	0.00176018	-0.503985	1.0109e-05	-0.727983	1.36857e-12	-0.988987	2.5112e-57	-0.754663	6.95725e-14	-0.731927	9.00986e-13	-0.730066	1.09847e-12
ANKS1A	turquoise	10.0932	69.4161	turquoise	turquoise	-0.250968	0.037523	0.248826	0.0392367	0.0674442	0.58189	0.197252	0.104254	-0.264532	0.0280553	-0.671846	2.62035e-10	-0.290805	0.0153458	-0.60529	3.60061e-08	-0.811802	2.63587e-17	-0.698608	2.48711e-11	-0.471982	4.23698e-05	-0.179928	0.139035	-0.202959	0.094413	-0.479023	3.12919e-05	0.421399	0.000311038	0.325679	0.00631908	0.435017	0.00018746	0.590011	9.55198e-08	0.814332	1.74997e-17	0.670787	2.86177e-10	0.541748	1.5307e-06	0.61549	1.82337e-08
ANKS1B	blue	9.99416	68.7351	blue	blue	0.209619	0.0838664	-0.431571	0.000213518	-0.166835	0.170644	-0.423716	0.000285793	0.133926	0.272599	0.666797	3.97708e-10	0.361379	0.00228222	0.713509	5.97624e-12	0.983423	2.0471e-51	0.734868	6.5652e-13	0.538003	1.86493e-06	0.270071	0.0248145	0.290854	0.0153277	0.543278	1.41106e-06	-0.492972	1.68242e-05	-0.37833	0.00134937	-0.572995	2.6726e-07	-0.679584	1.36043e-10	-0.971409	1.44015e-43	-0.781945	2.1732e-15	-0.680597	1.24672e-10	-0.755473	6.31833e-14
ANKS3	NA	7.47501	51.4095	NA	darkred	0.0307898	0.801701	0.15284	0.209925	0.0718378	0.557481	-0.0507374	0.678857	-0.181391	0.135799	-0.287118	0.0167562	-0.0364602	0.76614	-0.370131	0.00174596	-0.216236	0.0743337	-0.259411	0.0313615	0.0264819	0.828992	-0.0877117	0.473584	0.0404834	0.741194	0.0953307	0.43587	0.111882	0.360056	0.28048	0.0195777	0.353035	0.0029261	0.213819	0.0777107	0.225652	0.0622818	0.246755	0.0409553	0.124119	0.309576	0.17673	0.146314
ANKS4B	NA	6.84643	47.0864	NA	lightyellow	-0.211817	0.0805979	-0.155529	0.20192	-0.294252	0.0141203	-0.0101871	0.933791	-0.080056	0.513178	-0.0337327	0.78319	0.0815793	0.505168	-0.0210406	0.86375	-0.0274117	0.823083	0.0902447	0.460855	-0.00357556	0.976738	0.0506373	0.679455	0.148777	0.222443	0.214172	0.0772096	0.123097	0.313611	0.37583	0.00146068	0.170508	0.161288	0.273007	0.0232295	0.0415698	0.734502	0.11669	0.339648	-0.0441706	0.718562	0.0533447	0.663324
ANKS6	NA	6.82597	46.9457	NA	NA	-0.0974651	0.425617	-0.0817979	0.504024	-0.139426	0.253206	-0.0129576	0.915843	-0.0503556	0.681143	-0.053458	0.662651	-0.0525686	0.667933	-0.116554	0.340214	-0.0593139	0.628298	-0.0778275	0.525012	0.00622996	0.959481	0.0536032	0.661791	0.136303	0.264101	0.0688746	0.57389	0.20401	0.0926837	0.127455	0.296652	0.0770461	0.529194	0.0452232	0.712144	0.0777879	0.525224	0.0801719	0.512566	0.0238777	0.845591	-0.00223822	0.985437
ANKZF1	turquoise	7.86649	54.102	turquoise	turquoise	-0.185236	0.12756	0.37798	0.00136447	0.0188955	0.877528	0.305484	0.0106948	-0.248749	0.0392995	-0.640495	3.08958e-09	-0.348251	0.00336432	-0.565858	4.04525e-07	-0.83162	8.91962e-19	-0.59426	7.3192e-08	-0.388017	0.000986597	0.00518332	0.966284	-0.0117513	0.923653	-0.279007	0.0202557	0.544096	1.35074e-06	0.555526	7.24746e-07	0.586452	1.19039e-07	0.702477	1.73211e-11	0.831444	9.20891e-19	0.814026	1.83958e-17	0.559652	5.75567e-07	0.618973	1.43723e-08
ANLN	sienna3	8.90469	61.2422	sienna3	sienna3	0.00872792	0.943257	-0.257866	0.0324206	0.0310251	0.800217	-0.373018	0.00159572	-0.258006	0.0323237	-0.136509	0.26337	-0.0927037	0.448678	-0.0704404	0.565191	0.163223	0.180223	-0.218451	0.0713435	-0.107993	0.3771	-0.172481	0.156422	-0.124561	0.307843	-0.218236	0.0716288	-0.165494	0.174156	-0.426174	0.000261069	-0.454665	8.68628e-05	-0.058656	0.632121	-0.155383	0.202349	-0.358718	0.0024722	-0.0542062	0.658222	-0.162348	0.182602
ANO1	NA	7.0136	48.2361	NA	white	0.350506	0.0031509	0.23652	0.0503886	0.263743	0.0285447	0.132389	0.278189	0.347204	0.00346763	0.336575	0.00468787	0.414783	0.000394766	0.140178	0.250631	0.223145	0.0653247	0.131593	0.281116	0.430835	0.0002195	0.166085	0.1726	0.0930114	0.447167	0.331576	0.00538321	-0.0294605	0.810099	-0.047018	0.701247	0.223357	0.0650629	-0.227405	0.0602225	-0.253617	0.0354897	-0.0679541	0.579032	0.0268424	0.8267	0.0560015	0.64764
ANO10	blue	7.98614	54.9249	blue	blue	0.150557	0.216894	-0.388345	0.000976044	-0.179786	0.139352	-0.260189	0.0308386	0.147733	0.22574	0.626938	8.2491e-09	0.324621	0.00650133	0.68592	7.83559e-11	0.82433	3.25509e-18	0.65958	7.12266e-10	0.613481	2.08884e-08	0.4105	0.000459447	0.403084	0.000594694	0.553573	8.0743e-07	-0.232073	0.0550083	-0.183158	0.131964	-0.353059	0.00292404	-0.556683	6.79598e-07	-0.807822	4.9599e-17	-0.554282	7.76443e-07	-0.679537	1.36586e-10	-0.648621	1.67511e-09
ANO2	NA	6.99823	48.1305	NA	greenyellow	-0.000895584	0.994173	-0.229482	0.0578553	-0.159514	0.190462	-0.127516	0.296416	-0.0123824	0.919566	0.170321	0.161754	-0.195094	0.108176	0.284171	0.0179628	0.254924	0.0345212	0.21124	0.0814463	0.0331657	0.786748	0.0424751	0.72894	0.064583	0.598043	0.109116	0.372128	-0.179282	0.140483	-0.140828	0.24842	-0.271363	0.024106	-0.284075	0.0180032	-0.235943	0.0509693	-0.255566	0.0340528	-0.292887	0.0145951	-0.420877	0.000317
ANO3	blue	8.19744	56.3781	blue	blue	0.201963	0.0960768	-0.425402	0.000268616	-0.107219	0.380548	-0.424719	0.000275458	0.157358	0.1966	0.676088	1.83374e-10	0.381636	0.00121391	0.704149	1.47876e-11	0.97069	3.27192e-43	0.749807	1.23019e-13	0.459896	7.02146e-05	0.172816	0.155606	0.154727	0.204285	0.408238	0.000497381	-0.576003	2.23763e-07	-0.456527	8.05584e-05	-0.636834	4.04722e-09	-0.701355	1.92477e-11	-0.96769	8.15622e-42	-0.847021	4.66565e-20	-0.690484	5.22073e-11	-0.710014	8.4165e-12
ANO4	blue	7.39761	50.8772	blue	blue	0.131645	0.280922	-0.488899	2.02227e-05	-0.221788	0.0670201	-0.490007	1.92401e-05	0.0316341	0.796378	0.55272	8.46223e-07	0.359814	0.00239227	0.664199	4.91425e-10	0.926735	3.42713e-30	0.654877	1.0325e-09	0.491934	1.76361e-05	0.251172	0.0373631	0.277951	0.0207544	0.492659	1.70653e-05	-0.492201	1.74242e-05	-0.324659	0.00649461	-0.606224	3.38658e-08	-0.60104	4.74753e-08	-0.90736	6.46342e-27	-0.741477	3.17427e-13	-0.730171	1.08631e-12	-0.708699	9.56216e-12
ANO5	NA	6.81455	46.8672	NA	saddlebrown	0.0826682	0.499481	-0.0647654	0.597008	-0.0385076	0.753414	-0.0316944	0.795999	0.0965694	0.429903	0.131868	0.280101	-0.0655657	0.592473	0.190531	0.116845	0.199428	0.100412	0.182892	0.132536	0.0527259	0.666997	-0.00340216	0.977866	0.136252	0.264278	0.0523294	0.669356	-0.100921	0.409313	-0.0907974	0.458102	-0.141568	0.245918	-0.221456	0.0674413	-0.186405	0.125132	-0.155032	0.203384	-0.355972	0.00268301	-0.289584	0.0158011
ANO6	turquoise	8.73976	60.1079	turquoise	turquoise	-0.355178	0.0027469	0.140473	0.249627	-0.0135342	0.912112	0.296276	0.0134409	-0.183722	0.130756	-0.555026	7.45119e-07	-0.471057	4.40706e-05	-0.583441	1.43106e-07	-0.796532	2.75876e-16	-0.581026	1.65661e-07	-0.444859	0.000128266	-0.264476	0.0280895	-0.155186	0.202929	-0.478203	3.24273e-05	0.507282	8.64934e-06	0.31229	0.0089917	0.406301	0.000532114	0.595897	6.59912e-08	0.801167	1.38211e-16	0.616953	1.65058e-08	0.488274	2.07981e-05	0.498751	1.29068e-05
ANO7	turquoise	7.4757	51.4143	turquoise	turquoise	-0.217113	0.073138	0.270978	0.0243154	-0.00425507	0.972319	0.321038	0.00715339	-0.114255	0.349891	-0.466271	5.3919e-05	-0.289751	0.0157383	-0.467873	5.04167e-05	-0.713322	6.08715e-12	-0.475675	3.61726e-05	-0.322878	0.00681157	-0.0924238	0.450055	-0.147593	0.226186	-0.365804	0.00199499	0.478067	3.26192e-05	0.288539	0.0161999	0.423277	0.000290425	0.381903	0.00120351	0.712779	6.42205e-12	0.60548	3.55602e-08	0.464365	5.838e-05	0.462865	6.21294e-05
ANO8	NA	8.39672	57.7486	NA	red	-0.039908	0.744746	0.02203	0.857409	0.251682	0.0369656	-0.00591896	0.961502	0.015716	0.898015	-0.00699975	0.954479	0.0714652	0.559532	-0.07265	0.553023	-0.037519	0.759551	-0.0358256	0.770098	-0.133297	0.274877	-0.497559	1.3637e-05	-0.535187	2.16022e-06	-0.4236	0.000287006	-0.324854	0.00646085	-0.393969	0.000810091	-0.172744	0.155783	-0.087744	0.47342	0.0155283	0.899226	-0.267574	0.0262339	0.00107291	0.993019	0.175378	0.149477
ANO9	royalblue	7.04358	48.4424	royalblue	royalblue	0.261615	0.0299004	0.0967439	0.429065	0.178249	0.142822	0.133187	0.275276	0.353133	0.0029177	0.35711	0.0025938	0.625999	8.81449e-09	0.214215	0.0771481	0.267486	0.026285	0.123176	0.313296	0.394994	0.00078274	0.214873	0.0762231	0.0243345	0.842674	0.112243	0.358496	-0.0366501	0.764958	-0.182128	0.134188	-0.0203653	0.868083	-0.175667	0.148797	-0.304002	0.0111008	-0.129644	0.288362	-0.0769098	0.529925	0.0688067	0.574268
ANP32A	turquoise	7.38862	50.8154	turquoise	turquoise	-0.135599	0.266598	0.33395	0.00504238	0.153397	0.20825	0.259121	0.0315578	-0.137152	0.261108	-0.493274	1.65954e-05	-0.128088	0.294237	-0.492467	1.72149e-05	-0.667892	3.63536e-10	-0.523031	4.01367e-06	-0.500996	1.16283e-05	-0.267661	0.0261835	-0.358057	0.00252153	-0.50686	8.8247e-06	0.157288	0.196801	0.170234	0.161974	0.34779	0.00340942	0.56057	5.46564e-07	0.642572	2.64662e-09	0.485453	2.35866e-05	0.527092	3.27206e-06	0.612911	2.17066e-08
ANP32B	turquoise	12.3223	84.7469	turquoise	turquoise	-0.212008	0.0803191	0.423386	0.000289271	0.167863	0.167985	0.347752	0.00341315	-0.208773	0.0851526	-0.73633	5.60097e-13	-0.346939	0.00349425	-0.731396	9.53584e-13	-0.975039	1.61534e-45	-0.778749	3.34487e-15	-0.578381	1.94194e-07	-0.31514	0.00835197	-0.357194	0.0025873	-0.546196	1.20682e-06	0.390204	0.000918073	0.339195	0.0043563	0.522879	4.04413e-06	0.691152	4.91638e-11	0.970488	4.10341e-43	0.749228	1.31552e-13	0.719349	3.33384e-12	0.759624	3.83358e-14
ANP32C	turquoise	7.2664	49.9748	NA	plum1	-0.320449	0.00726583	0.0124199	0.919323	-0.114013	0.350918	0.117292	0.337146	-0.240855	0.0461959	-0.485723	2.33053e-05	-0.319622	0.0074264	-0.379241	0.00131075	-0.538873	1.78174e-06	-0.433504	0.000198521	-0.592274	8.29316e-08	-0.200718	0.0981871	-0.227169	0.060497	-0.471364	4.34998e-05	0.178802	0.141566	0.104875	0.391106	0.0724975	0.553859	0.4544	8.77992e-05	0.543852	1.36844e-06	0.315936	0.00818056	0.310728	0.00936016	0.330768	0.00550364
ANP32D	NA	6.83384	46.9999	NA	plum1	0.00791016	0.948566	0.113446	0.353334	0.150978	0.215599	0.217768	0.0722541	0.129157	0.290193	0.00531235	0.965445	0.12399	0.310085	-0.00222439	0.985527	-0.15541	0.202271	-0.141687	0.245516	-0.14628	0.230388	-0.191262	0.115421	-0.279586	0.0199869	-0.185884	0.12621	-0.0833329	0.496027	-0.0426643	0.72778	0.0525425	0.668088	0.0660771	0.589583	0.143509	0.239437	0.0265591	0.828501	0.21185	0.0805496	0.218876	0.0707806
ANP32E	NA	6.90723	47.5046	NA	NA	-0.0469283	0.70179	-0.0747082	0.541802	-0.00530864	0.965469	0.000213468	0.998611	-0.047047	0.701071	-0.0446926	0.715377	-0.120499	0.324007	-0.0854812	0.484947	0.00279676	0.981804	-0.0760215	0.534702	-0.0495923	0.685721	-0.0243353	0.842669	0.0439001	0.720214	-0.0788853	0.519378	0.0593219	0.628252	0.00560893	0.963517	-0.101677	0.405795	0.0588346	0.631082	0.00682272	0.955629	-0.0076778	0.950075	0.00741218	0.9518	-0.0379375	0.756951
ANPEP	NA	6.98682	48.052	NA	sienna3	0.0101955	0.933736	-0.152719	0.210292	-0.00311266	0.979749	-0.241167	0.0459057	-0.107725	0.378288	0.0313293	0.798299	0.155787	0.201164	0.0384714	0.753638	0.175911	0.148224	0.0708519	0.562916	0.0699984	0.56764	0.0743873	0.543545	-0.0523188	0.669419	0.0521203	0.670601	-0.22682	0.0609037	-0.140162	0.250687	-0.209047	0.0847339	-0.111046	0.363677	-0.174306	0.152019	-0.139987	0.251283	0.0253934	0.835922	-0.131297	0.282207
ANRIL	NA	6.88922	47.3808	NA	NA	-0.0358122	0.770181	0.0839126	0.493024	0.0503486	0.681185	0.126838	0.299013	0.0863576	0.480465	0.0119735	0.922214	-0.0411572	0.737041	-0.0783054	0.522463	-0.0946611	0.439115	-0.0106352	0.930885	-0.0823263	0.501263	-0.0603101	0.622529	-0.0693989	0.570971	0.00079727	0.994812	-0.0216854	0.859616	0.0659159	0.590493	0.122157	0.317345	0.0804059	0.511333	0.0872845	0.475749	0.0705327	0.564681	0.175039	0.150277	0.128429	0.292942
ANTXR1	turquoise	12.1531	83.5833	turquoise	turquoise	-0.270407	0.0246285	0.356405	0.00264872	0.171597	0.158588	0.344046	0.00379673	-0.188944	0.11998	-0.692392	4.39572e-11	-0.355903	0.00268849	-0.703425	1.58373e-11	-0.958739	2.55225e-38	-0.739302	4.04163e-13	-0.629243	7.00423e-09	-0.399096	0.000681532	-0.460897	6.73855e-05	-0.651998	1.29187e-09	0.339723	0.00429197	0.236855	0.0500543	0.437703	0.000169209	0.663304	5.28334e-10	0.950215	1.20055e-35	0.664839	4.66553e-10	0.734636	6.7326e-13	0.74574	1.96317e-13
ANTXR2	turquoise	8.11493	55.8106	turquoise	turquoise	-0.331507	0.00539333	0.264956	0.027795	0.063145	0.606236	0.322286	0.00691997	-0.226718	0.0610224	-0.693334	4.03611e-11	-0.450146	0.000104109	-0.646705	1.93839e-09	-0.93084	5.30919e-31	-0.718514	3.62722e-12	-0.65212	1.27969e-09	-0.37132	0.00168265	-0.369407	0.00178559	-0.623455	1.05366e-08	0.394662	0.000791501	0.240536	0.0464948	0.380342	0.00126537	0.639111	3.42304e-09	0.93695	2.64645e-32	0.641729	2.81876e-09	0.676035	1.84205e-10	0.638483	3.58541e-09
ANTXRL	NA	6.82934	46.9689	NA	NA	0.144561	0.235971	0.0185908	0.879488	0.0566662	0.643739	-0.0971356	0.42719	-0.025792	0.833383	0.0442811	0.717887	0.0753347	0.53841	0.0309439	0.800729	0.113316	0.35389	0.137321	0.260516	0.115411	0.345003	0.123956	0.310219	0.122873	0.314496	0.157769	0.195419	0.0460936	0.706852	0.0266275	0.828066	-0.00485892	0.968393	-0.126065	0.301994	-0.124408	0.308441	-0.0705642	0.564506	-0.0945571	0.43962	-0.0719521	0.556853
ANUBL1	NA	6.7677	46.545	NA	darkgreen	0.221187	0.0677833	0.0356036	0.771483	0.0966193	0.429663	-0.126667	0.299673	0.0780756	0.523688	0.177377	0.144819	0.104704	0.391886	0.0799323	0.513831	0.294978	0.0138733	0.145888	0.231653	0.117295	0.337134	-0.0850308	0.487259	-0.00723776	0.952933	0.149397	0.2205	-0.286008	0.0172022	-0.246754	0.0409564	-0.199672	0.0999891	-0.322801	0.00682559	-0.298219	0.0128158	-0.274189	0.0226159	-0.0363913	0.76657	-0.206834	0.0881569
ANXA1	pink	8.5232	58.6185	black	black	0.537302	1.93469e-06	0.11229	0.358294	0.209769	0.0836404	0.312048	0.00904792	0.77222	7.8978e-15	0.8918	9.06329e-25	0.336763	0.00466343	0.541647	1.53889e-06	0.656724	8.93075e-10	0.580493	1.71065e-07	0.363723	0.00212574	-0.0254463	0.835584	-0.00700564	0.954441	0.260939	0.0303421	-0.396885	0.0007345	-0.540124	1.66807e-06	-0.245475	0.0420484	-0.745948	1.91721e-13	-0.707901	1.03281e-11	-0.615934	1.76913e-08	-0.556432	6.89144e-07	-0.425275	0.000269875
ANXA10	brown	7.33017	50.4134	turquoise	turquoise	-0.321012	0.00715831	0.172605	0.156121	-0.098657	0.419951	0.194131	0.109963	-0.208124	0.0861494	-0.553531	8.09275e-07	-0.0915369	0.454433	-0.45121	9.97862e-05	-0.686566	7.4011e-11	-0.542191	1.49509e-06	-0.285773	0.0172978	-0.0731636	0.550213	-0.163623	0.179142	-0.252484	0.0363477	0.327018	0.00609482	0.35689	0.00261084	0.441989	0.000143443	0.548671	1.05572e-06	0.698659	2.47539e-11	0.661138	6.28898e-10	0.55872	6.06475e-07	0.598412	5.62153e-08
ANXA11	blue	8.24071	56.6757	blue	blue	0.252969	0.0359781	-0.369814	0.00176322	-0.153152	0.208984	-0.237381	0.0495321	0.344788	0.00371693	0.811275	2.86849e-17	0.361186	0.00229553	0.740652	3.47971e-13	0.962991	7.14665e-40	0.784893	1.45065e-15	0.594296	7.30294e-08	0.314954	0.00839258	0.352504	0.00297211	0.579377	1.82951e-07	-0.376956	0.00140956	-0.338887	0.00439416	-0.474841	3.74939e-05	-0.735047	6.43944e-13	-0.961036	3.88568e-39	-0.725163	1.83719e-12	-0.690441	5.24095e-11	-0.74738	1.62761e-13
ANXA13	NA	6.81948	46.9011	NA	darkorange	-0.0951774	0.436612	0.00952592	0.938079	-0.0900377	0.461888	0.0205906	0.866637	0.0410725	0.737563	0.00125347	0.991844	-0.0947551	0.438659	-0.167238	0.169596	-0.087055	0.476914	0.045675	0.709395	-0.0121837	0.920852	-0.124293	0.308894	-0.0630789	0.606613	0.00559483	0.963609	0.0902237	0.460959	-0.0096445	0.93731	0.128415	0.292997	-0.0297559	0.808231	0.0905527	0.459319	0.0585848	0.632535	0.115931	0.342821	0.0204454	0.867569
ANXA2	turquoise	10.3374	71.0959	turquoise	turquoise	-0.191362	0.115228	0.439542	0.000157676	0.113242	0.354209	0.529755	2.85772e-06	-0.0210366	0.863776	-0.553394	8.15444e-07	-0.273096	0.0231829	-0.630012	6.62977e-09	-0.950817	8.06255e-36	-0.686008	7.77517e-11	-0.450138	0.000104142	-0.143749	0.238643	-0.209889	0.0834598	-0.457303	7.80578e-05	0.554107	7.83985e-07	0.430955	0.000218512	0.645032	2.20015e-09	0.687813	6.62672e-11	0.932688	2.20858e-31	0.843509	9.4009e-20	0.682737	1.03561e-10	0.776255	4.65989e-15
ANXA2P1	turquoise	8.46241	58.2004	turquoise	turquoise	-0.12188	0.318452	0.448693	0.000110288	0.178489	0.142277	0.554832	7.53187e-07	0.0910754	0.456721	-0.44408	0.00013223	-0.160998	0.186315	-0.506985	8.7725e-06	-0.850576	2.25469e-20	-0.643272	2.51162e-09	-0.472141	4.20853e-05	-0.238629	0.0483117	-0.375411	0.00148011	-0.591225	8.85569e-08	0.366514	0.00195209	0.139365	0.253416	0.480785	2.89757e-05	0.539986	1.68027e-06	0.816208	1.28639e-17	0.663236	5.31224e-10	0.62049	1.29462e-08	0.771755	8.38672e-15
ANXA2P2	purple	14.1968	97.6385	purple	purple	0.771783	8.35645e-15	0.45728	7.81316e-05	0.464376	5.83541e-05	0.307172	0.0102481	0.558172	6.25383e-07	0.53172	2.584e-06	0.279519	0.0200178	0.201616	0.096662	0.354036	0.00284108	0.164135	0.177769	0.452117	9.62316e-05	0.232561	0.0544846	0.236301	0.0506087	0.343068	0.00390411	0.0373183	0.760799	-0.205156	0.0908261	0.102325	0.402791	-0.419505	0.00033317	-0.417679	0.000355862	-0.205451	0.0903511	-0.161657	0.184496	-0.132251	0.278696
ANXA2P3	NA	6.88959	47.3833	NA	NA	-0.0621618	0.611865	0.0205654	0.866799	-0.00107067	0.993034	-0.0873265	0.475536	-0.0973219	0.4263	-0.166079	0.172616	-0.127683	0.295782	-0.126077	0.301948	-0.135005	0.268717	-0.167315	0.169397	-0.11733	0.336988	-0.113031	0.35511	0.0433668	0.723476	-0.0151803	0.901473	0.0857151	0.483749	0.0969245	0.4282	0.100325	0.412098	0.104767	0.391599	0.156614	0.198751	0.0800994	0.512949	0.187276	0.123347	0.0535836	0.661907
ANXA3	blue	7.62806	52.4622	black	black	0.353533	0.00288357	-0.109287	0.371376	0.138297	0.25711	-0.0367589	0.76428	0.485849	2.31751e-05	0.731495	9.43577e-13	0.345499	0.00364203	0.418883	0.000340752	0.720251	3.04225e-12	0.601802	4.51928e-08	0.340125	0.00424361	-0.0224883	0.854474	0.0142036	0.907784	0.188296	0.12128	-0.43884	0.000161992	-0.542099	1.50244e-06	-0.450743	0.000101662	-0.649051	1.62091e-09	-0.762204	2.79581e-14	-0.715148	5.08082e-12	-0.54005	1.67459e-06	-0.460799	6.76584e-05
ANXA4	NA	7.03466	48.381	NA	magenta	-0.0655928	0.592319	0.0321483	0.793142	0.11435	0.349489	0.0104114	0.932336	-0.0727786	0.552319	-0.185627	0.126743	-0.12295	0.31419	-0.135431	0.267197	-0.182558	0.133255	-0.205133	0.090862	-0.326792	0.00613221	-0.228116	0.0594039	-0.190341	0.117216	-0.236466	0.0504433	-0.111378	0.362238	-0.0439225	0.720077	0.0115716	0.924817	0.166487	0.171549	0.17771	0.144055	0.02426	0.84315	0.17678	0.146199	0.120922	0.322302
ANXA5	turquoise	11.5686	79.5635	turquoise	turquoise	-0.275289	0.0220577	0.311594	0.00915416	-0.0159979	0.896195	0.412837	0.000423055	-0.160728	0.187064	-0.636958	4.01054e-09	-0.428699	0.000237729	-0.664027	4.98321e-10	-0.943038	9.72928e-34	-0.724031	2.06574e-12	-0.441623	0.000145496	-0.0809539	0.508449	-0.0418735	0.732635	-0.391881	0.000868451	0.681726	1.13063e-10	0.500029	1.21637e-05	0.600792	4.82408e-08	0.727407	1.45388e-12	0.945562	2.22167e-34	0.863368	1.39612e-21	0.635232	4.54939e-09	0.650533	1.44652e-09
ANXA6	blue	8.45161	58.1261	blue	blue	0.157033	0.197539	-0.431646	0.000212912	-0.175497	0.149196	-0.355704	0.00270438	0.163331	0.179931	0.679302	1.39372e-10	0.408614	0.000490888	0.70948	8.86478e-12	0.940479	4.06819e-33	0.759166	4.05266e-14	0.593406	7.72396e-08	0.360844	0.00231929	0.342352	0.00398437	0.555545	7.2398e-07	-0.388966	0.0009563	-0.255453	0.0341352	-0.512866	6.6167e-06	-0.631608	5.91316e-09	-0.927076	2.94661e-30	-0.680674	1.2384e-10	-0.674888	2.02974e-10	-0.697295	2.8084e-11
ANXA7	red	10.9112	75.0419	red	red	-0.148105	0.22456	-0.455584	8.3698e-05	-0.0978157	0.423946	-0.395387	0.000772484	-0.0999556	0.413829	0.182334	0.13374	-0.15139	0.214334	0.246055	0.0415505	0.446611	0.00011974	0.339479	0.00432163	-0.247775	0.0401013	-0.442164	0.000142474	-0.37525	0.00148766	-0.179978	0.138924	-0.600386	4.9523e-08	-0.609085	2.80319e-08	-0.790248	6.84766e-16	-0.439963	0.000155137	-0.420826	0.000317582	-0.775565	5.10409e-15	-0.36861	0.00183012	-0.515409	5.84762e-06
ANXA8	NA	6.86057	47.1837	NA	white	-0.0418947	0.732504	-0.289708	0.0157543	-0.19585	0.106789	-0.0296275	0.809043	0.095031	0.43732	0.231537	0.0555875	-0.0214897	0.860871	0.234551	0.0523929	0.292837	0.0146128	0.161156	0.185879	0.296924	0.0132296	0.145328	0.233471	0.206771	0.0882567	0.221923	0.0668502	0.0503508	0.681171	-0.143898	0.23815	-0.14209	0.244164	-0.291918	0.0149402	-0.278853	0.0203278	-0.195637	0.107179	-0.392316	0.000855994	-0.348917	0.00330002
ANXA8L1	turquoise	6.89925	47.4497	NA	yellowgreen	-0.123592	0.31165	0.156754	0.198347	0.0544192	0.656962	0.061388	0.616312	-0.23393	0.0530387	-0.362698	0.00219291	-0.115577	0.344309	-0.296832	0.0132594	-0.395756	0.000762967	-0.274967	0.0222197	-0.256683	0.0332521	-0.0381073	0.755897	-0.155124	0.20311	-0.190347	0.117204	0.153754	0.207181	0.151333	0.214507	0.124679	0.307382	0.459036	7.27302e-05	0.394901	0.000785196	0.336878	0.00464847	0.381601	0.00121527	0.34991	0.00320608
ANXA8L2	NA	6.77555	46.599	NA	NA	-0.0832436	0.49649	-0.0337409	0.783139	0.0147208	0.904442	-0.106744	0.382675	-0.116675	0.339713	-0.173719	0.153426	0.00246239	0.983979	-0.12777	0.295448	-0.0975586	0.425171	-0.101869	0.404901	-0.0691409	0.572406	-0.0753943	0.538087	-0.073604	0.547808	-0.101817	0.405144	-0.0241136	0.844084	-0.0645406	0.598284	-0.0149841	0.902741	0.0278983	0.819995	0.102847	0.400382	0.0187515	0.878454	0.0196101	0.872934	0.0147398	0.904319
ANXA9	NA	6.7395	46.351	NA	darkorange	0.055128	0.652779	0.0731163	0.550471	0.132996	0.275972	-0.144052	0.237645	-0.214934	0.0761369	-0.2495	0.038691	-0.0504373	0.680653	-0.172967	0.155241	-0.120434	0.324271	-0.198783	0.10154	-0.0268921	0.826384	-0.166208	0.172278	-0.132099	0.279252	-0.0360011	0.769003	-0.0950487	0.437235	-0.00854547	0.944442	0.0275683	0.822089	0.112805	0.356082	0.134456	0.270689	0.0355182	0.772017	0.166536	0.17142	0.0942164	0.441277
AOAH	turquoise	7.69472	52.9206	turquoise	turquoise	-0.28459	0.0177867	0.32399	0.00661222	0.0617228	0.614386	0.207907	0.0864837	-0.324095	0.00659361	-0.756377	5.67186e-14	-0.252485	0.0363469	-0.672026	2.58117e-10	-0.89562	2.89726e-25	-0.690032	5.43663e-11	-0.4266	0.000256988	-0.119805	0.326822	-0.159117	0.191581	-0.360775	0.00232413	0.435863	0.000181526	0.560699	5.42596e-07	0.616553	1.69621e-08	0.743032	2.66665e-13	0.902782	3.01548e-26	0.833082	6.82795e-19	0.644086	2.36268e-09	0.728445	1.30366e-12
AOC2	NA	6.88359	47.342	NA	NA	-0.0494121	0.686804	-0.0324332	0.79135	-0.0136041	0.91166	0.0169953	0.889763	0.00131854	0.991421	-0.0130445	0.91528	-0.155848	0.200985	-0.0194907	0.873701	-0.0199054	0.871036	0.0193658	0.874504	-0.196312	0.105949	-0.245164	0.0423178	-0.14184	0.245002	-0.111191	0.363046	-0.211707	0.080759	-0.130936	0.283545	-0.0774122	0.527233	-0.151746	0.213246	0.0350819	0.774743	-0.117908	0.334596	-0.0212104	0.862661	-0.0799093	0.513953
AOC3	midnightblue	7.15176	49.1864	NA	midnightblue	0.294829	0.0139238	0.338772	0.00440841	0.172011	0.157573	0.540635	1.62364e-06	0.40926	0.000479906	0.288232	0.0163187	0.332859	0.00519655	0.0655227	0.592716	-0.00511184	0.966748	0.0355041	0.772105	0.243647	0.0436517	0.151478	0.214065	0.00971845	0.93683	0.133719	0.273345	0.156161	0.20007	0.104803	0.391433	0.284832	0.0176858	0.00420849	0.972622	-0.0482761	0.693643	0.125878	0.302717	-0.0421463	0.730959	0.217568	0.072523
AOF2	turquoise	10.3709	71.3262	turquoise	turquoise	-0.306625	0.0103911	0.271134	0.0242306	-0.0580132	0.635864	0.217268	0.0729283	-0.236232	0.0506777	-0.637579	3.83198e-09	-0.183074	0.132144	-0.595206	6.89455e-08	-0.824653	3.07778e-18	-0.562986	4.7666e-07	-0.368039	0.00186264	-0.101045	0.408734	-0.150789	0.21618	-0.298317	0.0127846	0.392896	0.000839609	0.567469	3.68724e-07	0.628131	7.58083e-09	0.677691	1.59993e-10	0.827616	1.82969e-18	0.783548	1.74573e-15	0.610924	2.47998e-08	0.733263	7.80724e-13
AOX1	NA	6.74382	46.3808	NA	darkolivegreen	0.102743	0.400864	-0.0105894	0.931182	-0.127456	0.296646	0.066622	0.586511	0.160189	0.188568	0.254077	0.0351463	0.117824	0.334942	0.210614	0.0823748	0.189747	0.118385	0.273319	0.023066	0.227565	0.0600378	0.122068	0.3177	0.170534	0.161224	0.31678	0.00800234	-0.0469854	0.701444	0.0681767	0.577787	-0.0146435	0.904941	-0.146099	0.230971	-0.183075	0.132142	-0.0671608	0.583481	-0.188699	0.120471	-0.175319	0.149617
AOX2P	NA	6.90971	47.5217	NA	NA	0.0987936	0.419305	0.120421	0.324325	0.0273239	0.823641	0.0617359	0.614311	-0.0266273	0.828067	-0.047852	0.696203	-0.0768917	0.530022	-0.0125992	0.918163	-0.0756993	0.536439	-0.111948	0.359768	0.0657668	0.591335	0.0262418	0.830519	0.0410576	0.737655	0.0233314	0.849081	0.0815146	0.505507	0.00189965	0.98764	0.141662	0.245599	0.0899023	0.462564	0.0692374	0.571869	0.0827484	0.499064	0.0640725	0.600946	0.0243856	0.842348
AP1B1	NA	10.2486	70.4846	NA	salmon	-0.0180888	0.882718	-0.0417996	0.733089	-0.17044	0.161459	-0.0452916	0.711727	-0.12779	0.295374	-0.0485274	0.692129	0.119672	0.327364	0.202372	0.0953907	0.0420182	0.731746	0.00584038	0.962013	0.207883	0.086522	0.570278	3.13314e-07	0.433946	0.00019523	0.241851	0.0452744	0.276584	0.0214152	0.332053	0.00531305	0.173402	0.15419	0.233165	0.053843	-0.0372016	0.761525	0.300559	0.0120959	-0.0694685	0.570583	0.0542902	0.657725
AP1G1	NA	8.65416	59.5192	greenyellow	greenyellow	-0.288768	0.0161119	-0.518608	4.9988e-06	-0.377047	0.0014055	-0.462488	6.31056e-05	-0.351833	0.00303114	0.0389924	0.75041	-0.255302	0.0342448	0.166622	0.171196	0.360291	0.00235822	0.367793	0.00187681	-0.135461	0.267087	-0.127175	0.297722	0.109932	0.36854	0.221891	0.0668902	-0.27272	0.0233803	-0.0169097	0.890315	-0.448316	0.000111947	-0.177752	0.143957	-0.298505	0.0127256	-0.406211	0.000533782	-0.314272	0.00854243	-0.584695	1.32567e-07
AP1G2	NA	7.53758	51.8398	NA	green	0.338741	0.00441218	0.564854	4.28487e-07	0.396037	0.000755787	0.513517	6.41133e-06	0.333876	0.00505268	-0.0659592	0.590249	-0.126217	0.301406	-0.307825	0.0100799	-0.407379	0.000512519	-0.352928	0.00293531	-0.138603	0.256046	-0.160246	0.188407	-0.144282	0.236888	-0.166995	0.170227	0.189656	0.118566	-0.031853	0.795	0.371711	0.00166226	0.048163	0.694326	0.357354	0.00257498	0.288771	0.0161106	0.233029	0.053987	0.312038	0.00905027
AP1GBP1	NA	7.09184	48.7743	NA	yellow	-0.17894	0.141254	0.102624	0.401412	0.124521	0.308002	0.165654	0.173733	-0.117247	0.337335	-0.279157	0.0201858	-0.216354	0.0741714	-0.191173	0.115594	-0.400012	0.000660639	-0.274178	0.0226219	-0.390398	0.000912192	-0.209235	0.0844476	-0.334127	0.00501774	-0.474134	3.86492e-05	0.0439707	0.719783	-0.0454453	0.710792	-0.0370373	0.762547	0.27197	0.0237794	0.395911	0.000759009	0.203524	0.0934804	0.285972	0.0172169	0.335937	0.00477196
AP1M1	blue	10.5236	72.3764	blue	blue	0.327919	0.00594795	-0.226619	0.0611393	-0.0904979	0.459592	-0.197044	0.104628	0.290249	0.0155518	0.68654	7.41823e-11	0.518863	4.93634e-06	0.683304	9.85635e-11	0.837894	2.7829e-19	0.619409	1.39481e-08	0.782547	2.00219e-15	0.554119	7.83476e-07	0.528131	3.10409e-06	0.651358	1.35737e-09	-0.141225	0.247075	-0.135141	0.268232	-0.187152	0.123599	-0.54292	1.43822e-06	-0.850634	2.22767e-20	-0.449877	0.000105229	-0.571448	2.92637e-07	-0.51353	6.40726e-06
AP1M2	NA	6.89721	47.4357	NA	royalblue	0.0718325	0.55751	0.165462	0.174241	0.114917	0.347088	0.144616	0.235792	0.177432	0.144693	0.0925766	0.449303	0.347843	0.00340423	0.0348147	0.776414	-0.0143267	0.906988	0.0713855	0.559972	0.166955	0.170331	0.106821	0.382327	-0.0489374	0.689659	0.0010075	0.993445	0.0310576	0.800012	0.0112445	0.926936	0.1298	0.287778	0.0303157	0.804694	-0.0179544	0.883584	0.104255	0.39393	0.0183741	0.880882	0.320315	0.00729173
AP1S1	blue	10.0621	69.2023	blue	blue	0.221905	0.0668724	-0.358283	0.00250458	-0.205461	0.0903363	-0.229482	0.0578548	0.277725	0.0208624	0.741429	3.19143e-13	0.323788	0.00664808	0.691812	4.63235e-11	0.889136	1.95889e-24	0.740551	3.51915e-13	0.59968	5.18231e-08	0.398743	0.000689752	0.437465	0.000170758	0.629894	6.68604e-09	-0.254689	0.0346938	-0.188254	0.121364	-0.373955	0.00154952	-0.58541	1.26898e-07	-0.882829	1.12527e-23	-0.602529	4.31128e-08	-0.645579	2.11102e-09	-0.684687	8.73301e-11
AP1S2	pink	11.1137	76.4345	pink	pink	0.281778	0.0189959	0.176712	0.146356	0.255221	0.0343035	0.457725	7.67296e-05	0.671008	2.80982e-10	0.552964	8.3494e-07	0.24693	0.0408081	0.194786	0.108746	0.173092	0.154939	0.182649	0.133059	0.131184	0.282626	-0.123415	0.312349	-0.193344	0.111441	-0.126581	0.300002	-0.052912	0.665892	-0.411096	0.000449902	-0.0944837	0.439977	-0.285617	0.017362	-0.228909	0.0585009	-0.268515	0.0256913	-0.0987337	0.419589	-0.00116827	0.992399
AP1S3	NA	6.8413	47.0512	NA	red	0.192664	0.112728	0.150105	0.218294	0.232913	0.0541096	0.00169223	0.98899	0.0617292	0.614349	-0.0388514	0.751283	-0.03034	0.80454	-0.210117	0.0831167	-0.0556352	0.649793	-0.19891	0.101317	-0.159063	0.191735	-0.252084	0.0366548	-0.264932	0.0278096	-0.235587	0.0513309	-0.114266	0.349845	-0.308926	0.00980139	-0.215422	0.0754578	-0.0875141	0.474584	0.0392663	0.748714	-0.141159	0.247297	0.0147451	0.904284	0.0771796	0.528478
AP2A1	blue	8.6159	59.256	blue	blue	0.254421	0.0348913	-0.330385	0.00556174	-0.162577	0.181978	-0.233953	0.0530145	0.286321	0.0170755	0.744985	2.13898e-13	0.429969	0.000226731	0.708551	9.69977e-12	0.914062	5.83081e-28	0.736523	5.48424e-13	0.635654	4.41167e-09	0.30944	0.00967373	0.357426	0.0025695	0.608696	2.87648e-08	-0.350826	0.0031217	-0.250319	0.0380356	-0.374216	0.00153687	-0.652251	1.26671e-09	-0.911023	1.77681e-27	-0.666731	3.99868e-10	-0.685119	8.4081e-11	-0.631994	5.75135e-09
AP2A2	blue	9.02845	62.0933	blue	blue	0.190776	0.116365	-0.421224	0.000313025	-0.217908	0.0720668	-0.308831	0.00982497	0.215835	0.0748848	0.736136	5.7204e-13	0.316234	0.00811724	0.715311	4.99885e-12	0.956044	2.03451e-37	0.784149	1.60748e-15	0.633586	5.12708e-09	0.339352	0.00433713	0.431956	0.000210446	0.656529	9.06868e-10	-0.332774	0.00520871	-0.259502	0.0312998	-0.438309	0.000165328	-0.701112	1.96922e-11	-0.940618	3.77055e-33	-0.689013	5.95528e-11	-0.738383	4.47264e-13	-0.771264	8.93537e-15
AP2B1	turquoise	10.2513	70.5037	brown	brown	-0.242373	0.0447981	0.195323	0.107754	-0.115521	0.344541	0.317973	0.00775585	-0.15803	0.194671	-0.461758	6.50382e-05	-0.273429	0.023009	-0.534044	2.29216e-06	-0.663771	5.08777e-10	-0.512545	6.72023e-06	-0.162712	0.181609	0.0851997	0.486391	0.174555	0.151427	-0.0986575	0.419949	0.674574	2.08424e-10	0.60874	2.86806e-08	0.558283	6.21504e-07	0.677057	1.68884e-10	0.670961	2.82065e-10	0.716226	4.56302e-12	0.469567	4.69408e-05	0.513944	6.27998e-06
AP2M1	blue	11.1776	76.874	blue	blue	0.232387	0.0546713	-0.383766	0.00113326	-0.21149	0.0810782	-0.290096	0.0156087	0.256714	0.03323	0.744072	2.37175e-13	0.444486	0.000130149	0.750138	1.18379e-13	0.954349	7.0331e-37	0.727681	1.41269e-12	0.683679	9.53911e-11	0.330251	0.00558213	0.387778	0.000994361	0.670881	2.83966e-10	-0.375509	0.00147559	-0.228494	0.0589715	-0.387955	0.000988611	-0.666485	4.07982e-10	-0.943155	9.10136e-34	-0.674831	2.03958e-10	-0.736523	5.48403e-13	-0.697613	2.7271e-11
AP2S1	blue	12.8874	88.6333	blue	blue	0.284768	0.0177122	-0.374164	0.00153938	-0.118095	0.333826	-0.356651	0.00262944	0.206633	0.0884734	0.707276	1.09679e-11	0.368247	0.00185073	0.715749	4.78562e-12	0.970827	2.80073e-43	0.706291	1.20554e-11	0.602918	4.20361e-08	0.303058	0.0113662	0.326075	0.00625195	0.548432	1.06951e-06	-0.414236	0.00040254	-0.407977	0.000501941	-0.528488	3.04828e-06	-0.748294	1.4652e-13	-0.964731	1.46497e-40	-0.760384	3.49466e-14	-0.660095	6.83602e-10	-0.730177	1.08563e-12
AP3B1	turquoise	10.5812	72.7726	turquoise	turquoise	-0.350551	0.00314678	0.196176	0.106196	-0.00391337	0.974541	0.217872	0.072115	-0.301073	0.0119427	-0.720603	2.93541e-12	-0.556943	6.69814e-07	-0.728484	1.29831e-12	-0.886656	3.94333e-24	-0.674765	2.051e-10	-0.578051	1.98072e-07	-0.341634	0.00406646	-0.211385	0.081232	-0.482565	2.67983e-05	0.489469	1.9712e-05	0.326567	0.00616961	0.368438	0.00183986	0.561374	5.22286e-07	0.910065	2.5041e-27	0.633323	5.22552e-09	0.583781	1.40174e-07	0.479478	3.0677e-05
AP3B2	blue	9.43483	64.8882	blue	blue	0.244396	0.0429884	-0.385349	0.00107647	-0.0952327	0.436344	-0.363711	0.00212655	0.204137	0.0924755	0.71355	5.95193e-12	0.380826	0.00124588	0.7169	4.2657e-12	0.982239	2.02475e-50	0.771626	8.52778e-15	0.544052	1.35391e-06	0.211266	0.0814079	0.242873	0.0443448	0.51859	5.00336e-06	-0.520747	4.49706e-06	-0.376278	0.00144015	-0.54816	1.08534e-06	-0.734445	6.87297e-13	-0.975729	6.37894e-46	-0.812484	2.36168e-17	-0.71871	3.55615e-12	-0.746283	1.8453e-13
AP3D1	NA	9.42319	64.8082	blue	blue	0.176897	0.145928	-0.205223	0.0907174	-0.0160942	0.895574	-0.277121	0.0211532	0.141601	0.245807	0.509168	7.90526e-06	0.515651	5.7792e-06	0.674488	2.09951e-10	0.694096	3.76581e-11	0.610014	2.63533e-08	0.569167	3.34211e-07	0.290308	0.0155296	0.188733	0.120403	0.455074	8.54416e-05	-0.358745	0.00247022	-0.101418	0.406994	-0.20281	0.0946616	-0.472183	4.20095e-05	-0.693576	3.94826e-11	-0.460824	6.75887e-05	-0.546858	1.16449e-06	-0.389897	0.000927409
AP3M1	turquoise	9.52868	65.5337	turquoise	turquoise	-0.32105	0.0071511	0.28801	0.0164051	0.062726	0.608632	0.31659	0.00804203	-0.253328	0.0357071	-0.72711	1.4998e-12	-0.491676	1.78437e-05	-0.720886	2.85218e-12	-0.953634	1.17006e-36	-0.734608	6.75336e-13	-0.59115	8.89773e-08	-0.331399	0.00540933	-0.276988	0.021218	-0.563849	4.53806e-07	0.457143	7.85697e-05	0.332912	0.00518895	0.453498	9.10442e-05	0.637745	3.78555e-09	0.961441	2.75718e-39	0.712017	6.92099e-12	0.620682	1.27755e-08	0.620486	1.295e-08
AP3M2	blue	10.6734	73.4066	blue	blue	0.257447	0.0327128	-0.370101	0.00174759	-0.143573	0.239225	-0.29879	0.0126368	0.283001	0.0184617	0.770971	9.27801e-15	0.436917	0.000174374	0.731993	8.94718e-13	0.983361	2.31625e-51	0.78211	2.12514e-15	0.616577	1.69343e-08	0.318985	0.0075523	0.339684	0.00429669	0.580407	1.71956e-07	-0.429653	0.000229422	-0.34083	0.00416004	-0.49941	1.25182e-05	-0.719087	3.42326e-12	-0.980654	3.46549e-49	-0.747642	1.5794e-13	-0.736671	5.39625e-13	-0.71821	3.73991e-12
AP3S1	blue	9.37957	64.5082	blue	blue	0.100338	0.412037	-0.494662	1.55769e-05	-0.223035	0.0654602	-0.401162	0.000635203	0.102188	0.403424	0.614116	2.00117e-08	0.173641	0.153614	0.641647	2.83584e-09	0.910603	2.06631e-27	0.691617	4.71456e-11	0.347779	0.00341057	0.0961337	0.431996	0.18194	0.134598	0.439333	0.00015895	-0.530836	2.70401e-06	-0.432763	0.000204151	-0.636574	4.12496e-09	-0.67697	1.70133e-10	-0.888367	2.43758e-24	-0.811926	2.58404e-17	-0.727956	1.37255e-12	-0.813236	2.09141e-17
AP3S2	darkgrey	8.38312	57.6551	darkgrey	darkgrey	-0.167083	0.169997	-0.214037	0.0774005	-0.380112	0.00127472	-0.124079	0.309734	-0.134353	0.271059	-0.0292073	0.811701	-0.0125705	0.918348	0.120871	0.322505	0.0665375	0.586987	0.0719526	0.55685	0.331778	0.00535341	0.561702	5.1269e-07	0.640754	3.03085e-09	0.4372	0.000172501	0.391239	0.000887133	0.452327	9.54263e-05	0.270277	0.0247006	0.0879766	0.472244	-0.0296699	0.808774	0.309585	0.00963798	-0.111005	0.363857	-0.107481	0.379379
AP4B1	turquoise	9.36395	64.4008	NA	brown	-0.0315954	0.796622	0.290721	0.0153764	0.046636	0.703561	0.126238	0.301325	-0.117247	0.337333	-0.351398	0.00306993	0.0770897	0.52896	-0.336448	0.0047046	-0.434458	0.000191478	-0.373754	0.00155933	0.0758856	0.535434	0.10018	0.412778	0.0496856	0.685161	0.0453874	0.711145	0.362156	0.00222923	0.440746	0.00015052	0.521367	4.3607e-06	0.371652	0.00166533	0.438185	0.000166116	0.560176	5.58839e-07	0.390168	0.000919156	0.510287	7.49252e-06
AP4E1	turquoise	8.15955	56.1175	steelblue	steelblue	-0.394299	0.000801182	-0.0551834	0.652453	-0.181261	0.136082	-0.14597	0.231389	-0.490653	1.86881e-05	-0.609706	2.68994e-08	-0.47014	4.58168e-05	-0.527644	3.18172e-06	-0.501339	1.14439e-05	-0.360866	0.00231778	-0.428647	0.00023819	-0.230971	0.0562051	-0.0624016	0.61049	-0.268445	0.0257314	0.262935	0.0290531	0.287966	0.0164222	0.110392	0.366529	0.429928	0.000227074	0.543705	1.37925e-06	0.319998	0.00735303	0.331371	0.00541359	0.201984	0.0960411
AP4M1	turquoise	7.59699	52.2485	turquoise	turquoise	-0.407289	0.000514137	0.18096	0.136745	-0.133447	0.274333	0.27818	0.0206452	-0.200656	0.0982925	-0.578875	1.88535e-07	-0.187186	0.12353	-0.518198	5.10083e-06	-0.824123	3.37405e-18	-0.532332	2.504e-06	-0.310639	0.00938144	-0.0504729	0.68044	-0.138422	0.256674	-0.342081	0.00401521	0.529399	2.91002e-06	0.476819	3.44303e-05	0.527594	3.1898e-06	0.679119	1.4158e-10	0.835385	4.45978e-19	0.790472	6.63319e-16	0.606461	3.33428e-08	0.698972	2.40446e-11
AP4S1	NA	6.95449	47.8296	NA	NA	0.0303667	0.804371	-0.0287448	0.814629	-0.124534	0.307949	0.0494124	0.686803	0.0371095	0.762098	0.123341	0.312644	0.0742375	0.544359	0.173402	0.15419	0.0994881	0.416027	0.182564	0.133243	0.113302	0.35395	0.141742	0.245332	0.0926976	0.448708	0.180042	0.138781	-0.000903707	0.99412	0.0845898	0.489528	0.0403157	0.742229	-0.0402774	0.742465	-0.101939	0.404576	0.0174982	0.886522	-0.0444624	0.71678	-0.0597506	0.625766
APAF1	turquoise	8.4222	57.9238	turquoise	turquoise	-0.288764	0.0161135	0.241703	0.0454107	0.0291092	0.812322	0.145789	0.231975	-0.344234	0.00377637	-0.66915	3.2775e-10	-0.295484	0.0137033	-0.516985	5.41402e-06	-0.743695	2.47502e-13	-0.591575	8.66438e-08	-0.462447	6.3213e-05	-0.346238	0.00356548	-0.349159	0.00327688	-0.435719	0.000182524	0.196563	0.105495	0.298442	0.0127456	0.377471	0.00138671	0.584647	1.3296e-07	0.761557	3.02719e-14	0.53865	1.80269e-06	0.51513	5.92781e-06	0.542104	1.50203e-06
APBA1	NA	6.90336	47.478	NA	darkmagenta	-0.0708775	0.562774	-0.126076	0.301952	-0.0349203	0.775753	-0.255136	0.0343661	-0.182965	0.132377	-0.0607342	0.62008	-0.0673846	0.582224	-0.123577	0.311712	0.0702391	0.566306	0.0879949	0.472151	-0.023781	0.846209	-0.117246	0.337337	-0.0290298	0.812824	0.0806788	0.509895	-0.133409	0.27447	-0.00061153	0.996021	-0.131402	0.281819	-0.0231784	0.85006	-0.0567554	0.643216	-0.128047	0.294394	-0.0745581	0.542617	-0.145464	0.233026
APBA2	blue	9.52941	65.5387	blue	blue	0.206363	0.0888995	-0.392535	0.000849778	-0.214888	0.0762018	-0.378065	0.00136077	0.150567	0.216865	0.6416	2.84594e-09	0.454528	8.73456e-05	0.713486	5.98951e-12	0.920124	5.55695e-29	0.677635	1.60757e-10	0.595015	6.97824e-08	0.342622	0.00395396	0.360407	0.00235002	0.62733	8.02327e-09	-0.399762	0.000666289	-0.200744	0.0981428	-0.387068	0.00101777	-0.572412	2.76569e-07	-0.911905	1.29151e-27	-0.651947	1.29697e-09	-0.660371	6.68674e-10	-0.621577	1.20077e-08
APBA2BP	blue	7.62882	52.4673	blue	blue	0.135095	0.268396	-0.450667	0.00010197	-0.240751	0.0462931	-0.348118	0.00337728	0.150936	0.215726	0.654548	1.05935e-09	0.375037	0.00149767	0.759507	3.8883e-14	0.924134	1.05656e-29	0.720176	3.06575e-12	0.540235	1.65828e-06	0.31786	0.00777906	0.288689	0.0161424	0.527705	3.17191e-06	-0.423805	0.000284859	-0.282946	0.0184855	-0.542802	1.44731e-06	-0.62412	1.00577e-08	-0.907698	5.74903e-27	-0.697294	2.80875e-11	-0.705474	1.30354e-11	-0.710288	8.19503e-12
APBA3	turquoise	8.3399	57.3578	brown	brown	-0.219984	0.0693305	0.318875	0.00757415	0.0274321	0.822954	0.34545	0.00364712	-0.204472	0.0919314	-0.60134	4.65634e-08	-0.232324	0.0547382	-0.539095	1.76101e-06	-0.822673	4.33285e-18	-0.630394	6.45117e-09	-0.17178	0.158138	0.080992	0.508248	0.0246699	0.840534	-0.210276	0.0828796	0.638542	3.56965e-09	0.55295	8.35598e-07	0.657781	8.21543e-10	0.635008	4.62436e-09	0.827922	1.73324e-18	0.861279	2.24068e-21	0.544948	1.29052e-06	0.670462	2.9402e-10
APBB1	blue	7.6825	52.8365	blue	blue	0.0870873	0.47675	-0.445705	0.000124081	-0.189598	0.11868	-0.438899	0.000161621	0.0608526	0.619396	0.546996	1.15587e-06	0.285003	0.0176148	0.691749	4.65892e-11	0.852933	1.37749e-20	0.650819	1.41498e-09	0.380887	0.00124346	0.118737	0.331185	0.121911	0.31833	0.376343	0.0014372	-0.520781	4.48945e-06	-0.391957	0.000866249	-0.598513	5.58528e-08	-0.622314	1.14084e-08	-0.833252	6.61875e-19	-0.748494	1.43194e-13	-0.636269	4.21803e-09	-0.679139	1.41347e-10
APBB1IP	turquoise	9.62807	66.2173	turquoise	turquoise	-0.251554	0.0370646	0.370772	0.00171156	0.102601	0.401517	0.348005	0.00338837	-0.176055	0.147887	-0.698474	2.51819e-11	-0.315019	0.00837834	-0.726647	1.57427e-12	-0.952469	2.63739e-36	-0.771291	8.90399e-15	-0.516518	5.53927e-06	-0.309092	0.00975981	-0.301352	0.01186	-0.51748	5.28416e-06	0.461808	6.49038e-05	0.346198	0.00356963	0.558114	6.2742e-07	0.686	7.78024e-11	0.947897	5.3098e-35	0.739256	4.06244e-13	0.715634	4.84094e-12	0.765557	1.84396e-14
APBB2	turquoise	7.3626	50.6365	turquoise	turquoise	-0.381281	0.00122784	0.0775995	0.526231	-0.0255078	0.835192	0.0324302	0.791369	-0.442311	0.000141663	-0.687632	6.73452e-11	-0.521215	4.39381e-06	-0.578476	1.93091e-07	-0.713658	5.88877e-12	-0.508621	8.11469e-06	-0.644659	2.26281e-09	-0.301458	0.011829	-0.267163	0.026474	-0.510331	7.47668e-06	0.192423	0.113187	0.232538	0.0545097	0.152986	0.209485	0.54736	1.1334e-06	0.734234	7.03159e-13	0.476263	3.52678e-05	0.45004	0.000104549	0.372609	0.0016163
APBB3	blue	10.211	70.2266	blue	blue	0.335984	0.00476571	-0.294797	0.0139347	-0.0994149	0.416372	-0.301116	0.0119298	0.231599	0.05552	0.694196	3.73151e-11	0.378716	0.00133288	0.681147	1.18879e-10	0.933317	1.62926e-31	0.676195	1.81719e-10	0.686586	7.38821e-11	0.396412	0.000746307	0.455641	8.35033e-05	0.656693	8.95267e-10	-0.313447	0.00872706	-0.279081	0.0202213	-0.405017	0.000556336	-0.728409	1.30861e-12	-0.926291	4.16424e-30	-0.643425	2.48296e-09	-0.68899	5.96752e-11	-0.718185	3.74936e-12
APC	blue	7.56872	52.054	blue	blue	0.234434	0.0525144	-0.326758	0.00613777	-0.0491702	0.688259	-0.358194	0.00251123	0.125648	0.303608	0.569726	3.23533e-07	0.218323	0.071513	0.467665	5.08581e-05	0.806166	6.42437e-17	0.582303	1.53344e-07	0.423287	0.000290312	0.224327	0.0638745	0.29574	0.0136183	0.382074	0.00119689	-0.294484	0.0140412	-0.329716	0.00566423	-0.519214	4.8515e-06	-0.514408	6.14001e-06	-0.807456	5.25241e-17	-0.671994	2.58808e-10	-0.487607	2.14276e-05	-0.635012	4.62299e-09
APC2	turquoise	9.8314	67.6156	brown	brown	-0.133353	0.274671	0.408181	0.000498376	0.106545	0.383567	0.400913	0.000640642	-0.0653179	0.593875	-0.500457	1.19242e-05	-0.024064	0.844401	-0.469976	4.61361e-05	-0.811603	2.72161e-17	-0.583603	1.41704e-07	-0.142702	0.242116	0.0546703	0.655479	-0.108797	0.373534	-0.225474	0.0624936	0.550331	9.64556e-07	0.53552	2.12316e-06	0.728751	1.26238e-12	0.613447	2.09373e-08	0.795675	3.12879e-16	0.834367	5.38771e-19	0.642233	2.71465e-09	0.791911	5.39958e-16
APCDD1	NA	9.8888	68.0104	NA	skyblue3	-0.261586	0.029919	-0.194782	0.108753	-0.263679	0.0285848	0.126964	0.29853	0.145762	0.232063	0.225217	0.0628009	0.0543162	0.657571	0.251108	0.0374134	0.0345809	0.777877	0.231035	0.0561342	0.0956324	0.434412	0.21066	0.0823061	0.191799	0.114384	0.0649161	0.596152	0.222691	0.0658879	0.211812	0.080605	0.0724732	0.553992	0.108067	0.37677	-0.0198812	0.871192	0.132731	0.276938	-0.102996	0.399698	0.0250355	0.838202
APCDD1L	NA	6.84304	47.0631	NA	white	-0.038604	0.752816	-0.0964473	0.430489	-0.135662	0.266374	-0.0450303	0.713318	0.0273798	0.823286	0.0999336	0.413932	0.0802149	0.512339	0.298559	0.0127087	0.134075	0.27206	0.0969549	0.428055	0.321215	0.00711985	0.195823	0.106839	0.141081	0.247561	0.247128	0.0406414	0.0209399	0.864396	0.0532964	0.66361	0.0933204	0.445653	-0.179631	0.1397	-0.122517	0.315911	0.0244626	0.841857	-0.208599	0.0854187	-0.0182598	0.881618
APCS	NA	6.78047	46.6328	NA	greenyellow	-0.216656	0.0737588	-0.298216	0.0128166	-0.293937	0.0142287	-0.198062	0.102811	-0.11124	0.362836	0.0639562	0.601608	-0.0883573	0.470321	0.0919392	0.452445	0.172145	0.157242	0.258418	0.0320388	0.151864	0.212886	0.0820251	0.502836	0.214304	0.0770223	0.217302	0.0728827	0.039498	0.747281	0.0545017	0.656475	-0.126662	0.29969	-0.145978	0.231363	-0.130882	0.283743	-0.0933737	0.445392	-0.116512	0.340389	-0.309047	0.00977104
APEG1	NA	7.65743	52.6641	NA	darkturquoise	0.179611	0.139745	0.211012	0.0817838	-0.00691366	0.955039	0.275414	0.0219947	0.311778	0.00911096	0.175521	0.14914	0.218039	0.0718924	0.0191646	0.875797	-0.0270989	0.82507	-0.0680036	0.578755	0.317505	0.00785184	0.384085	0.00112158	0.348848	0.00330662	0.206256	0.0890688	0.433837	0.000196031	0.126895	0.298796	0.359615	0.00240663	0.0875753	0.474274	-0.00635807	0.958648	0.271475	0.0240458	-0.00723242	0.952968	0.236684	0.0502244
APEH	NA	10.5343	72.4501	brown	brown	-0.173188	0.154705	0.208761	0.0851707	-0.0974283	0.425792	0.342533	0.00396392	0.0118158	0.923235	-0.190064	0.117761	0.173175	0.154737	0.024357	0.84253	-0.469847	4.63893e-05	-0.196794	0.105078	0.112397	0.357832	0.332407	0.00526162	0.048304	0.693475	0.0111113	0.927799	0.430725	0.000220402	0.521045	4.43109e-06	0.567586	3.66232e-07	0.474108	3.86917e-05	0.46841	4.92891e-05	0.67878	1.45764e-10	0.32198	0.00697662	0.520792	4.48705e-06
APEX1	turquoise	11.4064	78.4475	turquoise	turquoise	-0.421838	0.000306099	0.206348	0.0889232	-0.0428052	0.726916	0.222448	0.0661912	-0.35037	0.0031635	-0.78269	1.96348e-15	-0.385632	0.00106663	-0.664942	4.62666e-10	-0.937669	1.82286e-32	-0.716542	4.42137e-12	-0.575029	2.37053e-07	-0.300176	0.0122112	-0.292429	0.0147575	-0.491516	1.79729e-05	0.36903	0.00180652	0.445507	0.00012505	0.49187	1.76873e-05	0.726835	1.54365e-12	0.957481	6.84148e-38	0.74445	2.27267e-13	0.618605	1.47404e-08	0.663203	5.3264e-10
APEX2	turquoise	8.20818	56.4519	turquoise	turquoise	-0.333774	0.00506698	0.196335	0.105908	0.0610904	0.618025	0.191054	0.115825	-0.297941	0.0129036	-0.661822	5.95298e-10	-0.190341	0.117217	-0.448312	0.000111968	-0.800758	1.4701e-16	-0.593213	7.81841e-08	-0.432073	0.000209526	-0.179726	0.139487	-0.324084	0.00659552	-0.505131	9.57762e-06	0.302036	0.0116601	0.30768	0.0101169	0.367559	0.00189041	0.623519	1.04891e-08	0.813507	2.00136e-17	0.656228	9.28647e-10	0.579007	1.87047e-07	0.629804	6.72946e-09
APH1A	turquoise	10.0984	69.4522	turquoise	turquoise	-0.298068	0.0128633	0.266514	0.0268572	-0.0129557	0.915855	0.325979	0.00626822	-0.261747	0.029815	-0.686363	7.53542e-11	-0.465194	5.63992e-05	-0.652451	1.24721e-09	-0.91137	1.56816e-27	-0.689329	5.7896e-11	-0.421981	0.000304504	-0.0427772	0.727087	-0.00896419	0.941724	-0.371242	0.00168674	0.655031	1.02008e-09	0.546924	1.16038e-06	0.538031	1.86227e-06	0.726833	1.5439e-12	0.922685	1.94472e-29	0.847673	4.089e-20	0.601368	4.64809e-08	0.599143	5.36439e-08
APH1B	turquoise	8.00875	55.0803	turquoise	turquoise	-0.280702	0.0194771	0.297062	0.0131849	0.0594009	0.627793	0.341476	0.00408464	-0.167397	0.169186	-0.631065	6.14859e-09	-0.247187	0.0405922	-0.581636	1.59664e-07	-0.875723	7.18292e-23	-0.726098	1.66694e-12	-0.394122	0.000805935	-0.182956	0.132396	-0.232121	0.0549563	-0.433626	0.000197606	0.452091	9.63327e-05	0.35809	0.00251907	0.553329	8.18367e-07	0.653528	1.14708e-09	0.874571	9.5975e-23	0.761187	3.16793e-14	0.619011	1.43351e-08	0.717743	3.91986e-12
API5	NA	10.0681	69.2436	red	red	-0.289707	0.0157547	-0.478462	3.20637e-05	-0.12082	0.322712	-0.435184	0.000186277	-0.222124	0.0665975	0.0809232	0.50861	0.209818	0.0835664	0.316899	0.00797738	0.384893	0.00109258	0.299137	0.012529	0.0980372	0.422892	-0.183976	0.130217	-0.292702	0.0146605	-0.0396057	0.746615	-0.545856	1.2291e-06	-0.244683	0.0427367	-0.499585	1.24168e-05	-0.237367	0.0495457	-0.343825	0.00382077	-0.499081	1.27106e-05	-0.247869	0.0400238	-0.270185	0.0247512
APIP	turquoise	9.03576	62.1436	turquoise	turquoise	-0.415762	0.000381203	0.101728	0.405556	-0.0511078	0.676642	0.0548131	0.654636	-0.454538	8.73103e-05	-0.774179	6.12119e-15	-0.622305	1.14155e-08	-0.618202	1.51541e-08	-0.812496	2.35738e-17	-0.627676	7.82932e-09	-0.713886	5.75753e-12	-0.407845	0.000504257	-0.285506	0.0174071	-0.524106	3.80339e-06	0.260501	0.0306312	0.278607	0.0204434	0.241975	0.0451609	0.605914	3.45615e-08	0.844536	7.67351e-20	0.543262	1.41227e-06	0.496652	1.42192e-05	0.370086	0.00174842
APITD1	greenyellow	8.27251	56.8943	greenyellow	greenyellow	-0.110565	0.365773	-0.434772	0.000189211	-0.203945	0.0927895	-0.374656	0.00151576	-0.114859	0.347334	0.190406	0.117089	-0.3223	0.00691749	0.221543	0.0673312	0.459163	7.2355e-05	0.328587	0.00584107	-0.187708	0.122467	-0.313469	0.00872193	-0.00899968	0.941494	0.0703115	0.565905	-0.437552	0.000170195	-0.351849	0.00302968	-0.572945	2.68052e-07	-0.417205	0.000361977	-0.416997	0.000364693	-0.622541	1.12292e-08	-0.446252	0.000121445	-0.723691	2.1395e-12
APLF	NA	7.13279	49.0559	NA	royalblue	0.132269	0.278628	0.00764061	0.950317	0.150131	0.218215	-0.059585	0.626726	0.0444884	0.716622	0.0929843	0.4473	0.262647	0.029236	0.0776031	0.526211	0.15242	0.211194	0.0477986	0.696526	0.10931	0.371273	0.148307	0.223924	0.0447014	0.715323	-0.0326813	0.78979	0.0144681	0.906074	-0.0919849	0.452219	-0.151296	0.214622	-0.029507	0.809804	-0.170595	0.16107	-0.104996	0.390559	-0.115929	0.34283	-0.0817696	0.504171
APLN	NA	7.82714	53.8313	NA	grey60	-0.223325	0.0651024	-0.28318	0.0183845	-0.225016	0.0630421	0.0520892	0.670786	0.189654	0.11857	0.314681	0.00845218	0.0383199	0.754578	0.301898	0.0117001	0.171395	0.159087	0.440003	0.0001549	0.0117245	0.923826	0.100144	0.412946	-0.0615838	0.615185	-0.0450648	0.713109	-0.0208865	0.864739	-0.214627	0.0765678	-0.302776	0.0114467	-0.184591	0.128915	-0.174382	0.151837	-0.182217	0.133996	-0.237324	0.0495887	-0.2005	0.0985613
APLNR	blue	9.23824	63.5361	black	black	0.39792	0.000709273	-0.122615	0.315522	-0.0146389	0.904971	0.0409245	0.738475	0.524798	3.67335e-06	0.844095	8.37475e-20	0.338078	0.00449507	0.699095	2.37724e-11	0.820805	5.9609e-18	0.679903	1.32362e-10	0.557858	6.36478e-07	0.212594	0.0794677	0.289203	0.0159457	0.530871	2.69905e-06	-0.353652	0.00287349	-0.340266	0.00422676	-0.274546	0.0224336	-0.711991	6.93893e-12	-0.834186	5.57199e-19	-0.594094	7.39661e-08	-0.680374	1.2709e-10	-0.617918	1.5452e-08
APLP1	blue	10.684	73.4797	blue	blue	0.273624	0.0229078	-0.372164	0.00163894	-0.0616314	0.614912	-0.334856	0.0049175	0.248142	0.0397977	0.742972	2.68477e-13	0.413598	0.000411777	0.727643	1.41829e-12	0.984613	1.71983e-52	0.740545	3.52136e-13	0.578967	1.87501e-07	0.223488	0.0649011	0.240764	0.0462815	0.482572	2.67898e-05	-0.49946	1.24891e-05	-0.445817	0.000123535	-0.547965	1.0969e-06	-0.739535	3.93871e-13	-0.985803	1.18346e-53	-0.812064	2.52722e-17	-0.726543	1.59133e-12	-0.714477	5.43054e-12
APLP2	blue	10	68.7753	blue	blue	0.127233	0.297502	-0.429429	0.00023135	-0.34673	0.00351535	-0.285119	0.0175667	0.17915	0.14078	0.672528	2.47519e-10	0.309515	0.00965516	0.71309	6.22807e-12	0.858027	4.61019e-21	0.763455	2.39577e-14	0.621568	1.20151e-08	0.505294	9.50423e-06	0.585308	1.27687e-07	0.711551	7.24435e-12	-0.123306	0.312782	-0.044627	0.715777	-0.31342	0.00873319	-0.535241	2.15417e-06	-0.840648	1.64294e-19	-0.499173	1.26568e-05	-0.697331	2.79915e-11	-0.679774	1.33837e-10
APM-1	blue	8.04327	55.3177	blue	blue	-0.0172566	0.888079	-0.409627	0.000473766	-0.127594	0.296121	-0.298894	0.0126042	0.158124	0.194402	0.560212	5.57685e-07	0.371443	0.00167617	0.594801	7.07324e-08	0.737033	5.18713e-13	0.691668	4.69307e-11	0.26924	0.0252794	-0.0290445	0.812731	-0.134134	0.271848	0.220165	0.0690952	-0.624396	9.86513e-09	-0.431439	0.000214575	-0.553948	7.9088e-07	-0.587694	1.10271e-07	-0.72658	1.58534e-12	-0.73915	4.11002e-13	-0.553221	8.23233e-07	-0.529036	2.96443e-06
APOA1	NA	6.98644	48.0494	NA	blue	0.116616	0.339957	-0.00754813	0.950917	0.0872092	0.476131	-0.238478	0.0484576	-0.102668	0.401207	0.0676917	0.580502	0.0500743	0.682829	0.0757317	0.536265	0.271912	0.0238105	0.198679	0.101722	0.173876	0.153049	-0.00332688	0.978356	0.0519303	0.671733	0.226345	0.061461	-0.272851	0.0233115	-0.085148	0.486657	-0.0655972	0.592295	-0.218683	0.0710351	-0.260845	0.0304041	-0.212739	0.0792576	-0.120387	0.324462	-0.197196	0.104355
APOA1BP	turquoise	10.8401	74.5532	turquoise	turquoise	-0.362261	0.00222215	0.190846	0.116229	-0.0720427	0.556355	0.313997	0.00860369	-0.218141	0.0717556	-0.600419	4.94182e-08	-0.187533	0.122824	-0.455018	8.56351e-05	-0.832896	7.06472e-19	-0.642567	2.64759e-09	-0.372196	0.00163727	-0.0299012	0.807312	-0.120961	0.322142	-0.326381	0.0062006	0.458205	7.52409e-05	0.523555	3.90969e-06	0.555794	7.14026e-07	0.73863	4.35294e-13	0.845645	6.15194e-20	0.830041	1.18673e-18	0.552239	8.68915e-07	0.658107	8.00666e-10
APOA2	NA	6.79559	46.7368	NA	NA	0.0239314	0.845248	0.0101609	0.93396	0.0211316	0.863166	-0.0731913	0.550061	-0.0697498	0.56902	0.00855014	0.944411	0.172817	0.155605	0.216555	0.0738964	0.0915755	0.454243	0.00950217	0.938233	0.141965	0.244581	0.186209	0.125536	-0.0864314	0.480089	0.00579031	0.962338	-0.138183	0.257507	-0.14153	0.246046	-0.08159	0.505112	-0.0674319	0.581959	-0.0918968	0.452654	-0.0237115	0.846652	0.152111	0.212134	0.107795	0.377978
APOA4	NA	6.88112	47.325	NA	plum1	-0.0671931	0.583299	0.0406839	0.739958	-0.0514791	0.674424	0.141014	0.247789	-0.0773383	0.527628	-0.214291	0.0770407	-0.265924	0.0272093	-0.239795	0.0471936	-0.249495	0.0386947	-0.320077	0.00733768	-0.188052	0.121771	-0.196032	0.106458	-0.0297789	0.808085	-0.0720395	0.556372	0.0854797	0.484955	-0.0239337	0.845233	0.085221	0.486282	0.168258	0.166972	0.264445	0.0281089	0.132022	0.279536	0.12968	0.288229	0.0663179	0.588225
[truncated: 19,191 more rows]
[truncated: 32 more columns]

## Sheet: Legend
SUPPLEMENTARY TABLE 8 | kME VALUES (CASE 1)
Gene	Gene expression captured by the microarray.
ModSeed	Indicates whether the gene was originally part of the module prior to merging of modules.
MeanExpr	Mean expression of gene in all sections.
MeanExprPercentile	Mean expression percentile of gene in all sections.
[truncated: 4 more rows]
